# Supplementary material for: Analysis of the Coding and Non-Coding RNA Transcriptomes in Response to Bell Pepper Chilling
Source: Int J Mol Sci. 2018 Jul 9;19(7):2001. doi: 10.3390/ijms19072001 (PMC6073856; doi:10.3390/ijms19072001)
Supplement: Supplementary file 1 [file ijms-19-02001-s001.zip]

Archive with 9 entries (8 files):
- ijms-312801-supplementary-Revised-2018-6-30/
- ijms-312801-supplementary-Revised-2018-6-30/Table S1 The novel ncRNAs -2018.xlsx
- ijms-312801-supplementary-Revised-2018-6-30/Table S2 The DE ncRNAs-2018.xlsx
- ijms-312801-supplementary-Revised-2018-6-30/Table S3 The GO analysis of ncRNAs-2018.xlsx
- ijms-312801-supplementary-Revised-2018-6-30/Table S4 The KEGG analysis of ncRNAs-2018.xlsx
- ijms-312801-supplementary-Revised-2018-6-30/Table S5 The lncRNAs and mRNAs comparative analysis-2018.xlsx
- ijms-312801-supplementary-Revised-2018-6-30/Table S6 The GO and KEGG of mRNA-2018.xlsx
- ijms-312801-supplementary-Revised-2018-6-30/Table S7 The ceRNA network related lncRNAs, circRNAs and mRNAs 2018.xlsx
- ijms-312801-supplementary-Revised-2018-6-30/Table S8 The Key KEGG network -2018.xlsx
