# Supplementary material for: Analysis of the Coding and Non-Coding RNA Transcriptomes in Response to Bell Pepper Chilling
Source: Int J Mol Sci. 2018 Jul 9;19(7):2001. doi: 10.3390/ijms19072001 (PMC6073856; doi:10.3390/ijms19072001)
Supplement: Supplementary file 1 [file ijms-19-02001-s001.zip › ijms-312801-supplementary-Revised-2018-6-30/Table S1 The novel ncRNAs -2018.xlsx]

## Sheet: miRNA
miRNA	score_total	mature_sequence	star_sequence	GenomeID	strand	start	end	pre_seq	hairpin_stru	hairpin_energy	S01	S02	S03	S04
Chr00_39250	770.2	aaaacggcugagacacaucuc	aggugugacucagccauuuugggu	Chr00	+	160030218	160030467	uauucauccuggaacuauauacaaaacggcugagacacaucucuauuuaacgaggguccuauuaccccugaacuaauuuaaaguguaauuuugacacccuuagugccuacguggcacaauacacugaaggguugccacguaggcacuaagggugucaaaauuacacuuuuaauuaguucagggguaauaggaccccccauuaauuaaguugaggugugacucagccauuuuggguauaguugaaaugaua	...((((.....((((((((.(((((.(((((((.((((((((.((((((.(.(((((((((((((((((((((((((.(((((((((((((((((((((((((((((((((((((......(((....)))))))))))))))))))))))))))))))))))))))).))))))))))))))))))))))))).)......)))))).)))))))).))))))).))))).))))))))...))))..	-155.1	1849.74	1645.02	2023.7	2580.87
Chr00_39350	198.6	auaaaagaucuguucacaccgagc	ucgcauauaagaucuuuuaacacu	Chr00	+	167028301	167028550	aaacgauauaaagcgagucaugauaaaagaucuguucacaccgagcgcaaauuaaugccuaacaaucguucgcauauaagaucuuuuaacacuuaauugcagucaacuauuucacauuuucacuucauuaaaucagucaaucgucauaaaucagucaaucgucauaaacugaauuauucagggcauuauguuggauaagagaaaggucaacguauacccauuuuuucucgaauuacacuuaugggaucac	............((((....((.((((((((((........((((((....(((.....)))....))))))......)))))))))).)).....)))).......................................(((.((((((.(((((............))))).((((((((.(.....).))))))))(((((((((........))).....)))))).........)))))))))...	-35.8	189.178	350.833	361.131	294.957
Chr00_39696	1.7	auugaccuuaaacuuugacagugu	accgacaaaguucaaggucauacu	Chr00	+	196051502	196051751	aaacuugacaccaaauuauaaaauugaccuuaaacuuugacaguguauaaauaggaccuuuaacuauucaaaaccugaauaaauaaacaccucgaucuuaugugguaaaacacguguuguacacgcaaaaugacacggguauggguuggaauugaaggguuuuuucguucagcuuuuauauaguuaaagagucuauuuaugcaccgacaaaguucaaggucauacuuauaauguguuuuuuauuaggugg	......(((((...(((((((...(((((((.(((((((.(.((((((((((((.((((((((((((..((((.((((((.((.((((.(((((((((....(.(((.....((((((((.........))))))))..))).)...)).)))).))))))).)).)))))).))))..)))))))))).)))))))))))))).).))))))).)))))))...)))))))))))).............	-78	1502.91	1793.15	1669.38	1520.16
Chr00_39916	0.5	agagaucuugauagaauaauug	auuauaccaaucaaguucuucau	Chr00	+	216450051	216450300	cagguucuaugacgccucaaaauagagaucuugauagaauaauugaacaaaacaauuauaccaaucaaguucuucauacuaucucccagcagcuagaggacaccaagaauaccccucuuucugccccuuuaccggcaaagagcaccccaugcucuaagccucuuucuaauccuaucuuuaaacuccccgaguuucacaaagauaaguuucccgaccuaaacgacgauuucaaauuguccgagaaaauuuu	.((((........)))).......((((.((((((...(((((((.......)))))))....)))))).)))).......((((...((((..(((((..............)))))..)))).........(((..((((((.....))))))..)))............(((((((((((((...))))))...))))))).((((........))))(((((((...))))))).)))).......	-55.3	5559.73	8022.39	7876.75	7424.97
Chr00_40160	0.5	agagaucuugauagaauaauug	auuauaccaaucaaguucuucau	Chr00	+	246188347	246188596	gagguucuaugacgccucaaaauagagaucuugauagaauaauugaacaaaacaauuauaccaaucaaguucuucauacuaucucccagcagcuagaggacaccaagaauaccccucuuuuugccccuuuaccggcaaagagcaccccaugcucuaagccucuuucuaauccuaucuuuaaacuccccgaguuucacaaagauaaguuucccgaccuaaacggcgauuucaaauuguccgagaaaauuuu	(((((........)))))......((((.((((((...(((((((.......)))))))....)))))).)))).......((((...((((..(((((..............)))))..)))).........(((..((((((.....))))))..)))............(((((((((((((...))))))...))))))).((((........))))(((((((...))))))).)))).......	-55.4	5559.73	8022.39	7876.75	7424.97
Chr00_40372	3.7	uauaccuuccgucauacuuugagu	ucaaacuauggcggagcguauaca	Chr00	+	271370694	271370943	aaauuaugauaaaugguacguauauaccuuccgucauacuuugaguaugcauaugcuucuaccguuaaugaaaugauacguauaugccccucacacuaacgauaggggcauauguguacucaaacuauggcggagcguauacacguaucauuuauuauaguucgaggguuuauauauuccuuuuucgauaaaaaagugaaagaacauuuuaaguaauuauuauauaaucccucuaucaaaaaagauuaac	.((((((((((((((((((((.(((((.((((((((((.((((((((((((((((((((((.(((((.((...(((...((....))...))))).))))).)))))))))))))))))))))).)))))))))).))))).)))))))))))))))))))).(((((.((((((((((((((((.....)))))).)))....................))))))).))))).................	-93.9	152.393	187.111	224.855	170.167
Chr00_40489	10270.8	aaucauucagaucuagaaccaagu	ggaggucugaaucugaaugguuu	Chr00	+	290611656	290611905	ucgugaaucaacuugaaaaucgacaaauggaggucgggaaggucauaaauaaaaucauggaaguucaauggcuuugaaaaugacuaaggccucauuuguuugaacuuaauggaggucugaaucugaaugguuuagacuucagaucauuaaguguauuuguuuuuuauuaagguuuuaacucuuaauugguuugaauaagucuuaaucauucagaucuagaaccaaguuuuaauaggucagaagggauauu	(((....(((...)))....)))((((((.(((((.....((((((...((((.((((.((...)).)))).))))...))))))..)))))))))))(((((.((((.((((((((((.((((((((((((.((((((((((((((((((.((.....(((......)))......)).))))).))))))))...))))).)))))))))))).))).)))....)))).))))))))).........	-63	13631.3	22617.1	23780.2	22416.7
Chr00_41006	2	ucgauggauagaaauugagcua	gcucaauuucauuuggucggua	Chr00	+	398354992	398355241	aucgaagcuuccgcagcugaugucgauggauagaaauugagcuaaguuagucauuauuaaggcuuuaauaaugucaaauuuagcucaauuucauuuggucgguauuggcgguggcguugguggcggaggcuucugaugcauuuguuaauuagcuuguguuugaucuaagaaacccuaaucuucguggaaacucucuucuagaacuuuccaagguguauucuucucacguccaacgguuuauuuucggaua	((((((((((((((.((((((((((((.((..((((((((((((((((.(.(((((((((....))))))))).).))))))))))))))))..)).))))))))))))....((....)).))))))))))).)))..(((((..(((.((((...(((.(((...((((......((((...((((((.(((.....)))..))))))))))......))))...))).))))))).)))..))))).	-80.1	325.807	584.722	449.711	419.746
Chr00_41071	3.8	acagacggugcacagaacuuaaac	auuuaaguuuugugcaccguuagu	Chr00	+	407917200	407917449	aagagaugugaauuuauuaauuauacgcauaacauaaagaauuuaaguuuugugcaccguuaguguagaaaauauucuacacuaucagaugaacuugacuuacuauuggagguuaccuaauuuuuuauuuuuuaauuuuuauguaaauaauugggcaaccugcaauagcaggucaaguuagcuguuaguguagauuuuuuaugcacagacggugcacagaacuuaaacucuaacauaaaaauauuuucau	.....(((((((((....))))...))))).......(((.((((((((((((((((((((.(((((.((((...(((((((((.(((...((((((((((.((((((.(((((.(((((((.(((((..............))))).))))))).))))).)))))).))))))))))..))).)))))))))..)))).))))).)))))))))))))))))))).)))...................	-95.3	246.982	249.482	265.738	226.89
Chr00_41166	4.4	uauaccuuccgucauacuuugagu	uaugacggaggguauacacgu	Chr00	+	423652334	423652583	gaauuaugauaaaugguacguauauaccuuccgucauacuuugaguaugcauaugcuucuaccguuaaugaaaugauauguauaugccccucacacuaacgauaggggcauauguguacucaaacuaugacggaggguauacacguaucauuuauuauaguucgaggguuuauauauuccuuuuccgauaaaaaagugaaagaacauuuuaaguaauuauuauauagucccucuaucaaaaaagauuaac	(((((((((((((((((((((.((((((((((((((((.((((((((((((((((((((((.(((((.((...(((...((....))...))))).))))).)))))))))))))))))))))).)))))))))))))))).)))))))))))))))))))))(((((.(((((((((((((((.......))))).)))....................))))))).))))).................	-102.1	152.393	187.111	224.855	170.167
Chr00_41365	9636.6	aaucauucagaucuagaaccaagu	ggagguuugaaucugaaugguuc	Chr00	+	449287743	449287992	ucgugaaucaacuugaaaaucgacaaauggaggucgggaagguuauaaauaaaaucauggaaguuuaauggcuuugaaaaugacuaaggccuuauuuguuugaacuuaauggagguuugaaucugaaugguucagacuucaaaccauuaaguguauuuguuuuuuauuaagguuuuaacucuuaauugguuugaauaagucuuaaucauucagaucuagaaccaaguuuuaauaggucagaagggauauu	((((((((.(((((.....(((((........)))))..)))))))........)))))).........(((((((........))))))).(((((.(((..(((((.(((((((((..((((((((((((.((((((((((((((((((.((.....(((......)))......)).))))).))))))))...))))).))))))))))))...)))))....)))).)))))..))).)))))..	-62.5	13631.3	22617.1	23780.2	22416.7
Chr00_42367	3.9	ugcaaaguugagacguguuaca	uaucacgccucaacuuuacaga	Chr00	+	573102312	573102561	uuugacgaaauuuauuguaucacgccucaacuuuacagagguccuaugaucccccuagauaauuuuuacuauauuucuauggauauauuugcuuaacuagaucacuuuagacccuuacgcgugcaguguguauucauacaguggucuagcuagcaaauauauaccacagaaauacuguaaaaaauaacuauaggguaauagggucccugcaaaguugagacguguuacaacaaauuaauuucgauaaagu	.....(((((((..(((((.((((.(((((((((.(((.((((((((...(((..(((.((.(((((((..(((((((.((((((((((((((...((((((((((.((......(((((.....)))))......)).))))))))))..))))))))))).))).)))))))..))))))).)).)))..)))..)))))).))))).))))))))).)))).)))))......))))))).......	-95.6	2065.19	1863.32	1853.35	2081.71
Chr00_42845	1606.2	aggauacgucgaaucaugaagagu	acaugacuagugaaaaauuccu	Chr00	+	668005851	668006100	uggcuaaagauguagagauugguagugucaagaaaagaagucaugugaauaaaucgucaagaguucggaggaguagcuuugauagaaccauuccauuggcuuguugaucgggugaucaaagggcauuuugguguauuauaaucuuauuacaugucaaggugauaaacguacuacaugacuagugaaaaauuccugaaagaguuuaggauacgucgaaucaugaagaguacguuuggaagaguagcuuuga	.(((((..........((.((((..(((((((....(((.((.(((((.....))).)).)).)))...........)))))))..)))).)).....((((.((((((....)))))).))))(((((((((((.((......)).)))))..))))))..((((((((((.(((((....(((.....(((((((....)))))))....)))..)))))...))))))))))......)))))....	-60.2	3762.54	6642.45	5144.42	4639.9
Chr00_45786	0.4	agggaauguucaaacgaaagacgu	guagcuuuaucuugguuuucuuuu	Chr00	-	179077714	179077963	uuauccugcaauaaauauuucaaaaucgacguaugucuccuuaacuuauauauuugaauuucaaaugagacguguuucauauacuuuuccaagauaacuacucuaccuuagaaauuuaggcuaucuaaauauuuggguuuacaaaguuaauguauuaguugcaacuuguaacggcuauguagcuuuaucuugguuuucuuuuucagggaauguucaaacgaaagacgugucguuaaugauaguugcaaca	...........................((..((((((((............((((((...))))))))))))))..))................(((((.....((((.(((.((((((.....)))))).)))))))......)))))........(((((((((..(((((((.((((..((((...((((.((((((....))))))...))))...))))))))))))))).....))))))))).	-46.2	2086.21	3305.63	3338.76	2887.17
Chr00_45959	0.6	uuugaaggaucugacgcucauuc	gcgugucagauccuucaaaaguag	Chr00	-	193090341	193090590	uuaaaaaaagugcaguuuuuuugaaggaucugacgcucauucgucaccauuucuaaaaagucaaagagcaauaaaacgguauuacgucgauagcuuguuuuaaugauuuucaagauuacaacucccacauuuuuuccgcauagcguccgucuauguuguucagacucuucaaaaacaucauccagugcgugucagauccuucaaaaguaguguauuuuugacaaauccuauacgagugcgauaauaguuu	.....(((((((((.(.(((((((((((((((((((.((((.(...............((((...((((((((..((((....((((..((.((((((..(..(((...)))..)..))))................)))).))))))))...)))))))).))))...............).)))).))))))))))))))))))).).)))))))))........((((.((....))...))))...	-59.6	662.123	756.241	1042.51	884.87
Chr00_46560	0.8	acuaggaacaguagaaugcccc	ggucuucugucuuuuccuuuuugg	Chr00	-	258760738	258760987	cuuucuauagugggauugcuuuuuugaaaaagcugauugagggucuucuggucuucugucuuuuccuuuuuggaaaugcaugagauuccuuuagcuuuuagaaaagcaagaguucuucuggucgucugucuuuucucguuuggaaaagcauaagauuccuuuagcuuuuagaaaagcaagagugcuugugggucuaguagauuuccacuaggaacaguagaaugccccuucaaaaauaauuccaguucuu	........(.(((((((((((((....))))))...(((((((......(((.(((((.((.(((((...(((((((..((.((((((((((.((((((..((((((.((((.......((((...((.(((((((.....)))))))))...)))).)))).))))))..)))))).)))).......)))))).))..)))))))..))))).))))))).))))))))))....))))))).)....	-65.2	1739.39	1574.85	1887.42	1537.18
Chr00_46572	0.4	uaaccugucuagagcaugagcu	cauguuggcaggcuauauguuu	Chr00	-	259878821	259879070	aauuucccccccuuugaaauucucucugcccaaucucuuguaaugcuuucaauguuuugcuaaauaaauaaauuuguaaguguucuuuaaaucucaucuuuugcuuucauuauaaucgcacuuuuaauauuaauaucuacgauccguuuaauugguaucaaagccauguuggcaggcuauauguuuagcaugagcggcuaaacauauaaccugucuagagcaugagcuaaauuuauccuuauauaagaau	((((((.........))))))..............(((((((((((((.((((((((........)))))...))).))))))..................(((.............)))....................((((((......))).)))..(((((((((((((((.((((((((((((.......)))))))))))).))))))...)))))).))).............)))))))..	-47	1891.78	1496.89	1546.73	1435.08
Chr00_47251	4.1	uauaccuuccgucauacuuugagu	uaugacggaggguauacacgu	Chr00	-	383157605	383157854	gaauaaugauaaaugguacguauauaccuuccgucauacuuugaguaugcauaugcuucuaccguuaaugaaaugauauguauaugccccucacacuaacgauaggggcauauguguacucaaacuaugacggaggguauacacguaucauuuauuauaguucggggguuuauauauuccuuuuccgauaaaaagugaaagaacaauuuuaaguaauuauuauauagucccucuaucaaaaaagauuaac	((((.((((((((((((((((.((((((((((((((((.((((((((((((((((((((((.(((((.((...(((...((....))...))))).))))).)))))))))))))))))))))).)))))))))))))))).)))))))))))))))).))))(((((.(((((((((((((((......))))).))).....................))))))).))))).................	-98	152.393	187.111	224.855	170.167
Chr00_47417	2.4	uauaccuuccgucauacuuugagu	ucaaacuaugacggaggcuauaca	Chr00	-	406698291	406698540	gaauuaugauaaaugguacguauauaccuuccgucauacuuugaguaugcauaugcuucuaccguuaauaaaaugauacguauaugccccucacacuaacgauagggacauauguguacucaaacuaugacggaggcuauacacguaucauuuauuauaguucgggguuuauauauuccuuuuccgauaaaaaagugaaagaacauuuuaaguaauuauuauauagucccucuaucaaaaaagauuaacu	(((((((((((((((((((((.((((.(((((((((((.((((((((((((((((.(((((.(((((......(((...((....))...)))...))))).))))).)))))))))))))))).))))))))))).)))).)))))))))))))))))))))((((.(((((((((((((((.......))))).)))....................))))))).))))...................	-83.9	152.393	187.111	224.855	170.167
Chr00_47539	0.3	guagaaagacuguuuccgauagac	auaguagugaagcagucgugcug	Chr00	-	422226381	422226630	uuacccuaucuugugaaaguagaaagacuguuuccgauagacccuuggcucuaaguauagcauaauaaaaucaaguagcgaaaggaaaauauaguagugaagcagucgugcugaacauaauggagaagagaaauaguagcaacaacauaaaauaugguuauggaaacaauggaaacaacagguaaucauaaaauugaagaacaagauaguguguguguuacuaucauuauugcuaagagagagaauggau	...(.((((..(((...((((....((((((((((..((...((((.(((((.....................)).)))..))))......))...).))))))))).))))..)))..)))).)...........((((((..........(((((((((....................)))))))))..............(((((((.......)))))))....))))))...............	-38.3	34451.4	59181.7	63640.9	48792.7
Chr00_47734	4.1	acagacggugcacagaacuuaaac	auuuaaguuuugugcaucguuagu	Chr00	-	442838230	442838479	aggagaugugaauuuauuaguuauaugcaaacauaaagaauuuaaguuuugugcaucguuaguguagaaaauauucuacacuaucaggugaacuugacuugcuauuaaagguuaccuaauuuuuucuuuuuuaauuuuuauguaaauaauugggcaaccugcaauagcaggucaaguuaguuguuaguguagaauuuuuuaugcacagacggugcacagaacuuaaacucuaacauaaauaucuuuucau	(((((((((..............((((....)))).(((.((((((((((((((((((((.(((((.((((.(((((((((((.(((.(((.((((((((((((((..(((((.(((((((.((((...............).))).))))))).)))))..))))))))))))))))).))).))))))))))).)))).))))).)))))))))))))))))))).))).......)))))))))...	-97.5	246.982	249.482	265.738	226.89
Chr00_48523	0.6	aaggucugcguacacucuauacuc	guauauuguguuguugcagugacugaau	Chr00	-	538459954	538460203	aucucacaaacaagguagauguaaggucugcguacacucuauacucucagauccuacuuugugggacuaugcugguauauuguguuguugcagugacugaauaucauggguguugaaugaaauuauauuauauaaaagagugaguuaaaggacgaccaaggacaaaaucgucuuuuuggugcucauuaaacucacuucaaaaauauccucucuucuccaaaauauuucuagaaacauccacccuuuucca	...........((((..(((((..((((((((.((((..((((((..((..((((((...))))))...))..))))))..))))...))))..))))..))))).((((((((....(((((((((...)))))..(((((((((.((.((..(((((((((......))))..)))))..)).)).)))))))))...........................))))....)))))))).)))).....	-61.3	3305.36	2978.19	3515.92	3187.8
Chr00_48615	0.9	uauaccuuccgucauacuuugagu	uaugacggaggguauauacau	Chr00	-	545472691	545472940	ucaaacuaugaugauauauauauauaccuuccgucauacuuugaguacacauaugcccauauaguuaaugaaaugauauuuauaugcucuucacacuaacgauagauguauaugcauacucaaaguaugacggaggguauauacauauuauuuaucauaauucgagguauauuuauuucuuuauuauuuuuaauuuuuuuugucccgaauaaucaauucaaauuuacuaaccaaccuaauaaacccauca	......((((((((.((((.(((((((((((((((((((((((((((..(((((((...(((.((((.((((..(.(((....))))..))))...)))).)))...)))))))..))))))))))))))))))))))))))).))))...))))))))(((((.((.(((.............................))))))))))........................................	-68.8	220.708	311.852	292.993	238.234
Chr00_48935	3.4	acuuguugcucugggcuacgauuu	aucguagcccagggcgacaaguaa	Chr00	-	605620604	605620853	gaaggcgaccaauuaaccuauuacuuguugcucugggcuacgauuuguccaccaagacuuauguacaaucaugaaguaacauagcgucuuuuugguccaccaaaucguagcccagggcgacaaguaauagguuaauugguggaaaguaagguacauagugaaaucaugcaaguaauuagauuacaagccauaaaauauaaggauaacacaauugaagauaaauaaggaaaacaauagaaauauccuacaa	.....(.((((((((((((((((((((((((((((((((((((((((...((((((((((((((((.........)).)))))).))))...))))....)))))))))))))))))))))))))))))))))))))))).).........................((..(((((...)))))..))...........((((((...(.((((.................)))).)...))))))....	-91.1	257.492	374.222	333.876	334.663
Chr00_49114	459	uuuugaguggacuuucgguauc	aauccgugucgacuagaau	Chr00	-	641433357	641433606	gucguaccaguuguaugucugaggccuauguggcaucgauaaggcaauagggguaugcagaugauccguaaaccaauugaacgggguuaguacccuuuugauggugaaccuugaauaaucgaugaauucgggauuccguucauugauggaaugcucgacuucgauggaauccgugucgacuagaauggcuucauagaaucgccggguuuugaguggacuuucgguauccacaaaguuuuugucauuguag	..((((((.(((((.((((.((.(((.....))).))))))..)))))...))))))..((((((..((..((((.(((((.(((((....))))))))))))))..)).((((....))))((((.(((((((((((((....)))))))).))))).)))).((((..(((.(((.(((((((((((...........)))..))))).))).)))...)))..))))..........))))))....	-72.7	1035.22	2175.17	1921.49	1213.86
Chr00_49190	0.6	uaaucugucuagagcaugagcu	cauguuggcaggcuauauguuu	Chr00	-	654887620	654887869	acgaggaacuccccgacuuauaauaaauuauaagccuuugaauacaguccuaaaauggaucaggcauccaaucccaaauaaaagggaucuccuuaaaagaaccuacaaagcuaaucuuuacagcaaauuugauaugaagucagguuucuggcaucaaagccauguuggcaggcuauauguuuagcaugagcagcuaaacauauaaucugucuagagcaugagcuaaacuaucuuuauaaaagaacauguu	.((.((....)).)).(((((((....)))))))............((((......))))...((((...(((((........))))).......(((((..............))))).(((.(((((((((.....)))))))))))).......(((((((((((((((.((((((((((((.......)))))))))))).))))))...)))))).)))......(((((...)))))..)))).	-60.9	3131.95	3258.85	2861.8	3091.37
Chr00_49208	0.4	aacgauauugaccucugaagguua	ucuuugagaguugauuuguuaa	Chr00	-	656509701	656509950	ccuucuaauuuguuagaauauauuucucgugaaaucaauuuucagaaguuauuuuguauuuuuucaauuuuuggcgcuaaaaaaaucuaucuuugagaguugauuuguuaaaaauaauuuuaaaaaauuucguguugaccucuaauaaauuuuuuguuguaauaaaccuucaaaaauaguuuuuuucucacgaauauuuuaauuaacgauauugaccucugaagguuagauuuuuuucacaaaaaaaaaa	.........(((..((((((((...((..(((((.....)))))..))......))))))))..)))((((((.....(((((((((((.((((.((((((((((((((((........((((((...((((((..((.....(((....((((((..(........)..))))))..)))....)).))))))..))))))))))))).))))).)))).)))).)))))))))))..)))))).....	-44.6	236.472	413.204	463.338	589.914
Chr01_1028	0.4	uuuucagaucuagagacaacaucc	auggagucuuagacugaagacc	Chr01	+	143716066	143716315	acaaacaguuuuaaucauuuaguuuucagaucuagagacaacauccuaaucauucagauguguauucauauucaaacgucugaaucuuaaaaaauaaauaaauggagucuuagacugaagaccauuugauuaaauacaaaguuauuauccuuuuuguucuuuugacaguuuacuauucucucaaucuauauaaauauauaaagauuaauuuaaauaauuuucucuuuuaauugguuaaguuggauaaaau	.......((((((((((..(.((((((((.(((.(((((..(((.......((((((((((..............))))))))))................)))..)))))))))))))))).)..)))))))).)).......((((((..((((.((..((((.((.....((((.....(((((.((((....)))).)))))......)))).......)).))))..)).))))..))))))...	-46	15806.9	21626.9	23112.4	20868.2
Chr01_1109	324.6	agccuuuagauuucugcaccaagc	auuaacacaggauuaaaggcuug	Chr01	+	159432310	159432559	aaugggagcuguggaacuguuggaaauguuccaugaacacauacaaaaauauacgaagaacgcuuaauuauuugaacaacuaauuaacacaggauuaaaggcuugaaacaugcgcgaaaugcuuuucuaaaaccgauauuugcuuccucuccucaacgagauuaauaugagauuaaacgcaaauaguuuuaguggauaugacaaagccuuuagauuucugcaccaagcaaauaguaaagauaaucguauu	.(((....(.(((((((..........))))))))....)))........((((((......(((.((((((((...............(((((((((((((((....((((..((..........(((((((...(((((((........((((............)))).......))))))))))))))))..))))...))))))))))..))))).......)))))))).)))....)))))).	-45.1	625.338	1130.46	1158.35	828.148
Chr01_2290	0.6	uuggauccugcuauagacaaaagc	uuuggucuaauuguacggguguagcu	Chr01	-	4052066	4052315	guacucaaaaaacacacgaaugaucuuucagaaucccagagauaaaaaaacaucaacuagguauacuaagaugagaccaaguuauguuuuuguuuucuucaugccauaagugauaucaacuaguuggcuauaaccugccccuggaacuuuggucuaauuguacggguguagcucaugaugugugggcgugagcacaucauggauuuggauccugcuauagacaaaagcacuguauuacaauggagagggg	....................(((....)))...(((((((((...((((((((.((((.(((...(......)..))).))))))))))))..))))).....((((..(((((((...((((..(((........))).))))..((((.(((((...(((.((((.(((.(((((((((((........)))))))))))..))).)))))))..))))).))))....))))))).))))...))))	-62	688.398	1372.15	1533.1	1157.14
Chr01_2350	0.5	cuucggucucuauugaaugag	uguacagauuaguuaaggaagag	Chr01	-	7768648	7768897	ucccaugggauaucccaaacuauuccaauccaugggauauccuuuucuaccacauccuaguaaucauuagagaucaaaauuacagugaagccaagaaauauuuuguacagauuaguuaaggaagagaaaugauuguaaaagcuguagaaauuaguugcucauauuugcaauugaauuugugaguuuuauguuauuacaaccauuguucuucggucucuauugaaugaguuguuuccagaaguaagugguu	......(((((((((((...............))))))))))).....(((((((((((((....))))).)))....................((((((.(((((.(((..(((.....((((((.((((.(((((((((((...(((.((((((((........)))))))).)))...))))).......)))))).)))).)))))).....)))))).))))).)))))).........))))).	-57.4	1145.58	584.722	906.235	1123.1
Chr01_2781	0.4	aauacgucugaacuuuacaagagu	cccugcaaaauucagguauguuaa	Chr01	-	45263366	45263615	aauuuuugaagaaauuugcuguaauacgucugaacuuuacaagaguccuaugcccccucuuaauuauuuauuaacguacuuuauugauauuuauuugcacuaaauucuuuuuuuuaauuuauaaauaucacuaaaauacacuaauaaauaauuuaggaguuuauaggacccugcaaaauucagguauguuaaaauaaauuuuguuaaaauuuaaauauauuugagacuauuuuccuaaaacauacuucua	...((((((.((((((((...(((((..((((((.(((.((.(.((((((((....(((((((((((((((((..(((.((((.((((((((((.......(((......))).......)))))))))).)))).)))..)))))))))).)))))))..))))))))).)).))).))))))..)))))...)))))))).)))))).........................................	-50.6	425.65	615.908	865.353	640.964
Chr01_283	157.1	uugucauaaugggugcuacug	uguagcacucacgaauaaaaug	Chr01	+	12706137	12706386	uuuucucgaguacuauaaaauccucccauuacucuuccacuuucacuaccccaauuuuucuccuguuaauuaucauuuuaacuaauaauucaucacuuucuucuacacacauacaauuacaaaacucucaaaaaaaaauuaaaaaaaucaagcuccacauaggucuauaacauggccacaacuacuguagcacucacgaauaaaauguugucauaaugggugcuacugcuucugaaaaaucaaaauucuc	(((((..(((((....................................................(((((........)))))...............................................................................((((........)))).........((((((((((...((((....)))).....)))))))))))))))..)))))............	-24.9	604.319	405.408	449.711	408.402
Chr01_2962	1.1	uucuuggcuagaguuguguugc	agcaccaugcucaaacgccaugagug	Chr01	-	62070498	62070747	uguugguuucucaagcacaugggaagaggaauuugucgauugaaaauuucgauuuagcgaacaaaaagaaguuggucaauggucucaggucauugaguuaaauagcuucucuuuuacagacaaauuucuuuuccauguacuugugaaaugcagcaccaugcucaaacgccaugagugaaauguuugcauuuguaauuauauauauuuucuuggcuagaguuguguugccaaguugaguguucaauugauu	.....(((((.((((.((((((.(((((((((((((((((((((...)))))))............((((((((.(((((((.(....)))))))).).....)))))))........)))))))))))))))))))).)))).)))))(((((((...((((....((((.(((....((((((((....))))..)))).....))).))))..)))).)))))))..((((((....))))))....	-71.3	4661.13	3944.93	3733.96	4197.46
Chr01_3447	2.7	cguuugugcgugaaucugaca	uuagauucacgcacaaacucg	Chr01	-	177684354	177684603	aaugaggaagaggcauauuucacguuugugcgugaaucugacaacccuucucaucaucauaaugaugauugaugggugugugucuguuagauucacgcacaaacucguaauauguuuuuuccaaucucugcuccuuugauuuguggucaacucugccccaguagaagagauuuuuugugauugggagcugugacguuugaccucuuuucccaucuggguuuccguguucuuuacugauuugauucauucu	(((((((((((((((((((....((((((((((((((((((((((((.((..(((((((...))))))).)).)))).......))))))))))))))))))))....))))))))))))))((((...........)))).(.(((((((((.(((((((((.((((....)))).).)))))).))...)).).)))))).)....(((....)))..((.(((.....))).))......)))))..	-86.2	3757.28	4108.65	3720.33	3658.6
Chr01_3865	0.4	aauagaccgaacuucaauauaaga	uuguuugcauuauuagucgguuuaaaau	Chr01	-	231799227	231799476	cacguggaguuuucagauauuuaauagaccgaacuucaauauaagauguucaauaaaagugauuauuuuuucauuuuaauuuguuuaucuuguuugcauuauuagucgguuuaaaauaaaaagagugcacauuuucuaauuugacaauuuuuuuacuuuugucacauggcauguuaagaucauagguuaauauuuugguauauuauauauauauauauauauauauauauauauauauauuuaauccaag	...(((.(.((((....(((((..((((((((.((.(((.((((((((..(((..(((((((........)))))))...)))..))))))))))).......)))))))))))))))..)))).).))).....(((...((((((...........))))))..))).(((((((.........)))))))(((((.....((((((((((((((((....))))))))))))))))......)))))	-48.8	204.943	226.093	299.807	300.629
Chr01_4033	0.5	aaugucguucuaugagauuaucau	aaugaucuuacauagagauguuau	Chr01	-	269452773	269453022	ccacaucaggcauauuuucuauaaugucguucuaugagauuaucauauaaaagauccuuguccugcauuuaauuuauacaucauguaugauuaaugcauaaauuaaacgcauacccaagaucuuuaauacaaugaucuuacauagagauguuauagaaaauauaucuaacgccaaaaacauuaucccaaaggagagcgggacuuuaguugugaaauugacuuuuaacccuugcccuaacuuuauuuuacc	........((((((((((((((((((((..(((((((((((((..(((.(((((((.(((...(((.((((((((((.(((.(........).))).)))))))))).)))....)))))))))).)))..)))))))..))))))))))))))))))))))).......)))..............((((.((.(((((.....(((((......))))).....)))..)).))..))))........	-59.2	977.42	1185.04	1226.48	964.282
Chr01_405	85	aacggucuuuucagauuuuugaau	uuuagggugugaaaaaauuguc	Chr01	+	19786586	19786835	uuaucucacauaacaaugaaaauguauagcauguccauauguauaaaggaacgaaaaaauaauauugaagguauacaagaauuauuuauggagaagacucucuacuuaaggacgucuuuauaauuuguuuaaaaaugcacuguuggacacgagauuuuagggugugaaaaaauugucuucuauugucucaucaguucagaaaauaacggucuuuucagauuuuugaauagcaaaauaaauaucgaaugug	......(((((....................((((((..(((((....(((((((.(((((((.(((........)))..))))))).((((((....))))))..(((((....)))))...)))))))....)))))....)))))).(..((((.(((((.((((((.(((((.((((((((......))))..))))....))))).)))))).))))).))))..)..............)))))	-38.6	89.334	444.389	442.897	187.184
Chr02_4546	85.8	uggguugcugaaggauua	gagucuucacuaccacccaggua	Chr02	+	44068378	44068627	aucccuggcaaaagagguagcuuggguugcugaaggauuaugauaugagucuucacuaccacccagguaaggcuaacauuguuacugaugcucuucguagguuauccauggaaauucuggcucauguagauaaggauaagcgagaguuggugaaggacauucaccauuuggauagucuuagaguucgucuuacagacucugaagauggugguguauuugaguauuuggaaucacaguaaucucuuuuugu	.......(((((((((((..(((((((.(.((((((.((((...)))).))))))...).)))))))((((((((.((((......))))...(((((.((....))))))).(((((.(((.((.(......).)).))).)))))(((((((.....)))))))......))))))))....(((((((.(((...))))))))))..(((.((((.(.....).)))))))....))))).))))))	-63.9	620.083	171.519	170.345	238.234
Chr02_4792	747.4	aauugacggucucuaaaacauagg	cuuuuuguaagagaccucaug	Chr02	+	97891825	97892074	aagagacuucaaaagcgaccucaauugacggucucuaaaacauagguggcuuuuuguaagagaccucaugaggucgcuuaaaagaaaccucaugaggucacuagcuuauuucuugaauuuuacaaaaaagaggccucgugaggucucuaaauuauuuuuuauaauuauuauuauuuuauuaaaaagagaccucauaaggucucuauuugauuuauuuuuuuuuuauuaaaagacaccuuauggggugacu	............(((((((((((..(((.(((((((...(((.((....))...))).)))))))))))))))))))))...((..((((((((((((..((............((((....((((..((((((((.(((((((((((...(((......(((((....))))).....)))..))))))))))).)))))))).))))....)))).............))..))))))))))))..))	-83	2622.22	4459.48	4851.43	4078.35
Chr02_5337	2.5	aagagacugucgaugaauuucguc	gaaccaucgacggucccuuaaagc	Chr02	+	144189070	144189319	caacaaauuucaucaaaguuuaaggauauuugagaucauuuuuccuuaaauuuacggcggaaccaucgacggucccuuaaagcuggcauuaacuuucaguuagacauuuuaaagguagguauugugcauuuuaaacguuauaaguaggguuccgcuguaucaacaccuauuucagaugucuaagugaaaguugacccuaaguuuaagagacugucgaugaauuucgucugaauuuauuguuauaucgcac	(((.((((((.....(((((((((((.(..((....))..).)))))))))))..(((((((.(((((((((((.((((((..(((..((((((((((.((((((((((...((((((((.(((((((.....(((.(((....))).)))....)))).))).)))))))).)))))))))).))))))))))..)))..)))))).)))))))))))..))))))).)))))).)))...........	-84.5	1240.17	2042.63	2119.09	1900.2
Chr02_5689	163.5	aaacggcuccugacuaauuuuguu	auggaauuguuuggagcaacaacc	Chr02	+	160482017	160482266	acauaauaaaacuacuacuaguaccuaaagaagauaaauaugaaaacauccuaaggucaucgacagaauaaaaauggaauuguuuggagcaacaaccauuacaagaaaaaugccccggagccuacuuugcaaaugaauaaaccguauggguacacucaaucgucggcauuuccauuugauacggagaaucugaaaagcuuuuuuaaacggcuccugacuaauuuuguuaaguuuuuguguuucuuggauu	..........((((....)))).........................((((.((((......((((((....((((((((((((.(((((...............(((((.((..((((..((.((.((((((((......(((.((((..........)))))))......)))))).)).))))..))))....)).))))).....))))).))).)))))))))....))))))...)))))))).	-39.9	367.846	405.408	660.939	408.402
Chr02_6095	0.4	acuuaauagucugaagucugaauc	cagaccucuauuaagugcaaac	Chr02	-	83029244	83029493	aaucuuaaugaaaaacaaauguacuuaauagucugaagucugaaucauucagauccagaccucuauuaagugcaaacaaaugagaccuucaucuuuaggagauagauacauacuaauaaggauauaaaucuuuaguuggaugcuuggauauugaaugauaaaucucuaagauuuauaauucaagacacuuuuaacucuagauaaaaaaauagaacugucaauaauacaauuuagucaaggaaaaugaggc	...................((((((((((((((((..(((((((...))))))).)))))...)))))))))))............((((((.(((......(((((.(((.(((((((((((....)))))).))))))))........((((((.((((((((...)))))))).))))))((((.(((((................))))).)))).........)))))......))).)))))).	-50.9	3068.89	3134.11	3440.97	3380.66
Chr03_10258	3.4	agauguggauucuguuacaacaga	uguuguaacaggcuccacaucugu	Chr03	-	92662731	92662980	uuguguuggucaggcaaaaguugaucaauauucauuuccuuauauccgcaaacaagauaaaaauaauuuguguuaaacaagagaagaacaucuauugcaacagauuaccaaucuguuguaacaggcuccacaucuguugcaccagcuucccauuuguucaucaaauuauaaauuuguuauaacagauggauaagcuguugcaauagauguggauucuguuacaacagauguguaagccauuggaacagau	..(((((((((((.......)))))))))))...(((((((.....((((((..............))))))......))).))))...((((.((.(((....((((..(((((((((((((((.(((((((((((((((.((((((.(((((((((...((((((...))))))....)))))))))..)))))).))))))))))))))).)))))))))))))))..))))....))).)).))))	-91.8	415.141	530.148	579.173	419.746
Chr03_10275	398.9	agaggcggaucuagaauuuaaagc	cuuuauguugugcauccgcc	Chr03	-	99390262	99390511	ccgggguaccggacuccccaauagaggcggaucuagaauuuaaagcuuguggguuuccaacuuauaauuuuuaccacuagaccaauaacacacuuuguuuguagauucccagcuuauaauucuuauauauuuacuaauuuuuucaauauaaauucaagaaccggacgaaaguuauagauugccggaaacccgcacuuuauguugugcauccgccuuugcuccccaugcucuucaacgccaaccugcacaa	((((....)))).........(((((((((((.((.(((.(((((..(((((((((((((.(((((((((((.((.((.((...............(((.((((((......................)))))).)))...............)).))....))..))))))))))).))...)))))))))))))))).))).)).))))))))))).......(((................)))...	-56.5	5155.1	8614.91	9423.48	6823.71
Chr03_10786	0.4	agggaauguucaaacgaaagacgu	guagcuuuaucuugguuuucuuuu	Chr03	-	237453697	237453946	uuauccugcaauaaauauuucaaaaucgacguaugucuccuuaacuuauauauuugaauuucaaaugagacguguuucauauacuuuuccaagauaacuacucuaccuuagaaauuuaggcuaucuaaauauuuggguuuacaaaguuaauguauuaguugcaacuuguaacggcuauguagcuuuaucuugguuuucuuuuucagggaauguucaaacgaaagacgugucguuaaugauaguugcaaca	...........................((..((((((((............((((((...))))))))))))))..))................(((((.....((((.(((.((((((.....)))))).)))))))......)))))........(((((((((..(((((((.((((..((((...((((.((((((....))))))...))))...))))))))))))))).....))))))))).	-46.2	2086.21	3305.63	3338.76	2887.17
Chr03_10857	0.5	auagacuuugaguuugaacucuu	uuuuuuauucucaguacucuauuu	Chr03	-	240510987	240511236	uuaaagaucuaugaugauucaaauagacuuugaguuugaacucuuuccuuuuuuuauucucaguacucuauuuuauuuuuuaaucauuuuuuguuugagccacgggccagcccagcccauauuauucaagccuuacgagccacgggcuuauaugggcacuguucuuaagcaggcugcaaaaaucauagccaacucuauuaaauaacaagcugagccgggccaaaauugggccugacucguaaugacagcu	........(((((((.....(((((((..(((((..((((............))))..)))))...)))))))......((((.((.....)).))))(((...)))(((((..((((((((.....((((((..........))))))))))))))..((((....))))))))).....)))))))...................(((((((.((((((.......)))))).)))........))))	-58.2	940.635	896.574	1212.86	1049.37
Chr03_7087	0.4	aggaucuauugauuacucaagcuu	aguguucaauagguauaaagguu	Chr03	+	1524406	1524655	uuaaaauauuuuuugaacucauacugacgugugucacuauuuuauuugucaaauugucaugucaccgcgaguguaaugcucacguuuuaaauuuguaguugauuaucaaaaaauguucaaaugguucaaauuuagagggguaaaaguguucaauagguauaaagguuaguugagaggucuaagugaaauuucgaaacaaauuuaaggaucuauugauuacucaagcuuaauuaaguucuugaaucauauu	....((((((((((((..(((.(((((((((....((.((((........)))).))))))))).((.((((.....)))).)).............)))))...))))))))))))...((((((((((((((...((((...((((.(((((((((.((((......((((((..((.....))..))))))......))))...))))))))).))))...))))...)))))..)))))))))...	-50.9	268.002	397.611	408.828	232.562
Chr03_7289	2.6	cgugacaaauagacucauaauaug	uuaugagucuauuugucacgug	Chr03	+	9461058	9461307	uuggcaaguuuuuuaauauuuucauacuaugugaaucuaauacgagauuaacacugucuucuuuuauuucaguuuaauugcaaaguaauaauguugaauugaaucuaaagauaaauuguuacaauuuuaaugauuucauauuaugagucuauuugucacguguauugucaucauaucaaaacaauaaauaaacaugauaauacacgugacaaauagacucauaauaugaagucauuaaauaauuauaaca	..((((((((((.((.((..((((((...))))))..)).)).)))))).....)))).(((((...(((((((((((..............)))))))))))...))))).....(((((.(((((((((((((((((((((((((((((((((((((((((((((((((......................)))))))))))))))))))))))))))))))))))))))))))))..)))).)))))	-85	162.903	335.241	388.387	289.285
Chr03_7885	14054.1	ggaggucugaaucugaaugguuc	aaucauucagaucuagaaccaagc	Chr03	+	39142908	39143157	uugacacuuuuguacaugaaugaucaaaaucaaaagagaagguuuauuuuuuauuuucaaaaaaauauaaacuugaugugaccgaaaaaaggaaguguguuguaauuaggucucauuuguuugcacuuaauggaggucugaaucugaaugguucagacuucagaccauuaagauuuuaacucuuaauagguuugaauagguauuaaucauucagaucuagaaccaagccuuaauaggacugaagggacau	...((((((((.........((.(((..((((........((((((((((((........))))).))))))))))).))).))......))))))))...........(((((.((.((((....((((.((.((((((.((((((((((((...(((((((((((((((((.......))))))).)))))))...)))...)))))))))))).))).)))...))))))..)))).)).)))))..	-58.3	47278.7	71913.1	73105.3	73069.9
Chr03_8051	0.4	aguuacuaauucaugaucugga	uugggauuuuuuuuggaaauu	Chr03	+	62718826	62719075	aucgauagauuucucaaaacaaacgaaaagaaaaugaaagaugaaacauaaaucauggaucaacuaagcccucucggggacuuuauuaaagaggaaccucauguaaauaccauggaauaggguuugauccuauucauggagauuccauaacuauuucaaaaauggaaaguuugacacaauugggauuuuuuuuggaaauuggaagcaguuacuaauucaugaucuggaauguacaaaaugaaaacuucau	(((....))).........(((((..............((.(((..(((.....)))..))).))(((((((...)))).))).......(((....))).........(((((.((((((((...)))))))))))))...((((((.............)))))).)))))..(((.((.(((((....((((.(((((....))))).)))).....))))).)).))).....(((((...)))))	-47.3	9164.62	9262	11045.2	11679.2
Chr03_8178	0.4	uuuuaugcuaaaguaacucuuu	agaauuuacuacucuaauugauag	Chr03	+	86112160	86112409	gaaacaauuacucagcaacauuuuuuaugcuaaaguaacucuuuuaauugauuauaauuauaagaaagaauuuacuacucuaauugauaguggggcagguuguaauugcaucuaagaagguuuauuaccuucaaaguauuuugaaaaagccacuuaugucccuagaaaugcuagugaucauaagaugaaaguagaauacaaaauuucuaaagcauauauuugucaagauaaacuaugcaugucaaaaacu	....(((((((.(.((..((((.((.((.....(((((.((((((...((((....))))...))))))..)))))......)).)).))))..))..)..))))))).......((((((.....))))))..(((.((((((........((((((((.((((.....)))).)).)))))).......(((((........)))))..((((((((((....)))))...)))))...)))))))))	-46.4	194.433	428.796	211.228	158.823
Chr03_8509	0.4	auagucgacucuuucaauuuuggg	cuaaauauaagguuauaauaa	Chr03	+	197722490	197722739	gucaaaaauaucaaagauuuaucucuuuuuuucuuuguuucauugugacuuugauuugauuauguuauuuaacuauuucguugguauuauaguugagucuuuaaucaaacuuauuagcugaguucuaaauauaagguuauaauaaguuuuaaaucuuaauaugcauaacuuuuguuugaaugaugaacauauaaauuuaggcuuauagucgacucuuucaauuuugggcucacuaauuaaguuugaaggc	((((.......((((((..............))))))........))))...((((((((((((.((((.(((......))))))).)))))))))))).....(((((((((((((.(((((((.((((..((((((((.((((((((.((((.(((.((((.......((((((.....))))))))))))))))))))))))).)).))).)))...)))).))))))))))).)))))))))....	-48.6	257.492	662.685	674.566	567.225
Chr03_8569	273.5	aggaucuaucagaaacaaccucuu	agauuguguuuaugaaagau	Chr03	+	218613365	218613614	aaagugcauauaaaucuuacccuacaucacaagauaaagagauuguguuuaugaaagaucuugacuuagaugaaguugaauuugaauaaaagaacagucuguuuuguugguuuguugcaugacuuugagaauaagauauaugaucacuuucuugcaacaaauuugaugauuagcuuuuuuauaugugaaucucuuuuuuaggugaggaucuaucagaaacaaccucuuuauugauaagguugggguaaga	..............((((((((((.(((....(((((((((.((((.....(((.(((((((.(((((((.((((..((.(((..(((.(((((.((.(((.((....(((((((((((.((...(((..(((.....)))..)))...)).)))))))))))....)).)))))))))).)))..))))).))))))))))).))))))).)))...)))).))))))))).....)))))))))))))	-70.3	1245.42	1512.48	1812.47	1202.52
Chr03_8811	0.3	uugacuguuucugaaauuuuucag	uaaaaaucuuucgaagacacaacaaga	Chr03	+	244524928	244525177	caccacaacaacaauguucaacaauggacagccaaguucaaguucacaauaacaaaaucaauuuuuagagcucaaaucuagaucgacucaaaguguuagugaacaagagaaauaaaacuagaaacaacacugaagacaauuaaaaaucuuucgaagacacaacaagaauacaauuuuuguccaagaacacaacaacggacagauuugacuguuucugaaauuuuucaguuuucaguuuuuuuguuuuuug	..............((((((....))))))......(((..((((((..(((((.........((((((.......))))))...........)))))))))))..)))..........((((((((.(((((((((....((((((..((((.(((((...((((.........(((((((..............)))))))))))..))))).))))))))))..)))))))))....))))))))..	-42.5	430.905	1036.91	974.373	669.325
Chr03_9000	0.4	acuuaaugaucugaagucugaauc	auucauacauccauuaagugcaaa	Chr03	+	250334271	250334520	aaucuuaauaaaaaacaaacgcacuuaaugaucugaagucugaaucauucagauucauacauccauuaagugcaaacaaaugaggccuaacucuagauacacgauguaucuaucuaccauauauucauguaucgcaacuacacaauauaucagucucauuuuuuuaauagaauauuauguaauauugaaaacuuaugggcgagcuagauuguuuacccaaaauaguagugagugcgcacgcguauauuug	....................((((((((((((.((((.((((((...))))))))))...)).)))))))))).....((((((((.......((((((((...))))))))......(((((((..((((.......)))).)))))))..))))))))(((((((((..(((...)))..)))))))))....((((.((((......)))).))))(((((...(((........)))...))))).	-53.5	12364.9	14586.9	15092.6	15105.2
Chr03_9402	90.1	aucgggugcuaaacuuuugccauu	ugacaaaagcguaguacccga	Chr03	-	8386444	8386693	aguugaacuaugugaaaugaaacaaaaauuguguuccguuaauaguuagugucucaccguuauuaaaaugggcuaaauuuuuccuuuguuuucaaaugacaaaagcguaguacccgaaugaugccacaugucuugcgauuaaugauuaauuuucuuaaacugugugcaaaaauuuaauccuuaauugcauggacacaugacaucaucgggugcuaaacuuuugccauuugaaaauaagggcaaauuuagc	.................(((.(((..((((((.........))))))..))).)))(((((.....)))))(((((((((..((((((((((((((((.((((((..((((((((((.(((((.((..((((((((((((((.((((((.(((.....((...))....))).)))))).))))))))).)))))..)).)))))))))))))))..)))))).)))))))))))))))).)))))))))	-86.1	194.433	280.667	320.249	153.151
Chr03_9422	2.5	cgugacaaauagacucauaauaug	uuaugagucuauuugucacgug	Chr03	-	9461172	9461421	caaguuuuuaaauauuuucauacuaugugaaucuauuacgagauuaacauuguguucuuuuuuauuucauuauaauuacaaaguaauaauguugaauucaaucuaaagauaaauuguuauaauuauuuaaugacuucauauuaugagucuauuugucacguguauuaucauguuuauuuauuguuuugauaugaugacaauacacgugacaaauagacucauaauaugaaaucauuaaaauuguaacaau	...................((((.((((.(((((......))))).)))).))))(((((.....((((.(((.(((((...))))).))).))))........)))))...((((((((((((..(((((((.((((((((((((((((((((((((((((((((((((((((.............))))))))))...)))))))))))))))))))))))))))))).)))))))))))))))))))	-84.8	162.903	311.852	354.318	272.268
Chr03_9964	1425.8	gaugaucgcgaugagauggugucu	ucauuauuucuucucgaucaucu	Chr03	-	39198437	39198686	cuccacuaaaaccucuuauuuacaacuccacaacucauuuuucaauuuucgauaucaauauucaggaaauuauugcugaaucaagauggugcaaaaaguaguacuuccagcuuugaggggaauguugucuggcucgaagucauuauuucuucucgaucaucuagcucgaauccaucaaguugaaaauuuugaauuuggagaauagaugaucgcgaugagauggugucuucggaccaggcuucauuccccc	....................................................((((...((((((.((....)).))))))...))))((((........))))............((((((((..((((((.((((((.(((((((((.((.((((((((((.(((.((....(((((........)))))..)).)))..)))))))))).)).))))))))).)))))).))))))..)))))))).	-81.6	3878.15	5106.58	3958.82	3998.93
Chr04_11971	526.5	ucuuaccgauaccucccauucc	agugggaggaaucgaaagaua	Chr04	+	54640958	54641207	uugcuauauuuugauuuauuuuuguuugaguuucucacguuugagggagaaaagaaugagugguuguuaguagaagggcaguuggaauaaggaugaaguggaaagggaugagguuuugggaaguuauuagagugggaggaaucgaaagauauugcuauuuauucuuccauuuccauucgaaaaugaaaguauaaauuuaguuaaugucuuaccgauaccucccauucccaugacuucugcucacuucucc	........((((..(((((((((((((.((((((((.(......).))))))...........(((((........))))))).)))))))))))))..))))..(((.(((((....(((((((((..((((((((((.((((.(((((((((((((((((.(((.(((((........))))).))).)))))..))).)))))))))..)))).))))))))))..)))))))))....))))))))	-71.9	1329.5	1621.63	1710.26	1480.46
Chr04_12152	0.4	auaucuguaacaaugacauuug	ugucauuacugaagguaucacu	Chr04	+	119151042	119151291	gauuacaaucuuucaaaagccuauaucuguaacaaugacauuugucuuuucaaugauuuugucauuacugaagguaucacugaagauaucauucuaggaauaccuuuguuuaaucaaauucaaacuuacacaaguaauuuugaugguauucgcacgacgauauuaaaucaagaucuauucuacccuuuauuaaggccccucucacaagaagaagguaaccuuauuaaagaaagaacugcuuuuaaaauuu	..............((((((..((((((.....(((((((...(((........)))..))))))).....))))))...(((.((((((.((....(((((((((((......)))).(((((.((((....)))).))))).)))))))....)).))))))...))).......((((...(((((.(((((.((.((((....).))).))...))))).)))))..))))..)))))).......	-45.4	709.417	592.519	613.242	771.425
Chr04_13536	0.4	augacgucugggauaauagaaccc	guccuauuaccuccuugaauugaauuu	Chr04	-	74664345	74664594	uauacuccuacaaaugaguaaaacaucuauuaccccuaaaauuauggucaaauuugcuaugacacauucuaaugucaugguaguccuauuaccuccuugaauugaauuuuagcauauuuuugucaaucuuuuuagcuaacuuggaccucauuuuuauguaauaaagccacaccaacacaaaaggaugacaaaauugcguagaaaaugacgucugggauaauagaacccguaaaauugaaaugugucguaa	..(((((........))))).....................................(((((((((((.((((...((((..((.((((((..((((.((.....(((((.((.((.((((((((.(((((((........(((....(((....)))........))).........))))))))))))))).)).))..)))))....)).)))))))))).))))))...)))).))))))))))).	-48.2	488.71	623.704	626.87	663.653
Chr04_13590	0.4	uaagguuuuauguuauuucguacu	aauagaggauucauaucuuuu	Chr04	-	102587325	102587574	ucgaauuaggucucaacgagugaaucgguguuuuacuaccaaucacaaguuguaacuucaccgaaaucagaauaguuccuauacuacuacauuaguaugaaaucaaauugcauugaaauauuucuuauuucauagcgacuccuguaaaaaaggaacaguuggaauagaggauucauaucuuuuguuuuuuuucuuaaaaaaaaauaagguuuuauguuauuucguacuguacaauucuuuucuuuauggg	(((....((((..((((..((((...((((......))))..))))..))))..))))...)))...............(((((((......)))))))........((((..(((((((.....)))))))..))))..(((((((((((((((((((((((((((......((((..(((((((((((((....)))))))))))))...)))))))))))).))))).....)))))).))))))))	-52.7	1602.76	6291.61	7495.18	3080.03
Chr04_13661	0.5	cuucggucucuauugaaugag	gguuggagaaccaagua	Chr04	-	128989282	128989531	uuaugcuauuacaaucauuguucuucggucucuauugaaugaguugcuuccagaaguaagugguuggagaaccaaguauagagcaggacauauuucuagaaugcagucacaaaguaggaaaauucaaaauaagauuguugaagauuuucgcaagggucugguaagugaaauuuuugauuuauugcuuuuuagauaguuucugaugauuuaaagcauauuauacuugcaaacacugcaggugaacauuauu	.((((((.(((.(((((((((.(((.((((((((....((.(.((((((....)))))).).))))))).)))))).)))...(((((..((..(((((((.(((((....((((.(((((.((((.....(((((.(((..........))).)))))......)))).))))).))))))))).)))))))))..))))))))))))))))))))...((((((((.....)))))))).........	-56.2	1166.6	608.111	913.049	1134.45
Chr04_13672	2.6	gacgcgacuguacugaauaggugc	acuagaauuuggacagugucaccu	Chr04	-	132923099	132923348	augccaugcaaauagauaugcaacacaucucgaagggaugcgacccuucgagguaaaaggcauacuauuuuguacuguugggcaaucuccaugccacguugauaaccuucggguacagaugcagcgcagguacuuacuagaauuuggacagugucaccugcagucgcagaucaggcgcaaauccagcacagacugggcgcaggugacgcgacuguacugaauaggugcucuuuuguugaaccaaugcauc	.....(((((.((((.(((((.....(((((((((((......))))))))))).....)))))))))((((((((...(((..(((.............)))..)))...))))))))..(((((.(((((((((......(((((((((((((((((((.(((.(((.((..(.((.......)).).)))))))))))))))))...))))).)))))))))))).))..)))))......))))).	-85.2	1418.83	1902.3	1989.63	1962.6
Chr04_14152	4.6	ugcaaaguugagacguguuaca	uguaacacgcuucaacuuua	Chr04	-	212501183	212501432	acgaaauuuacuguaacacgcuucaacuuuauggaggucguaugaucucccuagauaauauuuuaccauauuucuguggauauauuugcuuagcuugaucacuuuagacccuugcacgcacagugugcauucauauacagugguuuagcuagcaaauauaugccacagaaauacgguaaaaaauaacaagagggugauagggccucugcaaaguugagacguguuacaacaaauuaauuuugauaaagca	.(((((((...(((((((((.(((((((((.((((((((.((...((.((((........(((((((.((((((((((((((((((((((.((((.(((((((.((......(((((((...)))))))......)).))))))).))))))))))))))).))))))))))).))))))).........)))).)))).)))))))).))))))))).))))))))).......)))))))........	-105.3	1996.88	1777.56	1771.59	2024.99
Chr05_14567	372	gagugugucuuagacuuuucgaau	uuuaggaaguuacucacacacagu	Chr05	+	13604027	13604276	auaucaauuuuucugcucaccauuuuaccuuccuuuucaauaagugaaaaaaaauaauaauaauaagucauuugugaugaguuuauguguuuauauagauauguugaaggauggaaagaaauuuuagaauuuagguaagaaauuuaggaaguuacucacacacagucuuuaugccagauggaauuaucuuuucaugguuaaguugagugugucuuagacuuuucgaauauagcuuaggauguaaacgaug	...((((..(((((.....((((....((((((((.(((.(((((((....................)))))))))).)))...((((((((....)))))))).)))))))))..)))))..)).)).(((((((.....((((.(((((((...(((((.(((.(((...((((..(((((......))))))))).)))))).))))).....))))))).))))...)))))))............	-41.1	1297.97	2011.44	1778.4	1423.73
Chr05_15030	591.7	acuuaauggucugaagucuaaacu	ucagauucagaucucgauuaagug	Chr05	+	113594604	113594853	uuaauaauaaacaaauuuacuuaauggucugaagucuaaacuauucagauucagaucucgauuaaguguaaacaaaugaggcuuagauuggacacuccagucuuguucucuguaauggcaugagauguuuuuuucgguuauuuuuacuuguuaucuuucguuuuuuacuuguuauuuuuuuguuuuucaagguuaaauugcacgaauuuuaauuuaauauuuuaaauauaauuucuauuauauuaauaua	...(((((((.......((((((((((((((((.(((.........)))))))))))...))))))))...(((...((((...((((((((...))))))))...)))))))((((((.(((((......))))))))))).....)))))))..((((((((...((((................))))...)))....)))))..........(((((...((((((((....))))))))))))).	-41.7	1403.07	1917.89	1894.24	1565.54
Chr05_15161	0.4	uguagugacugucaugauggugac	gauuguaaugguggucguggcaau	Chr05	+	141150046	141150295	gacauuauuggaaccaaaaaaggauaaaugacuuuagugagacauuuuccuaaauugagugacaauauaaggaauugauuuuaaaaaaaugaaauauuuauguuugcuaguaccgauggauuguaaugguggucguggcaauaaugguuuguguuaguggcucguaauguugacugugauaguugugaugguagagaugguuguuguagugacugucaugauggugacgauugguaguguuggugguggu	..((((((((..(((((...((((.(((((.(((....))).)))))))))...))).))..))(((((((...((.(((((...))))).))...)))))))....((.(((((((.((((((.(((((((((((.((((((((.((((.((...((.((......((((......))))...)).))..)).)))).)))))))).))))))))))).)))))..).))))))).))...))))))..	-51.2	2517.12	2346.69	2432.53	2263.23
Chr05_15248	3073.9	ggaggucucuuguauuucucg	ugaagugcaaugagaucuccca	Chr05	+	169067962	169068211	ggggcaaauuucaaauauuaugggaggucucuuguauuucucguguugaauuuauuucauacugaauuguaaggucauacacuaucaacacucagaaacucaaauugagguuaaaucucuagugaugaugguauauaaccuugcaacucauuaugagauaaguucaacacgugaagugcaaugagaucucccauaaugcuuggaauaugcccucaaauuuguuacuuacaaguucaauauugguguaaac	((((((.(((((((.(((((((((((((((((((((((((.((((((((((((((((((((.(((.(((((((((.(((.(((((((.((((.(((..((((...))))........))))))).))))))).))).))))))))).))).)))))))))))))))))))).))))))))).)))))))))))))))).))))))).))))))..(((((((.....)))))))................	-117.8	2827.16	2003.65	660.939	856.509
Chr05_15249	3073.8	ggaggucucuuguauuucucg	ugaagugcaaugagaucuccca	Chr05	+	169067926	169068175	guuuacaccauuauugaucuuugaaguaccagauuuggggcaaauuucaaauauuaugggaggucucuuguauuucucguguugaauuuauuucauacugaauuguaaggucauacacuaucaacacucagaaacucaaauugagguuaaaucucuagugaugaugguauauaaccuugcaacucauuaugagauaaguucaacacgugaagugcaaugagaucucccauaaugcuuggaauaugcccuc	...............(((((..........))))).((((((.(((((((.(((((((((((((((((((((((((.((((((((((((((((((((.(((.(((((((((.(((.(((((((.((((.(((..((((...))))........))))))).))))))).))).))))))))).))).)))))))))))))))))))).))))))))).)))))))))))))))).))))))).)))))).	-114.9	2827.16	2003.65	660.939	856.509
Chr05_15347	0.5	cuuuuagacuuuagguaacacuuu	agugucgccuaaaguaauaaaaagag	Chr05	+	184899746	184899995	aggauaauacuauaccuagaaaaugcgaagucauugaugaaaccuugguguucaguaauugauuaugauucaaagcguaaaccaugugucuaggguaaaauuaccaggauacuaaaccaauacuacaauacuuuuguccuacuucuauuuuuggaaagugucgccuaaaguaauaaaaagagugguauuugaucaaaggcuacgcuuuuagacuuuagguaacacuuuuugugggaugaucuaaaaaggg	.((((....(((((....(((((((.(((((....((((((.....((((((.((((.(((.(((((........))))).....((((((..((((....)))).)))))).....)))))))..))))))))))))..)))))))))))).((((((((.(((((((((....(((((.(((((.(((....))).))))).)))))..))))))))).)))))))))))))....))))........	-56.5	399.376	639.296	688.194	459.452
Chr05_16051	0.4	aagggaucucgugcugauaacgug	uguaguaagcaaagccuuuuau	Chr05	-	8857017	8857266	acauaauaaauacguaccuuauaagggaucucgugcugauaacguguugcaaauaaauauucugaaauaugcuaaaacgaaagaggagaggagagagaucuauauaagaaacaacuuuguuucuucugcuucuucuugguguguacaaaucauguaguaagcaaagccuuuuauagacacuaguaugugaaauaaguguacuaugugaaaguacauucacaaacuaauacguccuacaauaguaugugua	.........((((((((..((((((((......((((.((.(((((....................(((((((((...(((.(((.((((((((.((((((.....)))......))).)))))))).))).))))))))))))......))))).)).))))....))))))))(((..((((.(((((.....(((((((.......)))))))))))).))))....)))........)))))))).	-52.2	2427.78	3547.32	3345.58	3221.84
Chr05_16255	0.7	uugcaaacacaccugaaucgu	ucgauucagguuuguaugcaa	Chr05	-	32080154	32080403	gauagccuuuguaugucaaaguuugcaaacacaccugaaucguaaaguauuuuuuaaaauauuuuuaucgauucagguuuguaugcaaacuaugauauauuucaaaggaugauauaugcaagaucucuuuuucgauggugagauuuaaacuuuuuaauuuuuuaugauuuuuacuuacuuauuuuguugacgauuaggucaaacuaugcagauauugaauccacucuuuuacgauauccucaauuuucua	.....(((((((((((((.((((((((.(((.((((((((((.(((((((((....)))))))))...)))))))))).))).)))))))).)))))))...))))))........((((.(((((..((.((((((((((((..((((..((.(((....))).))..))))..).))))))..))))).))..)))))......))))(((((((((.........)).)))))))............	-64.5	73.5692	62.3704	68.138	85.0837
Chr05_16259	0.9	uugcaaacacaccugaaucgu	ucgauucagguuuguaugcaa	Chr05	-	32152831	32153080	gauagccuuuguaugucaaaguuugcaaacacaccugaaucguaaaauauuuuuuaaauauuuuuaucgauucagguuuguaugcaaacuaugauauauuucaaaggaugauauauguaagugcaagauuucuuuuuuuauggugagauuuaaacuuuuuaaucuuuuaugauuuuuaggcacuuaguuuguugacgauuaggucaaacuaugcagaucuugaauccacucuuuuuuugguuucccauuu	.....(((((((((((((.((((((((.(((.((((((((((.(((((((((...)))))))))...)))))))))).))).)))))))).)))))))...))))))..........(((((((.(((((((............)))))))...((....((((......))))...)))))))))((((((((((......))))......))))))...(((.(((.........))).)))......	-68.4	73.5692	62.3704	68.138	85.0837
Chr05_16413	2510.8	gguaguucgaucguggaauuuc	aauauuugaacuaugauuc	Chr05	-	67306328	67306577	auaguacauucuauuuugguuugguaguucgaucguggaauuucuuuauuugugucuuuccaaaguaugagugugugacauguuauaauugauccuauugauaguacagagaaugcgucugucaucuugauagagaugauucuacuuugucagauauuuauucuaauauuuggaacacaaaauagauuaagaaauauuugaacuaugauucauacuaaauauuuagagcccgugucuuaguguaacgucc	........(((((.....((((((((....((((((((.(((((((.((((((....((((((((.((((((((.(((((...((.((((.((((((((((.(..(((((.......)))))..).))))))).))))))).))...))))).)))))))).)).....))))))......)))))).))))))).......))))))))..))))))))...)))))..(((..(.....)..)))...	-53.6	7945.47	14126.9	13055.2	10278.1
Chr05_16615	0.4	cggcccgguuuacuuuaauugu	auccaggguauauuaccgac	Chr05	-	132318153	132318402	uaauccaaagcaaccuagccgacggcccgguuuacuuuaauuguuaccccaauuucucagucgauauuaaugauccuaacaucauggauguuuuaacucucaacguuaaaacaaaaaacaugaacaguaaggacaauaccagagaaauugcaauaauauccaggguauauuaccgacucauggguaccacucucacaccccaagcuagguucacaaguccuagaggcgucaccacucuuauggaagccaa	...........((((((((...(((...(((.((((((...(((((...(((((((((....(.(((...((.((((.((.(((((..(((((((((.......))))))))).....)))))...)).))))))))))..)))))))))...)))))...)))))).))).)))......((((...........))))...))))))))......(((.((((.........))))...)))......	-53	2990.06	3110.72	3331.95	3295.58
Chr05_16669	3.7	gcucggacucuucaaaaauguuga	auuuuuggauaguccgagcaaca	Chr05	-	153704423	153704672	cguuuguuccaaccuauuuugcucggacucuucaaaaauguugauggguguguguuggauccuucgaaaguaguccucuuucagaggauccgacacggaugcggcaguauuuuuggauaguccgagcaacauugguuccaacuguguggccuaguuggcuuugaugguugaguugauugaacuuuugacuaauaguuguuguacccuuuuuagaguuuagauguugugaugcguaaguguuaaaagggau	..........((((.((.(((((((((((.(((((((((((((.((.((.((((((((((((((.(((((.......))))).)))))))))))))).)).)).))))))))))))).))))))))))).)).)))).(((((((..((((.....))))....((((((((((.....)))))..)))))))))))).....(((((((.(.(.((...((((......)))))).).).)))))))..	-93.7	1623.78	2798.87	3475.04	2592.22
Chr05_16888	0.4	aguggcggagcuagaacuuuuacu	gcaaaguuuuagcuuccacgug	Chr05	-	192716295	192716544	auuuaauuuaauaauccaauuaggaauauuuggauauauauaaaccaaaaucaguauacaguaguaucuacuaaucauauuauacguaaaacuaauacuccuauuauuuaaugguuugacugugcaauaacacuugguauaugcucucuucauuaaauaauaauaguauuaaauuaagauugcaaaguuuuagcuuccacgugcaguggcggagcuagaacuuuuacuaacggguucauaagugaauaua	(((((.((((..(((((..((((.....(((((...........)))))....(((((.(((((...)))))........))))).......(((((((..(((((((((((((...((((((((...........))))).).))...)))))))))))))..)))))))............(((((((((((((((((.....))))..)))))))))))))..)))).)))))..)))))))))...	-52.1	509.73	576.926	476.966	442.435
Chr06_17448	0.4	aaugaauaggauuaugacacgugu	auauguaccuuuucauuaacggca	Chr06	+	7893638	7893887	uaaauuaaauuuaaaaaagucaaaugaauaggauuaugacacguguccugucauuagugaaaaugguauauauguaccuucucauuaacggcaaguguauauuuauaccuaaagucuuauggaagauauauguguaccauuuaucaaaguuuaggauauauauguaccuuuucauuaacggcaauguauuuauauuuaaaauauuaugaaauauauuuauaccauuuaucaaaguuuaagaauauauuca	....((((((((......(((.((((((.(((..((((....((((((((.......(((((((((((((((((((.((((.(((.((.(((.((.((((....))))))...)))))))))))).)))))))))))))))).))).....))))))))...))))))).))))))...)))..((((..(((((((...........)))))))..))))..........))))))))...........	-50.7	346.826	514.556	470.152	414.074
Chr06_17459	1.5	gugugucuacuuguucaacuuu	uguugaauuaguagaaacaugc	Chr06	+	8168559	8168808	aguuguuugauugaaaauuugggguugagcacggcuaauuucggauuugaguguuuuuuuuuuguguguuuguugaauguaugacauaauacauaaucgugcccuuaaacuuggcuucagcuugcguuuugggcgugcaccuaaacuuguauaauguugaauuaguagaaacaugcguucuacauguauuaugcuacguagaacacgugugucuacuuguucaacuuuauaaaaguuuaagugcuuaagu	..............((((((((((((.(((...))))))))))))))).............(((((((((((((........)))).)))))))))...(((((..((((..(((....)))...)))).))))).((((.(((((((.(((((.(((((((.((((((.(((((.(((((((..(((......)))))))))).))))).)))))).))))))).))))).))))))).))))......	-76.4	1739.39	1816.54	1717.08	1701.67
Chr06_17556	133.4	ugauagccaaggaugacuggu	cggucaucugcgguuaucaaa	Chr06	+	12799690	12799939	uacgaagauaaauagccugcuuugauagccaaggaugacugguuaaauacccauucaggaguuuagauauaaugugcagauauauaaugcagcauuuccccaagcuccuauaugguuuuuugccggucaucugcgguuaucaaaagaggcuauuuuucgucaugcaagaccuuaucuuucaugcacauauauaauugugacgucccauauuaaagagauucaaucucaggaaaaagaacaugaaacauca	.(((((((...(((((((..((((((((((..(((((((((((.(((...((((..((((((((.(....((((((((.........)))).))))...).))))))))..))))...))))))))))))))..))))))))))..))))))))))))))((((.((((.....)))).))))((((........))))...............(((((...))))).......................	-82.1	273.257	187.111	156.717	181.512
Chr06_18003	2.4	uugccgauuccguccauaccgc	ugugggcggggcgggaagaua	Chr06	+	43951449	43951698	uuuuucuucaauguguuuucauuugaaucugauuuccuuuauuuuuuuugaaagaaaacaaaaaucucuuaucgauuucgcccauagauaaaagcaaaggaaauauuuguaggaaggggaaagggaggagggauuugggaagcuuguggugugggcggggcgggaagauaucauauuuauauuuguuggaaauauaagaaaugagaucuugccgauuccguccauaccgcuggcuucuaaucauuuuucc	.............(((((((.((((((...(((.......)))...)))))).))))))).(((((((((.((..((((.((((((((((.............))))))).....)))))))..)).))))))))).(((((((.((((((((((((((((((.(((((.((((.(((((((((.....)))))))))..)))).))))).))).))))))))))))))).)))))))............	-83.7	8896.62	9417.93	9253.14	8292.82
Chr06_18017	1.1	gugugucuacuuguucaacuuu	aauugaauaaauugacacaugu	Chr06	+	46076479	46076728	uuggaaaaggcauaauacauaaguauaccuuuuaauuuggugucagaucauaucuauaaccucuaacuuuggauguacucaaauaaacacuuaaauuuguauaaaauugaauaaauugacacaugugucugcauccuauguggcauaauauacauaggacaccacaaaggacaugaauuagccacgucggacaccacauacgauacgugugucuacuuguucaacuuuauacaaguuuaagagucuauuu	.....................((((((((.........(((...((((...))))...))).........)).))))))..((((.((.((((((((((((((((.((((((((...((((((((((((((..(((.(((((((.((((...(((.(..(........)..)))).))))))))))).)))...)).....))))))))))))...)))))))).)))))))))))))))).)).)))).	-70.8	1907.54	1941.28	1887.42	1877.51
Chr06_18080	1236.1	cgaggauuauuuggaagcuuuugg	uguggcuuccaauuauuucuc	Chr06	+	58555737	58555986	uuuauaggaaguucgaaagagacgaggauuauuuggaagcuuuuggcgugaguggugugguaagauauaucauaucauacucuauuuaucaccgugcugcucggacguucaauaauguuaauaauucuccgacacagugaguccgugcaacuuagauggaauuaugauaugaaaucuugccuacaccgcccaugccuguggcuuccaauuauuucucccuuuccuacccuuccuuacuacauauacaugu	.....((((((...(((((.(..(((((.((.(((((((((...((((((.(((((((((((((((...((((((((((.((((((((.........(((.(((((..(((....((((...........))))...)))))))).)))...))))))))..)))))))))).)))))))).))))))).))))))...))))))))).)).))))))))))).....))))))................	-93	1208.64	3843.58	763.146	527.519
Chr06_18081	1236.1	cgaggauuauuuggaagcuuuugg	uguggcuuccaauuauuucuc	Chr06	+	58555726	58555975	cguuuauauacuuuauaggaaguucgaaagagacgaggauuauuuggaagcuuuuggcgugaguggugugguaagauauaucauaucauacucuauuuaucaccgugcugcucggacguucaauaauguuaauaauucuccgacacagugaguccgugcaacuuagauggaauuaugauaugaaaucuugccuacaccgcccaugccuguggcuuccaauuauuucucccuuuccuacccuuccuuacua	................((((((...(((((.(..(((((.((.(((((((((...((((((.(((((((((((((((...((((((((((.((((((((.........(((.(((((..(((....((((...........))))...)))))))).)))...))))))))..)))))))))).)))))))).))))))).))))))...))))))))).)).))))))))))).....)))))).....	-93	1208.64	3843.58	763.146	527.519
Chr06_18274	118.7	gaauguugucugauucgaaauc	uuucggaccaggcuucauuccccu	Chr06	+	118101058	118101307	gaaagaaaacaucuguugaggugaauguugucugauucgaaaucauucaacaaauuauaaucaaugaugaauuauuuaauugaaugauuucggaccaggcuucauuccccucaacucacgauuuuguuuuagccuacauauaaugcagccauuuugacuauacuagaacucuagaaguugaugaucuccuuugcccucucucgcagguggaggcaaaucuaggguaauucuguuauuuaguugaauucau	((((.(((((....(((((((.(((((..(((((.(((((((((((((((......(((((((....)).)))))....))))))))))))))).)))))..))))).)))))))....).)))).))))......................((((((((...((((((((((((..(((....((((((((((........))))).)))))))).))))))))...)))).....)))))))).....	-72.2	399.376	280.667	374.759	363.024
Chr06_18370	0.5	aaugaauaagauugugacacgugu	auaucuaugauauuuauaaa	Chr06	+	154872908	154873157	auaaauuaaauuaaaaagagcaaaugaauaagauugugacacguguccugcuguuaguaagaaguguauauuuaugccuuuucauuaacgacaagaauauacuuguaucuaaaguaugauggaggguauacuuauaccauuuaucaaaguucagggauauauauguacuuuuucauuaacgacaaagguauauuuauaccuaaaguaugacagaggauauaucuaugauauuuauaaaaguucaggaaua	.................((((..(((((((..((...((...(((((((.((((((......((.(((((..(((((((((((.((((.((.((((.((((..(((((((.((.(.(((((((.(((((....))))).))))))).).))...)))))))..)))).)))))).)))).)).)))))))))..)))))))......))))))))))))).)).))..)))))))....)))).......	-58.8	1623.78	2307.7	2384.83	1934.24
Chr06_19398	1.2	gugugucuguguuuaacuuuauac	auaaguugaaaguagacacacgag	Chr06	-	32086719	32086968	cacaucuuuuuuuuuuuucaaaugaucugggcauuuuccuuuggguuggagggcuuccacuagggaaaggcaccuagguccuucaauuuuagguguguauaaguagauauuuugacuuauauaaguugaaaguagacacacgaguuccauguuacaauuccuugagauacaaucgaauugauuuauauuaugucacguaggagugugugucuguguuuaacuuuauacaaguuuaaauaccuacuuguuu	(((((((................((((((((..((((((((..(((.(((.....))))))))))))))...))))))))..........))))))).((((((((.(((((.(((((.(((((((((((..((((((((((..((((((((.(((........((((.((((...))))))))......))).)))).))))))))))))))..)))))).))))).))))).))))).))))))))..	-72.4	157.648	210.5	136.276	209.873
Chr06_19792	0.6	auucagaucuagaaccaagucuu	uggaugucugaaucugagugguuc	Chr06	-	135349192	135349441	auuauuuuggaaaguaaacauaauaguaaauaaauugucuuuuuuuaauauauuaaaaaugacaagugaaaauccaauuaggaaauaaggccucauuuguuugcaccuaauggaugucugaaucugagugguucagacuucagacccuuaagugcauuuauuuuuuauuauaacuuuagcucuuaauaggucugaauaugucuuauucauucagaucuagaaccaagucuuaggcugcauuuguuuuucu	((((((.((.........)).))))))((((((((((((..(((((((....))))))).))))).......(((.....)))((((((......))))))((((((((((((...((((.((((((((((...((((((((((((.(((((.((.......................)).)))))..))))))))...))))...)))))))))).)))).)))....))))).)))))))))))....	-59.4	16815.8	20855.1	19201.3	18979.3
Chr06_19906	0.8	auggacucucaccuuguaagguag	accuuacaagguaaaugaagccacuu	Chr06	-	175647446	175647695	aaagugcaagguaaaaucgugacugaaaaaguguaaaguaaaaucguuauuuuaccuuacaagguaaaugaagccacuuaccuuauccuuugacugaaaaaguggggaguaaauuccccuaggggggcagugucaauaagaugagacuuaccacugauaagggagggaauaaauucccauuuugcuggccgauuguaagugaguauggacucucaccuuguaagguaggacuucaaaauucacagugcua	..(((((..............(((.....))).................((((((((((((((((....((..((((((((.((((...(((.(((..((((((((((....((((((((..((((..(((.(((......))).)))..)).))......)).))))))...))))))))))..))).)))..))))))))))..))..))..))))))))))))))))..............))))).	-65.2	430.905	974.537	660.939	816.803
Chr06_20002	0.8	agaugacucauauguuggauuuaug	agaaaucaacauaucagucuuccgu	Chr06	-	206732823	206733072	aucaacuuuagauucuguuagaauaggugaguaaugaguuccaaaaaauaacuucucuguugcaaaaaauaacacgucuauuuuaacagaugaaucaucgauuugauucauguuauaucacuauagacaugaauaagaaaucaacauaucagucuuccguugcaauagaugagccauauguuacaacaaauguuuauugcaaaagaugacucauauguuggauuuauguucguguucuagccauuguggg	.............((((((((((((((((.((((((((................))).))))).........)))..)))))))))))))(((((((......))))))).......((((..((((((((((((.(((.(((((((((.((((.((..((((((((((.....(((.(((....))).)))))))))))))..)).)))).))))))))).))).)))))))).))))......)))).	-66.4	241.727	545.741	395.2	255.251
Chr06_20012	1.2	augugucuacuuguucaacuuugu	auaaaguugaacaacuagucacac	Chr06	-	208631296	208631545	uauauacaaauacguauaauacguaaacauguccuuuaguuuggucucaaaugauauuuaugaucuuuaaucuuagauguguauaaauagacauuuaaauuuauauaaaguugaacaacuagucacacacauucuaugugacauaauacacauaggacgccauguaggauaagaauugacuacguaggaagccacauaggauauaugugucuacuuguucaacuuuguacaaauuugagugucuacuugu	((((((((..((((((...))))))..((((.......(((((....)))))......)))).(((........)))))))))))..(((((((((((((((.(((((((((((((((.(((.((((...(((((((((...............((...((((((((............)))))).))...)))))))))))...)))).))).))))))))))))))).))))))))))))))).....	-72.7	2690.53	3071.74	3652.2	3119.74
Chr06_20165	2	uauaccuuccgucauacuuugagu	ucaaaguauggcggagcauaua	Chr06	-	218069015	218069264	ccaaacuauaaugauauguauauauaccuuccgucauacuuugaguacacauaugccccuaccgucggugugaagagcauauacguaucauuucauuaacguaggagcauauguauacucaaaguauggcggagcauauauacguaccauuuaucauaguuugaagaaauauuugucucuuuuuucauuuuuuaaacauauuucaaaaucuguauuauuauuucaagugaaguugaaaucauaaaauuua	.((((((((((((.(((((((((((...(((((((((((((((((((.((((((((.(((((.((.((((.((.((((......)).)).)).)))).))))))).)))))))).))))))))))))))))))).))))))))))).))))....))))))))..(((((((.........................)))))))..........((((.(((((((......))))))).))))......	-80.5	220.708	311.852	292.993	238.234
Chr07_20567	149.9	ucucgggggacaaguauuaccauc	uggguauuaccugguccucgagaua	Chr07	+	22139160	22139409	uaaaaauccuuuaccauauauacgagucggacugugauuagaaaauaguucgauuagaccaaauaagcaauaguuauaacaacaaaaaauaaauuagcacaugucagcacauuguuauaggcugcuccaauugauggguauuaccugguccucgagauaacucacuuggaguguugugugauagugggcugugacugagaguuaucucgggggacaaguauuaccaucaaucggaucaaaccuacaacau	........................(((((((((((.........)))))))))))...........(((...((((..................))))...)))........((((.((((.((.(((.((((((((.((.(((.((..((((((((((((((..(((.(((.(...........).))).)))....))))))))))))))..)).))).)))))))))).))).))..)))).)))).	-65.3	310.042	623.704	551.918	380.04
Chr07_20664	0.4	aaaucuuaacuuaugacuuuuggc	caaaagucaaaaguuaaaaaucaa	Chr07	+	44542162	44542411	uaaauuaaaagucauaaguugaaaaucuuaacuuaugacuuuuggcuuaaagugcuaaaaauaaaucaaaaacuauaaguuaauauuucuagcuaaugacuuauacguuaaaagccaaaagucaaaaguuaaaaaucaagaagagacuuuuauuauaugaaagggauuuauacaauauauccauugaaacaaauagaaacuaauuuaccuauagauauguuaauuaaguggaauuuuauuuccccuuuau	.....((((((((.....((((.....(((((((.(((((((((((((......................((((((((((((.((........)).))))))))).)))..))))))))))))).)))))))...)))).....))))))))....(((((.((((..((...(((...((((((......((((....(((.........)))...)))).....))))))))).))..)))).)))))	-48.6	315.297	553.537	735.89	368.696
Chr07_20767	2.2	gacgcgacuguacugaauaggugc	accuacagccgcaguucggguaca	Chr07	+	79153539	79153788	augcauacacaaugcaucucaaagggaugcaaccuuucgagguaaaaaacacacuauuuuacguuguuggcgaucugagugggcacuuugaugaccugcaggcgcaggugcagugcaggugcagugcagaugcucacuagaauuuagacaguauaaccuacagccgcaguucggguacaaguccagcacagacugggcacaggugacgcgacuguacugaauaggugccuuucuucugaaccaaugcauc	((((((......((((((((...)))))))).((...(((.((((((.........)))))).)))..))...(((.((((((((.........(((((....)))))((((.(((....))).))))..))))))))))).((((((.((....((((((((..(((((.((.((((..((((((......))))))....)).)).))))))).)))..)))))......))))))))...)))))).	-82.5	1466.13	1980.26	2037.33	2036.34
Chr07_20980	1370.2	uucagaucuaaagacaacaucuc	aggugugcauuuagaaucaaacgu	Chr07	+	159410794	159411043	aaauuaucuuaaucauucgguuuucagaucuaaagacaacaucucaaucauucaggugugcauuuagaaucaaacgucugaauauuaaaaaauaaaugcuggcuaauuuuuuuuguuuuuuaaguguuuuuacacuaaaauaauacucuuuuugucucaaauuauuuauuguacuuuucuuuacacguuucuuaagauaaauuauuaauuagaagaaguuuuggcuauuuuaaucuccuuuguauuuuaa	...(((((((((..((((((......((((((((....((((((.........))))))...))))).)))......)))))).((((((((((((...............))))))))))))((((....))))..(((((((................)))))))..((((........))))......))))))))).......(((((((..(((....))).)))))))................	-34.3	6810.41	8911.17	9954.96	9149.33
Chr07_21050	0.5	cuuuagagggacgcuucgagu	ucaugugacccucaaagua	Chr07	+	175136785	175137034	auucucuucucaucuuuucuaacuuuagagggacgcuucgaguuuucuugaccuugcaaguccgaggucgucucaugugacccucaaaguaagaaaacaguuaacguucucgucucuuuccuaucccuccugagcuauuacuuuuuccaauaagaaaccuuggcuagcuaaguugggcuaugccacuuguauuucauauuauuguuaugcaaauaaauacuuaucuuuugccuuuucguguaugugaagc	.....((((.(((.((((((.(((((.(((((.(((...(((......((((((((......)))))))).)))..))).)))))))))).))))))......(((....)))(((...............))).........((((......))))...(((((((((......))))).)))).((((((..((......))..))))))....((((.................))))))).)))).	-56.1	725.182	600.315	354.318	555.88
Chr07_21665	122.7	uuggacauuucucucaaugaguu	uuuuauuugauuuaugucggagau	Chr07	-	2209122	2209371	uuuaaaaggccuuuauauaguuuuggacauuucucucaaugaguuagcuuuuuuauuugauuuaugucggagauuuuuuaauauaaauuuucuuauuauuuuuuauuuuucgggggguuuaauuuggagaaugaaaggaaaauuuuaauuugcaucuucauaugcaauacaccagcuccauaucuucaucuuuguuggcaguugcgcauguuuuauauuguauagcaacuuuuucuuuggacaggcuaaa	.......(((((......((((((.(((((...((..((((((........)))))).))...))))).)))))).........(((((((((.......((((((((((((((........)))))))))))))))))))))))....((((((......))))))....(((((.................))))).(((((((((..........)))...))))))............)))))...	-48.7	273.257	311.852	572.359	408.402
Chr07_21839	2.9	gagcuacuuguaucugaacagagu	ucuaacguggaugcagccau	Chr07	-	9559171	9559420	auuuugcaccaauaacaagcgugagcuacuuguaucugaacagaguacaaaaaacuuucuaacguggaugcagccaugugauuuuauuuuuuugguuuuggguaggguugucaagugggccggccgacccggcccgacuaccuaacucggcccgguuugacccaccccgguaagcccuagggcuuuuggguuccgggucgauuauuuugauaaaauaggcccgguuaacccggcccgaaccaagcccggc	..........(((((...(((((.(((....(((((((...((((...........))))....)))))))))))))))....)))))..((((((((.((((.((((((...((((((((((.....))))))).)))((((((...(((((((((((.((......))))))))...))))).)))))).(((((((...((((((...))))))))))))).)))))).))))))))))))......	-87.4	425.65	678.278	756.332	646.636
Chr07_21887	2.4	gcucggacucuucaaaaauguuga	uuuuuggagagucagagcaac	Chr07	-	17887674	17887923	ugguucucucauucuaugucgcucggacucuucaaaaauguugaugugugucggauacaccaaaaguaaugaauauuugaagaaugcggcaaccuuuuuggagagucagagcaacauagcucucauuaaaaucuugcaugggguagcuuucucucccgcucucaacaacaacauacacaggggucgggggucuggggagagugggguguaugcugccuuaacguuacuuugugaaaguagagaaguuucc	.(.((((((....((((((.((((.(((((((((((((.((((.(((((.(((((((................)))))))...))))).)))).))))))))))))).)))).))))))((.((((........((..(((((((((...(.(.(((((((((..((((..(..((......))..)..)).))..)))))))))).)...))))))))).)).......)))).)).)))))).)....	-83.4	1140.32	1800.94	2282.62	1752.72
Chr07_22101	0.5	gaugugacuguacugaauaggugc	aucuuuucuaaaagaacacauuaa	Chr07	-	63406291	63406540	ccagcacagacugggcgcaggugaugugacuguacugaauaggugcauuucuguugagccaaugcaucuuuucuaaaagaacacauuaaaggcuauaaauaccugauauauuccucguguauagacaugaauuuugacaguaaaaacacucuucuucuauacaaaaccucugugugaucauucagcuguugagugaguuugacgaauccaacaauuugagguaucacuauuguucggauucacaaccauu	((((......))))((((((((((((((.((.....(((.(((((((((.((....))..))))))))).)))....))..))))))).(((.((((.........))))..)))..((((((((...((.((((.......))))...))....)))))))).....)))))))..(((((((.....))))))).......((((((((((((.(((....)))..)))))).)))))).........	-59	1418.83	1871.11	2050.95	1956.92
Chr07_22237	3.3	agaugacucauauguuggauuuaug	ugaaucccauagauaggucaucugu	Chr07	-	116043862	116044111	caagugaguaauuuguugcaacagaugacucauauguuggauuuauguuauagguacuauaguacugugacaugaaucccauagauaggucaucuguuauaauagaaccuaaaguugauuccaauagaugagucauuuguugcaauaggugagccaucuauuauaauagauaagucaccuauucuuauagaugacucaccuguugggauucauguuaaaaaacuauauaacucgaagauaauuucaauag	....(((((..(((((((.(((((((((((.((.(((.(((((((((((((((.(((....)))))))))))))))))).))).)).))))))))))).)))))))..........(((((((((((.((((((((((((...(((((((((...((((((....))))))...)))))))))...)))))))))))).)))))))))))...................)))))................	-90.8	246.982	553.537	402.014	266.596
Chr07_22238	3.1	agaugacucauauguuggauuuaug	gaauccaacauaugagucauuugu	Chr07	-	116044043	116044292	gaccaaauuuuuuuagauuaaauuuuauucauauaucacuuggacauuccuuuuuaggugauuuugguaaguaaaauuaugauuuuuguugaauuuauuaucuggguguaucuguuauuuuuuuuuucaacaauagauaguuacuauaguaugaauccaacauaugagucauuuguugcaacaagugaguaauuuguugcaacagaugacucauauguuggauuuauguuauagguacuauaguacugug	..............(((((((((((((((.((..((((((((((........))))))))))....)).))))))))).))))))((((((((...........((.....))............))))))))...(((((..(((((((((((((((((((((((((((((((((((((((((((.....)))))))))))))))))))))))))))))))))))))))))))..))))).........	-89.4	246.982	553.537	402.014	266.596
Chr07_22526	0.4	aaaaucuguagcuaacuuuuaguu	auuaaaguugcuacauauuuuau	Chr07	-	189349803	189350052	auaguaaacaagugaaaucuuuugccacaauagaacgcauaaugcuauaauauuaaaguugcuacauauuuuauuucugguggcaaaagaauaaaauuauuugcuauaaauacauauuucguggcaaaguuuuuuuuuaccauuacagcuacaacacaauauuuuuuauagcuauaaguauuuguccuuagccacaaaccauguaaaaucuguagcuaacuuuuaguuacgucgcuucuugcuauaaaug	(((((((..((((((..(((.(((...))).)))..(((...))).........((((((((((((.(((((((.....(((((..(((.(((((.((((..((((((((...(((((..(((((......................))))).....)))))..)))))))).))))...))))).))).))))).......))))))).)))))).))))))........)))))).))))))).....	-50.4	1749.9	2970.39	2977.63	2507.13
Chr07_22585	146.1	aggauuaguaauacugagauuauu	auacccuugauauauuauaacuuu	Chr07	-	194299198	194299447	uaaugcagggauuaauaauacaaggauuaguaauacugagauuauuuuuuauauaguguuuaguuugauguauugaaaacaauauguauuguuauauuuuaaaaagaauauuguuuguuuacaaaaauacccuugauauauuauaacuuuguguauuuucuuuguaaaacuuuauuauucuuuuuuuuuuuuuuaaaaaguaaaaaauauaacuaauuauuuacuuugaaauuuuaagauuuaaucauuc	...((((((((..((((.(((((((.(((.(((((.((((..(((((((((.(((((((((..(((((.((((....((((((....)))))))))).)))))..))))))))).)).....)))))))..))))...))))))))))))))))))).)))))))).......((((.((((....((((......((((((((.(((.......))).))))))))))))....))))..)))).....	-35	331.061	553.537	545.104	391.385
Chr07_22663	2482.9	accccugugaggacuaccaaacuu	guuucguaguccucacagggguaa	Chr07	-	199725862	199726111	aaggaauugaaauuucgaauuuaccccugugaggacuaccaaacuuauuaauauaagauaggauaacuaaguuucguaguccucacagggguaaaauuguaauuuuaucaugaugugaagcuucuagugacuacacguguuauuguuaucuuuuccuccauauccgaacuuuguccucuuuuucuuuuguuaagaccaaaccccacauggccuuuguaacuggugcuugaguuagaaaauuuguauaauc	.((((..(((((((.(((.((((((((((((((((((((.(((((((....................))))))).)))))))))))))))))))).))).)))))))....(((((((((....(((((((.......)))))))....)))......)))))).........))))..((((((....(((((((((......(((.......)))...)))).)))))...))))))...........	-67.7	6037.93	9776.56	8496.81	5859.43
Chr07_22702	0.4	guaagauugagaggugauugacgu	gucaaucaacauuuuaauuaggaau	Chr07	-	205345593	205345842	uccauauauacuuuuguucaaauacauguaucaacgggaaacaugcauauuuuaaaauacuaguuuaguguaugcgcuuugugcauguacuuaugucgaguaaauaauuuuuuuuagaaaaaaugucaaucaacauuuuaauuaggaauuuaacuauaauaaagaauccaaauauuucuuuauauaaaauaaaauucauuuaauguaagauugagaggugauugacguacuuuuuaaauuccuuuaaguu	.......((((...(((......))).))))....(((((.((((((((.......((((((...))))))........))))))))(((((.....)))))..........((((((((..((((((((((.(.((((((((..((((((.......((((((((.........))))))))........))))))...........)))))))).)))))))))))..))))))))))))).......	-44.9	378.356	608.111	933.491	504.83
Chr08_23157	1.3	agaugacucauauguuggauuuaug	ugaauccaacauaugaaucuuuugu	Chr08	+	29535804	29536053	acaaauaacuuagcuguugcgacaaaugacuuauuugauggaaucaacuucaguuuuuauaacaauagauaaguaaucuauuucaauaaaugaaccucuguuguuguaacucaucuguugcaauagaugacccauuugcucgauuuauuauagcacuauagaacuauaaacaugaauccaacauaugaaucuuuuguuauaacagaugacucauauguuggauuuauguucagguucuauccauuguuga	.(((((...(((.(((((((((((.((((.....((((.(.......).))))...(((((((((((((...((..((.((((....)))))))).))))))))))))).)))).))))))))))).)))...)))))............(((((..((((((((...((((((((((((((((((((.((.(((((....))))).)).))))))))))))))))))))..))))))))....))))).	-73.5	246.982	545.741	402.014	260.923
Chr08_23578	144.7	ccucucccucaagggcuucuu	gaagcucuggcagggagagcc	Chr08	+	124212012	124212261	uuguucagggcgcuuaguguugccucucccucaagggcuucuuuccuucauguuuaaauuuagaaagcauacugggaaagaagcucuggcagggagagccaacaaaaugcgucuugucuugcuucacuaacuacaacugauaguuguugcucuucacagggcagucuuuuuucacucucccucaaaggcuucuggcuuaaaaaugucuuacacuucgggguuugagcuaaugccagaggucuuucgagug	.....((((((((....(((((.(((((((((.((((((((((((((..((((((.........))))))...)))))))))))))).).)))))))).)))))....))))))))................((((((...))))))((((((....)))))).................((((((((((((((((........(.((((.(((....))).)))))....))))))))))))).)))..	-94.3	336.316	226.093	456.525	487.813
Chr08_23594	4.5	accgaugugggacuccaacacc	uguuagagucccauuuugg	Chr08	+	124474304	124474553	gagaucaaggaccuuuuaccccaccgaugugggacuccaacacccucauacgcccagggcuggacaucuggagcguggacaauauaagaugggauccauucuugacaugguaucagagccagauccauuuucauuuugggcucccgguccacgcgccagugcaaguuggaucugggcgugaggggagguguuagagucccauuuugggcuccugguucacacaccaaugccaguuaggccugugcgcgag	........(((((......((((.....(((((((((.(((((((((.(((((((((((((.(.((.((((.((((((((.........(((((((((....(((.((((.(((.......)))))))..)))...)))).))))))))))))).))))))).)))....))))))))))..))).)))))).)))))))))..)))).....))))).(.(((....(((.....)))..))).)....	-103.6	8670.66	4966.24	6493.55	10005.8
Chr08_23654	19630.9	ucuaguuguagccauucuauu	uagaguggccacaacuagaug	Chr08	+	127160762	127161011	ucacgaaggcaacucaaauacaucuaguuguagccauucuauuagugacaaucaccuucgcaacugguuucacauggccaagagauaucaauuccgcuagcucuaauaaaguaaugugacacuagcuaaaaaggugacuacuguaacuauuagaguggccacaacuagaugcauuugaucugcugagaaaauugcuuagaauauuuccaaacagaagguuaaugcauagugugcggagaaauuuucaauu	...(...((((..((((((.(((((((((((.(((((((((.((((.(((.(((((((.....(((((.((((((.((..((((.((.(......).)).))))......)).)))))).))))).....)))))))....))).)))).))))))))).))))))))))).))))))..))))..)..(((((...(((((.(((((..(((....((....))....)))..))))).))))))))))	-79.6	32386.2	23225.2	23793.8	29302.8
Chr08_23655	19630.6	ucuaguuguagccauucuauu	uagaguggccacaacuagaug	Chr08	+	127160705	127160954	uauggagucucaauuuuuaccuuacucuccuaguuuacaagcagcaggcaagaggauucacgaaggcaacucaaauacaucuaguuguagccauucuauuagugacaaucaccuucgcaacugguuucacauggccaagagauaucaauuccgcuagcucuaauaaaguaaugugacacuagcuaaaaaggugacuacuguaacuauuagaguggccacaacuagaugcauuugaucugcugagaaaauu	.......(((((............(((((((.(((.......))))))..))))...........(((..((((((.(((((((((((.(((((((((.((((.(((.(((((((.....(((((.((((((.((..((((.((.(......).)).))))......)).)))))).))))).....)))))))....))).)))).))))))))).))))))))))).))))))..)))))))).....	-77.1	32386.2	23225.2	23793.8	29302.8
Chr08_23781	2.4	cacguguucugcuuccccaac	uggagaagcagggcacgugca	Chr08	+	132373474	132373723	aagcuucuuaauuaucaccucaaguucaaaaugaacaauucccuccacaagaaaauaccuuauucuuuuuuugguuguuuaaguuauagaguuagcuuuaguuaugaaaauguugguaauaauggguggguagcucuaguuggagaagcagggcacgugcaaguucuugaauuugaagauauguguauuuuucaugcaugaaucuugcacguguucugcuuccccaaccugaguuuccuaccuccucuuc	..........(((((.(((.((..((((...((((((((........((((((((..........))))))))))))))))(((((......))))).......))))..))..))).)))))(((((((.(((((..(((((.((((((((((((((((((((((.((....((((((.........))))))..)).))).))))))))))))))))))).)))))..))))).))))))).......	-83.6	12816.8	9612.84	4790.1	6165.73
Chr08_24250	0.5	uugcaaacacaccugaaucgu	ucgauucagguuuguaugcaa	Chr08	+	151547654	151547903	uauagccuuuauaugucgaagcuugcaaacacaccugaaucguaaacuauuuuuuaaaauauuuuuaucgauucagguuuguaugcaaacuaugauauauucaaaggaugauauauacaaguuuauuuuuucgaugaugagauuuaaauuuaaucuuuuaugauuuuuacguauuuguuuguugacaguuagguuaaauuauugaucggugcauauaugcagaucuugaauccacucuuuuacaauaccc	.....(((((((((((((.((.(((((.(((.((((((((((((((.(((((....)))))..)))).)))))))))).))).))))).)).))))))))..)))))............................((((.(((((((............(((((((..((.((.(((((....))))).)).)).))))))).((((..((((....))))))))))))))))).)).............	-55.4	78.8242	62.3704	68.138	90.7559
Chr08_24437	2	ucgauggauagaaauugagcua	gcucaauuucauucgaucguua	Chr08	-	22006221	22006470	aucgaagcuuccgcagcugaugucgauggauagaaauugagcuaaguuagucauuauuaaggcuuuaauaaugucaaauuuagcucaauuucauucgaucguuauuggcggcggcguugguggcagaggcuuccgaugcauuuguugauuagcuuguguuugaucuaagaaacccuaaucuuugugaaaacucucuucuagaacuuuccaagguguauucuucucacuuccaacgguuuauuuucggaua	.((((((...((((.(((((((.((((.((..((((((((((((((((.(.(((((((((....))))))))).).))))))))))))))))..)).)))).))))))).))))((((((.((((.(((((..((((......))))...))))).))..(((...(((((....((..(((((.((((..(((.....)))..)))))))))..))))))).))))).))))))......))))))...	-80.7	325.807	584.722	449.711	419.746
Chr08_24642	179.8	aaucucuuggaccuuaguaauaua	auauauaugugugugugagagaga	Chr08	-	92548798	92549047	uucaaaugccaaaauauugaaauuuuacugucaaauaccuuacuaaauauugaauaccaauugucaaauuuuuugguucaguuugauaauuuugauuuucuauuuuuuaugcccagcccuauauauauaugugugugugagagagaguguagaauaugauaugucuaacuaaccuuauagaugauaguauuaguuaucacaaugaaucucuuggaccuuaguaauauauucguaaaaagcauaaaaagaa	.(((((((((((((..((((..........((((...............))))..........))))...)))))))...))))))................((((((((((........((((((.(((....((.(((((((...(((.((...(((((((((...(((......)))..)))).)))))....))))).....))))))).))....))))))))).........))))))))))..	-38.5	1350.52	1122.67	1083.39	1123.1
Chr08_25133	2.7	ggaauguugucuggcucgaca	ucggaccaggcuucauuccuc	Chr08	-	138366765	138367014	uauguguguggugaguuugaggggaauguugucuggcucgacacaaucacucucuuauguuuguuuaucuauucauaaucaucaugauugauaucuugaugacgaugaauaaacacaacaaauuucacaaagagagugaaggcgucggaccaggcuucauuccucucaaacaauauuccgcugcuaaacaacaacacuuguaauuuuucacuuauauauauguuugugucccuuuuuguugucgucuuga	..(((..((((((.((((((((((((((..((((((.(((((.(..((((((((((..(((((((....(((((((..((((((.(((....))).))))))..))))))).....)))))))......))))))))))..).))))).))))))..)))))))))))))).......))))))...)))((((((............(((..(((....)))..)))........))))))........	-86.3	625.338	475.574	88.5794	90.7559
Chr08_25472	570.1	acaauauuuuugaagaguccgagc	cuuguacucuucaaaauaucauga	Chr08	-	152960456	152960705	auuugaauguuuaauccauauauagcaaauucacuaaaauguugguguauucaaguuuaguuauacaugauucaaaagauaaaucuaauauuggauaaaauaauacuaaaguuaucuuaguugcuuguacucuucaaaauaucaugaggugcggguuagauccuucaaaaauaguacauuuuuaaaugauucgauacggauauaacaauauuuuugaagaguccgagcaacuuagaaaguuauaacaaca	....................((((((.....((((((....))))))(((((((..((((........................))))..))))))).................(((.(((((((((.((((((((((((((......((.((.(((.((((.((.((((((.....)))))).)).)))).))).)).))......))).))))))))))).))))))))).)))..))))))......	-51.4	609.573	1146.06	1233.3	850.837
Chr09_25547	926.4	ugugugcucacuucucuuucug	gaagagagugagcauacaca	Chr09	+	1598855	1599104	agucaguucgauaaauuaaagcuuuugucacguacaugaucucugaaagagucgaaucgaaacucuuucagagaucugaauuuauagaaguaaauaagccuuuguguguguuuguugaugauauuugaaggcaauuagagagagagauugacagaagagagugagcauacacagauaauuguauuaaaaauuuucuuacuuuucugugugugcucacuucucuuucugucagucuauauaucuauauugu	...((((..((((((........)))))).....((.(((((((((((((((((...)))..)))))))))))))))).((((((....))))))..(((((((.(((((((....))).)))).)))))))...((((.....(((((((((((((((((((((((((((((((.....(((..(((...)))..)))...))))))))))))))).)))).)))))))))))).....)))).)))).	-91.2	3384.18	3063.95	2112.28	2620.58
Chr09_25858	350.3	aagcuuuagacucuugacuucaag	caagucaagaucaaguucaa	Chr09	+	14888702	14888951	caaguucaucaaauucaugaucaagcuuuagacucuugacuucaaguacaagucaagaucaaguucaauaauuucaaaaucaagcuucagcacuuaaauucaaguagaaguguagaucaaguucaccaaauucaauaacccuugaauucaaguaucaguuaaguuaagaucaagucugcuaaauuuaauaucaaacucaaaaguccuugaaaauauuuucaaaagaaagaaucaaagaauuuauugaaau	....((((..((((((.((((..(((((..((.(((((((((.......)))))))))))))))).............(((..(((((...((((......)))).)))))...)))...........(((((((......))))))).........((((((((.((..........)).)))))))).(((((((....)))..)))).....(((((....))))).))))..))))))..))))..	-37.7	930.125	1200.63	1076.58	1123.1
Chr09_25871	0.6	acgugucuacuuguuuaacuucau	aaaguuaaacaaaucgauacaugc	Chr09	+	15535806	15536055	uagaaaaaugaaauaauuaaugaugauaucauacauaaaaguauucuuuaauuugguuuugauugacaguuuauguuauucaacuucgaauauucacaauuugacauuuaaacuuguauaaaguuaaacaaaucgauacaugcggccuaugugauaauuuguguaauauauaacgucuuauguguauuaugccauacaggacacacgugucuacuuguuuaacuucauacaagucaagugcuauuugugu	...................((((((....))).))).((((....)))).((((((..((((.(((((.....))))).))))..))))))...(((((...(.(((((..((((((((.(((((((((((...(((((.((.(.(((.((((.......((((((((((((........)))))))))))))))).))).).)).)))))...))))))))))).)))))))).))))))...))))).	-59.9	635.848	553.537	524.663	499.158
Chr09_26517	1.5	acuaggaacaguagaaugcccu	ggacuuuucuauguucucaguag	Chr09	+	201752391	201752640	uauagaguaggugggucuaguagauucccacuaggaacaguagaaugcccuuucaaaaauaauuccggcucuuugaaccucuauuuuuaaaggggacuuuucuauguucucaguagggguccauguaggcccuggcaauuccuuuggggacuaacauauccccguuguuauuaccacuacugccaguggaagaggcuucuucaagaagcuguaggacuucaucauugacgucuuggcugucaagaucauu	.((((.......(((((((...((((((.(((.((((((.(((((..((((((.(((((((.....((.((...)).))..))))))).))))))....))))))))))).))).))))))....)))))))(((((((......(((((........))))))))))))...(((((......)))))....(((((((...))))))).((((((.(((....))).)))))).))))..........	-76.3	6316.44	6813.96	7072.72	6801.02
Chr09_26671	1.2	acaauauuuuugaagaguccgagc	uccaacuuuucaaaaauguuauca	Chr09	+	227466285	227466534	aaaccugauugcaacuauauaagucaagaaaaauaaaagagaacgaacaaguaacuacuuuaaagagguauuuaagguaaguauuuuguugcaccuuggcuaucuuugauaaaaacuaguugcuccaacuuuucaaaaauguuaucaaaugcgugucgaauucuucuaaaguaguggaauuucgaaggauucgacacgggugcaacaauauuuuugaagaguccgagcaacuuagaauaaaaagaccaug	.....................(((((((...(((((((....((......)).(((((((((((......)))))))).))).)))))))....))))))).(((((..........((((((((..((((((((((((((((.....((.(((((((((((((((.(((.........))).))))))))))))))).)).....))))))))))))))))..))))))))........))))).....	-72.4	609.573	1146.06	1233.3	850.837
Chr09_26769	374.6	caucgaugacauuggcaaggagc	cuuugucauugucaucgu	Chr09	+	235022570	235022819	gaucgaaaagcuaaguuaugcaugaaaaaagagugaacguuuuucccacaccgaaaaaagaaaagaaauuuggugaguauaaauugaaaaacauuguugcuaucucuugugagaauugagccgucuacaagcucuuugucauugucaucguggcuugucuaaaaaaaauaguguaucaaaauuaaauuauuugauuaaagucaaucaucgaugacauuggcaaggagcaugucuccuucucaauucuuuu	.........((........)).......(((((..((((((((((...(((((((.............)))))))..........)))))))...))).....)))))..((((((((((......(((.(((((((((((.(((((((((((.(((.((.....(((((((.............)))))))......)).)))))).)))))))).))))))))))).)))......))))))))))..	-63.8	1392.56	1177.24	960.746	941.593
Chr09_26778	387.6	cuuugucauugucaucguugcuug	agcaucgauuacaaugacaaaaag	Chr09	+	235038183	235038432	agaguugagccaucugcaagcucuuugucauugucaucguugcuugucuaaaaaaauauauauauaucaaaauuaaauucuuugaucaaagucaagcaucgauuacaaugacaaaaagcaugucuucuucucaauucuuuuuaauuuucauguuguguucauaugauaauuaauugaauagagcauggaauuacaauugaagucgacggauaagaucuuuuugcucugauaauuagagguucagguucga	(((((((((......(((.(((.(((((((((((.((((.((((((.((................((((((.........))))))...)).)))))).)))).))))))))))).))).)))......)))))))))((((((((((((((((.((((((.............)))))).)))))))).....))))))))...........(((((.....((((((...))))))....)))))...	-67.9	1008.95	826.408	1301.44	1117.43
Chr09_26810	198.6	auaaaagaucuguucacaccgagc	ucgcauauaagaucuuuuaacacu	Chr09	+	236575963	236576212	aaacgauauaaagcgagucaugauaaaagaucuguucacaccgagcgcaaauuaaugccuaacaaucguucgcauauaagaucuuuuaacacuuaauugcagucaacuauuucacauuuucacuucauuaaaucagucaaucgucauaaacugaauuauucaggacauuauguuggauaagagaaaggucaacguauacccauuuuuucucgaauuacacuuaugggaucacacuaaacauguuucacac	(((((.......((((....((.((((((((((........((((((....(((.....)))....))))))......)))))))))).)).....))))................................(((((............))))).((((((((.(.....).))))))))(((((((((........))).....))))))............(((.......)))....))))).....	-34.2	189.178	350.833	361.131	294.957
Chr09_27688	0.5	ccaaaaucuauuccggacaagagu	uuuuguucguguuagcauuuuuugugua	Chr09	-	145848462	145848711	ucagauuucuuaguuuuguuuuauuguuccuuaguuucauuuguugguucuaauacuaauuuacgggcuaguaaacuccuacuagauuguaaguuaguuuuugagucuguuuuguucguguuagcauuuuuuguguacuuuuaucuuuuugaauuguuguuaguucuugacucaaguccuacaagauuucauuugaguuuugaaccaaaaucuauuccggacaagaguagacucaacccuaaacuccuca	...........(((((..............((((..(((.....)))..)))).((((((((((((.((((((......)))))).))))))))))))..((((((((((((((((((...(((....(((((.((.(.....((....((((.(.((((.((..((((...))))..)))))).).))))...)).....).))))))).)))...))))))))).)))))))))....))))).....	-55.8	336.316	818.611	892.608	692.014
Chr09_27722	0.4	aucaagccaaggacguaaaagagu	uuuuucuaguccuuggcaauccca	Chr09	-	160369148	160369397	gacuuucaaaaguaaauaaggaacuuagagucccuaucacucauaaugguccucaaaauacuaugcaacuugacaauauuuucaacaaacaaaccucacuuuuagagcauggaauaaaauguuccaucuuggagaaccggucacaaagauacuaucacuacuuuuucuaguccuuggcaaucccaggacaaaauccauagauguaucaagccaaggacguaaaagaguaagaagcgggguauaaaacccu	..((((....((((....((((.((((((((.......)))).))).).)))).....))))........((((....(((((((.........(((.......))).((((((((...)))))))).)))))))....))))...............((((((((...(((((((((.(((...(((.....)))...))).......)))))))))...)))))))).)))).(((((.....)))))	-50.1	641.103	997.926	810.842	862.181
Chr09_27797	546.4	acuuaauggucugaagucuaaauc	auuccgauucauaccuccauua	Chr09	-	179791495	179791744	aaucuuaaugaaaaauaaauguacuuaauggucugaagucuaaaucauuccgauucauaccuccauuaagugcuaacaaaugaguccuaaauaaaguuuagaaaggaucagaaucucucucucgaccuagguaaauaguaguagcaaaaucuuggaccaaaaucuaucucgaucaaaucucuaaaacaucauuuuuagucucaaaggcucauaaguuuuucauagauggucuaauucccuuuaugaauaa	....................(((((((((((..((((.((...........)))))).....))))))))))).(((..(((((((((((((...))))))..(((.(((((.......))).))))).(((....((............))...)))...(((......))).......((((((......)))))).......)))))))..))).((((((((.((.......)).))))))))...	-40.6	2180.8	3352.41	3952	3153.77
Chr09_28075	1.2	uucacgucuaauuaugaacuguu	uaacuauuaacaaguguggaau	Chr09	-	225191378	225191627	gaacuaucacuuuuucacgaguuucacgucuaauuaugaacuguuucauuuuucuaccugaacuaucacuaucuauguauuuaaauguauuugguugaugauaguucaaguacgaaaauggaauaacuauuaacaaguguggaauucgugaaaaugugauaauucauguguucucgacuauugcuguauuggugaauuucuuuuuauuguuugagcaacaauugguguauaaaacuccgucuaacuagcc	(((.((((((.(((((((((((((((((.((..(((..(..((((((((((((.(((.((((((((((.((.(((.((((......)))).))).)).)))))))))).))).))))))))))))..)..)))..))))))))))))))))))).)))))).)))...............(((((....(((((((......)))))))....)))))....(((.((.....)).)))...........	-72.5	141.883	249.482	299.807	289.285
Chr10_28440	469.2	ucgauggauagaaauugagcua	agcucaauuucguucggucggua	Chr10	+	2637450	2637699	aucaaagcuaccgcagcugaugucgauggauagaaauugagcuaaguuagucauuauuaaggcuuuaauaaugucaaauuuagcucaauuucguucggucgguauuggcgguggcguugguggcggaggcuuccgaugcauuuguugauuagcuuguguuugaucuaagaaacccuaaucuucguggaaacucucuucuagaacuuuccaagguguauucuucucacuuccaacgguuuauuuucggaua	..........((((.((((((((((((.((..((((((((((((((((.(.(((((((((....))))))))).).))))))))))))))))..)).)))))))))))).))))((((((.((.(((((.....((((((((((..((((((...(.((((........)))))))))))..).((((((.(((.....)))..))))))))))))))))))).).)).))))))...............	-84	325.807	584.722	449.711	419.746
Chr10_28595	504.8	caaaguugagacguguuguagu	uauaacagccucaacuuugug	Chr10	+	8342355	8342604	gcuauaacagccucaacuuuguggcgauccuaugaccccucuacaccaauuauuacuguauuucuaugacauauauuugcuuauaagcuggaucauuucagauucucacgcacucagugugcguguagucaugcagugguccaacugacaaauauaugucacagaaauacgguuauaaauggucuaagggggucuggggaccacugcaaaguugagacguguuguaguaaauuuugucaaaguucaaaua	((((((((((.(((((((((((((.(.((((..(((((((.((.((((.((((.(((((((((((.(((((((((((((......((.(((((((((.((((((..(((((((.....))))))).)))).)).))))))))).))..))))))))))))).))))))))))).)))).)))).)).)))))))..)))).).))))))))))))).).)))))))))......................	-115.3	1198.13	1364.35	1328.69	1384.03
Chr10_28735	5.1	ugcaaaguugagacguguuaca	uaacacgccucaauuuugugug	Chr10	+	21663940	21664189	aauuuuggagaaauuuguuguaacacgccucaauuuuguguggguccuaugacccccuuaacuauuuauuaucauaauuuguggcauauauuuguucagcuguaccacuucagacccuuacgugcuuagugugcauguauucacauaguaguccaguuggacaaauauaugccacaaaaauaugauaauaaauagugauaggaccccugcaaaguugagacguguuacagcaaaauuucuccaaaguuua	(((((((((((((((((((((((((((.((((((((((((.(((((((((.((.........((((((((((((((.(((((((((((((((((((((((((.((.(((.........(((((((.......))))))).......))).)).)))))))))))))))))))))))))..)))))))))))))))).))))))))).)))))))))))).))))))))))).))))))))))))))))..	-131	2054.68	1933.48	1996.44	2200.83
Chr10_29099	2.6	gaugugacuguacugaauaggugc	guacuuauuggaauacagacagug	Chr10	+	123248967	123249216	aauguuuuucuccaugugugggcgcauuuuggaugccaugcaaaugcaugcacaaugcaccucguagggaugcgacccuuugagguaaaaagugcacgguuucgcacaauggggcgaucugcgcaugcaccuugauaaccugugggcacagguauagcacagguacuuauuggaauacagacaguguuacuuguggcuacaggugaugugacuguacugaauaggugccuuuuugcuuaaccaaugcauc	...........((((((((..(((((..(((....((((((((((...(((((.....((((((.((((......)))).)))))).....)))))..)))).)))...)))..)))..)))))..))))...........))))(((..(((..((((.(((((((((((.(..(((((.((..(((((((((....))))))))).)).))))).).)))))))))))...))))..)))..)))...	-85.5	1450.36	1949.07	2132.72	1996.63
Chr10_29591	5.2	guaacggcaaugacaugaaugagc	auucaugccauugccguuaca	Chr10	+	200427935	200428184	gcucauucaugccauugccguuacaaaaaaggcccacccaugccauuuuuauaacauucugguuugguguuuuuguuuuuugcaaaaucauuauguacacguggccaacaaugacgagucauuauuggccacguguacaaaaugguuugcaagaaaccaucaaaccagacuguuaaaaaaaagggcaugaacgagccuuuuuuuguaacggcaaugacaugaaugagccgaacuuuaaauggaugacaua	(((((((((((.(((((((((((((((((((((.(...((((((.(((((.(((((.((((((((((((.....((((((((((((.(((((.(((((((((((((((.(((((....))))).))))))))))))))).))))))))))))))))))))))))))))).))))).)))))..))))))...).))).)))))))))))))))))).)))))))))))..........(((.....))).	-132.9	1734.13	2081.61	1935.12	1724.36
Chr10_29621	4.9	acccugcaaaguugagacgugu	augccucaacuuuucgcgaucu	Chr10	+	201001787	201002036	gaaacuuauuguaacaugccucaacuuuucgcgaucuuaugaaccccucaacuauuuauuaucguauuucuguggcauauauuuauccagcuggaccacugcgugaauacauacacgcgcauuagcgcguaagggucagaagugauccagcuugacaaauauaugagacagaaauacgguaauaaauaguucgagggugucauaggacccugcaaaguugagacguguaacaacaaauuuugccgaaguu	((((.((.((((.(((((.(((((((((.((.(.((((((((..(((((((((((((((((((((((((((((..(((((((((.((.(((((((.((((...(((........((((((....)))))).....)))..)))).))))))).)).)))))))))..)))))))))))))))))))))))).)))))..)))))))).).)).))))))))).))))).)))).)).)))).........	-111.8	457.18	397.611	415.642	470.796
Chr10_29846	164.5	aagagagacugucuccgauacacc	uaaaguguacgcaaaccuuacu	Chr10	-	3739592	3739841	gaagcauaauaaauaaaaguuguacauuaucuucaauagugaauuucaaccgcaauucaguuucaugacaagccuucuccagaugagaaaccuuauccugaagcucuacuauaacccgaucuuucucauuaaccuucucacaaagucuccccauacacaggaggaggguaaaguguacgcaaaccuuacuccuaacucaaaguuaagagagacugucuccgauacacccucagcucaacagaaaauuauu	..(((.............((((..((((((.....)))))).....))))........(((((((.((.(((..(((((.....)))))..))).)).))))))).........................................((((.........))))((((((...((((.((...((....(((.(((((...))))).))).....))...)))))))))))).)))...............	-41.6	599.064	467.778	776.773	822.476
Chr10_30234	742.2	uggguucucguuauucucucc	agaugaauuuaucgaaaaucuaug	Chr10	-	41974865	41975114	uugucuuucuucccuuauaaaaagucuuuguuucugcuucaguuuucacauagucaaacuagguugucuuccugguggagaaugugaguuuagcagaucugaaaagggagaugaauuuaucgaaaaucuaugggaauugguggguuggaaagcuuuuuaugucauggcauggaauauaugaaaacuuuccaauuccacccauuccuauggguucucguuauucucucccuuuucucuugcuuugauuguu	....................(((((.......((((((......(((((((..((..((((((.......)))))).))..)))))))...))))))...(((((((((((.((((....(((.(((((((((((((.((((((((((((((.(((((((((.((........))))))))))))))))))).)))))).))))))))))))).)))..)))))))))))))))....))))).......	-90.4	557.024	319.648	3788.47	3726.67
Chr10_30617	0.8	caacuuguuucaguuguagaaca	guucaauaacugcgcaagu	Chr10	-	143347487	143347736	uuuuaaguuuuuucaucccaacaacuuguuucaguuguagaacaacuuugguagucauucgacaacuuugcgaaguuguucaauaacugcgcaaguuguucaacaacuaagcguaguuguucgacaacuacgauaaguuguucaacaacuaucccaauuauucaaaaagacuaaauuuuuuuuauuuuuuuuuuguuuuaacaaauucgugagacccacuuaaccccuuuucuaaauuggaaacuugagg	..((((((..((((((...((((((((((..(((((((.(((((((((((((.(((....))).))....))))))))))).))))))).)))))))))).(((((((...(((((((((...)))))))))...)))))))....................((((((((.((((.....))))...)))))))).............))))))...))))))..(((((((((...)))))....))))	-66.5	1865.5	1925.69	2064.58	2104.4
Chr10_30745	1	aaugaauaagauugugacacgugu	auguguaucuucucauuaa	Chr10	-	164611550	164611799	uagacugggucugauuugggcaaaugaauaagauugugacacguguccugucauuaguaagaaggguauauguguaucuucucauuaacggcaaguguauauuuguaucuaaagugugucggaggauauauuuguaccauuuaucaaaguucagggguauauauguaccuuuuuauuaacgacaaggguauauuuauaccuaaacuuugauggaggauauaucuguaccauuuaugaauguucaaaggua	(((((...))))).(((((((((((((..(((((....(((((((((((.((........)).))).))))))))))))).)))))..((..(((((((((..(((((((.(((((((((....)))))))))......((((((((((((...(((((((.((((((((((...........)))))))))).))))))).)))))))))))))))))))..)))).))))).))..))))))))....	-69.8	1555.46	2221.95	2234.93	1820.79
Chr10_31103	0.7	guauaaacugcguacacucuaugc	guagaauauacacaguucguauca	Chr10	-	203425187	203425436	cuuuucuuuauuugagguaguuguauaaacugcguacacucuaugcgcuucaaaccuuacuuugugagaaccacuugauaaguuguuguuguugaacuuuugaggauacaacgacaauauaucguguauuuuuguauaguggaguuugaaaaaaguagaauauacacaguucguaucauuaccucaaaaguaagguagauaaauuguuuguaauaaaucaucgucucaagauaaaauacagucuaaaaaa	.....((((((((((((((((.((((.(((((.(((...(((((....(((((((.(((((.((((((((..((.(((((.(((((((((((....((....))...))))))))))).))))).)).)))))))).))))).)))))))....)))))...))).))))).)))).))))))))))..))))))(((((........((((....(((..........)))....))))))))).....	-64.4	315.297	405.408	538.29	453.78
Chr11_31542	158.4	aacguguguuuugcucucaagugc	auuugagcagguaaaaauagguu	Chr11	+	20266169	20266418	ucggauuugagucauauugauuaacguguguuuugcucucaagugcaauuuuuugacgugaauuuaaauuuaaucaggcuuaaauauagauacaaaacauggaacaagaaaaaaaaaacucauguuaggcagugaguagauguggcgauugacggguugaaucaaauuugagcagguaaaaauagguuaaaauaacaaaugaguuaagauucaauucaauuugaauuugagcagguaaaaauaggauaaa	((((((((((((...((((((((((.(((.((((((((((((((...((((.....(((.((((...(((((.(((.(((((..............((((((.................)))))))))))..))).))))).....)))).)))....))))...)))))))..)))))))))).)))))..((((......))))....)))))...))))))))))))....................	-43.4	204.943	608.111	585.987	555.88
Chr11_32015	121.8	uccgcuucuagaguucuagcu	uaggacaugagguucgagagcag	Chr11	+	176788922	176789171	cgauguuuauuagagucccacagaucgguacggagacaucuauauccuauccuugggaggcuacaaagcauauuuuuagggaaaaaucuuauuuuguugauccacuuuuguacguuaagucuggauuggcuguaauauuucuauggguucacucuuuauucagauggcuaggacaugagguucgagagcaggggucaggaccgcggguccgcuucuagaguucuagcuuggggucgaggucaacccagau	..((((((..(((..(((((..(((.((((.(((....))).)).)).)))..)))))..)))..))))))........(((((....((((...(((((((((..((((.....))))..))))))))).))))..))))).((((((.((.(((.((((....(((((((((..((((..((.((.(.(.(((....))).).).))))))))....)))))))))..)))).))))).))))))...	-68.9	630.593	249.482	231.669	459.452
Chr11_32152	0.3	agguaaucugaucuauuaagaaau	uuuucuauucauauaccuca	Chr11	+	196867929	196868178	aaccaaaaaaauaaucuucauuagguaaucugaucuauuaagaaauuaguauucuuucauuaaauaauccaugaggaaaauuggauugugcacaucuaauuaauuuuucuauucauauaccucauuagucguuaguuucaauuuaugugauauaauuuaaacuuacuugauugaaaaagauaacaacgagaauuuauaucauauaaaugaaaauuagcaagaaauuacuuuuuuuuguggaaacuuuuca	..(((((((((((((.(((...(((((...(((...((..((((((((((.............((((((((..........)))))))).........))))))))))..)))))..)))))........((((((((..(((((((((((((((.((.......((((.(((..........))))))))).)))))))))))))))..))))))))..)))))))..)))))))).)...........	-38.9	199.688	304.056	347.504	243.907
Chr11_32483	0.8	gugugucuacuuguucaacuuu	aaagucgaauaaguaaacacacac	Chr11	+	218626014	218626263	uucgaauuaauuuucacaauacauaaacauacccuuuaacuugacuuuauuagaucacaucuauuaccuccaacuuuugaugugccaaguaagcaccuaaacuuguauaaagucgaauaaguaaacacacacauccuauauggcgucuuauguugccaauuguuguccuacaugacguucuacgaguauuaugccacauaaaaugcgugugucuacuuguucaacuuuauacaaguuuaagagucugcuu	...(((......)))........................................((((((.................))))))...((((.((.(.((((((((((((((((.(((((((((.((((((.(((..(((.((((((..(((.(((.....((((((.....)))))).....))))))..)))))).)))..))).)))))).))))))))).)))))))))))))))).).)).)))).	-65.5	2275.39	2619.56	2507.48	2371
Chr11_32516	1.9	ucggacucuucaaaaauguugaug	aauauuuuuggagaacccgagca	Chr11	+	219654400	219654649	uuacacuuucaagcuauguuacucggacucuucaaaaauguugauggguacacgucagauccuccaaaaguagugcauuuuuggaggauccgacacaugugcagcauuuuuuagaggauccgacgcaugugcugcaauauuuuuggagaacccgagcaacauagcuuucaguagccucauacuucucuuuguuucauagucuaucccuucuuuuucuagaaauauaucuaaacacuauuucugauugauu	..........((((((((((.(((((..(((((((((((((((...((((((((((.(((((((.((((((..(((((..(((((...))))).....)))))..))))))..))))))).))))..)))))).)))))))))))))))..))))).))))))))))..((((......)))).................................((((((((...........)))))))).......	-79.6	394.121	537.945	729.077	561.552
Chr11_33371	0.9	uauaccuuccgucauacuuugagu	cuaaaauaugacaaggauauaua	Chr11	-	177748295	177748544	aaacuaugauaaaugaugcguauauaccuuccgucauacuuugaguaaacauaugaccuuaccguuagugugaaagacauauacguaccauuucauuaaugguaggggcauauguguaucuaaaauaugacaaggauauauacaugcuauuuaucacaauuugaagauauauuagugccuuuuccaaauaaagaauggguugaggucaaaaauuuaugauaaaaacuauuugucuaaaaaucuucccucu	......(((((((((.((.(((((((((((..((((((.((((.(((.(((((((.((((((((((((((.((..(((......)).)..)).)))))))))))))).))))))).))).)))).)))))))))).))))))).)).)))))))))......((((((........(((((.((((.........))))..)))))......((((.((((((.....)))))))))).)))))).....	-67.9	120.864	140.333	170.345	124.789
Chr11_33780	4.5	acagacggugcacagaacuuaaac	auuuaaguuuugugcaccguuagu	Chr11	-	218085000	218085249	aaggagaugugaauuuauuaguuauaagcauaacauaaagaauuuaaguuuugugcaccguuaguguagaaaauauucuacacuaucaggugaacuugacuuucuauuggcgguuaccuaauuuuuuuuuuuaauuuuuauguaaauaauugggcaaccuacaauagcaagucaaguuaccuguuaguguagaauuuuuuaugcacagacggugcacagaacuuaaacucuaacauaaauaucuuuucau	.(((((((((..........(((((....)))))....(((.((((((((((((((((((((.(((((.((((.(((((((((((.(((((((.((((((((.((((((..((((.(((((((.(((................))).))))))).))))..)))))).))))))))))))))).))))))))))).)))).))))).)))))))))))))))))))).))).......)))))))))...	-103.1	246.982	249.482	265.738	226.89
Chr12_34066	0.5	aauucuaacuuauagcuuuugacu	gcgaaacgucauaaguuaagauuuc	Chr12	+	8150483	8150732	gacuuauaagucauaagucagaaauucuaacuuauagcuuuugacuuauuuuaaacauuuuaagcgaaacgucauaaguuaagauuucucacuuaugacuuuuaacuuauuuuuagcauuuuagcuuaaaauuaaaugcuuauaaacgcuuuuuaaauuuacccaaacacuuuaaaaauguuuaaaaguuaauuuugacuuaaaaacacuuaaaauaagucgauccaaauggggaauaaauagugaaaca	.......(((((((((((.(((((((.((((((((.(((((((.((((............))))))))).)).)))))))).))))))).)))))))))))...(((((((((.((..((((((.(((((((((...((((.((((((.((((((((.............)))))))))))))).))))))))))))).))))))...)).)))))))))...(((......)))...............	-59.1	136.629	257.278	408.828	294.957
Chr12_34129	0.9	ugaaguuauauagccaaga	uuggcacuuuaacgcu	Chr12	+	10054777	10055026	aaagcuguuucuagugaauuggacuugaaauccucaagcugaccauaaaagugguuauugcucaagaguaaauccauuagugauggaaaggagaauaucccugaugguauuguuccaucaagggucaaauacucuaagcgggugagauuugaaagagauucaggaauuggcacuuuaacgcugcaauaugcgagagccaaauauugcagugaaguuauauagccaagagacucaggcaggaaauuaccag	....(((((((((......))))(((((.....))))).(((((((....)))))))(((((....))))).((((((...))))))...........(((((((((.......))))).))))((((((.(((.........)))))))))..(((.(((.....(((((....((((((((((((((((....))...))))))))))...))))....)))))))).))).)))))...........	-67.9	2238.61	2175.17	1785.22	1769.74
Chr12_34275	0.8	gugugucuacuuguucaacuuu	aguuaaaaaauuagacacacgu	Chr12	+	24426674	24426923	gguaacucacaucaauacacaaacguacucuuaacuuagccucaauugacauuuaugccaccaaauuuggauguacacaaguaagaacuuaaagucuuaaacuauuauaaaguuaaaaaauuagacacacguaacuuacuuggcaagccucacacgauuugacauguaggcagcgugcacaucgcgugauuuaccaaguagaaugcgugugucuacuuguucaacuuuaugauguuuaaaugucuauuau	(((............(((......)))...........)))..(((.(((((((((((..(((....)))..)))......(((((........)))))(((.(((((((((((....((.((((((((((((..((((((((.(((..((((.((((.((.(((((.....))))))).)))).))))))).))))))))..)))))))))))).))....)))))))))))))))))))))).)))..	-65.9	2175.55	2596.17	2439.34	2251.88
Chr12_35115	0.8	aggcggaucuagaauuuuaagcu	cuuaaugaaaucaaguuuuguaagu	Chr12	+	217617635	217617884	uaccauuggcucaauugcuuuaccacuucgauuggaaacucccuacuggaauggagccaagagacuuggaugugacugaaucaaguggagccacugccaccaaaaaaaguggccuucauuugauugucacuccuuaucaaccuuaaugaaaucaaguuuuguaaguucuuuuuauuauagugaaguauaugagauaaaagaacagaggcggaucuagaauuuuaagcuugugaguuccuugagcaaaaua	........((((((........(((..((..((((...((((..........))))))))..))..)))..(((((..(((((((((((((((((............))))).)))))))))))))))))..((((.(((.(((((.....((.((.(((((..((((((((..(((((........)))))...))))))))....))))).)).))...))))).)))))))....))))))......	-65.4	2375.23	3781.2	3870.24	2796.42
Chr12_35356	2.4	auugaccuuaaacuuugacagugu	acuagcaaaguuaaaggucauagu	Chr12	+	227476362	227476611	aaacuugauacuaaauuauaauauugaccuuaaacuuugacaguguauaaguaggcucuuuaacuauacaaauccugaacaaauaaacacuccaauccuacguggcaaaauguguuuauacacucaaaaccacgugcgucggaguuagaauugaagggguuuuuuguucaguuuuuauauaguuaaagggcgcacuagcaaaguuaaaggucauaguuauaauguauuuuuuuauuagguggcagcaucu	......(((((...((((((((..(((((((.(((((((..(((((........((((((((((((((.(((..(((((((((.(((((((((.((..(((((((......((((....))))......))))))).)).))))).............)))))))))))))..))).)))))))))))))))))))..))))))).)))))))..)))))))))))))........(((((....)))))	-83.6	1502.91	1793.15	1642.13	1514.49
Chr12_35366	916.6	ucggacucuuucaaaauguuguu	augacauuuuugaagaguccgagc	Chr12	+	227989369	227989618	aguacgguauguuuuaaguugcucggacucuuucaaaauguuguugcacccggguuggauccucgaagaaugaacuauuuuugaaggaucggacaugcacgcaaaugacauuuuugaagaguccgagcaagauaguuugacagcuauucucguacuuguuacauugguuccucuuuuucuuuucggaguuucaaugauuuggugaguuauuuucaaacgacauuauuucaguaaacagucaauggaacag	(((((((...........(((((((((((((((.(((((((((((((...((.(((.((((((..(((((((...)))))))..)))))).))).))...)).))))))))))).)))))))))))))))(((((((....))))))).)))))))(((..((((((.(((.............)))((((...(((..(((((.(((.......)))..)))))..)))..))))..))))))..))).	-78.7	183.923	233.889	224.855	187.184
Chr12_36379	102.9	aucugcgaucacagcaucugaagc	cucagaucugacugauauagcau	Chr12	-	179832774	179833023	ggucugaaacaaaugaaacgauaucugcgaucacagcaucugaagccuccaccucagaucugacugauauagcauaacauuauucgugacuaccaacugacugaguagucccacaaccaccaaaaugggcucuaccaucucuaacucuugcauuuuugguagaacaccuaccucucacagcugaaauagaaauagcuuaaaucacccgacggggacggucccuggccacauugccaaucucauuacauac	((.(((......(((((........(((.(((((((.((((((.(......).)))))))))..))))...)))........)))))((((((((......)).))))))..............((((......)))).((((..((..((......(((((.....))))).......)).))..))))..............(((....))).))).)).((((......))))..............	-50.5	336.316	350.833	327.062	317.646
Chr12_36533	1.2	uuagcaacaacaauauauaug	uauuguuguugcuaaauuuc	Chr12	-	205131450	205131699	gacuaacaagucuuacugaaauuuagcaacaacaauauauauguguucacacuuaaauuguuucaagugugaaaacaauauauuguuguugcuaaauuucaaauacgaccuugggacauuuagcaauaacaauagauuguguugcuaaaggccaauuacgacauauauguauauauaacuaucucucucuauauauuuacacacaucaaguguauauuccaaguguaaacacaauauuuauuguugcuug	((((....))))....((((((((((((((((((((((((.(((.(((((((((.((....)).))))))))).)))))))))))))))))))))))))))..((((..(((((((..((((((((((.(((....))))))))))))).....................(((((((............))))))).(((((.......)))))..)))))))))))....(((((.....)))))....	-72.1	210.198	187.111	238.483	198.529
Chr12_36620	0.5	cuaaaggucuauagggaugaaaau	auuuagaaauuauagauauuuuuuagga	Chr12	-	211761741	211761990	uggauugcguaaacagugccauaacauuuauguuauggcuacuuggcaauuugagauguaaauacauuauuaguuuuaauauauagagaaguuaucuuuauuuuuguuaugugcaucuuguuauauuuuauauuuagaaauuaugguccauaaaauacaauuuagaaauuauagauauuuuuuaggaccaguagaaucuggucgcuaaaggucuauagggaugaaaauguaugcaauuaaucuugaauua	..(((((((((...((((((((((((....))))))))).))).........((((((((...(((................(((((((.....)))))))...)))....))))))))......(((((....))))).(((((...))))).......((((....((((((((...((((((((((((......)))))).))))))))))))))...))))....)))))))))............	-56.5	110.354	561.333	490.594	300.629
Chr12_36867	0.9	aaugaaggcauauguuaguacu	uacuaacauaugccuucuucua	Chr12	-	227910668	227910917	uauuuuuauauaauaugguuacaaugaaggcauauguuaguacuucguacuaacauaugccuucuucuagguggucgggugggauauuuacauaguuuuuuuuaaaacuauguuuguugucuuguccaggguucaguuuggcaugauuugauuaaagaugauaugagauuugaucucuaguuuaugauaauaauaaagcgguaauaucuuuuuuuuguuguuucauaaaugguuuaaaauugaaaacagc	................((((((...((((((((((((((((((...))))))))))))))))))......))))))((((((((((...((((((((((....))))))))))....))))))))))((((.(((((((.(.((.((((......)))).)).).))).)))).)))).((((((((.((((((((((.((......))...)))))))))))))))))).((((........))))...	-67.6	78.8242	7.7963	388.387	714.703
Chr12_36909	917.6	ucggacucuuucaaaauguuguu	augacauuuuugaagaguccgagc	Chr12	-	229392095	229392344	aguacgguauguuuuaaguugcucggacucuuucaaaauguuguugcacccgugucagauccucgaagaaugaacuauuuuugaaggaucggacaugcacgcaaaugacauuuuugaagaguccgagcaagauaguuugacagcuauucucguacuuguuacauugguuccucuuuuucuuuucggaguuucaaugauuuggugaguuauuuucaaacgacauuauuucaguaaacagucaauggaacag	(((((((...........(((((((((((((((.(((((((((((((...((((((.((((((..(((((((...)))))))..)))))).))))))...)).))))))))))).)))))))))))))))(((((((....))))))).)))))))(((..((((((.(((.............)))((((...(((..(((((.(((.......)))..)))))..)))..))))..))))))..))).	-82.6	183.923	233.889	224.855	187.184

## Sheet: lncRNA
#ID	L01	L02	L03	L04	geneLength
MSTRG.100018.1	292	259	79	50	2011
MSTRG.100037.2	12	50	7	0	1063
MSTRG.100043.1	0	92	42	54	2158
MSTRG.100043.2	0	15	28	25	1167
MSTRG.100043.3	157	98	5	7	1318
MSTRG.100054.1	11	11	34	11	667
MSTRG.100059.1	0	2	0	10	320
MSTRG.100075.1	294	728	0	0	2939
MSTRG.100076.1	313	0	0	0	2723
MSTRG.100111.1	7	0	0	0	318
MSTRG.100113.1	403	561	199	184	2371
MSTRG.100113.2	198	216	17	30	1999
MSTRG.100113.3	0	281	56	67	2449
MSTRG.100124.1	70	66	41	94	2031
MSTRG.100124.2	0	0	32	0	767
MSTRG.100138.1	10	5	0	2	551
MSTRG.100144.3	74	46	0	50	2886
MSTRG.100144.6	14	32	55	26	1570
MSTRG.10015.1	0	0	10	1	503
MSTRG.100156.2	14	24	3	35	270
MSTRG.100222.1	0	11	63	130	518
MSTRG.100265.1	117	96	149	138	735
MSTRG.10027.1	31	23	0	9	628
MSTRG.100285.1	0	14	0	18	654
MSTRG.100290.2	35	0	0	0	598
MSTRG.10031.1	94	76	27	72	254
MSTRG.10031.2	48	41	13	0	251
MSTRG.100310.1	42	30	18	15	555
MSTRG.100311.1	13	15	18	4	589
MSTRG.100329.2	0	0	15	2	569
MSTRG.100376.3	54	34	11	26	553
MSTRG.100377.1	83	98	70	59	1770
MSTRG.100431.1	8	4	0	0	214
MSTRG.100431.2	18	1	0	0	734
MSTRG.100432.1	10	15	0	0	450
MSTRG.100433.1	15	8	0	0	368
MSTRG.100444.1	152	44	177	91	408
MSTRG.100461.1	677	805	555	441	5401
MSTRG.100461.2	601	41	37	24	3471
MSTRG.100461.3	0	43	86	173	3175
MSTRG.100461.4	0	0	0	48	2238
MSTRG.100461.5	7	93	0	5	1267
MSTRG.10047.1	125	149	112	91	1027
MSTRG.10048.1	263	185	274	234	2719
MSTRG.10048.11	312	230	0	26	2613
MSTRG.100494.1	8	17	21	9	260
MSTRG.100494.3	48	59	38	52	1819
MSTRG.100549.1	12	4	0	6	478
MSTRG.100568.14	0	302	0	0	5580
MSTRG.100568.24	56	34	83	24	871
MSTRG.100569.3	226	0	0	0	8784
MSTRG.100598.1	28	38	23	50	961
MSTRG.100598.2	9	6	21	8	587
MSTRG.100626.1	165	174	89	112	1645
MSTRG.100626.2	191	310	166	141	2531
MSTRG.100626.3	56	72	12	34	1717
MSTRG.100626.4	189	143	51	35	1430
MSTRG.100626.5	0	0	20	9	807
MSTRG.100635.1	433	535	432	591	363
MSTRG.100649.1	25	1	0	3	696
MSTRG.100649.3	0	8	0	2	268
MSTRG.100649.4	0	0	7	0	290
MSTRG.100649.5	0	10	7	14	464
MSTRG.100657.1	21	3	422	580	467
MSTRG.100669.1	53	30	2	16	833
MSTRG.100669.2	0	0	0	8	300
MSTRG.100669.3	3	1	6	0	298
MSTRG.100728.1	0	13	0	0	373
MSTRG.100732.1	30	37	10	18	446
MSTRG.100735.1	16	29	95	108	465
MSTRG.100742.1	2	9	0	2	260
MSTRG.100754.2	8	3	0	0	324
MSTRG.100754.6	11	33	37	19	977
MSTRG.100782.1	30	88	8	8	546
MSTRG.100784.1	153	172	157	120	1303
MSTRG.100785.1	36	83	38	17	971
MSTRG.100791.1	12	27	22	11	279
MSTRG.100791.2	7	17	6	8	280
MSTRG.100804.2	47	71	47	22	1259
MSTRG.10081.1	588	405	301	373	962
MSTRG.10081.2	372	802	310	333	942
MSTRG.100829.1	4049	2638	3635	5588	614
MSTRG.100830.1	2055	823	1460	1913	863
MSTRG.100830.2	69	24	119	3	490
MSTRG.100830.3	0	162	0	0	580
MSTRG.100830.4	0	48	39	184	383
MSTRG.100830.6	0	65	416	0	397
MSTRG.10084.1	38	75	28	26	1381
MSTRG.100853.1	24	160	17	10	1659
MSTRG.100853.2	50	40	125	101	4022
MSTRG.100855.1	31	24	2	14	903
MSTRG.100856.2	19	19	1	4	1077
MSTRG.100859.1	96	224	170	227	2562
MSTRG.100883.1	8	20	10	8	382
MSTRG.100886.1	45	48	11	12	809
MSTRG.100891.3	0	0	3	0	237
MSTRG.100920.1	222	145	190	149	2555
MSTRG.100937.2	16	5	5	0	600
MSTRG.100948.1	0	11	2	0	343
MSTRG.10098.1	0	0	6	0	287
MSTRG.101005.1	121	40	0	0	3510
MSTRG.101005.10	85	200	125	186	4080
MSTRG.101005.2	0	48	0	0	1824
MSTRG.101005.7	52	0	1	2	3715
MSTRG.101005.8	66	95	32	0	3071
MSTRG.101008.1	58	94	186	156	1004
MSTRG.101043.1	18	1	0	2	423
MSTRG.101043.2	25	33	11	16	676
MSTRG.101044.1	195	186	109	85	466
MSTRG.101045.1	35	56	0	32	367
MSTRG.101047.1	15	7	9	0	206
MSTRG.101048.1	82	133	44	31	337
MSTRG.101054.1	9	14	9	4	640
MSTRG.101058.13	33	53	15	9	1973
MSTRG.101058.23	139	49	55	44	2518
MSTRG.101058.3	34	54	9	16	1181
MSTRG.101058.8	31	21	9	10	2033
MSTRG.101098.1	3	0	13	5	510
MSTRG.101129.1	28	13	31	47	1371
MSTRG.101129.2	26	15	8	11	803
MSTRG.101140.1	7	12	0	0	393
MSTRG.101149.1	0	2	12	0	203
MSTRG.10118.1	35	61	20	48	1173
MSTRG.101194.2	53	183	0	60	2299
MSTRG.101194.3	608	0	272	0	4516
MSTRG.101223.1	44	115	76	56	1074
MSTRG.101223.3	8	33	0	0	871
MSTRG.101252.1	7	0	0	0	308
MSTRG.101313.3	79	158	113	130	1424
MSTRG.101314.1	19	5	3	6	474
MSTRG.101357.1	925	935	905	1475	2044
MSTRG.101421.1	20	0	342	273	2220
MSTRG.101421.2	24	6	0	207	2217
MSTRG.101422.1	60	103	17	22	272
MSTRG.101440.1	36	30	298	495	428
MSTRG.101440.2	91	191	646	1042	1229
MSTRG.101440.3	14	423	704	786	1252
MSTRG.101440.4	70	138	860	1215	1229
MSTRG.101440.5	92	0	0	0	509
MSTRG.101441.1	339	179	687	1236	1232
MSTRG.101447.1	69	109	75	104	2870
MSTRG.101447.2	40	0	46	0	1484
MSTRG.101460.1	11	8	11	13	238
MSTRG.101516.3	0	0	0	47	929
MSTRG.101527.1	247	522	214	156	2079
MSTRG.101528.1	3	2	2	9	565
MSTRG.101528.2	32	68	20	12	565
MSTRG.101536.1	2263	1103	4049	4185	2670
MSTRG.101540.1	167	168	196	211	1851
MSTRG.101541.1	84	98	98	82	950
MSTRG.101566.1	55	9	44	19	978
MSTRG.101566.3	58	76	56	112	1046
MSTRG.101566.5	47	94	23	27	1178
MSTRG.101568.1	2	5	15	5	211
MSTRG.101570.1	28	32	14	21	362
MSTRG.101576.2	49	126	0	0	3289
MSTRG.101578.1	11	5	6	0	420
MSTRG.101589.1	8	7	0	0	524
MSTRG.101594.1	21	24	583	546	520
MSTRG.10160.10	162	105	113	102	2799
MSTRG.10160.11	82	0	4	59	3306
MSTRG.10160.2	15	0	55	130	4055
MSTRG.10160.3	0	0	65	0	3978
MSTRG.101620.1	223	366	385	332	1451
MSTRG.101620.2	65	58	77	70	1022
MSTRG.101641.1	15	0	0	0	471
MSTRG.10166.1	194	222	65	109	1165
MSTRG.101674.1	8	4	14	13	379
MSTRG.101689.2	113	54	37	14	2835
MSTRG.101690.1	294	212	0	64	3224
MSTRG.101690.2	323	313	74	0	2835
MSTRG.101690.4	26	51	9	8	1062
MSTRG.101691.1	39	28	5	11	1217
MSTRG.101702.1	50	46	80	26	1274
MSTRG.101725.2	0	7	6	7	341
MSTRG.101744.1	220	251	64	79	1231
MSTRG.101756.1	3	8	3	7	206
MSTRG.101761.2	6	58	68	19	1006
MSTRG.101802.1	2	9	122	147	318
MSTRG.101809.1	2	1	9	3	204
MSTRG.101810.1	18	18	7	24	292
MSTRG.101814.1	9	5	3	3	302
MSTRG.101815.1	23	23	7	7	503
MSTRG.101825.1	50	0	0	0	831
MSTRG.101825.2	233	459	141	125	3776
MSTRG.101825.3	0	24	0	0	730
MSTRG.10183.1	10	5	0	8	234
MSTRG.101834.1	17	22	8	3	406
MSTRG.101838.1	336	364	234	370	1794
MSTRG.101859.1	296	201	49	160	1722
MSTRG.101865.1	6	26	27	18	258
MSTRG.101865.2	0	7	0	0	258
MSTRG.101869.1	20	23	41	56	924
MSTRG.101884.1	3	5	5	2	235
MSTRG.101888.1	53	79	24	15	556
MSTRG.101896.14	490	463	261	376	1657
MSTRG.10190.1	17	0	5	1	481
MSTRG.101906.1	951	930	641	959	5775
MSTRG.101914.1	0	10	0	0	234
MSTRG.101922.1	21	31	2	24	861
MSTRG.101928.1	100	81	38	112	1076
MSTRG.101933.11	148	113	104	60	2647
MSTRG.101933.7	32	16	10	38	900
MSTRG.101960.1	115	112	8	19	757
MSTRG.101960.2	20	24	0	3	307
MSTRG.101972.1	35	22	0	12	578
MSTRG.101972.2	95	131	21	35	1402
MSTRG.101997.1	0	5	6	3	241
MSTRG.102008.1	2426	1972	920	1647	2253
MSTRG.102012.1	123	135	86	64	997
MSTRG.102051.1	27	0	0	0	344
MSTRG.102062.9	257	322	0	0	2642
MSTRG.102070.1	66	54	53	53	662
MSTRG.102076.1	15	2	2	5	234
MSTRG.102077.1	10	0	0	0	328
MSTRG.102080.1	7	9	2	12	233
MSTRG.102082.1	12	12	2	4	221
MSTRG.102083.1	22	5	5	13	247
MSTRG.102084.1	18	18	8	2	314
MSTRG.102085.1	22	32	2	1	342
MSTRG.102086.1	55	89	25	16	413
MSTRG.102088.1	103	81	13	13	380
MSTRG.102088.2	21	41	5	1	305
MSTRG.102091.1	35	17	16	6	366
MSTRG.102094.1	16	10	8	7	357
MSTRG.102099.1	59	76	9	10	342
MSTRG.102100.1	31	12	2	3	307
MSTRG.102103.1	51	66	9	18	253
MSTRG.102105.1	12	13	4	0	220
MSTRG.102109.1	3	1	2	7	209
MSTRG.102116.1	0	27	119	126	853
MSTRG.102116.2	60	89	258	162	457
MSTRG.102117.1	105	1	0	1	583
MSTRG.102117.2	27	1	370	9	1057
MSTRG.102117.3	3	0	0	35	411
MSTRG.102117.4	0	0	283	0	752
MSTRG.102117.5	112	165	26	393	783
MSTRG.102117.6	31	38	0	250	821
MSTRG.102118.1	24	14	18	11	1138
MSTRG.102118.2	13	24	1	7	986
MSTRG.102130.1	388	344	191	320	393
MSTRG.102137.7	35	71	153	24	1819
MSTRG.102137.78	6	25	34	32	1137
MSTRG.102140.1	92	72	65	82	797
MSTRG.102145.1	53	86	83	36	640
MSTRG.102146.1	15	0	156	0	2746
MSTRG.102148.1	127	233	128	127	2262
MSTRG.102149.1	3	7	11	23	1027
MSTRG.102150.1	0	28	0	0	1029
MSTRG.102151.1	7	28	13	1	769
MSTRG.102156.1	9	0	6	0	224
MSTRG.102156.2	2	5	10	13	543
MSTRG.10216.1	0	10	0	0	222
MSTRG.102161.1	14	6	20	14	505
MSTRG.102162.1	11	18	21	27	476
MSTRG.102162.2	14	0	0	0	318
MSTRG.102181.1	37	21	15	3	704
MSTRG.102201.3	36	41	0	8	1106
MSTRG.102212.1	13	23	0	19	631
MSTRG.102212.2	55	51	0	13	718
MSTRG.102212.3	0	22	0	0	666
MSTRG.102212.4	38	49	18	17	1276
MSTRG.102222.1	2917	2585	1791	2042	1624
MSTRG.102232.1	29	68	18	25	900
MSTRG.102245.1	267	191	88	141	348
MSTRG.102264.17	16	21	20	74	540
MSTRG.102266.1	193	125	0	4	355
MSTRG.10227.2	155	115	97	196	1001
MSTRG.102272.1	101	160	100	123	1467
MSTRG.102292.2	113	74	180	82	1414
MSTRG.102320.2	21	52	25	18	682
MSTRG.102343.1	87	0	0	75	2024
MSTRG.102355.1	280	120	51	56	1705
MSTRG.102355.10	55	150	49	41	1456
MSTRG.102355.13	128	64	92	71	4010
MSTRG.102355.14	0	0	0	31	1186
MSTRG.102355.16	123	213	0	0	1708
MSTRG.102355.17	30	32	0	19	1574
MSTRG.102355.18	443	618	16	49	5003
MSTRG.102355.2	1	1	0	43	3556
MSTRG.102355.4	57	34	19	8	2553
MSTRG.102355.7	129	72	2	30	3665
MSTRG.102355.8	3	2	40	0	2765
MSTRG.102355.9	2	39	0	11	2269
MSTRG.102364.1	11	0	1	0	259
MSTRG.102364.4	156	181	57	83	1674
MSTRG.10237.1	11	16	8	8	696
MSTRG.102371.1	212	376	86	69	2236
MSTRG.102379.1	10	0	0	0	234
MSTRG.102412.1	14	2	12	11	393
MSTRG.102418.1	31	17	0	7	1046
MSTRG.102423.1	43	62	8	17	898
MSTRG.102423.2	69	78	7	7	1209
MSTRG.102430.1	62	55	46	67	782
MSTRG.102437.1	93	72	101	84	1203
MSTRG.102465.1	3733	4091	1523	1717	361
MSTRG.102521.1	28	10	2	0	788
MSTRG.102525.1	52	2	0	0	835
MSTRG.102543.1	41	71	99	99	285
MSTRG.102574.1	871	830	245	393	1146
MSTRG.102586.26	2	30	17	1	836
MSTRG.102586.29	15	0	12	21	503
MSTRG.102586.43	41	7	3	0	1079
MSTRG.102591.1	45	63	24	55	1803
MSTRG.102628.1	0	1	11	0	290
MSTRG.102634.1	49	38	19	18	697
MSTRG.102636.4	45	30	0	0	3274
MSTRG.102637.1	72	0	0	0	3180
MSTRG.102638.5	20	0	0	13	715
MSTRG.102659.2	16	6	13	7	356
MSTRG.102662.3	0	0	32	0	920
MSTRG.102666.1	129	317	47	32	3122
MSTRG.102670.1	14	16	21	15	531
MSTRG.102672.1	447	653	360	253	3841
MSTRG.102688.5	0	11	0	22	1294
MSTRG.102688.6	0	0	10	0	615
MSTRG.102703.12	0	0	8	0	425
MSTRG.102703.13	80	22	19	6	1175
MSTRG.102703.14	0	51	0	42	1068
MSTRG.102703.2	435	338	94	224	879
MSTRG.102704.1	6	2	0	0	207
MSTRG.102705.1	64	42	42	53	1580
MSTRG.102706.1	23	56	13	28	973
MSTRG.102707.1	31	20	0	0	673
MSTRG.102708.1	212	233	44	80	2036
MSTRG.102709.1	41	21	11	9	479
MSTRG.102715.5	148	161	162	121	1569
MSTRG.102718.1	20	2	22	25	717
MSTRG.102744.1	8709	6933	4590	6806	629
MSTRG.102773.1	374	291	405	412	1450
MSTRG.102781.1	10	0	6	0	293
MSTRG.102801.1	27	42	16	15	477
MSTRG.102807.2	0	266	0	206	2162
MSTRG.102810.1	28	68	23	17	453
MSTRG.102810.2	32	10	0	2	573
MSTRG.102811.1	152	157	46	61	302
MSTRG.102837.3	5	6	9	4	445
MSTRG.102849.1	9	11	3	3	385
MSTRG.102872.2	14	11	0	3	559
MSTRG.102890.1	28	33	14	2	1201
MSTRG.102898.1	26	81	15	12	1605
MSTRG.102898.2	17	32	40	28	1550
MSTRG.102898.3	123	229	32	46	1509
MSTRG.102898.4	85	85	68	17	1357
MSTRG.102920.1	667	937	130	269	909
MSTRG.102920.3	40	60	94	0	705
MSTRG.102926.4	72	0	0	0	4083
MSTRG.102938.1	7	0	0	0	248
MSTRG.102952.10	70	28	46	28	1840
MSTRG.102952.4	0	0	0	34	636
MSTRG.102952.5	105	79	275	0	1045
MSTRG.102952.6	0	66	133	57	993
MSTRG.102965.1	56	75	0	0	292
MSTRG.102965.2	1	1	8	0	209
MSTRG.102997.1	30	6	13	0	646
MSTRG.102997.2	0	8	0	0	245
MSTRG.103031.1	17	33	5	14	910
MSTRG.103077.2	0	41	0	15	1694
MSTRG.103102.1	105	169	58	131	979
MSTRG.103119.1	14	2	17	1	798
MSTRG.103119.2	4	46	20	23	2072
MSTRG.103119.3	0	49	78	0	820
MSTRG.103119.4	49	27	5	86	1678
MSTRG.103119.5	5	60	253	164	2812
MSTRG.103119.6	0	0	45	0	1460
MSTRG.103119.7	151	66	201	368	2308
MSTRG.103136.1	11	19	14	0	541
MSTRG.10316.1	18	11	0	17	342
MSTRG.10317.1	400	354	228	222	1407
MSTRG.103249.10	29	29	4	0	1762
MSTRG.103249.14	14	19	1	59	1427
MSTRG.103249.15	18	29	29	14	2024
MSTRG.103249.2	7	16	0	0	1405
MSTRG.103249.5	45	29	0	0	3207
MSTRG.103249.6	0	43	8	0	1423
MSTRG.103249.7	34	26	0	0	1799
MSTRG.103249.8	37	56	0	0	2026
MSTRG.103249.9	52	61	8	79	5408
MSTRG.103256.1	12	5	36	16	536
MSTRG.103257.1	120	104	117	65	1281
MSTRG.103257.2	39	53	46	61	1244
MSTRG.10326.2	105	0	0	0	2988
MSTRG.10326.3	0	81	0	51	2770
MSTRG.103270.1	41	92	7	0	2276
MSTRG.103270.2	46	23	15	11	680
MSTRG.103273.4	69	55	129	30	547
MSTRG.103273.5	0	2	34	0	449
MSTRG.103292.2	24	8	3	2	531
MSTRG.103294.1	383	296	346	482	3316
MSTRG.103294.2	56	68	68	108	1305
MSTRG.10330.1	24	63	47	43	1347
MSTRG.103327.1	11	25	4	8	218
MSTRG.103334.1	56	3	18	15	1824
MSTRG.103334.10	11	61	8	1	1695
MSTRG.103334.11	33	45	9	11	1095
MSTRG.103334.2	70	6	19	13	1830
MSTRG.103334.3	61	49	19	12	1429
MSTRG.103334.7	12	35	2	0	1657
MSTRG.103334.8	82	97	67	17	1603
MSTRG.103334.9	39	31	0	27	1602
MSTRG.103361.1	40	62	9	25	225
MSTRG.103364.1	103	28	43	70	691
MSTRG.103366.1	71	76	42	42	533
MSTRG.103366.2	0	51	0	0	459
MSTRG.10340.2	49	129	0	35	1445
MSTRG.10340.3	12	31	158	0	1068
MSTRG.103423.1	21	26	24	11	1154
MSTRG.103428.1	40	46	37	83	905
MSTRG.103475.1	1073	987	874	1154	2673
MSTRG.103475.2	364	272	618	774	2488
MSTRG.103480.2	0	408	262	0	1092
MSTRG.103495.10	27	15	8	28	694
MSTRG.103501.1	45	135	202	138	1131
MSTRG.103501.2	137	241	0	73	1879
MSTRG.103501.3	8	131	4	1	2871
MSTRG.103501.4	1	128	1	64	2331
MSTRG.103501.5	119	0	0	0	1862
MSTRG.103502.1	6	0	0	0	220
MSTRG.103524.1	10	20	10	44	1155
MSTRG.103525.1	2	1	0	13	261
MSTRG.10355.1	49	38	33	14	1517
MSTRG.10355.10	451	547	233	220	889
MSTRG.10355.2	367	240	159	203	1451
MSTRG.103555.1	458	61	75	199	3025
MSTRG.103555.2	97	20	0	6	1738
MSTRG.103555.3	54	79	0	52	1828
MSTRG.103555.6	0	0	16	3	548
MSTRG.103558.2	42	15	19	129	1222
MSTRG.103558.7	23	113	90	104	1164
MSTRG.103571.1	5	0	0	0	214
MSTRG.103574.1	11	3	0	9	226
MSTRG.103589.2	18	12	1	4	304
MSTRG.103607.1	15	0	3	15	490
MSTRG.103612.1	72	5	33	25	1563
MSTRG.103641.1	1065	1535	1002	887	3822
MSTRG.103644.1	128	99	58	89	635
MSTRG.103644.3	23	15	0	0	488
MSTRG.103644.4	0	9	0	0	336
MSTRG.10367.1	686	383	170	213	688
MSTRG.10367.2	365	342	152	238	2519
MSTRG.103707.1	90	18	13	88	574
MSTRG.103707.3	111	0	116	140	2066
MSTRG.103707.4	73	26	7	7	1015
MSTRG.103708.1	442	984	416	328	3636
MSTRG.103711.1	40	26	6	6	606
MSTRG.103733.1	49	86	28	27	1937
MSTRG.10377.1	110	153	5	5	1024
MSTRG.103876.1	0	9	0	0	381
MSTRG.103884.1	14	6	53	98	596
MSTRG.103896.1	75	42	75	65	714
MSTRG.103896.2	60	74	6	23	784
MSTRG.10393.1	3	0	5	23	443
MSTRG.103936.1	156	162	218	380	3992
MSTRG.103937.1	0	42	9	7	1454
MSTRG.103939.1	126	110	2	27	1740
MSTRG.103939.10	190	161	266	372	971
MSTRG.103939.11	0	0	66	0	1762
MSTRG.103939.12	118	387	223	200	3529
MSTRG.103939.13	371	413	118	155	2194
MSTRG.103939.2	105	308	43	73	1071
MSTRG.103939.4	96	40	50	27	1069
MSTRG.103939.5	57	119	60	67	3152
MSTRG.103939.6	211	139	39	74	3101
MSTRG.103939.7	177	235	44	10	1001
MSTRG.103939.8	24	53	0	21	1061
MSTRG.103939.9	91	91	36	28	2922
MSTRG.103964.1	0	0	0	6	211
MSTRG.103973.1	31	39	20	0	229
MSTRG.104007.1	11	2	0	0	471
MSTRG.104029.7	0	0	0	43	3263
MSTRG.104030.1	27	18	15	21	527
MSTRG.10405.1	365	274	797	427	1219
MSTRG.10405.3	31	6	25	34	1236
MSTRG.10405.4	501	403	329	451	1241
MSTRG.104062.1	4	17	8	18	815
MSTRG.104088.1	0	0	9	2	219
MSTRG.104089.1	0	5	0	0	221
MSTRG.104094.2	10	37	65	30	1307
MSTRG.104097.1	108	101	406	459	1728
MSTRG.104098.1	0	32	0	0	978
MSTRG.104119.1	24	46	15	13	780
MSTRG.104119.2	51	22	0	0	671
MSTRG.104123.1	60	26	15	27	626
MSTRG.104123.3	6	8	5	9	650
MSTRG.104123.5	29	38	24	23	420
MSTRG.104129.1	0	7	0	2	231
MSTRG.104150.1	0	10	0	0	250
MSTRG.104151.1	1	3	0	5	230
MSTRG.104151.2	2	0	7	0	223
MSTRG.104153.1	0	0	5	0	213
MSTRG.104165.1	0	17	0	0	281
MSTRG.104169.1	31	10	2	8	479
MSTRG.104185.1	6	0	0	0	230
MSTRG.104194.1	131	188	1	256	3813
MSTRG.104194.2	295	31	2	111	4384
MSTRG.104194.5	67	73	125	58	5186
MSTRG.104196.3	30	11	17	41	1330
MSTRG.104244.1	7	2	2	1	275
MSTRG.104247.1	234	145	28	37	1688
MSTRG.104261.1	0	33	0	55	644
MSTRG.104261.10	33	59	49	60	963
MSTRG.104261.11	12	27	32	21	476
MSTRG.104261.2	17	74	119	136	1507
MSTRG.104261.3	19	13	36	44	1624
MSTRG.104261.4	58	113	32	34	1246
MSTRG.104261.5	13	0	2	3	389
MSTRG.104261.6	29	12	24	21	1390
MSTRG.104261.8	24	8	19	0	1269
MSTRG.104283.6	126	191	0	0	1772
MSTRG.104294.1	0	5	0	0	220
MSTRG.104315.1	967	992	808	913	890
MSTRG.104315.2	34	120	103	97	803
MSTRG.104315.3	95	62	187	51	1141
MSTRG.104326.3	125	90	117	122	2022
MSTRG.104352.1	607	1314	547	296	2010
MSTRG.104353.1	218	0	0	204	1790
MSTRG.104370.3	80	160	153	75	3096
MSTRG.104377.1	236	154	132	259	619
MSTRG.104377.2	54	26	15	26	800
MSTRG.104377.3	0	0	37	0	680
MSTRG.104377.4	90	46	68	26	1027
MSTRG.104382.2	0	0	0	70	1000
MSTRG.104382.3	280	321	102	87	2086
MSTRG.104384.1	320	312	98	77	2034
MSTRG.104456.1	0	0	6	0	241
MSTRG.10446.1	373	730	0	0	1414
MSTRG.10446.2	384	188	0	497	1773
MSTRG.10446.3	0	48	530	0	954
MSTRG.104496.2	23	0	0	0	1175
MSTRG.104538.1	8	0	6	6	247
MSTRG.104545.1	5	0	0	1	318
MSTRG.104554.3	25	80	0	65	1236
MSTRG.104554.5	4	12	0	5	337
MSTRG.104555.1	15	14	0	10	354
MSTRG.104567.1	0	5	7	26	227
MSTRG.104573.1	0	0	0	29	788
MSTRG.104573.10	64	88	34	27	4968
MSTRG.104573.11	16	0	13	8	814
MSTRG.104573.12	73	7	0	18	2781
MSTRG.104573.13	10	104	38	10	5305
MSTRG.104573.14	68	23	40	41	2922
MSTRG.104573.15	0	0	0	19	1027
MSTRG.104573.16	0	0	0	58	4717
MSTRG.104573.17	69	39	34	49	2042
MSTRG.104573.18	82	95	48	53	5026
MSTRG.104573.19	113	606	42	57	4528
MSTRG.104573.2	327	387	68	123	2352
MSTRG.104573.20	58	68	35	26	3050
MSTRG.104573.21	65	612	35	40	5491
MSTRG.104573.22	34	130	26	26	3068
MSTRG.104573.3	15	3	175	18	4895
MSTRG.104573.4	17	41	30	0	2367
MSTRG.104573.5	15	2	94	0	2554
MSTRG.104573.6	0	7	90	85	1185
MSTRG.104573.7	60	25	19	0	2516
MSTRG.104573.8	36	23	55	62	1501
MSTRG.104573.9	102	96	45	54	4968
MSTRG.104580.1	4	5	157	213	1149
MSTRG.104580.2	298	197	2	4	901
MSTRG.104587.1	45	67	10	20	1076
MSTRG.104601.2	165	0	121	0	3469
MSTRG.104607.1	243	382	256	181	3022
MSTRG.104608.1	26	55	49	43	669
MSTRG.104610.1	0	15	49	26	557
MSTRG.104610.2	26	0	0	0	1684
MSTRG.104610.7	60	0	0	53	1695
MSTRG.104613.28	0	1	60	1	2232
MSTRG.104614.1	223	309	315	417	4309
MSTRG.104614.2	61	118	68	0	1762
MSTRG.104617.1	24	38	48	57	1356
MSTRG.104619.1	0	0	26	30	1039
MSTRG.104625.1	21	9	0	7	465
MSTRG.104627.1	5	2	0	0	216
MSTRG.104634.3	323	523	60	105	3038
MSTRG.104649.1	0	5	4	28	818
MSTRG.104653.1	8	22	6	10	631
MSTRG.10466.2	7	7	22	7	283
MSTRG.104669.1	93	225	36	91	2790
MSTRG.104669.10	22	37	24	37	603
MSTRG.104669.11	211	115	21	25	2826
MSTRG.104669.12	0	22	0	38	1058
MSTRG.104669.2	88	91	58	29	655
MSTRG.104669.3	6	35	73	74	589
MSTRG.104669.4	62	38	35	110	1171
MSTRG.104669.5	12	31	20	36	645
MSTRG.104669.6	8	8	16	4	568
MSTRG.104669.7	55	40	1	1	2530
MSTRG.104669.8	5	28	48	5	2491
MSTRG.104669.9	376	344	6	0	1938
MSTRG.10467.1	0	0	0	19	280
MSTRG.104675.1	201	333	276	215	2247
MSTRG.104689.1	4	0	0	0	226
MSTRG.104711.1	0	18	10	14	472
MSTRG.104731.1	2	1	0	9	325
MSTRG.104796.3	0	0	0	36	2550
MSTRG.10481.1	101	145	28	32	2582
MSTRG.104817.1	36	0	0	8	2419
MSTRG.104817.2	16	8	0	13	828
MSTRG.104817.3	101	20	256	161	3568
MSTRG.104817.4	0	43	0	0	3238
MSTRG.104817.5	70	32	0	0	1997
MSTRG.104858.1	0	5	0	0	231
MSTRG.104880.2	34	101	64	13	1953
MSTRG.104898.1	2	57	10	7	291
MSTRG.104922.15	309	0	0	0	2444
MSTRG.104922.16	0	274	165	10	2523
MSTRG.104929.1	5	2	0	0	225
MSTRG.104929.2	5	4	0	0	279
MSTRG.104931.2	19	39	0	0	1059
MSTRG.104931.3	18	32	0	0	1165
MSTRG.104931.4	0	14	0	0	543
MSTRG.104933.6	118	184	201	0	1865
MSTRG.104935.1	20	36	8	19	644
MSTRG.104944.2	13	0	0	0	445
MSTRG.104945.3	7	15	0	0	1052
MSTRG.104946.1	286	376	33	97	4737
MSTRG.104949.8	0	0	39	0	1139
MSTRG.104962.1	68	62	61	35	746
MSTRG.104963.1	33	21	21	30	419
MSTRG.105073.1	0	8	6	0	249
MSTRG.105116.1	145	253	296	258	2507
MSTRG.105133.1	28	38	8	6	807
MSTRG.105133.2	13	18	9	27	548
MSTRG.105136.1	41	8	5	8	571
MSTRG.105149.1	45	30	15	3	1428
MSTRG.105172.1	177	251	220	199	5283
MSTRG.105174.1	10	5	5	8	266
MSTRG.105179.3	0	45	5	6	2684
MSTRG.105179.4	0	0	0	30	751
MSTRG.105179.5	0	15	100	22	1887
MSTRG.105179.6	0	0	25	23	693
MSTRG.105179.7	28	12	23	5	1061
MSTRG.105183.1	15	4	13	21	943
MSTRG.105198.1	276	404	131	141	971
MSTRG.10520.1	0	0	17	6	270
MSTRG.105205.1	34	75	56	37	1132
MSTRG.105206.1	9	13	3	12	639
MSTRG.105287.1	111	138	58	116	2487
MSTRG.105287.2	13	0	55	36	892
MSTRG.105291.1	50	37	0	11	1011
MSTRG.105291.2	23	27	14	13	1015
MSTRG.105291.3	8	0	0	6	298
MSTRG.10530.1	905	941	892	860	1157
MSTRG.10530.2	1026	893	1028	870	1248
MSTRG.10530.3	21	26	305	40	1422
MSTRG.10530.4	408	363	226	741	1291
MSTRG.105305.1	90	144	168	159	698
MSTRG.105313.3	17	137	54	45	1789
MSTRG.105313.4	5	31	25	44	1768
MSTRG.105314.1	29	31	41	6	1082
MSTRG.105317.1	45	24	0	3	679
MSTRG.105317.3	0	0	0	16	568
MSTRG.10532.1	73	255	23	47	1969
MSTRG.105327.1	24	34	34	45	427
MSTRG.105374.1	320	265	418	347	3029
MSTRG.105409.29	314	380	304	204	1616
MSTRG.10545.1	323	493	704	633	2356
MSTRG.105467.1	2	8	0	11	214
MSTRG.105469.5	24	6	0	9	2296
MSTRG.10548.1	754	693	554	803	1479
MSTRG.105482.1	1	0	0	5	231
MSTRG.105485.2	0	191	0	5	1363
MSTRG.105485.3	96	44	0	0	1427
MSTRG.105485.4	45	149	0	0	3882
MSTRG.105517.1	51	67	21	45	580
MSTRG.105533.1	23	7	0	0	415
MSTRG.105541.1	1951	2478	1190	1396	1445
MSTRG.105541.2	873	785	891	558	1431
MSTRG.10559.3	5	6	6	3	253
MSTRG.105600.3	6	3	0	4	224
MSTRG.105601.19	12	18	45	110	383
MSTRG.105602.1	23	1	112	156	1149
MSTRG.105602.2	6	2	86	152	1130
MSTRG.105602.3	0	0	0	45	1055
MSTRG.105610.1	7	9	2	7	269
MSTRG.105621.1	20	57	564	617	625
MSTRG.105629.1	0	0	19	6	268
MSTRG.105659.1	114	96	119	81	1588
MSTRG.105659.3	15	29	25	58	1616
MSTRG.105659.4	0	103	78	9	1509
MSTRG.105659.6	10	109	17	29	2859
MSTRG.105659.7	57	0	46	20	2351
MSTRG.105660.1	18	6	7	11	492
MSTRG.105667.1	33	16	293	173	624
MSTRG.105672.1	6	9	0	0	220
MSTRG.105684.1	43	27	27	12	316
MSTRG.105684.2	0	10	2	7	345
MSTRG.105709.1	4	8	1	19	783
MSTRG.105736.1	0	0	23	9	642
MSTRG.105742.1	8	6	0	3	310
MSTRG.105744.1	115	125	59	68	1393
MSTRG.105744.2	80	101	36	49	1161
MSTRG.105767.1	1013	1469	257	213	4260
MSTRG.105779.1	157	196	80	83	978
MSTRG.105779.2	129	116	50	72	991
MSTRG.105779.3	89	127	59	47	1175
MSTRG.105779.4	33	22	0	29	534
MSTRG.105780.1	126	150	100	88	1650
MSTRG.105783.12	160	9	0	0	2392
MSTRG.105783.13	507	430	346	224	3434
MSTRG.105805.1	35	27	26	26	274
MSTRG.105834.1	718	750	300	311	1303
MSTRG.105849.1	0	0	19	13	683
MSTRG.105859.1	1	12	15	22	1135
MSTRG.105859.2	26	31	27	30	1142
MSTRG.105859.3	6	8	5	34	883
MSTRG.105859.4	3	5	14	28	815
MSTRG.105859.5	138	72	55	24	1629
MSTRG.105874.2	4	11	0	11	502
MSTRG.105881.1	81	1	25	25	991
MSTRG.105881.2	96	119	9	31	2230
MSTRG.105881.3	64	115	1	24	1105
MSTRG.105881.5	181	211	18	63	3159
MSTRG.105881.6	34	0	0	72	621
MSTRG.105881.7	0	0	50	0	1048
MSTRG.105881.8	16	0	2	21	550
MSTRG.105881.9	0	0	12	0	641
MSTRG.105902.1	28	38	0	11	929
MSTRG.10593.1	129	131	53	10	891
MSTRG.10593.2	0	48	0	0	876
MSTRG.10593.3	53	13	12	49	744
MSTRG.10593.4	0	0	0	28	654
MSTRG.105949.1	13	0	0	0	234
MSTRG.105953.1	63	32	8	39	1337
MSTRG.105953.2	45	47	21	47	710
MSTRG.105953.3	32	23	34	36	928
MSTRG.105974.1	0	2	19	9	655
MSTRG.105974.2	18	27	0	0	553
MSTRG.105974.3	15	0	0	0	492
MSTRG.10600.2	0	0	69	1	684
MSTRG.106012.1	0	0	0	5	226
MSTRG.106017.2	49	116	20	52	2289
MSTRG.106017.5	0	0	23	0	561
MSTRG.106070.5	0	27	0	59	1116
MSTRG.106080.1	115	16	96	133	968
MSTRG.106080.2	26	103	7	6	1135
MSTRG.106081.1	15	9	8	10	338
MSTRG.106082.1	408	397	477	568	842
MSTRG.106091.1	0	3	1294	1638	653
MSTRG.106092.2	193	133	323	257	744
MSTRG.106093.1	100	69	11145	14943	979
MSTRG.106157.1	9	2	0	0	368
MSTRG.106178.15	7	0	12	3	305
MSTRG.106202.2	1092	1382	528	548	10224
MSTRG.106260.1	695	1036	793	911	2240
MSTRG.106279.1	266	82	178	338	2170
MSTRG.106279.2	0	182	96	102	1706
MSTRG.106311.3	29	19	1	6	725
MSTRG.106325.1	39	110	30	11	2587
MSTRG.106326.1	23	39	23	10	381
MSTRG.106362.1	4	0	28	4	1472
MSTRG.106375.1	5	2	0	15	516
MSTRG.106397.1	0	7	0	0	219
MSTRG.106415.1	2	2	6	0	258
MSTRG.106415.2	80	22	0	0	2726
MSTRG.106416.2	0	0	101	0	2395
MSTRG.10643.1	236	289	42	68	899
MSTRG.10643.2	22	39	1	12	831
MSTRG.10643.3	108	221	67	8	831
MSTRG.106437.1	427	648	389	467	3421
MSTRG.106437.2	0	27	52	47	1721
MSTRG.106455.1	305	338	152	156	3791
MSTRG.106462.4	33	0	0	0	1857
MSTRG.106462.5	304	285	119	39	4052
MSTRG.10647.1	23	21	60	0	1159
MSTRG.106481.1	37	28	7	18	1010
MSTRG.106611.1	33	2	3	12	522
MSTRG.106611.2	4	9	0	8	255
MSTRG.106621.1	3	14	3	9	234
MSTRG.106697.1	97	40	15	37	2905
MSTRG.106701.3	35	50	0	0	491
MSTRG.106738.1	7	5	5	11	490
MSTRG.106754.1	2104	1750	2625	2834	1036
MSTRG.106806.1	399	363	429	493	2106
MSTRG.106812.2	191	0	0	0	3397
MSTRG.106812.3	86	74	0	0	3083
MSTRG.106823.1	167	216	278	282	914
MSTRG.106823.2	93	48	22	27	747
MSTRG.106823.3	93	124	53	58	750
MSTRG.106823.4	174	122	42	57	911
MSTRG.106823.5	0	28	0	7	737
MSTRG.106823.6	90	64	73	36	1399
MSTRG.106882.1	125	147	66	97	2168
MSTRG.106904.1	14	20	17	15	834
MSTRG.106922.1	8	2	7	1	292
MSTRG.106926.1	398	167	47	77	2324
MSTRG.106926.2	2	72	0	0	1002
MSTRG.106932.1	626	491	421	423	755
MSTRG.106942.1	269	337	223	336	1422
MSTRG.106942.2	43	39	340	247	1532
MSTRG.106943.1	21	10	18	41	421
MSTRG.106944.1	31	19	27	10	497
MSTRG.106945.2	5	6	29	0	1332
MSTRG.106954.6	27	21	2	11	531
MSTRG.106968.1	13	10	13	5	349
MSTRG.106981.1	26	49	21	42	776
MSTRG.107022.1	26	90	163	189	1229
MSTRG.107022.11	0	0	37	17	2097
MSTRG.107022.12	227	210	0	202	2726
MSTRG.107022.13	0	0	2	27	1108
MSTRG.107022.14	36	110	51	38	2032
MSTRG.107022.3	90	74	0	0	1931
MSTRG.107022.5	23	5	19	1	1922
MSTRG.107022.7	44	31	23	13	1285
MSTRG.107022.8	38	29	1	49	1238
MSTRG.107022.9	46	57	35	38	1996
MSTRG.107023.1	0	149	71	0	1725
MSTRG.107024.1	68	296	28	1	1565
MSTRG.107024.2	29	0	0	18	1258
MSTRG.107024.3	8	0	9	6	415
MSTRG.107032.1	2	13	11	6	360
MSTRG.107033.1	10	55	15	20	1079
MSTRG.107033.2	22	44	3	18	864
MSTRG.107039.1	7	3	13	23	723
MSTRG.107042.1	55	34	46	60	1209
MSTRG.107053.1	2	10	0	4	282
MSTRG.107110.16	149	149	70	88	6230
MSTRG.107136.1	15	12	13	22	577
MSTRG.107231.2	36	17	22	43	1515
MSTRG.107232.1	81	46	37	52	1675
MSTRG.107251.1	104	68	29	95	1014
MSTRG.107290.1	110	101	209	232	662
MSTRG.107304.1	178	151	73	78	1870
MSTRG.107331.2	103	171	78	57	3412
MSTRG.107332.1	12	33	0	0	1353
MSTRG.107340.1	17	23	0	26	1623
MSTRG.107340.2	64	137	109	2	2182
MSTRG.107340.3	127	99	26	147	2150
MSTRG.107340.5	11	10	0	47	1569
MSTRG.107340.6	32	21	45	15	1439
MSTRG.107342.1	35	61	16	19	741
MSTRG.107348.1	5	9	9	3	504
MSTRG.107350.1	49	16	32	24	601
MSTRG.107376.1	5	3	0	10	429
MSTRG.107392.1	34	44	44	38	1089
MSTRG.10741.2	113	205	82	107	914
MSTRG.10741.3	49	29	23	18	527
MSTRG.107414.2	7	91	34	119	3186
MSTRG.107414.3	19	0	0	0	1185
MSTRG.107418.1	7	0	0	0	231
MSTRG.107424.1	100	49	0	20	841
MSTRG.107424.2	39	41	16	0	709
MSTRG.107424.4	3	28	0	7	1073
MSTRG.107424.5	0	14	1	2	1186
MSTRG.107424.6	104	2	57	24	1072
MSTRG.107424.7	17	15	1	0	1119
MSTRG.107432.1	10	0	16	14	541
MSTRG.107432.2	0	0	0	8	263
MSTRG.107440.1	528	528	3988	3165	1774
MSTRG.10749.1	133	20	80	28	996
MSTRG.10751.1	26	17	13	12	420
MSTRG.107511.1	22	21	0	0	430
MSTRG.107526.1	1	7	0	0	227
MSTRG.107540.2	0	4	13	2	451
MSTRG.107558.1	10	0	34	6	356
MSTRG.107560.1	29	18	0	0	550
MSTRG.107567.1	0	9	0	0	250
MSTRG.107577.9	116	91	188	122	4009
MSTRG.107578.1	151	9	17	96	499
MSTRG.107602.3	4	8	0	4	368
MSTRG.107603.1	259	170	2185	2336	2099
MSTRG.10761.2	44	22	31	51	388
MSTRG.10761.3	111	35	65	67	1254
MSTRG.10761.5	3	8	6	3	309
MSTRG.107624.1	513	356	97	569	7581
MSTRG.107624.2	0	238	133	0	4667
MSTRG.107624.3	0	48	144	0	3618
MSTRG.107625.1	0	0	8	5	254
MSTRG.107626.1	198	129	171	182	581
MSTRG.107626.2	47	28	360	358	921
MSTRG.107649.1	72	182	79	75	3196
MSTRG.107649.2	2	0	52	0	1217
MSTRG.107649.4	901	1081	313	319	2300
MSTRG.107649.5	53	60	32	0	1364
MSTRG.107649.7	303	375	112	86	2391
MSTRG.107663.1	119	545	100	118	2831
MSTRG.107663.12	20	50	20	1	1327
MSTRG.107663.13	4	23	0	0	583
MSTRG.107663.14	68	121	42	28	1795
MSTRG.107663.2	75	0	79	80	1579
MSTRG.107663.3	12	0	219	166	1811
MSTRG.107663.4	0	105	253	359	1878
MSTRG.107663.5	0	88	0	0	1291
MSTRG.107663.6	0	0	28	0	1563
MSTRG.107663.7	0	21	0	0	496
MSTRG.107663.8	30	122	131	247	3062
MSTRG.107673.1	78	33	0	14	274
MSTRG.107683.1	76	154	39	24	1876
MSTRG.107683.16	59	60	27	33	2629
MSTRG.107685.1	20	19	158	117	1086
MSTRG.107713.1	0	0	6	0	233
MSTRG.107729.2	0	0	28	25	1072
MSTRG.10773.1	15	1	0	0	320
MSTRG.107792.1	5	0	0	0	239
MSTRG.107800.1	185	154	116	146	784
MSTRG.107800.2	0	7	0	0	426
MSTRG.107800.3	0	0	0	8	392
MSTRG.107806.1	7	0	1	3	221
MSTRG.107828.1	137	141	63	44	1590
MSTRG.10784.11	132	138	39	83	456
MSTRG.107843.26	128	7	46	32	702
MSTRG.107843.27	172	39	0	0	442
MSTRG.107843.28	147	77	22	66	347
MSTRG.107843.41	431	634	164	264	1769
MSTRG.107843.44	0	0	148	0	1624
MSTRG.107843.51	0	0	0	24	608
MSTRG.107845.1	17	39	27	22	246
MSTRG.107848.1	8	35	30	34	300
MSTRG.107848.2	0	1	20	0	355
MSTRG.107848.3	125	182	106	106	365
MSTRG.107849.1	12	35	8	5	253
MSTRG.107853.1	3	67	0	15	1446
MSTRG.107856.1	75	60	9	21	229
MSTRG.107857.1	53	56	14	15	237
MSTRG.107858.1	17	16	0	13	248
MSTRG.107868.1	9	0	0	2	220
MSTRG.107879.1	21	17	0	9	570
MSTRG.107898.2	43	31	23	13	1110
MSTRG.107938.9	26	24	28	38	1069
MSTRG.107952.1	210	292	106	74	852
MSTRG.107960.1	0	0	0	7	296
MSTRG.107981.1	48	0	0	9	344
MSTRG.107990.1	45	76	29	32	797
MSTRG.107990.2	44	96	32	25	889
MSTRG.107990.3	9	0	0	0	462
MSTRG.107990.4	27	0	0	0	363
MSTRG.107994.1	9350	12224	3517	1839	337
MSTRG.107999.1	1743	1077	3329	1179	630
MSTRG.108000.1	0	0	27	9	545
MSTRG.108006.1	93	132	18	26	724
MSTRG.108008.1	0	6	0	5	219
MSTRG.108009.1	792	884	123	200	1134
MSTRG.108014.1	390	434	31	72	508
MSTRG.108014.4	140	255	60	437	3104
MSTRG.108014.5	142	98	150	393	4960
MSTRG.108014.7	285	472	368	1074	3449
MSTRG.108015.1	40	12	246	191	3450
MSTRG.108148.1	151	75	2078	5512	926
MSTRG.108153.1	14	13	0	5	395
MSTRG.10816.1	2	10	5	3	357
MSTRG.10817.1	86	75	24	64	829
MSTRG.10817.2	73	73	39	28	479
MSTRG.10819.3	42	100	4	29	845
MSTRG.10819.4	21	98	19	16	827
MSTRG.10819.5	74	34	37	13	1163
MSTRG.108194.1	206	291	98	68	3640
MSTRG.10820.1	25	24	22	17	243
MSTRG.108207.1	165	915	386	56	2470
MSTRG.108207.2	727	35	0	985	861
MSTRG.108207.3	211	206	86	145	2892
MSTRG.108213.1	76	48	58	85	1131
MSTRG.108244.1	51	99	35	0	1009
MSTRG.108244.2	105	58	47	15	1224
MSTRG.108244.3	54	22	0	0	1016
MSTRG.108244.4	0	29	0	20	776
MSTRG.108244.5	81	168	82	47	1928
MSTRG.108312.1	1	0	25	4	637
MSTRG.108351.1	91	17	23	69	2223
MSTRG.108351.10	2	24	8	21	2016
MSTRG.108351.11	30	46	29	62	3318
MSTRG.108351.12	4	18	18	56	3897
MSTRG.108351.14	4	34	5	49	2650
MSTRG.108351.15	0	76	0	0	869
MSTRG.108351.16	55	65	80	0	1350
MSTRG.108351.17	12	26	0	31	1042
MSTRG.108351.18	17	19	29	17	1270
MSTRG.108351.19	13	0	14	23	1215
MSTRG.108351.2	0	124	0	0	1336
MSTRG.108351.20	11	0	20	49	2081
MSTRG.108351.21	18	4	49	21	3214
MSTRG.108351.22	73	0	81	51	1581
MSTRG.108351.23	86	79	0	38	2168
MSTRG.108351.3	38	49	0	30	1227
MSTRG.108351.5	13	0	7	14	698
MSTRG.108351.6	125	42	12	36	2074
MSTRG.108351.7	27	11	11	26	1284
MSTRG.108351.8	18	0	15	6	701
MSTRG.108351.9	158	223	233	76	1885
MSTRG.108359.1	341	392	708	659	3653
MSTRG.108383.1	21	36	8	19	707
MSTRG.108397.7	3	0	11	7	236
MSTRG.108399.2	826	305	0	257	2597
MSTRG.108399.4	16	30	64	32	1672
MSTRG.108415.1	30	11	21	7	543
MSTRG.108415.2	18	7	7	24	542
MSTRG.108425.1	4	6	15	13	287
MSTRG.108439.1	5	0	0	0	235
MSTRG.108440.1	0	0	7	1	251
MSTRG.108484.2	56	0	8	0	2140
MSTRG.108514.1	19	0	0	0	243
MSTRG.108522.1	2	12	4	5	995
MSTRG.108539.1	762	731	416	532	2969
MSTRG.108569.1	74	146	85	170	1027
MSTRG.108625.1	20	20	12	5	460
MSTRG.108625.2	0	0	0	11	421
MSTRG.108633.1	11	7	4	12	346
MSTRG.108669.1	7	14	25	35	415
MSTRG.108721.2	14	26	46	63	669
MSTRG.108734.1	5	9	46	23	1321
MSTRG.108735.1	66	51	71	37	273
MSTRG.108736.1	21	18	35	8	284
MSTRG.108737.1	4	9	0	0	276
MSTRG.108747.1	78	91	261	288	2856
MSTRG.108751.1	563	568	590	522	802
MSTRG.108770.1	15	27	0	0	422
MSTRG.108770.2	32	45	21	56	601
MSTRG.108777.1	190	26	7	9	1421
MSTRG.108777.2	53	319	108	10	1274
MSTRG.108777.3	0	21	0	115	1183
MSTRG.108777.4	2	14	0	30	738
MSTRG.108777.5	0	0	25	0	614
MSTRG.108777.6	18	52	79	45	1168
MSTRG.108789.2	90	0	0	0	1169
MSTRG.108796.1	45	50	45	29	695
MSTRG.108816.1	813	890	1578	1559	1116
MSTRG.108817.2	2056	1774	1116	743	1579
MSTRG.108819.1	5	0	19	24	407
MSTRG.108820.1	1	49	203	203	1813
MSTRG.108820.2	39	0	100	67	1712
MSTRG.108821.1	2027	2679	9257	9729	3101
MSTRG.108839.1	1226	1943	107	61	585
MSTRG.108839.2	1045	1143	480	139	600
MSTRG.108839.3	8809	10104	6165	5318	614
MSTRG.108844.2	245	182	0	0	1480
MSTRG.108844.3	20	56	0	0	766
MSTRG.108844.4	0	88	0	0	1159
MSTRG.108847.1	58	75	0	3	702
MSTRG.108847.2	10	15	0	0	855
MSTRG.108847.4	145	319	25	11	3046
MSTRG.108847.5	0	19	7	4	749
MSTRG.108849.2	473	508	105	247	3665
MSTRG.108850.1	10	28	9	1	719
MSTRG.108857.1	381	2	12	20	2471
MSTRG.108857.2	208	71	0	83	2016
MSTRG.108857.3	172	230	164	132	1898
MSTRG.108868.1	77	95	86	36	776
MSTRG.108885.1	13	61	3	0	1185
MSTRG.108886.5	62	54	28	27	2111
MSTRG.108887.1	0	0	4	12	977
MSTRG.108887.3	20	26	34	5	1022
MSTRG.108902.1	63	73	0	17	1994
MSTRG.108914.1	229	252	200	229	2122
MSTRG.10892.1	9	15	11	19	1680
MSTRG.108927.1	0	0	0	49	691
MSTRG.108927.2	58	66	50	103	909
MSTRG.108927.3	48	71	16	13	1998
MSTRG.108945.1	169	234	123	113	1273
MSTRG.108945.2	100	0	0	0	1192
MSTRG.108952.1	102	9	44	32	563
MSTRG.108952.2	0	45	25	15	515
MSTRG.109003.1	226	251	113	182	1161
MSTRG.109027.1	680	731	321	349	3242
MSTRG.109042.1	0	0	0	151	393
MSTRG.109064.5	201	34	77	193	2047
MSTRG.10908.1	1	12	3	4	304
MSTRG.109088.1	40	60	31	10	1488
MSTRG.109089.1	19	9	0	0	750
MSTRG.109098.1	5	8	11	7	317
MSTRG.109101.1	13	10	0	22	245
MSTRG.109119.1	10	17	3	16	529
MSTRG.109119.2	12	3	0	5	382
MSTRG.10912.1	9	3	0	2	280
MSTRG.109135.1	0	5	0	14	465
MSTRG.109157.1	3	11	0	0	204
MSTRG.109161.1	2941	2435	1771	2748	2570
MSTRG.109166.1	2	7	0	10	218
MSTRG.109174.1	35	54	28	22	358
MSTRG.109177.1	17	27	7	5	996
MSTRG.109219.1	35	41	59	60	816
MSTRG.109234.4	0	0	350	0	7423
MSTRG.109239.1	21	23	4	7	272
MSTRG.109247.2	7	40	25	51	1043
MSTRG.109247.3	37	68	5	13	1283
MSTRG.10927.1	0	13	3	0	230
MSTRG.109271.1	0	11	0	0	411
MSTRG.109283.1	243	672	349	341	3107
MSTRG.109290.1	10	13	5	3	479
MSTRG.109357.1	485	405	256	340	553
MSTRG.109358.1	1222	850	0	1	566
MSTRG.10942.1	14	8	16	10	545
MSTRG.109431.2	382	333	107	343	2037
MSTRG.109435.1	21	8	16	37	345
MSTRG.109440.1	95	98	148	173	1031
MSTRG.109498.3	39	45	18	10	1016
MSTRG.109498.5	56	0	0	0	3463
MSTRG.109498.6	31	113	94	110	4321
MSTRG.109498.7	17	0	100	66	966
MSTRG.109527.1	18	18	0	13	575
MSTRG.109534.1	3	14	2	0	607
MSTRG.109548.1	212	190	92	58	3372
MSTRG.109553.1	0	2	9	0	402
MSTRG.109572.1	245	121	0	8	2632
MSTRG.109572.2	166	101	119	184	2704
MSTRG.109572.3	83	255	40	0	2952
MSTRG.109573.1	20	39	25	24	704
MSTRG.109575.1	25	15	19	24	496
MSTRG.109576.4	251	217	201	162	1993
MSTRG.109580.1	8	15	6	30	1802
MSTRG.109586.1	116	143	137	83	1407
MSTRG.109587.1	8	7	1	50	1622
MSTRG.109587.10	47	61	0	0	1989
MSTRG.109587.11	86	61	20	15	1739
MSTRG.109587.12	35	42	0	0	1625
MSTRG.109587.13	40	32	16	59	1589
MSTRG.109587.14	70	51	21	12	1933
MSTRG.109587.3	0	0	0	15	1270
MSTRG.109587.4	44	50	9	0	1362
MSTRG.109587.5	31	33	15	0	1208
MSTRG.109587.6	28	34	7	0	997
MSTRG.109587.7	53	52	18	0	2132
MSTRG.109587.8	34	79	0	7	1245
MSTRG.109587.9	33	39	8	0	1188
MSTRG.109632.2	179	95	26	0	2813
MSTRG.109655.1	3	0	0	10	280
MSTRG.109693.1	39	35	29	23	455
MSTRG.109755.2	0	0	22	0	836
MSTRG.10976.1	31	104	126	89	1865
MSTRG.109762.3	92	97	15	1	2542
MSTRG.109776.1	0	5	5	12	231
MSTRG.109784.12	20	7	21	0	876
MSTRG.109795.1	46	66	47	72	821
MSTRG.109800.1	51	23	4	13	761
MSTRG.109809.1	228	571	150	133	525
MSTRG.109864.1	11	0	2	0	205
MSTRG.109882.1	7	13	0	7	379
MSTRG.10989.1	10	18	10	30	621
MSTRG.109898.1	8	0	16	0	607
MSTRG.109898.2	6	21	13	0	511
MSTRG.109904.1	0	0	0	8	235
MSTRG.109964.1	1	8	2	9	297
MSTRG.109964.2	6	1	1	0	293
MSTRG.109983.1	7	48	2	6	1169
MSTRG.109983.6	36	33	22	40	1422
MSTRG.110025.6	61	44	51	25	2030
MSTRG.110039.1	27	14	5	22	942
MSTRG.110040.1	21	50	61	27	998
MSTRG.110054.1	139	121	47	55	1106
MSTRG.110075.3	1	88	0	0	1865
MSTRG.11008.1	3	4	8	4	309
MSTRG.110151.1	22	21	0	6	682
MSTRG.110153.1	16	2	10	65	1828
MSTRG.110153.2	21	50	0	0	1721
MSTRG.110153.5	16	50	55	59	2473
MSTRG.110224.2	20	0	174	10	1172
MSTRG.110261.1	695	630	569	723	3997
MSTRG.110263.11	72	100	13	1	786
MSTRG.110263.13	0	41	14	39	1617
MSTRG.110263.5	322	474	287	281	2851
MSTRG.110286.1	14	9	5	9	536
MSTRG.110290.1	45	80	48	33	2092
MSTRG.110296.1	4	0	15	3	520
MSTRG.110319.1	5	0	10	8	307
MSTRG.110364.2	286	275	0	7	1268
MSTRG.110369.1	4	21	3	5	884
MSTRG.110402.2	30	46	47	71	729
MSTRG.110405.10	13	31	59	32	1488
MSTRG.110405.14	5	32	15	20	1585
MSTRG.110405.5	54	67	5	13	2830
MSTRG.110418.1	93	14	30	19	2060
MSTRG.110418.2	18	53	4	11	2143
MSTRG.110427.3	141	151	175	159	1107
MSTRG.110438.1	20	9	0	4	517
MSTRG.110465.1	11	19	42	19	247
MSTRG.110477.10	2	8	22	15	698
MSTRG.110477.7	1	6	69	1	2375
MSTRG.110477.8	0	0	16	10	1115
MSTRG.110477.9	95	39	21	34	2667
MSTRG.110506.1	10	9	0	3	446
MSTRG.110512.1	0	0	13	2	437
MSTRG.110518.1	3	0	13	0	475
MSTRG.110537.2	32	0	7	0	1381
MSTRG.110537.3	32	4	0	0	999
MSTRG.110537.4	5	71	14	41	1953
MSTRG.110537.5	0	5	14	0	763
MSTRG.110537.6	17	25	0	0	549
MSTRG.110537.7	4	31	23	31	768
MSTRG.110541.1	275	240	127	235	579
MSTRG.110584.1	108	134	93	76	1509
MSTRG.110603.1	1	1	28	0	3030
MSTRG.110603.11	66	85	8	51	1245
MSTRG.110603.15	0	9	0	29	822
MSTRG.110603.16	0	7	0	19	838
MSTRG.110603.19	146	303	151	163	929
MSTRG.110603.7	31	4	4	0	965
MSTRG.110628.1	22	11	540	1224	1173
MSTRG.110651.1	2	0	35	37	1306
MSTRG.110651.2	0	0	0	11	572
MSTRG.110663.1	99	3930	3962	3163	302
MSTRG.110664.1	6031	2070	2482	3750	282
MSTRG.110668.1	67433	85234	73389	58874	1255
MSTRG.110669.1	14651	21094	9082	13245	1165
MSTRG.11069.1	11	6	4	0	224
MSTRG.11073.1	74	99	0	0	592
MSTRG.11073.3	18	20	2	34	818
MSTRG.110767.1	29	19	12	9	820
MSTRG.110768.1	17	16	12	2	272
MSTRG.11077.1	26	28	15	28	518
MSTRG.110780.2	0	46	60	160	1546
MSTRG.110780.5	0	14	20	9	586
MSTRG.110786.1	0	8	0	0	217
MSTRG.110804.1	18	5	0	10	419
MSTRG.110824.1	13	10	0	18	694
MSTRG.110824.2	13	0	33	27	487
MSTRG.110824.3	101	109	4	31	1171
MSTRG.110851.1	2	10	0	3	219
MSTRG.110869.1	0	5	0	0	204
MSTRG.11087.1	355	356	103	132	2369
MSTRG.110892.2	155	0	0	44	4467
MSTRG.110918.2	55	17	11	49	815
MSTRG.110926.1	0	7	5	8	559
MSTRG.110980.1	9	0	0	0	362
MSTRG.110983.11	0	53	14	0	462
MSTRG.110983.12	166	196	116	102	1576
MSTRG.110988.1	11	0	0	0	231
MSTRG.11099.1	1294	1241	626	1196	2129
MSTRG.111031.1	10	6	11	20	1077
MSTRG.111047.1	303	364	249	191	2444
MSTRG.111049.1	1094	1193	487	647	938
MSTRG.11105.1	778	977	457	411	1548
MSTRG.11105.2	0	8	13	48	745
MSTRG.11105.3	0	0	0	80	1216
MSTRG.111052.1	9	15	0	8	496
MSTRG.111063.1	14	42	24	19	371
MSTRG.111073.1	11	0	0	11	465
MSTRG.111083.1	9	2	3	11	374
MSTRG.111116.1	22	49	12	19	3077
MSTRG.111116.10	19	54	12	0	2975
MSTRG.111116.11	5	24	0	0	854
MSTRG.111116.12	25	20	0	0	2417
MSTRG.111116.13	24	11	7	13	2421
MSTRG.111116.14	30	41	10	19	3046
MSTRG.111116.15	15	19	0	0	851
MSTRG.111116.16	7	55	6	0	2333
MSTRG.111116.18	42	55	4	47	766
MSTRG.111116.19	0	0	6	13	1123
MSTRG.111116.20	25	62	14	29	2711
MSTRG.111116.3	892	11	40	36	5222
MSTRG.111116.4	181	5	104	0	2176
MSTRG.111116.6	30	0	0	0	2267
MSTRG.111116.7	158	7	53	33	4445
MSTRG.111116.8	9	1	13	26	2392
MSTRG.111116.9	261	11	66	46	5070
MSTRG.111126.1	481	414	134	210	1549
MSTRG.111131.1	0	18	23	16	2125
MSTRG.111131.2	50	74	42	28	2091
MSTRG.111131.7	0	0	8	0	622
MSTRG.111133.1	0	0	0	96	498
MSTRG.111134.1	0	3	0	326	402
MSTRG.111134.2	0	745	0	5	940
MSTRG.111134.3	398	2	358	14	539
MSTRG.111149.1	3	19	29	29	793
MSTRG.111156.2	105	410	123	21	1681
MSTRG.111161.2	9	8	0	46	1735
MSTRG.111187.1	511	685	0	114	2339
MSTRG.111187.2	383	349	48	97	2567
MSTRG.111187.3	101	129	0	28	2395
MSTRG.111187.4	1467	1641	13	207	6371
MSTRG.111187.5	544	237	105	4	6351
MSTRG.111187.6	0	1	40	36	1661
MSTRG.111218.1	3	19	0	0	334
MSTRG.111220.1	25	86	15	45	2702
MSTRG.111220.2	813	778	248	328	1347
MSTRG.111220.3	37	31	40	38	857
MSTRG.111243.1	0	9	0	0	282
MSTRG.111244.1	5	1	0	0	214
MSTRG.111251.1	10	9	0	0	225
MSTRG.11132.2	1	0	150	0	892
MSTRG.111335.1	164	203	31	114	792
MSTRG.111335.2	48	38	73	55	1286
MSTRG.111335.4	12	21	13	26	1289
MSTRG.111335.5	45	17	20	13	747
MSTRG.111335.8	72	66	42	35	700
MSTRG.111337.2	0	0	6	0	238
MSTRG.111339.24	153	289	108	117	3927
MSTRG.11136.1	215	332	133	166	1030
MSTRG.111386.1	0	181	0	0	255
MSTRG.111386.2	61	0	172	162	510
MSTRG.111388.2	398	202	66	92	3632
MSTRG.111389.1	19	4	15	15	649
MSTRG.111389.2	4	15	0	8	586
MSTRG.111401.1	48	53	34	8	1874
MSTRG.111402.1	52	48	76	92	1840
MSTRG.111438.1	0	0	11	63	619
MSTRG.111453.1	1047	681	275	251	519
MSTRG.111453.2	93	28	12	62	588
MSTRG.111469.1	6	25	7	57	657
MSTRG.111476.18	152	166	89	129	3156
MSTRG.111479.1	718	726	279	329	1338
MSTRG.111479.2	16	75	65	77	1316
MSTRG.111484.1	0	9	0	0	294
MSTRG.111487.1	11	0	0	2	378
MSTRG.111498.1	0	5	0	0	226
MSTRG.111536.1	5	8	13	10	346
MSTRG.111598.1	5	10	0	34	647
MSTRG.111630.1	309	290	103	144	1069
MSTRG.11165.1	0	5	0	0	221
MSTRG.111709.1	0	0	0	5	229
MSTRG.111750.1	36	30	14	18	251
MSTRG.111762.7	16	25	31	35	2121
MSTRG.111789.7	39	30	48	44	2257
MSTRG.111789.8	83	43	158	85	2746
MSTRG.111789.9	35	25	133	27	1950
MSTRG.111815.1	71	102	41	54	1297
MSTRG.11182.2	29	114	149	62	1403
MSTRG.111851.3	19	11	16	37	593
MSTRG.111855.10	16	0	8	13	520
MSTRG.111855.8	45	0	26	137	414
MSTRG.111855.9	35	0	23	30	489
MSTRG.111856.1	5	0	0	0	208
MSTRG.111859.1	4	11	26	8	244
MSTRG.111863.1	5	17	40	40	682
MSTRG.111870.1	391	410	472	513	1133
MSTRG.111870.2	84	93	40	85	813
MSTRG.111886.1	0	4	0	0	236
MSTRG.111899.1	21	13	4	9	772
MSTRG.111916.1	29	18	10	14	853
MSTRG.111916.2	96	143	60	34	949
MSTRG.111916.3	116	149	27	41	1355
MSTRG.111931.1	6	0	0	2	227
MSTRG.111978.1	305	229	71	33	3198
MSTRG.111978.2	10	12	67	34	2759
MSTRG.111978.3	74	80	35	12	4151
MSTRG.111978.4	13	27	43	109	2232
MSTRG.111978.5	116	147	61	358	3894
MSTRG.111978.6	48	0	0	0	1854
MSTRG.111978.7	281	211	23	45	3631
MSTRG.111978.8	0	90	0	0	1702
MSTRG.111985.1	138	96	10	56	2260
MSTRG.111985.10	100	97	91	53	1776
MSTRG.111985.11	116	190	0	52	2198
MSTRG.111985.12	111	107	13	55	2420
MSTRG.111985.13	115	96	35	65	2227
MSTRG.111985.14	231	275	3	0	1917
MSTRG.111985.15	0	94	150	37	1991
MSTRG.111985.16	0	91	5	19	2761
MSTRG.111985.18	0	0	85	32	1258
MSTRG.111985.2	70	62	77	48	1901
MSTRG.111985.21	163	150	126	74	2436
MSTRG.111985.22	580	521	209	103	2467
MSTRG.111985.23	2	42	83	3	1457
MSTRG.111985.24	382	486	423	403	1596
MSTRG.111985.4	86	72	8	50	2577
MSTRG.111985.5	97	0	52	100	2198
MSTRG.111985.6	126	134	25	66	3285
MSTRG.111985.7	95	96	14	52	2084
MSTRG.111985.8	153	121	24	59	2347
MSTRG.111985.9	164	188	0	0	2609
MSTRG.112053.1	0	0	7	0	250
MSTRG.11206.2	14	10	0	0	487
MSTRG.112060.1	18	0	5	6	641
MSTRG.112083.1	86	210	55	58	1646
MSTRG.112083.2	40	21	19	25	1217
MSTRG.112084.1	0	1	4	0	212
MSTRG.112103.1	10	0	0	0	462
MSTRG.112131.1	31	52	8	33	641
MSTRG.112131.2	38	14	23	0	458
MSTRG.112131.3	16	0	0	0	428
MSTRG.112151.1	20	0	0	25	2089
MSTRG.112151.2	13	36	0	0	1167
MSTRG.11216.1	0	107	41	93	1707
MSTRG.11216.2	0	20	43	0	1445
MSTRG.112197.1	201	264	101	148	1226
MSTRG.112197.2	289	262	229	194	1076
MSTRG.112197.3	129	103	12	20	891
MSTRG.112206.1	9	2	0	0	237
MSTRG.112223.1	407	91	50	15	4768
MSTRG.112223.2	67	163	42	47	3486
MSTRG.112223.3	0	0	0	69	2138
MSTRG.112273.1	1	7	0	0	228
MSTRG.112281.1	3	0	286	0	1069
MSTRG.112281.2	106	483	675	883	1207
MSTRG.112300.1	3	5	0	4	225
MSTRG.112315.1	24	14	0	4	317
MSTRG.112333.1	7	0	9	0	411
MSTRG.112351.1	377	173	159	183	2611
MSTRG.112351.2	204	641	818	469	2177
MSTRG.112351.3	176	62	138	79	2070
MSTRG.112351.4	35	35	74	102	2155
MSTRG.112362.1	23	58	34	67	1680
MSTRG.11240.1	2	2	3	5	218
MSTRG.112403.1	4	0	2	0	218
MSTRG.112405.1	0	7	0	0	203
MSTRG.11242.1	9	2	4	4	286
MSTRG.112451.1	12	11	10	0	827
MSTRG.112466.1	11	6	0	2	410
MSTRG.112497.2	276	255	158	214	648
MSTRG.112516.1	375	280	96	196	685
MSTRG.112516.2	65	18	121	91	745
MSTRG.112516.3	5	0	29	23	628
MSTRG.112516.4	56	33	0	0	544
MSTRG.112516.5	159	179	118	172	1497
MSTRG.112529.1	51	76	14	62	1413
MSTRG.112530.1	2	10	7	11	345
MSTRG.11262.2	516	538	0	0	1283
MSTRG.11262.3	241	0	585	706	1402
MSTRG.11263.1	35	11	18	4	737
MSTRG.112631.2	4	3	2	7	305
MSTRG.112637.1	2	9	7	0	225
MSTRG.112648.2	194	206	136	190	1599
MSTRG.112648.3	263	185	95	152	1531
MSTRG.112675.1	5	7	0	0	353
MSTRG.112681.1	15	17	4	3	231
MSTRG.112691.1	94	177	8	30	1461
MSTRG.112691.12	14	10	13	13	1152
MSTRG.112691.2	53	20	58	57	1159
MSTRG.112691.3	8	0	65	55	1155
MSTRG.112691.4	9	8	32	6	1731
MSTRG.112691.6	12	13	8	7	1311
MSTRG.112691.7	34	54	4	12	719
MSTRG.112691.9	28	34	0	18	2105
MSTRG.112693.1	71	105	19	54	2074
MSTRG.112710.1	0	0	0	5	217
MSTRG.112722.1	37	60	41	45	533
MSTRG.112835.2	33	92	160	65	2084
MSTRG.112835.3	63	110	94	131	522
MSTRG.112835.4	79	0	0	0	412
MSTRG.112835.6	18	0	0	0	257
MSTRG.112864.1	397	378	371	370	1442
MSTRG.112864.2	29	10	43	0	1382
MSTRG.11288.1	220	129	362	70	624
MSTRG.11288.11	0	38	0	0	641
MSTRG.11288.13	0	22	0	34	634
MSTRG.11288.2	127	110	0	66	622
MSTRG.11288.3	140	42	48	5	651
MSTRG.11288.4	102	32	46	8	649
MSTRG.11288.5	91	28	0	7	649
MSTRG.11288.9	58	44	9	12	713
MSTRG.112915.2	18	0	0	0	748
MSTRG.112925.10	98	87	38	40	3962
MSTRG.112925.11	18	35	0	6	1876
MSTRG.112925.2	93	87	47	46	1099
MSTRG.112925.3	23	48	28	26	1008
MSTRG.112925.5	50	130	0	0	1176
MSTRG.112925.6	9	0	0	0	615
MSTRG.112925.7	170	143	105	87	6600
MSTRG.112925.8	0	0	0	16	1044
MSTRG.112925.9	58	45	40	28	3886
MSTRG.112943.1	0	0	7	0	215
MSTRG.112948.1	1197	36	2	286	6920
MSTRG.112948.2	135	95	0	64	5438
MSTRG.112948.3	35	92	42	40	1613
MSTRG.112948.4	88	1720	1	55	8485
MSTRG.112948.5	121	546	7	0	7003
MSTRG.112949.1	23	6	0	0	536
MSTRG.112977.1	339	354	720	639	1099
MSTRG.112985.3	18	64	54	64	1278
MSTRG.112985.6	0	0	16	30	1235
MSTRG.113007.3	37	39	7	7	466
MSTRG.113007.5	2	3	4	59	676
MSTRG.113011.1	165	219	64	151	744
MSTRG.113011.2	124	107	83	37	839
MSTRG.113011.3	31	11	6	25	795
MSTRG.113011.4	98	58	43	73	821
MSTRG.113011.6	75	22	24	75	862
MSTRG.113011.7	79	11	11	59	793
MSTRG.113011.8	0	0	0	24	782
MSTRG.113011.9	227	254	29	61	1520
MSTRG.113019.5	13	7	0	0	506
MSTRG.113036.1	30	40	70	153	439
MSTRG.113041.1	37	28	36	41	1083
MSTRG.113056.2	2	18	7	1	380
MSTRG.113056.3	3	3	0	6	293
MSTRG.11307.1	37	29	56	27	947
MSTRG.113075.1	6	0	1	1	239
MSTRG.11308.1	17	3	0	0	250
MSTRG.11309.2	25	0	37	12	1169
MSTRG.11309.3	44	31	0	0	1294
MSTRG.11309.4	7	55	0	0	2080
MSTRG.11309.5	101	54	18	61	1901
MSTRG.11309.6	36	39	3	3	1503
MSTRG.11309.7	0	13	26	0	743
MSTRG.113091.5	5	13	9	25	489
MSTRG.113091.8	44	13	17	31	516
MSTRG.113125.1	953	1004	236	388	1365
MSTRG.113125.2	265	284	186	237	1879
MSTRG.113125.3	0	0	55	0	1245
MSTRG.113127.4	281	452	232	174	4772
MSTRG.113140.2	85	121	141	148	4636
MSTRG.113140.3	305	74	121	273	5079
MSTRG.113140.4	12	35	14	242	5184
MSTRG.113140.5	50	77	83	52	4983
MSTRG.113149.2	18	8	0	0	696
MSTRG.113157.1	20	0	6	33	418
MSTRG.113210.4	110	0	0	179	228
MSTRG.113255.2	23	0	181	99	1200
MSTRG.113256.1	15	29	84	49	1201
MSTRG.113261.1	37	46	58	35	1055
MSTRG.113309.1	1	2	676	71	3751
MSTRG.113309.6	29	24	0	0	2849
MSTRG.113309.7	25	10	0	0	1188
MSTRG.113309.8	158	73	0	116	1558
MSTRG.11331.1	0	5	13	11	221
MSTRG.113314.1	42	47	0	0	231
MSTRG.113321.1	285	300	198	164	447
MSTRG.113322.1	7	1	7	3	270
MSTRG.113347.1	113	121	0	6	1335
MSTRG.113347.2	215	390	315	330	3424
MSTRG.113347.3	0	28	22	0	1097
MSTRG.113347.4	23	0	0	24	1133
MSTRG.113396.2	0	11	0	0	394
MSTRG.113402.1	156	408	339	188	1229
MSTRG.113402.3	37	42	94	31	2576
MSTRG.113407.12	0	0	20	0	923
MSTRG.113416.1	8	19	12	7	719
MSTRG.113424.1	0	249	0	0	3689
MSTRG.113427.1	0	0	0	8	229
MSTRG.113462.2	0	0	0	7	347
MSTRG.113472.1	838	793	133	1223	3231
MSTRG.113472.2	378	518	3962	3478	3295
MSTRG.113487.1	9	0	0	0	330
MSTRG.113487.2	0	0	0	8	205
MSTRG.113489.1	0	0	4	2	223
MSTRG.113498.1	37	20	0	7	1153
MSTRG.113517.1	72	34	23	76	745
MSTRG.113522.1	71	94	38	35	2231
MSTRG.113541.1	85	60	82	68	1121
MSTRG.113554.1	11	18	0	6	807
MSTRG.11356.1	0	0	7	0	226
MSTRG.113568.1	19	8	2	0	442
MSTRG.113582.1	348	177	226	216	1182
MSTRG.113582.2	1	84	0	0	512
MSTRG.113585.1	15	13	0	0	516
MSTRG.113589.1	7	2	4	10	434
MSTRG.113607.1	21	3	5	16	556
MSTRG.11363.1	0	0	11	2	476
MSTRG.113635.1	15	4	174	313	1247
MSTRG.113635.2	268	232	226	188	2318
MSTRG.113654.1	61	56	27	34	1256
MSTRG.113657.1	120	96	26	37	845
MSTRG.113709.12	0	0	0	161	3294
MSTRG.113741.1	20	25	12	13	245
MSTRG.113776.1	24	6	1	0	318
MSTRG.113812.1	21	49	9	22	292
MSTRG.113826.1	15	48	34	11	550
MSTRG.113830.3	15	0	0	2	628
MSTRG.113879.2	0	0	15	0	1051
MSTRG.113880.1	658	689	107	106	6881
MSTRG.113904.1	203	327	217	196	1938
MSTRG.113907.1	0	0	0	7	220
MSTRG.113915.1	0	2	7	5	227
MSTRG.113915.2	3	20	0	3	394
MSTRG.113920.1	28	9	63	75	1122
MSTRG.113920.2	19	17	8	1	617
MSTRG.113923.1	19	18	0	0	457
MSTRG.113928.1	3	1	5	12	819
MSTRG.113937.1	38	73	26	39	672
MSTRG.11397.1	12	17	6	11	547
MSTRG.113975.1	383	290	40	118	1750
MSTRG.113975.2	40	0	222	46	1659
MSTRG.113975.3	137	226	75	13	3116
MSTRG.113975.5	290	206	221	278	3374
MSTRG.113975.6	0	0	26	0	865
MSTRG.113976.1	10	17	12	66	615
MSTRG.113987.1	0	26	5	10	1412
MSTRG.113987.2	12	33	0	0	1433
MSTRG.114003.1	42	6	2	3	802
MSTRG.114004.1	5	0	8	0	356
MSTRG.11401.1	28	22	6	11	669
MSTRG.114043.1	34	11	7	14	554
MSTRG.114048.1	8	0	0	0	357
MSTRG.114051.2	42	0	78	40	2368
MSTRG.114064.1	69	85	23	31	514
MSTRG.114077.1	137	95	445	433	360
MSTRG.114085.1	24	100	30	43	968
MSTRG.114088.1	0	0	13	0	610
MSTRG.114121.1	5	27	0	1	208
MSTRG.114136.1	2	79	21	105	1569
MSTRG.114136.2	1	104	58	41	1563
MSTRG.114136.4	201	19	13	15	1364
MSTRG.114149.1	683	736	132	228	980
MSTRG.114149.2	0	24	30	0	876
MSTRG.114158.1	13	22	1	25	591
MSTRG.114162.1	0	0	2	9	309
MSTRG.114173.1	27	54	8	5	234
MSTRG.114189.1	0	0	3	8	411
MSTRG.114201.1	1	2	0	4	213
MSTRG.114216.1	53	55	11	41	1271
MSTRG.114233.1	19	18	3	3	385
MSTRG.114240.1	7	0	0	0	238
MSTRG.114249.1	0	16	21	13	672
MSTRG.114267.2	2	17	3	3	574
MSTRG.114267.3	0	7	0	0	410
MSTRG.114267.4	5	5	53	0	2011
MSTRG.114267.5	12	0	0	0	565
MSTRG.114267.6	11	1	0	0	496
MSTRG.11432.1	58	9	33	52	693
MSTRG.11432.2	62	95	34	33	553
MSTRG.11432.4	116	111	16	42	543
MSTRG.114335.1	13	14	28	16	290
MSTRG.114335.2	0	2	3	6	224
MSTRG.11435.1	11	0	0	0	229
MSTRG.114353.1	10	2	2	10	215
MSTRG.114360.1	123	141	125	151	707
MSTRG.114362.1	6	15	3	0	363
MSTRG.11439.1	138	164	17	21	741
MSTRG.114390.1	3	5	0	0	213
MSTRG.11440.1	0	27	0	0	713
MSTRG.114439.1	41	98	298	0	2566
MSTRG.114463.1	187	92	200	172	258
MSTRG.114473.1	22	10	4	9	327
MSTRG.114473.2	7	39	5	11	387
MSTRG.114476.1	0	0	8	7	294
MSTRG.114518.4	0	0	2	10	301
MSTRG.114564.1	45	51	34	55	1058
MSTRG.114566.1	99	108	22	46	1459
MSTRG.114567.1	17	21	10	6	445
MSTRG.114573.1	1	0	7	0	247
MSTRG.11460.1	25	12	6	3	897
MSTRG.114600.1	8	0	0	0	234
MSTRG.114620.1	24	19	267	414	1552
MSTRG.114649.1	51	53	35	30	226
MSTRG.114663.2	50	24	141	30	2593
MSTRG.11468.1	5	5	0	1	226
MSTRG.114689.1	33	96	25	37	660
MSTRG.114707.10	51	85	61	43	1090
MSTRG.114707.7	51	0	1	1	523
MSTRG.114709.1	131	43	105	115	5393
MSTRG.114728.3	24	121	108	133	823
MSTRG.114757.1	58	80	32	35	1099
MSTRG.114757.2	4	16	25	88	1041
MSTRG.114757.3	1	0	29	13	1867
MSTRG.114757.4	0	0	23	9	981
MSTRG.114757.5	0	21	0	0	1877
MSTRG.11477.1	442	697	81	58	2021
MSTRG.114773.1	17	14	0	8	573
MSTRG.11478.1	0	9	0	0	423
MSTRG.114797.1	37	85	59	79	968
MSTRG.114797.2	22	1	33	1	493
MSTRG.114808.1	19	12	4	14	396
MSTRG.114810.1	65	66	31	17	1620
MSTRG.114838.1	27	7	30	7	1003
MSTRG.114861.1	8	4	25	9	402
MSTRG.114862.1	21	43	26	7	604
MSTRG.114862.2	11	19	1	8	604
MSTRG.114867.1	15	15	0	8	294
MSTRG.114869.1	2	7	0	0	204
MSTRG.114871.1	0	9	0	0	211
MSTRG.114873.1	2	8	0	7	228
MSTRG.114892.1	14	9	0	15	639
MSTRG.114899.2	167	232	76	77	1409
MSTRG.114906.1	117	191	64	62	1030
MSTRG.114934.1	16	31	17	3	563
MSTRG.114934.2	21	12	10	26	546
MSTRG.114948.1	11	0	11	14	206
MSTRG.11498.6	186	102	176	31	2488
MSTRG.11498.8	78	37	106	25	3818
MSTRG.114991.1	21	5	3	2	363
MSTRG.114992.1	38	72	49	39	1386
MSTRG.114993.1	20	23	36	33	727
MSTRG.114996.3	36	18	2	53	2062
MSTRG.114996.5	902	1386	608	928	5288
MSTRG.114996.7	0	0	451	480	5146
MSTRG.115002.1	49	88	45	30	2625
MSTRG.115021.1	2	4	20	28	1745
MSTRG.115056.1	0	7	0	0	250
MSTRG.115057.10	0	0	0	15	895
MSTRG.115057.4	1	1	1	77	1146
MSTRG.115078.1	75	123	464	482	2369
MSTRG.115099.1	4	11	2	4	249
MSTRG.115099.2	2	6	0	2	249
MSTRG.115102.1	16	29	0	7	609
MSTRG.115103.1	29	60	5	0	1910
MSTRG.115120.1	2	1	0	6	232
MSTRG.115128.1	103	192	62	68	3687
MSTRG.115130.1	120	121	37	0	2290
MSTRG.115131.1	5	19	0	0	1530
MSTRG.115132.1	60	26	48	62	1110
MSTRG.115162.1	15	8	13	12	732
MSTRG.115201.1	8	0	0	2	216
MSTRG.115213.2	6	0	0	7	205
MSTRG.115218.2	25	37	31	64	1526
MSTRG.115218.3	7	0	4	0	333
MSTRG.115235.1	30	66	76	57	827
MSTRG.115320.2	0	500	0	0	2646
MSTRG.115329.1	120	101	32	63	727
MSTRG.115329.2	29	0	6	2	582
MSTRG.115329.3	4	1	15	0	648
MSTRG.11533.6	2	1	21	1	542
MSTRG.115330.1	44	33	17	15	1343
MSTRG.115366.1	0	64	0	0	826
MSTRG.115366.2	55	5	0	37	1055
MSTRG.115366.3	0	64	0	0	826
MSTRG.115366.4	57	9	57	37	1298
MSTRG.115398.1	9	9	3	13	327
MSTRG.115404.1	0	0	9	0	246
MSTRG.11542.1	16	0	0	0	343
MSTRG.115420.1	3	20	13	0	410
MSTRG.115432.1	0	0	12	0	509
MSTRG.115456.1	5	3	0	0	280
MSTRG.115468.1	53	46	28	16	295
MSTRG.115469.1	0	1	4	6	223
MSTRG.115475.1	0	0	8	3	349
MSTRG.115475.2	0	7	0	0	211
MSTRG.115487.1	3	0	2	6	243
MSTRG.115504.1	12	1	1	4	239
MSTRG.115513.1	113	71	42	48	1305
MSTRG.115515.1	207	118	211	1	3895
MSTRG.115515.2	231	204	54	84	3831
MSTRG.115515.3	7	11	6	0	470
MSTRG.115515.4	71	236	23	1	2922
MSTRG.115520.1	30	92	37	44	1148
MSTRG.115520.2	31	28	16	26	771
MSTRG.115521.1	6	0	1	0	254
MSTRG.115524.1	9	3	7	2	445
MSTRG.115542.1	7	19	0	1	731
MSTRG.115573.6	114	129	85	152	864
MSTRG.11558.1	52	39	0	2	597
MSTRG.11558.2	27	64	0	0	665
MSTRG.115588.2	111	44	28	27	1596
MSTRG.115596.1	101	112	118	191	1513
MSTRG.115599.1	5	0	5	2	231
MSTRG.115611.1	23	29	0	0	686
MSTRG.115611.2	44	51	6	22	1543
MSTRG.115636.1	0	0	6	0	210
MSTRG.115647.1	50	60	20	21	880
MSTRG.115652.1	144	82	73	123	1242
MSTRG.115654.1	13	5	11	3	694
MSTRG.115673.1	102	51	19	44	955
MSTRG.115696.1	21	0	9	0	292
MSTRG.115742.1	53	64	41	50	2099
MSTRG.115742.2	0	7	0	0	556
MSTRG.115769.1	0	0	0	7	228
MSTRG.115794.1	67	43	5	19	1086
MSTRG.115795.1	5	4	0	8	289
MSTRG.115797.3	25	16	13	20	1516
MSTRG.115804.1	12	25	5	5	203
MSTRG.115840.1	205	150	154	324	2291
MSTRG.115840.2	49	167	51	30	1328
MSTRG.115855.1	11	4	0	0	233
MSTRG.115880.2	28	0	13	23	1102
MSTRG.115908.3	34	17	0	0	247
MSTRG.115920.1	72	75	29	23	1018
MSTRG.115931.1	17	4	0	3	234
MSTRG.115940.1	107	115	50	45	2584
MSTRG.115961.1	0	0	9	1	417
MSTRG.115966.1	14	40	7	0	910
MSTRG.116021.1	285	305	200	95	2117
MSTRG.116021.2	0	71	114	163	2783
MSTRG.116021.3	13	28	11	76	3036
MSTRG.116021.5	287	119	140	149	2804
MSTRG.116021.6	0	0	73	12	1876
MSTRG.116021.7	137	35	4	0	1723
MSTRG.116047.1	0	10	0	0	363
MSTRG.116077.1	0	6	0	1	300
MSTRG.116091.10	175	25	3	16	1050
MSTRG.116091.8	18	20	11	58	1818
MSTRG.11610.1	28	32	11	19	1507
MSTRG.11611.1	18	31	0	5	538
MSTRG.116155.1	582	696	531	599	436
MSTRG.116178.1	28	19	0	7	725
MSTRG.116178.2	70	98	76	78	1410
MSTRG.116185.2	25	3	0	1	1254
MSTRG.116204.1	3	9	9	0	262
MSTRG.11622.1	7519	6983	6837	9952	1188
MSTRG.11623.1	11789	12410	13336	16306	1188
MSTRG.11639.1	20	36	19	39	298
MSTRG.11652.3	561	343	797	809	4051
MSTRG.11652.4	149	329	517	400	3953
MSTRG.11652.5	0	698	20	4	4437
MSTRG.11652.6	3	2	1	306	4048
MSTRG.11652.7	170	153	189	211	4050
MSTRG.11656.1	58	138	162	105	2243
MSTRG.117.1	9	0	4	3	234
MSTRG.11713.2	0	0	0	6	287
MSTRG.11718.1	152	230	107	84	1553
MSTRG.11723.1	22	27	10	25	414
MSTRG.11726.1	228	206	746	1009	776
MSTRG.11735.1	208	192	74	98	931
MSTRG.11735.2	78	57	0	20	766
MSTRG.11735.3	14	7	18	7	528
MSTRG.11735.4	13	21	21	21	515
MSTRG.11735.5	0	17	0	15	521
MSTRG.11744.3	239	143	11	19	4247
MSTRG.11744.4	85	161	0	1	3603
MSTRG.11745.1	29	65	0	0	886
MSTRG.11752.1	45	34	4	0	715
MSTRG.11778.1	0	7	36	27	451
MSTRG.11778.2	13	1	5	0	264
MSTRG.11784.1	468	435	239	166	296
MSTRG.11784.2	246	326	135	194	270
MSTRG.11795.1	611	529	336	243	1943
MSTRG.11805.1	7	6	3	4	213
MSTRG.11806.2	269	156	129	110	1706
MSTRG.11842.1	1650	2196	4718	5302	573
MSTRG.11854.1	5	8	7	11	239
MSTRG.11858.1	45	53	294	240	860
MSTRG.11896.2	12	20	0	0	946
MSTRG.11907.1	8583	13660	10043	9544	457
MSTRG.11923.1	10	2	0	8	478
MSTRG.11925.1	346	404	241	254	2114
MSTRG.11925.2	55	77	8	156	2189
MSTRG.11947.2	12	0	0	0	392
MSTRG.11958.1	9	2	4	7	249
MSTRG.11972.1	17	17	8	17	625
MSTRG.11980.1	28	11	9	0	1072
MSTRG.12015.1	5	0	0	0	235
MSTRG.12021.1	38	24	11	8	1137
MSTRG.12021.2	12	22	5	7	910
MSTRG.12022.1	26	75	0	14	1755
MSTRG.12072.3	90	78	70	55	505
MSTRG.12073.1	93	90	53	47	628
MSTRG.12083.2	29	8	2	8	713
MSTRG.12083.3	102	54	52	67	2133
MSTRG.12083.4	14	0	0	6	731
MSTRG.12113.1	2	0	0	67	1299
MSTRG.12130.23	0	0	80	0	2402
MSTRG.12133.1	379	433	828	1048	4559
MSTRG.12143.1	0	7	0	0	205
MSTRG.12208.2	8	9	0	0	262
MSTRG.12221.1	740	509	390	750	392
MSTRG.12231.8	0	44	0	0	3006
MSTRG.12245.1	59	64	79	88	1736
MSTRG.12247.1	47	25	0	34	1297
MSTRG.12247.2	0	8	0	2	674
MSTRG.12247.3	25	42	128	50	1395
MSTRG.12259.1	16	0	21	4	749
MSTRG.12279.1	4	0	0	0	213
MSTRG.12316.1	8	18	0	2	567
MSTRG.12321.1	13	23	6	7	327
MSTRG.12336.1	9	0	0	0	427
MSTRG.12372.1	480	337	222	273	1387
MSTRG.12396.1	16	10	0	3	372
MSTRG.12402.2	0	0	0	12	521
MSTRG.12403.1	0	0	0	5	235
MSTRG.12409.5	162	146	60	113	1694
MSTRG.12409.6	0	0	0	23	356
MSTRG.12415.1	2	1	67	125	419
MSTRG.12415.2	12	77	56	94	648
MSTRG.12432.1	674	819	275	374	2402
MSTRG.12442.1	15	15	30	25	867
MSTRG.12444.1	165	245	147	159	562
MSTRG.12450.1	318	278	79	133	1655
MSTRG.12450.10	54	44	8	14	563
MSTRG.12450.2	112	181	134	77	1404
MSTRG.12450.3	130	96	9	21	585
MSTRG.12450.4	37	73	29	34	2597
MSTRG.12450.5	47	0	0	0	2105
MSTRG.12450.6	24	30	14	21	1433
MSTRG.12450.7	41	29	23	31	1664
MSTRG.12450.8	77	35	90	190	1393
MSTRG.12450.9	0	0	31	16	494
MSTRG.12457.1	8	9	6	0	285
MSTRG.12459.1	288	483	157	203	565
MSTRG.12473.1	171	95	19	16	1960
MSTRG.12474.1	743	738	545	252	6707
MSTRG.12474.2	54	281	255	392	6025
MSTRG.12475.1	91	72	109	72	1869
MSTRG.12476.1	74	125	79	93	3228
MSTRG.12481.1	312	277	312	229	1951
MSTRG.12502.1	0	22	9	0	395
MSTRG.12513.4	0	9	52	20	1624
MSTRG.12517.1	0	1	7	0	202
MSTRG.12531.1	13	38	10	5	1001
MSTRG.12551.2	51	13	15	8	535
MSTRG.12573.1	10	11	0	15	470
MSTRG.12573.2	0	0	8	0	388
MSTRG.12581.4	834	860	702	830	3291
MSTRG.12581.6	599	780	395	490	3071
MSTRG.12587.1	0	3	22	3	478
MSTRG.12656.1	260	298	197	229	992
MSTRG.12673.1	1794	2348	1697	1558	3308
MSTRG.12680.1	50	48	0	4	1279
MSTRG.12720.1	580	540	495	550	2435
MSTRG.12724.1	0	0	0	6	219
MSTRG.12755.1	27	40	9	33	582
MSTRG.12755.2	7	4	17	3	505
MSTRG.12852.1	0	2	16	2	1113
MSTRG.12853.1	3	23	7	17	284
MSTRG.12855.1	0	12	0	0	239
MSTRG.12869.1	634	1400	646	560	2272
MSTRG.12874.1	7	50	22	25	1782
MSTRG.12892.1	13	0	0	0	332
MSTRG.12919.1	0	9	0	0	208
MSTRG.12921.1	1	2	2	10	220
MSTRG.12932.1	281	444	53	25	3236
MSTRG.12932.2	0	2	0	18	915
MSTRG.12950.1	94	104	13	0	1510
MSTRG.12958.1	0	0	16	0	537
MSTRG.12963.1	5	15	13	0	378
MSTRG.12972.1	460	697	102	105	1151
MSTRG.12972.2	67	61	45	14	1286
MSTRG.12972.3	67	13	126	89	1132
MSTRG.12972.4	0	13	0	56	1394
MSTRG.12972.5	46	95	18	42	1188
MSTRG.12977.1	26	20	3	4	500
MSTRG.12982.3	0	4	0	0	227
MSTRG.12982.4	3	3	6	4	277
MSTRG.12990.1	3	1	3	14	229
MSTRG.12991.1	36	34	32	67	437
MSTRG.12992.1	41	31	34	36	437
MSTRG.13001.1	7	0	0	0	264
MSTRG.13003.1	1022	950	458	622	1716
MSTRG.13006.1	264	212	172	206	513
MSTRG.13122.1	198	160	122	169	1012
MSTRG.13122.2	95	86	28	44	930
MSTRG.13122.3	105	109	37	37	1008
MSTRG.13132.5	29	0	0	0	1068
MSTRG.13153.1	251	168	123	206	557
MSTRG.13155.1	422	648	416	295	2819
MSTRG.13156.1	80	172	132	154	1827
MSTRG.13156.2	69	56	70	86	1429
MSTRG.13156.3	91	0	5	7	1798
MSTRG.13176.1	23	45	13	16	1096
MSTRG.13210.1	10	5	0	7	271
MSTRG.13211.1	21	43	23	37	986
MSTRG.13212.1	28	27	9	35	459
MSTRG.13219.1	0	4	0	10	325
MSTRG.13225.1	17	15	50	19	4819
MSTRG.13254.1	0	0	88	16	1214
MSTRG.13302.7	358	289	54	92	3943
MSTRG.13312.1	67	91	25	58	1221
MSTRG.13349.1	0	5	0	0	227
MSTRG.13352.3	4	26	12	17	323
MSTRG.13406.2	14	45	14	16	1640
MSTRG.13406.8	0	64	0	0	1437
MSTRG.13409.1	0	0	8	0	228
MSTRG.13415.1	2	9	0	0	277
MSTRG.13434.2	18	39	0	0	960
MSTRG.13456.1	72	313	139	113	1445
MSTRG.13488.1	5	9	9	0	509
MSTRG.13506.1	169	110	90	137	1416
MSTRG.13524.1	92	86	17	119	775
MSTRG.13525.2	8443	16955	0	1205	989
MSTRG.1355.1	0	0	45	32	255
MSTRG.1357.1	5	19	2	1	243
MSTRG.13577.3	49	0	0	21	343
MSTRG.13588.1	2	11	0	2	216
MSTRG.13598.1	161	85	62	90	287
MSTRG.13616.2	9	9	9	2	479
MSTRG.13621.1	184	184	14	3	1662
MSTRG.13622.1	179	232	19	7	2602
MSTRG.13623.1	140	92	0	2	1652
MSTRG.13623.3	0	19	0	0	303
MSTRG.13624.1	125	160	11	11	845
MSTRG.13625.1	10	8	14	6	275
MSTRG.13650.1	40	25	13	9	230
MSTRG.13651.1	86	87	36	27	520
MSTRG.13656.2	49	9	6	6	534
MSTRG.13657.1	32	48	10	15	424
MSTRG.13659.1	527	473	129	156	1445
MSTRG.13660.1	264	272	63	88	404
MSTRG.13666.2	43	89	6	31	924
MSTRG.13666.3	0	0	5	7	360
MSTRG.13671.1	7	21	8	13	632
MSTRG.13671.2	31	22	3	3	646
MSTRG.13698.2	0	0	8	6	414
MSTRG.13710.6	35	0	0	0	2205
MSTRG.13720.1	2	0	5	0	229
MSTRG.13747.1	0	0	6	0	346
MSTRG.13758.1	13	14	11	11	669
MSTRG.13770.1	8	0	0	20	272
MSTRG.13776.1	73	85	132	150	521
MSTRG.13787.1	45	57	24	47	2576
MSTRG.13835.2	1890	2913	0	609	629
MSTRG.13883.3	0	32	0	78	1898
MSTRG.13884.1	0	18	0	0	1454
MSTRG.13915.1	84	106	29	31	711
MSTRG.13926.1	10	0	2	0	479
MSTRG.13939.1	35	16	15	19	1156
MSTRG.13971.1	0	0	11	0	224
MSTRG.13983.1	15	17	47	137	5927
MSTRG.13983.10	55	60	48	37	4793
MSTRG.13983.13	29	23	126	42	4506
MSTRG.13983.24	1067	1130	592	114	4285
MSTRG.13983.27	95	58	63	67	3730
MSTRG.13983.28	76	69	70	73	3725
MSTRG.13983.29	68	65	77	0	3646
MSTRG.13983.4	25	47	72	149	4813
MSTRG.13985.1	37	45	0	0	1124
MSTRG.13985.2	51	0	0	0	1015
MSTRG.13985.3	16	6	0	1	1142
MSTRG.13985.5	17	18	0	4	1195
MSTRG.13985.6	59	131	0	0	1909
MSTRG.13985.8	0	0	0	18	791
MSTRG.13985.9	0	0	0	19	770
MSTRG.13993.1	13	0	0	0	432
MSTRG.13997.1	6	11	4	14	522
MSTRG.14001.1	47	102	21	34	691
MSTRG.14001.2	47	0	0	0	459
MSTRG.14039.1	69	46	83	66	801
MSTRG.14040.1	12	16	0	0	660
MSTRG.14049.2	129	147	86	47	2526
MSTRG.14050.1	0	4	20	0	1161
MSTRG.14058.1	703	669	0	0	1328
MSTRG.14058.2	367	454	0	46	1508
MSTRG.14058.3	1055	1109	128	22	1677
MSTRG.14059.1	1139	1366	57	19	874
MSTRG.14059.2	241	105	8	0	874
MSTRG.14106.2	15	0	9	0	461
MSTRG.14120.1	16	3	0	4	585
MSTRG.14130.1	33	18	19	18	1149
MSTRG.14155.2	0	0	0	114	1414
MSTRG.14188.2	0	27	0	0	594
MSTRG.14212.1	151	76	74	90	1742
MSTRG.14260.2	20	12	0	13	1057
MSTRG.14312.2	153	162	60	103	956
MSTRG.14316.1	2835	3294	316	1139	588
MSTRG.14316.2	1797	0	0	944	572
MSTRG.14316.3	90	18	339	0	561
[truncated: 7,849 more rows]

## Sheet: Known lncRNA
query_id	db_id	identify	coverage	database	query_length	db_length	match_length	mis-match	gap	query_star	query_end	db_star	db_end	e-value	score
MSTRG.11331.1	NONSCET000299	82.18	0.93	noncode	221	3396	202	30	4	1	198	2947	3146	3e-41	169
MSTRG.11331.1	NONSCET000298	82.18	0.93	noncode	221	5354	202	30	4	1	198	4905	5104	3e-41	169
MSTRG.11331.1	NONSCET000294	82.18	0.93	noncode	221	3396	202	30	4	1	198	2947	3146	3e-41	169
MSTRG.11331.1	NONSCET000293	82.18	0.93	noncode	221	5354	202	30	4	1	198	4905	5104	3e-41	169
MSTRG.11331.1	NONDRET006010	82.63	0.87	noncode	221	890	190	28	3	1	186	293	105	1e-39	163
MSTRG.11331.1	NONMMUT071529	82.01	0.87	noncode	221	821	189	30	4	1	186	374	561	7e-38	158
MSTRG.11331.1	NONMMUT042007	82.01	0.87	noncode	221	1414	189	30	4	1	186	1037	1224	7e-38	158
MSTRG.11331.1	NONMMUT025494	82.01	0.87	noncode	221	899	189	30	4	1	186	387	574	7e-38	158
MSTRG.11331.1	NONMMUT055262	81.48	0.88	noncode	221	5045	189	30	5	1	186	744	930	1e-35	150
MSTRG.94815.1	NONATHT002169	91.81	1.01	noncode	231	1808	232	17	2	1	231	146	376	2e-87	322
MSTRG.94815.1	NONATHT000930	91.81	1.01	noncode	231	1808	232	17	2	1	231	146	376	2e-87	322
MSTRG.12982.3	NONATHT002169	95.59	1	noncode	227	1808	227	10	0	1	227	1468	1242	4e-100	364
MSTRG.12982.3	NONATHT000930	95.15	1	noncode	227	1808	227	11	0	1	227	1468	1242	2e-98	359
MSTRG.12982.3	NONSCET000301	84.48	1.07	noncode	227	1800	232	20	10	1	225	1462	1240	4e-55	215
MSTRG.12982.3	NONSCET000298	84.48	1.07	noncode	227	5354	232	20	10	1	225	1462	1240	4e-55	215
MSTRG.12982.3	NONSCET000296	84.48	1.07	noncode	227	1800	232	20	10	1	225	1462	1240	4e-55	215
MSTRG.12982.3	NONSCET000293	84.48	1.07	noncode	227	5354	232	20	10	1	225	1462	1240	4e-55	215
MSTRG.12982.3	NONMMUT029671	81.12	1.06	noncode	227	1424	233	31	7	1	225	1258	1031	7e-43	174
MSTRG.12982.3	NONMMUT029642	81.12	1.06	noncode	227	5833	233	31	7	1	225	4887	4660	7e-43	174
MSTRG.12982.3	NONBTAT015718	81.12	1.06	noncode	227	2090	233	31	7	1	225	1524	1297	7e-43	174
MSTRG.12982.3	NONMMUT029667	81.14	1.04	noncode	227	1787	228	30	7	1	220	1526	1304	9e-42	171
MSTRG.12982.3	NONBTAT015719	80.77	1.07	noncode	227	2248	234	31	8	1	225	1525	1297	9e-42	171
MSTRG.12982.3	NONBTAT015717	80.77	1.07	noncode	227	2128	234	31	8	1	225	1525	1297	9e-42	171
MSTRG.12982.3	NONBTAT015716	80.77	1.07	noncode	227	2125	234	31	8	1	225	1525	1297	9e-42	171
MSTRG.12990.1	NONATHT002169	97.82	1	noncode	229	1808	229	4	1	1	229	1645	1418	5e-109	394
MSTRG.12990.1	NONATHT000930	97.82	1	noncode	229	1808	229	4	1	1	229	1645	1418	5e-109	394
MSTRG.12990.1	NONSCET000301	88.26	1.02	noncode	229	1800	230	24	3	1	229	1639	1412	2e-72	272
MSTRG.12990.1	NONSCET000298	88.26	1.02	noncode	229	5354	230	24	3	1	229	1639	1412	2e-72	272
MSTRG.12990.1	NONSCET000296	88.26	1.02	noncode	229	1800	230	24	3	1	229	1639	1412	2e-72	272
MSTRG.12990.1	NONSCET000293	88.26	1.02	noncode	229	5354	230	24	3	1	229	1639	1412	2e-72	272
MSTRG.12990.1	NONBTAT015719	80.87	1.03	noncode	229	2248	230	38	6	1	227	1704	1478	2e-43	176
MSTRG.12990.1	NONBTAT015717	80.87	1.03	noncode	229	2128	230	38	6	1	227	1704	1478	2e-43	176
MSTRG.12990.1	NONBTAT015716	80.87	1.03	noncode	229	2125	230	38	6	1	227	1704	1478	2e-43	176
MSTRG.12990.1	NONCELT001394	80.79	1.02	noncode	229	1754	229	38	5	1	227	1595	1371	7e-43	174
MSTRG.12990.1	NONCELT001387	80.79	1.02	noncode	229	1754	229	38	5	1	227	1595	1371	7e-43	174
MSTRG.12990.1	NONBTAT015718	80.7	1.02	noncode	229	2090	228	38	6	3	227	1701	1477	2e-42	172
MSTRG.12990.1	NONMMUT029667	80.62	1.02	noncode	229	1787	227	38	6	4	227	1702	1479	9e-42	171
MSTRG.12990.1	NONMMUT029642	80.43	1.03	noncode	229	5833	230	39	6	1	227	5066	4840	9e-42	171
MSTRG.13352.3	NONATHT002169	96.3	1.01	noncode	323	1808	324	10	2	1	323	439	117	5e-150	531
MSTRG.13352.3	NONATHT000930	96.3	1.01	noncode	323	1808	324	10	2	1	323	439	117	5e-150	531
MSTRG.13352.3	NONSCET000301	82.85	0.98	noncode	323	1800	309	44	7	1	307	435	134	4e-71	268
MSTRG.13352.3	NONSCET000298	82.85	0.98	noncode	323	5354	309	44	7	1	307	435	134	4e-71	268
MSTRG.13352.3	NONSCET000296	82.85	0.98	noncode	323	1800	309	44	7	1	307	435	134	4e-71	268
MSTRG.13352.3	NONSCET000293	82.85	0.98	noncode	323	5354	309	44	7	1	307	435	134	4e-71	268
MSTRG.10393.1	NONATHT002169	95.95	1.01	noncode	443	1808	444	16	2	1	443	457	15	0	719
MSTRG.10393.1	NONATHT000930	95.95	1.01	noncode	443	1808	444	16	2	1	443	457	15	0	719
MSTRG.10393.1	NONSCET000301	83.56	1.03	noncode	443	1800	444	61	10	4	443	450	15	5e-112	405
MSTRG.10393.1	NONSCET000298	83.56	1.03	noncode	443	5354	444	61	10	4	443	450	15	5e-112	405
MSTRG.10393.1	NONSCET000296	83.56	1.03	noncode	443	1800	444	61	10	4	443	450	15	5e-112	405
MSTRG.10393.1	NONSCET000293	83.56	1.03	noncode	443	5354	444	61	10	4	443	450	15	5e-112	405
MSTRG.12982.4	NONATHT002169	96.03	1	noncode	277	1808	277	11	0	1	277	1184	908	4e-126	451
MSTRG.12982.4	NONATHT000930	96.03	1	noncode	277	1808	277	11	0	1	277	1184	908	4e-126	451
MSTRG.12982.4	NONSCET000301	88.45	1	noncode	277	1800	277	32	0	1	277	1180	904	4e-91	335
MSTRG.12982.4	NONSCET000298	88.45	1	noncode	277	5354	277	32	0	1	277	1180	904	4e-91	335
MSTRG.12982.4	NONSCET000296	88.45	1	noncode	277	1800	277	32	0	1	277	1180	904	4e-91	335
MSTRG.12982.4	NONSCET000293	88.45	1	noncode	277	5354	277	32	0	1	277	1180	904	4e-91	335
MSTRG.12982.4	NONMMUT029672	84.62	0.95	noncode	277	1093	260	36	4	1	258	896	639	3e-67	255
MSTRG.12982.4	NONMMUT029671	84.62	0.95	noncode	277	1424	260	36	4	1	258	971	714	3e-67	255
MSTRG.12982.4	NONMMUT029667	84.62	0.95	noncode	277	1787	260	36	4	1	258	1239	982	3e-67	255
MSTRG.12982.4	NONBTAT015719	84.62	0.95	noncode	277	2248	260	36	4	1	258	1237	980	3e-67	255
MSTRG.12982.4	NONBTAT015718	84.62	0.95	noncode	277	2090	260	36	4	1	258	1237	980	3e-67	255
MSTRG.12982.4	NONBTAT015717	84.62	0.95	noncode	277	2128	260	36	4	1	258	1237	980	3e-67	255
MSTRG.12982.4	NONBTAT015716	84.62	0.95	noncode	277	2125	260	36	4	1	258	1237	980	3e-67	255
MSTRG.12982.4	NONMMUT029642	83.85	0.95	noncode	277	5833	260	38	4	1	258	4600	4343	6e-64	244
MSTRG.12982.4	NONDMET002815	83	0.9	noncode	277	1990	247	39	3	1	245	1518	1273	1e-56	220
MSTRG.12982.4	NONDMET002090	83	0.9	noncode	277	1211	247	39	3	1	245	571	326	1e-56	220
MSTRG.12982.4	NONDMET002021	83	0.9	noncode	277	1266	247	39	3	1	245	672	427	1e-56	220
MSTRG.12982.4	NONDMET002047	82.52	0.89	noncode	277	1994	246	41	2	1	245	1520	1276	5e-55	215
MSTRG.12982.4	NONDMET002010	82.19	0.9	noncode	277	1460	247	41	3	1	245	974	729	2e-53	209
MSTRG.12982.4	NONMMUT029652	82.05	0.86	noncode	277	1566	234	38	4	27	258	1460	1229	2e-49	196
MSTRG.12982.4	NONDMET003186	82.46	0.83	noncode	277	6026	228	37	3	1	226	1248	1022	2e-49	196
MSTRG.12982.4	NONDMET002383	82.1	0.84	noncode	277	6012	229	38	3	1	227	1225	998	2e-48	193
MSTRG.12982.4	NONDMET002819	82.02	0.83	noncode	277	6015	228	38	3	1	226	1230	1004	8e-48	191
MSTRG.12982.4	NONDMET002535	82.02	0.83	noncode	277	6027	228	38	3	1	226	1247	1021	8e-48	191
MSTRG.11242.1	NONATHT002169	94.76	1	noncode	286	1808	286	14	1	1	286	1299	1583	6e-124	444
MSTRG.11242.1	NONATHT000930	94.41	1	noncode	286	1808	286	15	1	1	286	1299	1583	3e-122	438
MSTRG.11242.1	NONSCET000301	80.61	1.08	noncode	286	1800	294	38	13	1	286	1295	1577	2e-53	209
MSTRG.11242.1	NONSCET000298	80.61	1.08	noncode	286	5354	294	38	13	1	286	1295	1577	2e-53	209
MSTRG.11242.1	NONSCET000296	80.61	1.08	noncode	286	1800	294	38	13	1	286	1295	1577	2e-53	209
MSTRG.11242.1	NONSCET000293	80.61	1.08	noncode	286	5354	294	38	13	1	286	1295	1577	2e-53	209
MSTRG.11331.1	NONHSAT135873	82.01	0.87	wiki	221	13358	189	30	4	1	186	12448	12635	5e-38	158
MSTRG.12982.3	NONHSAT135873	81.12	1.06	wiki	227	13358	233	31	7	1	225	5178	4951	5e-43	174
MSTRG.12990.1	NONHSAT135873	80.87	1.03	wiki	229	13358	230	38	6	1	227	5357	5131	2e-43	176
MSTRG.12982.4	NONHSAT135873	85	0.95	wiki	277	13358	260	35	4	1	258	4891	4634	5e-69	261

## Sheet: CircRNA
circRNA_ID	L01	L02	L03	L04	geneLength
Chr00:307938800|307953498	6	10	0	0	14699
Chr00:307938800|307953570	15	32	7	8	14771
Chr00:307938814|307953570	0	5	0	0	14757
Chr00:313381861|313383074	0	0	0	5	657
Chr00:373897089|373898813	0	0	9	0	1725
Chr00:400818731|400819246	0	0	7	3	516
Chr00:459078214|459079108	0	0	10	0	730
Chr00:477229906|477234233	0	0	4	0	1413
Chr00:489849187|489874702	0	0	0	6	25516
Chr00:496099248|496100434	0	0	0	5	1187
Chr00:499624878|499628789	0	0	0	14	3912
Chr00:544753885|544754502	0	0	20	20	618
Chr00:572286330|572288000	0	0	0	10	413
Chr00:580169536|580173097	6	4	0	0	882
Chr00:593969048|593969982	26	44	29	35	935
Chr00:593994657|593994893	0	0	0	11	237
Chr00:600748157|600749076	14	16	7	10	1022
Chr00:600748157|600771180	23	41	22	25	22525
Chr00:612110137|612112044	5	0	3	8	1908
Chr00:618273902|618274553	10	8	8	13	465
Chr00:641284037|641284714	0	0	0	43	678
Chr00:687769729|687773498	17	30	16	27	385
Chr00:709221671|709222065	59	10	24	23	395
Chr01:12712114|12713070	0	0	13	8	575
Chr01:14465894|14468704	15	14	6	25	655
Chr01:15893709|15894968	2	0	0	0	1260
Chr01:34004134|34004731	25	0	18	39	486
Chr01:48958722|48959766	0	0	13	0	1045
Chr01:50356352|50358034	0	0	13	22	274
Chr01:59700195|59701992	5	0	0	0	1798
Chr01:59700195|59703973	9	0	0	0	3779
Chr01:60589347|60590242	0	0	0	5	480
Chr01:60898103|60906626	0	0	0	4	8524
Chr01:61355815|61362911	0	0	0	3	7097
Chr01:81904349|81909060	4	2	0	0	4712
Chr01:126019196|126020618	0	0	7	14	605
Chr01:143622000|143622531	62	59	51	109	532
Chr01:155136308|155141633	0	0	0	5	5326
Chr01:183910227|183912217	0	0	0	7	1991
Chr01:194775124|194780368	0	0	111	102	5245
Chr01:219951245|219954141	0	0	0	7	2461
Chr01:224847474|224944839	15	19	0	0	97366
Chr01:230082571|230084015	0	0	13	25	1445
Chr01:233294866|233295600	0	0	13	0	611
Chr01:285622182|285669136	2	0	0	0	46955
Chr01:297940298|297941529	23	0	0	0	869
Chr01:299968980|299970932	7	0	0	0	1032
Chr02:13661365|13661527	0	2	0	0	163
Chr02:15678391|15688191	0	0	0	6	2277
Chr02:22962280|22962816	0	0	13	12	537
Chr02:23744947|23745340	0	0	0	6	308
Chr02:33226886|33229795	0	0	8	19	2910
Chr02:33251199|33257210	0	0	0	7	6012
Chr02:33252951|33257210	0	0	0	15	4260
Chr02:48195743|48198018	0	0	0	14	302
Chr02:81744642|81746544	7	0	10	2	911
Chr02:82998301|83001317	0	0	6	4	516
Chr02:122048793|122049445	0	0	0	3	653
Chr02:132573805|132582095	3	0	0	0	8291
Chr02:133315456|133316118	0	7	0	0	426
Chr02:145743418|145747287	0	23	11	10	3870
Chr02:158086096|158086368	9	0	0	0	273
Chr02:158457504|158458271	0	7	0	3	276
Chr03:791629|801298	30	25	20	29	9670
Chr03:2834484|2837684	0	0	0	5	3201
Chr03:3884333|3886051	6	7	0	3	731
Chr03:6705843|6710731	0	10	0	0	4889
Chr03:8272986|8277386	0	0	0	3	4401
Chr03:8413699|8414515	0	12	10	14	529
Chr03:17783405|17785651	48	31	36	58	471
Chr03:17783405|17788003	19	0	0	9	582
Chr03:24548501|24549079	0	235	191	0	495
Chr03:29456312|29482910	36	0	0	0	26599
Chr03:33554911|33555068	3	0	0	0	158
Chr03:34724615|34729293	7	0	0	0	1694
Chr03:35524840|35525199	0	0	7	0	140
Chr03:39651596|39677373	0	0	13	24	25778
Chr03:42616923|42618032	0	0	6	0	1110
Chr03:45420004|45420729	0	0	0	3	519
Chr03:78778257|78779727	0	0	0	3	236
Chr03:105098001|105102506	0	0	0	4	336
Chr03:173637716|173639976	6	0	4	6	203
Chr03:199650250|199651057	0	0	0	4	808
Chr03:212628896|212629150	3	0	0	0	255
Chr03:218149677|218172913	0	0	5	0	877
Chr03:238234024|238256322	55	27	19	33	22299
Chr03:245153560|245155594	0	0	6	12	2035
Chr03:254508628|254520629	0	0	2	0	12002
Chr04:7159583|7160218	0	0	2	0	399
Chr04:7945096|7945714	0	0	0	24	619
Chr04:8767945|8769407	0	0	0	9	997
Chr04:12412352|12414178	0	5	0	0	667
Chr04:15064021|15066600	0	0	0	14	1516
Chr04:16132278|16134142	0	0	0	9	501
Chr04:28568746|28571145	12	11	0	0	2400
Chr04:28568746|28573822	0	8	4	0	5077
Chr04:29827975|29832733	0	0	9	10	4759
Chr04:61117649|61127663	97	87	0	0	10015
Chr04:61117649|61127951	144	147	104	116	10303
Chr04:64614682|64618250	5	0	0	0	3569
Chr04:100762264|100762796	12	0	15	9	453
Chr04:150309209|150309811	0	16	0	9	603
Chr04:206768790|206771393	16	0	14	17	2604
Chr04:206768790|206771419	6	2	0	0	2630
Chr05:2197482|2197842	0	0	0	3	282
Chr05:2197482|2199089	0	0	0	3	487
Chr05:8848325|8848968	8	0	3	0	560
Chr05:9757297|9771239	0	0	0	2	12779
Chr05:14489408|14490423	5	0	0	0	1016
Chr05:67157244|67158042	0	0	4	0	799
Chr05:97954414|97955394	12	12	13	16	981
Chr05:205063367|205065235	0	0	0	6	1869
Chr05:215717144|215717405	2	0	0	0	262
Chr05:217164887|217167704	10	5	12	18	2818
Chr06:21013952|21014612	21	16	24	14	661
Chr06:32125947|32127085	13	7	7	10	608
Chr06:47632208|47632636	0	0	5	0	429
Chr06:100055881|100058596	0	0	17	15	2716
Chr06:170978153|170980805	0	0	12	9	2653
Chr06:206436661|206437798	0	4	0	0	1138
Chr06:216754735|216757468	0	0	7	0	2734
Chr07:5863316|5871445	0	0	3	0	8130
Chr07:9222363|9223092	0	0	7	0	406
Chr07:11525353|11526497	5	0	0	0	289
Chr07:19983668|19984558	0	0	5	0	891
Chr07:30397957|30403428	0	0	4	0	5472
Chr07:73116071|73117584	13	8	7	7	418
Chr07:113348266|113349236	0	0	0	9	300
Chr07:168692943|168694328	29	14	0	0	1386
Chr07:168692943|168695577	0	12	11	13	2635
Chr07:168692943|168702757	0	11	0	0	9815
Chr07:168692943|168707838	0	0	6	0	14896
Chr07:206609605|206612570	0	20	0	23	2966
Chr07:213660106|213663944	0	0	2	0	3839
Chr07:217889364|217892686	0	4	0	0	3323
Chr07:220071201|220074258	3	0	0	8	3058
Chr07:221013982|221047369	0	14	0	0	33388
Chr08:962048|967030	716	574	488	797	4983
Chr08:4701339|4701922	9	0	0	6	497
Chr08:52412576|52413535	10	0	5	4	405
Chr08:85459136|85459719	0	6	8	0	584
Chr08:89442846|89443671	7	0	12	0	497
Chr08:106384214|106385157	24	0	29	21	680
Chr08:121440868|121441608	24	0	0	0	741
Chr08:122523493|122524479	2	0	0	0	987
Chr08:125656249|125741745	0	0	439	0	85497
Chr08:130797282|130797655	13	11	0	14	292
Chr08:132848571|132849049	3	0	0	0	479
Chr08:136360376|136361137	28	38	24	48	762
Chr08:136360406|136361137	0	10	0	0	453
Chr08:140043901|140044486	0	6	0	0	586
Chr08:147222366|147223102	0	0	0	4	133
Chr08:149955170|149959884	37	43	14	23	4715
Chr08:153137633|153139674	0	0	3	5	453
Chr09:1524175|1527051	5	7	0	3	718
Chr09:6988001|6988457	11	9	5	8	457
Chr09:13413594|13413955	0	0	0	12	362
Chr09:32023581|32031940	0	0	5	0	8360
Chr09:32023581|32032022	0	0	4	0	8442
Chr09:49994523|49996861	0	10	11	15	2339
Chr09:54213061|54216264	0	4	0	0	3204
Chr09:62466486|62471408	0	0	0	5	355
Chr09:125954888|125956198	0	6	0	0	1311
Chr09:138941482|138942322	0	0	0	8	995
Chr09:164943530|164944309	23	39	31	50	780
Chr09:175738875|175744235	20	23	18	11	5361
Chr09:175738887|175744235	0	0	4	8	5349
Chr09:197213611|197259864	2	2	0	0	46254
Chr09:197213778|197259864	0	0	0	5	46087
Chr09:238572236|238573083	2	14	4	6	848
Chr10:607158|608278	0	0	0	7	650
Chr10:748236|749288	0	0	6	0	387
Chr10:3334029|3336758	13	12	0	12	506
Chr10:3706407|3707473	4	5	10	10	351
Chr10:3777337|3780880	0	0	0	15	429
Chr10:3833939|3835158	0	0	0	19	646
Chr10:7078138|7096990	0	0	6	0	18853
Chr10:7482404|7485541	0	0	4	0	3138
Chr10:21919017|21922945	0	0	10	10	1080
Chr10:43280818|43281698	0	0	7	2	653
Chr10:108747591|108751797	21	24	10	11	4207
Chr10:141638961|141670674	0	2	0	0	31714
Chr10:201240934|201244067	0	0	4	0	3134
Chr10:203487958|203492873	82	55	7	24	2269
Chr11:175716|177039	0	25	0	16	399
Chr11:6293784|6294463	5	0	0	0	5168
Chr11:6630556|6630959	0	0	0	5	404
Chr11:9255586|9294202	0	0	0	7	7389
Chr11:14574421|14576304	28	24	33	29	1884
Chr11:26781867|26784608	7	6	5	16	2742
Chr11:120382494|120383323	0	0	6	0	560
Chr11:175191848|175193240	0	0	0	6	458
Chr11:181257932|181259688	10	8	5	5	1757
Chr11:208554730|208564807	11	14	34	18	10078
Chr11:208995672|208995960	6	0	0	0	289
Chr12:284404|286274	0	0	0	11	710
Chr12:1900997|1904303	12	0	9	23	3307
Chr12:2304825|2305226	8	30	38	31	297
Chr12:2307641|2308984	10	0	11	6	1344
Chr12:2624592|2643147	0	0	10	6	18556
Chr12:9798128|9798775	0	21	0	17	364
Chr12:19869869|19870513	0	4	0	0	294
Chr12:43893455|43894037	0	0	6	0	426
Chr12:51082830|51086585	0	4	11	0	3756
Chr12:64774388|64776006	0	0	0	3	1619
Chr12:119393545|119394040	0	0	19	30	410
Chr12:155413126|155414128	0	4	0	0	395
Chr12:155538939|155540239	15	10	15	12	1301
Chr12:156144365|156144889	4	0	0	0	525
Chr12:199305173|199305331	0	0	43	31	159
Chr12:207296529|207302014	7	0	0	0	5486
Chr12:218489776|218491484	20	22	18	20	1083
Chr12:229773008|229774379	2	3	0	4	1372

## Sheet: Sheet1
The novel circRNA distribution
The first nucleic acid base of miRNAs
