# Supplementary material for: Analysis of the Coding and Non-Coding RNA Transcriptomes in Response to Bell Pepper Chilling
Source: Int J Mol Sci. 2018 Jul 9;19(7):2001. doi: 10.3390/ijms19072001 (PMC6073856; doi:10.3390/ijms19072001)
Supplement: Supplementary file 1 [file ijms-19-02001-s001.zip › ijms-312801-supplementary-Revised-2018-6-30/Table S2 The DE ncRNAs-2018.xlsx]

## Sheet: DE miRNAs
#ID	S01	S02	S03	S04	PValue	FDR	log2FC	regulated
ahy-miR156b-5p	168.16	77.96	20.44	79.41	0.0421599	0.592346	-1.32268	down
ahy-miR394	194.43	85.76	54.51	51.05	0.0126492	0.273418	-1.48384	down
aly-miR156a-5p	409.89	187.11	122.65	158.82	0.0364228	0.5686	-1.14216	down
aly-miR157d-3p	173.41	77.96	47.7	51.05	0.0121715	0.273418	-1.42246	down
aqc-miR166a	3394.69	2112.8	1117.46	1610.92	0.0031145	0.0902783	-1.05612	down
aqc-miR398b	63.06	23.39	74.95	153.15	0.0345863	0.5686	1.28252	up
hbr-miR156	168.16	77.96	20.44	79.41	0.0408191	0.592346	-1.32277	down
hbr-miR166a	3394.69	2112.8	1117.46	1610.92	0.00321275	0.0902783	-1.05611	down
osa-miR166e-3p	152.39	109.15	74.95	39.71	0.0171901	0.338815	-1.27418	down
sly-miR168a-3p	341.57	257.28	136.28	147.48	0.0180862	0.338815	-1.12133	down
unconservative_Chr05_15248	2827.16	2003.65	660.94	856.51	1.3963e-06	7.84722e-05	-1.71024	down
unconservative_Chr05_15249	2827.16	2003.65	660.94	856.51	1.38174e-06	7.84722e-05	-1.71024	down
unconservative_Chr06_18080	1208.64	3843.58	763.15	527.52	3.45877e-05	0.00138845	-1.97859	down
unconservative_Chr06_18081	1208.64	3843.58	763.15	527.52	3.42909e-05	0.00138845	-1.97859	down
unconservative_Chr08_23781	12816.8	9612.84	4790.1	6165.73	0.000396738	0.0139354	-1.07289	down
unconservative_Chr08_25133	625.34	475.57	88.58	90.76	5.53711e-08	5.18642e-06	-2.65297	down
unconservative_Chr10_30234	557.02	319.65	3788.47	3726.67	1.68755e-17	4.74202e-15	3.03201	up
unconservative_Chr12_36867	78.82	7.8	388.39	714.7	3.9682e-08	5.18642e-06	3.48709	up

## Sheet: DE circRNAs
#ID	L01L02	L03L04
Chr00:307938800|307953498	313.146	0
Chr00:499624878|499628789	0	707.867
Chr00:544753885|544754502	0	12802.5
Chr00:641284037|641284714	0	12544.7
Chr01:12712114|12713070	0	7223.93
Chr01:48958722|48959766	0	2460.65
Chr01:50356352|50358034	0	25266.2
Chr01:126019196|126020618	0	6865.72
Chr01:194775124|194780368	0	8032.6
Chr01:224847474|224944839	100.459	0
Chr01:230082571|230084015	0	5201.61
Chr01:233294866|233295600	0	4208.47
Chr01:297940298|297941529	7614.18	0
Chr02:22962280|22962816	0	9208.48
Chr02:33226886|33229795	0	1835.24
Chr02:33252951|33257210	0	696.472
Chr02:48195743|48198018	0	9169.45
Chr03:29456312|29482910	389.361	0
Chr03:39651596|39677373	0	283.906
Chr03:245153560|245155594	0	1749.57
Chr04:7945096|7945714	0	7669.07
Chr04:15064021|15066600	0	1826.63
Chr04:28568746|28571145	2756.97	0
Chr04:29827975|29832733	0	789.696
Chr04:61117649|61127663	5285.45	0
Chr06:100055881|100058596	0	2330.46
Chr06:170978153|170980805	0	1565.68
Chr07:168692943|168694328	8925.25	0
Chr08:121440868|121441608	9317.69	0
Chr08:125656249|125741745	0	1015.63
Chr10:3777337|3780880	0	6916.02
Chr10:3833939|3835158	0	5817.59
Chr10:21919017|21922945	0	3662.93
Chr12:2624592|2643147	0	170.552
Chr12:119393545|119394040	0	23639.3
Chr12:199305173|199305331	0	92057

## Sheet: DE lncRNAs
#ID	L01	L02	L03	L04
MSTRG.100075.1	1.06873	2.59929	0	0
MSTRG.100222.1	0	0.209865	1.32253	2.38399
MSTRG.10048.11	1.27935	0.924548	0	0.093925
MSTRG.100657.1	0.466868	0.051715	9.96332	11.8082
MSTRG.101421.1	0.09581	0	1.69877	1.16964
MSTRG.101440.1	0.894656	0.72205	7.68443	10.9881
MSTRG.101440.2	0.789699	1.62873	5.79767	8.05795
MSTRG.101440.4	0.601718	1.1782	7.72178	9.40419
MSTRG.101441.1	2.94034	1.52016	6.14677	9.53861
MSTRG.101576.2	0.157921	0.400829	0	0
MSTRG.101594.1	0.415186	0.473294	12.3562	9.97775
MSTRG.101802.1	0.033923	0.266035	4.22501	4.37716
MSTRG.102062.9	1.0408	1.27916	0	0
MSTRG.102266.1	5.79609	3.67017	0	0.083573
MSTRG.102355.16	0.769808	1.30918	0	0
MSTRG.102355.18	0.947944	1.29563	0.034835	0.092738
MSTRG.102965.1	2.0363	2.66613	0	0
MSTRG.104283.6	0.761277	1.12648	0	0
MSTRG.10446.1	2.82516	5.41993	0	0
MSTRG.104573.6	0	0.056023	0.834833	0.676327
MSTRG.104580.1	0.029462	0.036814	1.50159	1.75701
MSTRG.104580.2	3.53362	2.29029	0.015977	0.040399
MSTRG.104619.1	0	0	0.275722	0.273783
MSTRG.104669.9	2.07796	1.86085	0.032046	0
MSTRG.104817.5	0.374521	0.165914	0	0
MSTRG.105485.3	0.715664	0.317346	0	0
MSTRG.105602.1	0.205703	0.002925	1.07129	1.28659
MSTRG.105602.2	0.050591	0.012432	0.837735	1.27279
MSTRG.105621.1	0.334759	0.950872	9.95876	9.39024
MSTRG.105667.1	0.560498	0.269185	5.17209	2.63326
MSTRG.106091.1	0	0.046472	21.8681	23.8589
MSTRG.106093.1	1.08667	0.733209	125.649	145.201
MSTRG.106812.3	0.296705	0.250021	0	0
MSTRG.106942.2	0.300363	0.26382	2.44726	1.52934
MSTRG.107022.3	0.494978	0.399175	0	0
MSTRG.107440.1	3.18531	3.12548	24.8124	16.9708
MSTRG.107603.1	1.31721	0.850592	11.4868	10.5837
MSTRG.107626.2	0.543535	0.317568	4.31445	3.69539
MSTRG.107663.3	0.06742	0	1.33462	0.869579
MSTRG.108015.1	0.123203	0.033799	0.786713	0.524376
MSTRG.108148.1	1.74562	0.847402	24.7694	56.6255
MSTRG.108820.1	0.001878	0.28223	1.23375	1.06189
MSTRG.108821.1	7.00182	9.07381	32.948	29.8435
MSTRG.108839.1	22.4571	34.8722	2.00977	0.97635
MSTRG.108844.2	1.77302	1.28498	0	0
MSTRG.109358.1	23.1237	15.7656	0	0.001253
MSTRG.109572.1	0.993631	0.481663	0	0.028553
MSTRG.109587.10	0.249905	0.321927	0	0
MSTRG.110364.2	2.41672	2.2748	0	0.045316
MSTRG.110628.1	0.193884	0.097605	5.07617	9.92489
MSTRG.11073.1	1.32213	1.75057	0	0
MSTRG.111187.4	2.46587	2.70552	0.020896	0.308464
MSTRG.111187.6	0	0.002731	0.265807	0.203212
MSTRG.111985.14	1.28668	1.50275	0.01564	0
MSTRG.111985.18	0	0	0.745216	0.237185
MSTRG.111985.9	0.673215	0.755821	0	0
MSTRG.11262.2	4.30656	4.39834	0	0
MSTRG.11262.3	1.83524	0	4.59948	4.78671
MSTRG.112925.5	0.44954	1.16112	0	0
MSTRG.113255.2	0.201183	0	1.65579	0.784752
MSTRG.113347.1	0.899395	0.951583	0	0.036463
MSTRG.113472.2	1.22844	1.64937	13.2696	10.0402
MSTRG.113635.1	0.12552	0.032512	1.5365	2.38613
MSTRG.114620.1	0.160749	0.122692	1.89752	2.53217
MSTRG.114996.7	0	0	0.966516	0.887294
MSTRG.115078.1	0.337599	0.54219	2.15986	1.93476
MSTRG.11726.1	3.13518	2.77604	10.6059	12.3607
MSTRG.11744.4	0.250031	0.468823	0	0.002583
MSTRG.12415.1	0.027719	0.005605	1.74899	2.81627
MSTRG.13525.2	91.475	180.073	0	11.5847
MSTRG.1355.1	0	0	1.90928	1.164
MSTRG.13623.1	0.907053	0.578865	0	0.005797
MSTRG.13835.2	32.1873	48.6321	0	9.2015
MSTRG.13985.6	0.326034	0.719234	0	0
MSTRG.14058.1	5.66458	5.28916	0	0
MSTRG.14058.2	2.6025	3.16184	0	0.288529
MSTRG.14058.3	6.73904	6.94455	0.838448	0.119971
MSTRG.14059.1	13.9641	16.409	0.715365	0.201005
MSTRG.14413.33	0	0	0.454155	0.759941
MSTRG.14413.35	0	0	0.228617	0.63544
MSTRG.14871.3	0.326595	0.289043	0	0
MSTRG.15169.2	0.422451	0.373276	0	0
MSTRG.15442.2	1.19737	1.64022	5.72954	8.04228
MSTRG.15637.1	1.51795	1.22727	0	0.044235
MSTRG.1583.1	0	0	3.60703	1.26943
MSTRG.16450.2	2.56549	3.14017	0.001507	0.224225
MSTRG.17196.5	1.36823	2.263	0.207373	0
MSTRG.17960.1	2.13923	3.5695	0.126104	0.149703
MSTRG.17961.10	7.74898	10.8301	0.22153	0.143415
MSTRG.18594.2	0.061594	0.255709	2.67161	1.48012
MSTRG.19240.2	0.879269	0.677911	0	0
MSTRG.19240.3	0.415062	0.696052	0.00638	0.00994
MSTRG.19822.2	0	0	0.43695	0.923575
MSTRG.19859.4	0.386089	0.679325	0	0.062248
MSTRG.19859.5	0.773256	0.898688	0.080229	0.080777
MSTRG.20240.2	0.28095	0.087363	1.06626	1.27382
MSTRG.20466.1	22.7773	16.7143	46.3196	65.1211
MSTRG.20466.3	2.26763	4.89105	14.0272	14.9906
MSTRG.20466.4	0.239255	0	4.93278	4.69092
MSTRG.20466.5	7.0123	0	27.7737	29.9099
MSTRG.20634.1	0.052375	0.139214	0.881328	0.968904
MSTRG.21511.13	1.37792	1.61579	0	0
MSTRG.21552.1	0.402889	0.388687	0	0
MSTRG.22036.1	0.018101	0	0.235141	0.510687
MSTRG.22036.21	1.91734	1.53089	0.016282	0.019879
MSTRG.22036.22	1.01809	1.09176	0	0
MSTRG.22036.29	5.62025	7.21329	0.460877	0.65764
MSTRG.22036.3	0.006146	0.013876	0.222658	0.363085
MSTRG.22036.4	0	0	0.488471	0.257552
MSTRG.22036.5	0.025772	0	0.215964	0.243627
MSTRG.22036.8	0.00658	0	0.246664	0.375877
MSTRG.22997.2	0.081501	0.081706	0.647932	0.654142
MSTRG.23561.2	0.003629	4.4e-05	0.508966	0.419811
MSTRG.23850.2	0.523341	1.47436	0	0
MSTRG.23852.5	0.725015	2.53589	0	0
MSTRG.23862.4	0.534321	0.323526	0	0
MSTRG.23862.6	0.431736	0.307069	0	0
MSTRG.23871.1	0.0114	0	0.443308	0.599844
MSTRG.24498.1	0.194347	0.264257	1.58606	1.40751
MSTRG.24605.1	0.091338	0.0406	1.17322	0.663618
MSTRG.25039.3	0.368711	0.173753	0	0
MSTRG.25170.1	0	0	1.0184	1.79081
MSTRG.25709.3	0.245987	0.480617	0	0
MSTRG.25715.1	1.23761	0.525419	0	0
MSTRG.26294.1	1.23417	0.56634	0	0
MSTRG.27272.1	0.48496	0.742897	0.007251	0.018104
MSTRG.27938.5	0.034018	0	0.535071	0.607492
MSTRG.28351.1	76.2155	46.6848	209.923	251.728
MSTRG.28351.3	1.99543	0.63361	70.4881	92.1939
MSTRG.28828.2	1.66273	2.82207	0.017584	0
MSTRG.29536.1	0	0	1.01916	1.81165
MSTRG.29712.2	4.78916	4.25909	0	0
MSTRG.29866.4	0.25159	0.471031	0	0
MSTRG.29889.1	0	0	0.678831	1.20377
MSTRG.29942.1	0	0	0.573538	0.308794
MSTRG.30191.12	0.932871	1.52158	6.83541	6.62828
MSTRG.30305.1	0.065755	0.270848	3.89991	4.97148
MSTRG.30330.9	5.22091	3.45312	0	0.322761
MSTRG.30355.11	0.464349	0.556982	0	0
MSTRG.31344.2	1.88339	2.69123	0	0
MSTRG.31624.3	0.302168	0.729589	0	0
MSTRG.31691.5	0.401982	0.485367	3.23543	3.35489
MSTRG.31787.1	0.298481	0.690756	0	0
MSTRG.31965.3	0	0.292588	3.18284	2.47203
MSTRG.31980.4	0	0	1.19106	1.92125
MSTRG.32188.7	0	0.094953	8.95788	6.42433
MSTRG.32188.9	0	0	3.87664	4.13613
MSTRG.33392.2	0	0	0.306627	0.467621
MSTRG.33966.1	0.237539	0.293805	0	0
MSTRG.34423.5	0	0	0.30116	0.17057
MSTRG.34758.25	0	0	0.549609	0.612987
MSTRG.34814.13	0.242607	0.289145	0	0.006738
MSTRG.34871.1	0	0	1.11106	0.717803
MSTRG.34881.6	0.936853	0.937559	3.48648	3.85054
MSTRG.35143.1	3.65876	7.53824	0.203356	0.066129
MSTRG.35845.11	0.207513	0.480252	0.011808	0
MSTRG.36013.1	0	0	0.519779	0.441756
MSTRG.36243.2	0.614976	0.652391	0	0
MSTRG.36272.6	0.126149	0.059992	0	0
MSTRG.36272.7	0.150431	0.083844	0	0
MSTRG.36937.2	0.344486	0.587034	0	0
MSTRG.37245.1	0.635903	0.458136	15.7818	13.3109
MSTRG.38292.1	0.404105	0.393826	3.54519	3.83456
MSTRG.38516.2	0.110879	0.067869	2.72913	2.7998
MSTRG.38516.3	0.087407	0.064117	1.4649	1.30106
MSTRG.38878.1	0.4486	0.39815	1.98808	3.5187
MSTRG.39479.1	0.875223	0.621427	0	0
MSTRG.39759.4	0.442186	0.472399	0	0.000225
MSTRG.39759.5	0.811015	0.451853	0.00361	0.000676
MSTRG.39857.1	3.71591	0	17.4836	19.8468
MSTRG.39863.1	0	0.005391	0.28664	0.25125
MSTRG.39907.1	0	0	0.641599	1.14856
MSTRG.40356.31	0.288161	0.791029	0	0
MSTRG.40356.33	0.377624	1.1657	0	0
MSTRG.40374.1	0.315362	0.13497	1.19748	2.06586
MSTRG.41115.1	5.22561	7.91365	0.503944	0.678444
MSTRG.41115.2	3.46151	2.15931	0	0.207976
MSTRG.41115.3	9.73119	11.2065	0.911787	1.11431
MSTRG.41348.1	0.053188	0	0.454654	0.632016
MSTRG.41722.1	1.93618	2.20054	14.6241	17.2549
MSTRG.42015.3	0.645905	1.00136	0	0
MSTRG.42234.8	0.23691	0.110053	0	0
MSTRG.42344.1	1.90373	0.636884	0	0
MSTRG.42587.1	0.128804	0.169699	10.5542	7.63379
MSTRG.42656.2	27.643	26.9192	0	0
MSTRG.42836.1	10.3443	12.6259	87.8041	57.051
MSTRG.42837.1	37.0319	40.9777	267.06	214.071
MSTRG.42852.1	1.23328	0.281909	3.71395	4.72934
MSTRG.43041.1	0.87854	1.04444	0	0
MSTRG.43298.1	0.526498	0.856062	0	0.048539
MSTRG.43594.3	0.031299	0	0.527787	1.21714
MSTRG.43908.1	2.31191	2.11922	0	0
MSTRG.43919.1	0	0	0.493501	0.380355
MSTRG.44159.6	0	0	0.253283	0.216049
MSTRG.44241.2	1.4811	0.725897	0	0
MSTRG.44702.1	8.41514	7.63698	0.04539	0
MSTRG.44774.1	3.06587	3.26134	9.09431	10.0187
MSTRG.45031.1	32.2781	28.1997	66.1252	92.9101
MSTRG.45127.2	0.150407	0.146171	1.58522	1.77111
MSTRG.45225.1	3.2886	2.97617	305.136	377.945
MSTRG.45225.3	0	0.036739	6.56257	8.01989
MSTRG.45225.4	0.604112	0.501253	44.9186	56.2331
MSTRG.46012.1	0	0	0.473572	1.34031
MSTRG.46970.14	0	0	0.61965	0.653884
MSTRG.47088.1	7.35524	7.46939	145.578	152.025
MSTRG.47687.4	0	0	0.315936	0.630931
MSTRG.48391.12	0.135727	0.174959	0	0
MSTRG.49422.1	1.60658	0.517038	24.2643	23.9739
MSTRG.49422.2	0	0	3.75381	5.462
MSTRG.49780.1	0	0	3.95544	5.84377
MSTRG.49982.2	2.04532	1.40245	0	0
MSTRG.50093.12	0.910753	0.625571	0	0
MSTRG.50638.29	0	0	0.240695	0.071707
MSTRG.5127.2	2.53015	7.49064	0	0
MSTRG.51334.2	0	0	0.396784	0.388062
MSTRG.51429.1	19.6316	16.644	199.58	229.246
MSTRG.51480.1	1.38453	1.14634	0	0.086044
MSTRG.52151.2	0.131972	0.238244	0	0
MSTRG.52540.5	0	0	1.26129	2.60061
MSTRG.53032.1	5.5788	2.85765	31.917	25.4056
MSTRG.53130.6	0	0	2.41893	1.49892
MSTRG.53493.6	5.01051	5.4718	0	0
MSTRG.53804.1	1.09216	1.51165	0.062291	0.007695
MSTRG.54927.2	0.246453	0	1.35439	1.25428
MSTRG.55057.2	0.675006	1.3419	0.053246	0
MSTRG.55289.1	2.72608	2.55343	241.497	253.683
MSTRG.55540.1	2.53104	3.28026	0.074907	0
MSTRG.55993.1	39.559	53.8628	1.12829	0.66372
MSTRG.55994.1	15.284	15.5361	0.71993	1.11024
MSTRG.56184.1	0.460519	0.383538	4.62297	8.2291
MSTRG.56184.2	0	0	0.414616	0.558417
MSTRG.56254.5	0.190049	0.315751	0	0
MSTRG.5645.1	1.29832	0.778966	15.0053	11.7247
MSTRG.56817.3	0	0	2.79452	1.39316
MSTRG.56934.4	0.66212	0.354015	0	0
MSTRG.58814.6	0	0	0.470721	0.356169
MSTRG.59048.10	0.378478	0.750063	0	0
MSTRG.59048.9	0.446869	0.220702	0	0
MSTRG.59098.1	1.30676	1.26439	0	0.06643
MSTRG.59432.1	0.064081	0	0.860334	0.509708
MSTRG.59549.1	0.101963	0.158857	1.60824	1.55306
MSTRG.59698.3	1.16487	1.82924	0	0
MSTRG.59889.1	2.07438	1.86164	6.67301	7.06721
MSTRG.60563.1	2.12322	1.97721	11.7371	13.8318
MSTRG.60757.1	0.222808	0.194486	73.2924	62.3406
MSTRG.60758.1	0.972397	0.658783	11.4603	12.4626
MSTRG.61924.2	0.428737	0.80473	0	0
MSTRG.62042.1	10.5097	9.89239	60.8562	55.2744
MSTRG.62298.3	0	0	0.262324	0.420969
MSTRG.62878.1	0	0	0.445841	0.598159
MSTRG.63261.4	0	0	1.01693	0.35468
MSTRG.63322.3	1.08389	1.05703	0.024825	0.098218
MSTRG.63775.7	0	0	0.598459	0.643503
MSTRG.64122.1	2.38617	3.83703	0	0
MSTRG.64122.2	1.02567	2.79957	0	0
MSTRG.64396.19	6.19211	8.38582	0	0
MSTRG.64412.2	0	0	0.915372	0.409705
MSTRG.65273.1	0.691212	1.12683	9.53655	8.16235
MSTRG.65305.2	1.75856	1.37245	0.112794	0.001672
MSTRG.65305.3	0.432285	0.397081	0	0
MSTRG.65350.5	0	0	0.313987	0.240387
MSTRG.65384.4	0	0	0.870625	1.65184
MSTRG.65447.2	0.241401	0.265992	0	0
MSTRG.65496.2	0.25251	0.156077	0	0
MSTRG.66376.3	3.87068	2.63184	22.0943	28.4655
MSTRG.66807.2	0.228879	0.299708	0	0
MSTRG.66807.4	0.419207	0.333273	0	0
MSTRG.6875.1	0	0	0.491065	0.432878
MSTRG.69470.4	0	0	0.352065	0.671388
MSTRG.69763.1	0	0	0.161153	0.335081
MSTRG.69803.5	0.570396	0.97897	0	0
MSTRG.69808.32	0.315217	0.824183	0	0
MSTRG.7026.1	0.1152	0.019467	10.2993	9.58511
MSTRG.70372.5	0.225677	0.196611	0	0
MSTRG.70372.6	0.771255	1.41772	0.057863	0.071168
MSTRG.70584.5	0.085355	0.150675	0.766751	1.0921
MSTRG.70617.1	0.28492	0.525873	0	0.021756
MSTRG.71103.2	0	0.055907	0.738242	0.679234
MSTRG.71144.1	0	0.024085	0.676246	0.547354
MSTRG.71515.4	0.277419	0.459799	0	0
MSTRG.71527.4	0	0	0.207135	0.230507
MSTRG.71826.2	0	0	1.12969	0.521054
MSTRG.72477.10	0.138783	0.21859	0	0
MSTRG.72477.15	0.141094	0.182795	0	0
MSTRG.72477.16	0.312709	0.299423	0	0
MSTRG.72477.17	0.385037	0.332635	0	0
MSTRG.72477.19	0.47434	0.533329	0	0
MSTRG.72477.8	0.628027	0.655142	0	0
MSTRG.73907.4	0.498975	0.944366	0	0
MSTRG.74210.1	0.687118	0.865827	0	0
MSTRG.74379.9	0.000347	0	0.34135	0.267083
MSTRG.74620.4	0	0	0.231118	0.492963
MSTRG.74665.27	0.634689	0.467959	0	0.032034
MSTRG.74897.1	0	0	0.717247	0.410558
MSTRG.74898.2	0.923081	1.31227	0	0
MSTRG.75669.1	0	0	0.857852	0.863294
MSTRG.75698.8	29.286	20.9035	0.986808	0.069975
MSTRG.75699.5	1.44408	2.52701	0	0
MSTRG.75737.1	0	0	1.67276	1.12454
MSTRG.76200.1	0.203323	0.521554	0	0
MSTRG.76444.6	1.11019	1.75171	0	0.086041
MSTRG.77450.1	0.308072	0.301769	0	0
MSTRG.78242.3	4.01366	7.20202	0	0.530998
MSTRG.78551.1	1.41003	0.811657	0	0
MSTRG.79102.1	0	0	0.546134	0.687778
MSTRG.79387.4	1.70509	1.03218	0.033863	0.021298
MSTRG.79590.3	0	0	0.407699	0.30859
MSTRG.80011.3	0	0	0.788105	1.21774
MSTRG.80050.14	0.249214	0.369168	0	0
MSTRG.80586.4	0.029555	0.061386	0.856543	0.401314
MSTRG.80587.22	0.098861	0.109131	0	0
MSTRG.80722.2	9.21864	34.9595	0	0
MSTRG.80864.1	0.674407	1.58547	8.41203	8.6569
MSTRG.80911.2	0.630333	0.801685	0.016965	0.007311
MSTRG.8124.1	0.781674	1.08361	0	0
MSTRG.8148.2	3.25729	2.20843	0	0
MSTRG.81662.3	0.534238	0.693465	0	0.010905
MSTRG.8182.1	0	0	1.21607	1.4187
MSTRG.82024.1	0.127017	0.103951	0.744502	0.994798
MSTRG.82095.2	0.385681	0.187695	0	0
MSTRG.82332.1	0	0	0.426474	0.261627
MSTRG.82771.7	0.522071	0.840028	0	0
MSTRG.83503.10	0.294025	0.328696	0.004624	0.002874
MSTRG.83503.9	0.633778	0.322579	0	0
MSTRG.84068.1	1.29762	1.23769	18.2027	10.7283
MSTRG.84856.3	0	0	0.388431	0.187915
MSTRG.85344.1	0	0.029427	2.71629	2.1534
MSTRG.85344.2	4.96768	5.67141	0	0
MSTRG.85344.3	2.60544	5.94389	0.033268	0.029695
MSTRG.85526.3	5.62254	5.65524	0	0.964957
MSTRG.85639.1	0.220338	0.242587	1.47384	2.88656
MSTRG.85646.3	0.022	0.010256	2.49388	6.68026
MSTRG.86032.3	0	0	0.304855	0.867413
MSTRG.86322.2	0	0	0.596925	1.15389
MSTRG.86707.1	0.343931	0.52079	0	0
MSTRG.86732.1	1.6785	2.344	7.83987	7.82866
MSTRG.86853.1	1.06073	1.65527	5.11128	4.30168
MSTRG.87020.1	0.622456	0.262009	6.88977	7.29335
MSTRG.87196.10	0.24651	0	1.1914	2.18556
MSTRG.87429.1	0	0	0.201951	0.345769
MSTRG.88468.13	0	0	0.456933	0.76184
MSTRG.89021.1	0.551658	0.564312	4.61243	5.62789
MSTRG.89420.1	0.82344	0.148419	8.12287	5.7484
MSTRG.89442.14	0.142149	0.130633	0	0
MSTRG.89442.7	0.313951	0.187452	0	0
MSTRG.8975.2	1.13002	1.60696	0	0
MSTRG.89801.2	13.0111	5.12395	0	0
MSTRG.9017.2	1.48283	0.483483	0	0
MSTRG.9133.2	173.507	241.777	0	0
MSTRG.91427.2	0	0	0.305792	0.649283
MSTRG.91528.6	0.0265	0	0.165858	0.279764
MSTRG.91752.4	0.81219	1.08423	0.019545	0
MSTRG.92167.3	2.30903	2.15264	0.049412	0.073178
MSTRG.92191.2	0	0	0.533614	0.492694
MSTRG.92371.12	0.190693	0.133628	0	0
MSTRG.92797.1	2.17451	0.901298	0	0
MSTRG.92869.1	0.442494	0.49684	0	0
MSTRG.93298.1	0.027345	0	0.702793	0.845532
MSTRG.93507.4	2.03472	2.2479	8.87151	6.92399
MSTRG.93552.2	0.343679	0.489065	0	0
MSTRG.93930.2	0	0	0.580004	0.366796
MSTRG.93945.3	0.172651	0.472236	0	0
MSTRG.94156.7	0	0	3.0429	1.25356
MSTRG.94202.1	1.39199	1.27734	5.6458	6.91768
MSTRG.95014.1	0.470126	0.664317	0	0
MSTRG.95255.2	0	0	0.794992	0.54754
MSTRG.95425.5	0	0	1.09429	0.392717
MSTRG.95590.1	0.48036	0	5.92896	5.6605
MSTRG.96155.18	0	0	0.144366	0.354335
MSTRG.96686.1	0	12.8062	24.6342	26.195
MSTRG.96764.1	0	0.061357	1.77702	2.36662
MSTRG.96772.3	0.237314	0.499953	0	8.5e-05
MSTRG.96805.2	2.13817	1.71486	15.4969	12.0541
MSTRG.96805.3	0.71649	0.836199	13.1296	9.39183
MSTRG.96848.15	0	0	0.274369	0.365243
MSTRG.9691.1	0.285956	0.503995	12.2037	10.3491
MSTRG.96949.3	0.316391	0.259461	0	0
MSTRG.98081.3	0.765034	0.285786	0	0
MSTRG.98721.5	0	0	0.082254	0.204733
MSTRG.98839.9	0.666651	0.287556	0	0

## Sheet: DE mRNA
#ID	L01	L02	L03	L04
Capana00g000052	1.80877	2.44799	256.587	204.272
Capana00g000088	9.41809	15.7916	40.3924	39.7432
Capana00g000099	0.828448	0.879975	6.07936	4.35755
Capana00g000100	3.91918	2.72271	27.4064	16.9917
Capana00g000109	7.12848	7.08274	15.0936	16.002
Capana00g000125	4.22938	2.96546	7.2901	12.4202
Capana00g000157	8.01489	7.88669	1.81916	1.88806
Capana00g000183	0.750958	0.753436	4.40437	3.32817
Capana00g000189	45.8117	56.9206	13.1907	11.0752
Capana00g000202	41.1421	34.1894	164.734	107.515
Capana00g000214	8.65592	9.30955	26.9845	21.6827
Capana00g000219	8.00652	3.06933	16.7665	11.8184
Capana00g000229	14.4894	11.6064	196.353	158.332
Capana00g000272	0.295093	0.16798	4.4921	6.07608
Capana00g000321	0.655634	0.251622	2.64393	2.57827
Capana00g000324	31.2896	32.2597	83.3824	87.7874
Capana00g000357	0.284179	0.893105	9.39883	14.1124
Capana00g000368	3.1095	1.82314	10.724	9.10006
Capana00g000390	8.62636	7.73344	14.9139	14.1434
Capana00g000401	0.811407	0.753882	7.56514	8.75311
Capana00g000455	28.3697	25.6468	89.5746	84.9731
Capana00g000465	0.56634	0.59994	4.77932	3.14569
Capana00g000507	0.101685	0.074739	0.70123	0.827973
Capana00g000539	9.18355	7.54523	11.2804	11.2985
Capana00g000553	1.52143	1.18763	25.4233	43.2209
Capana00g000567	11.2382	10.4426	19.4537	17.5389
Capana00g000573	1.9783	1.06812	10.8648	13.0921
Capana00g000575	2.44474	4.30031	7.23495	6.77417
Capana00g000587	1.90663	1.58753	7.51142	10.2323
Capana00g000596	5.99128	6.96426	15.1238	11.8348
Capana00g000610	2.00778	1.53163	118.184	71.3055
Capana00g000615	0.279	0.202948	11.9434	13.8126
Capana00g000632	0.150052	0.173681	6.95307	8.37698
Capana00g000648	0.441828	0.432381	2.9159	3.68375
Capana00g000681	26.8796	30.048	81.5916	53.9
Capana00g000688	33.5655	29.0095	840.694	913.307
Capana00g000701	4.95214	2.84258	173.128	243.452
Capana00g000807	25.9673	23.4216	35.1722	38.7984
Capana00g000839	3.12304	2.9284	10.3133	15.0543
Capana00g000866	7.52942	6.65565	1.65779	1.74793
Capana00g000873	1.14145	1.871	7.98477	9.59886
Capana00g000874	3.18565	2.53032	39.8286	47.3468
Capana00g000909	0.093867	0.048574	1.75838	1.88756
Capana00g000910	0.131293	0.108272	2.32299	2.19179
Capana00g000914	1.62362	2.31038	0.380718	0.274122
Capana00g000923	0.124009	0.043295	0.374425	0.417509
Capana00g000949	28.2591	20.6675	509.714	555.825
Capana00g000955	25.0977	26.1412	33.6641	37.288
Capana00g000977	0.992859	0.83314	4.07546	5.11227
Capana00g000995	1.75537	2.27809	4.90367	5.8148
Capana00g001027	5.07189	6.87282	1.26601	0.977679
Capana00g001053	1.07828	1.24312	0.279555	0.145018
Capana00g001087	6.6701	8.42312	10.7999	8.62584
Capana00g001149	0.031706	0.058598	0.736976	0.437985
Capana00g001171	9.33706	7.3788	12.9506	16.9046
Capana00g001172	0.514494	0.218806	2.49664	2.74281
Capana00g001204	38.5616	40.7424	114.474	124.083
Capana00g001253	20.7723	22.2907	38.374	35.7431
Capana00g001259	0.571894	0.498584	0	0.022708
Capana00g001319	1.25805	1.36846	0.228943	0.362388
Capana00g001331	0.599411	0.292716	23.5484	19.6732
Capana00g001353	11.5694	7.5769	16.4875	13.0892
Capana00g001358	10.2708	9.44062	11.2527	10.3133
Capana00g001423	47.6292	43.642	109.517	125.251
Capana00g001427	3.01404	3.49358	1.04676	1.04661
Capana00g001428	3.36037	3.40119	6.16505	6.48923
Capana00g001445	0.154833	0	11.4858	10.6714
Capana00g001446	0.342199	0	9.47802	10.0782
Capana00g001450	163.75	172.928	0	0
Capana00g001491	3.18004	4.18577	1.24137	1.19847
Capana00g001496	1.8114	0.202135	75.0441	39.7118
Capana00g001497	0.189772	0.074604	10.8278	4.1383
Capana00g001503	107.747	85.152	202.775	199.107
Capana00g001522	3.38099	3.47596	0.921102	0.382769
Capana00g001526	2.47081	1.97062	6.14763	7.11071
Capana00g001538	3.90647	3.66458	5.39388	6.03339
Capana00g001578	0.581253	1.07502	0	0.250867
Capana00g001627	0.095839	0.068099	0.984189	0.795212
Capana00g001637	10.3648	13.9736	4.28209	3.53956
Capana00g001651	4.93093	3.94693	15.805	18.9144
Capana00g001653	0.964717	0.595614	2.35607	1.52299
Capana00g001660	51.0957	47.5338	71.9973	80.992
Capana00g001676	12.43	15.2125	21.4059	22.0411
Capana00g001698	10.8451	18.0998	319.228	536.028
Capana00g001770	1.11816	1.4493	0.287351	0.533045
Capana00g001780	2.05831	2.06645	47.5748	21.4896
Capana00g001823	0.042629	0.043012	2.02216	2.20152
Capana00g001861	0	0	1.72095	1.13717
Capana00g001879	27.4818	32.6584	11.0439	10.8607
Capana00g001885	8.07133	8.79806	1.93172	1.81861
Capana00g001901	8.22616	8.04496	16.6804	15.7624
Capana00g001918	29.258	24.2265	60.5999	66.6005
Capana00g001941	12.0998	11.6143	41.8059	35.0329
Capana00g001983	0	0	0.499569	1.22111
Capana00g001989	10.3991	7.99336	9.56146	8.91699
Capana00g002000	3.05487	1.26273	8.3885	5.77308
Capana00g002031	2.12205	1.32144	0.08143	0.066836
Capana00g002083	4.98518	6.03835	0.582138	0.123553
Capana00g002103	139.404	134.246	920.393	816.156
Capana00g002120	1.82375	2.40502	3.89161	4.73847
Capana00g002149	1.14321	1.33096	0.219148	0.253257
Capana00g002188	0.713876	0.466127	2.12295	1.64447
Capana00g002211	6.03515	6.31152	85.6808	65.4398
Capana00g002223	3.28478	1.69585	12.0402	13.3637
Capana00g002228	5.16062	5.22164	0.924652	1.62099
Capana00g002242	9.38709	8.9832	3.6584	3.15743
Capana00g002265	2.46149	2.26175	4.39088	5.55673
Capana00g002290	0.994554	1.34734	2.94021	2.9045
Capana00g002320	1.22826	0.718086	13.7958	14.5868
Capana00g002332	5.35393	4.99267	47.4845	47.34
Capana00g002347	1.32735	1.60258	7.40377	7.43769
Capana00g002363	2.05714	1.91962	22.9033	23.3262
Capana00g002376	36.7152	38.3918	57.6653	56.2889
Capana00g002382	2.71857	2.14805	4.75806	3.89151
Capana00g002391	0.599793	0.871972	2.47276	2.07869
Capana00g002392	13.7266	12.3106	27.6314	29.3662
Capana00g002413	6.14334	4.45069	10.7324	15.4564
Capana00g002440	14.5461	17.9963	5.50254	4.6686
Capana00g002443	0.914332	0.772488	2.35431	2.7242
Capana00g002444	21.1282	19.5516	152.82	136.888
Capana00g002491	0.932473	0.379766	5.88881	3.55862
Capana00g002492	2.36472	0.870972	9.04164	7.05323
Capana00g002502	13.8774	9.63989	21.8784	21.4771
Capana00g002551	0.824133	1.73636	4.88499	4.33129
Capana00g002556	15.5546	15.3831	6.36994	4.19947
Capana00g002610	2.1168	1.76011	0.149165	0.059817
Capana00g002622	0.235471	0.060835	1.17619	1.2372
Capana00g002623	0.338071	0.60209	5.71673	4.34034
Capana00g002626	5.56672	4.54806	8.88463	7.87572
Capana00g002634	5.96791	2.94216	8.56625	7.45018
Capana00g002646	17.2331	16.7	29.5753	27.0557
Capana00g002648	25.2614	18.7522	5.69438	5.98727
Capana00g002711	6.17673	5.01566	1.88491	1.64066
Capana00g002732	0.141864	0.411905	1.31764	1.26354
Capana00g002760	1.01167	0.616019	5.94939	3.35023
Capana00g002764	0.826428	0.7438	9.72058	7.68193
Capana00g002769	7.7778	7.33357	1.25204	1.9831
Capana00g002781	0.036668	0	1.89927	2.38757
Capana00g002807	5.35067	7.3628	14.4645	15.3519
Capana00g002809	21.6333	17.7075	35.2432	33.1975
Capana00g002810	10.2249	7.48161	16.0135	15.8549
Capana00g002817	5.7956	6.18857	9.08658	8.43119
Capana00g002831	8.72642	9.26891	2.15351	1.66593
Capana00g002843	2.2618	1.70219	4.218	3.99009
Capana00g002850	0.318874	0.427691	0	0
Capana00g002856	15.3311	12.7727	28.757	34.7316
Capana00g002873	0.362751	0.310311	11.8926	17.3372
Capana00g002879	31.0055	30.9634	63.9656	57.8567
Capana00g002883	2.39784	2.18594	10.2701	10.2914
Capana00g002884	54.6711	39.988	195.48	234.487
Capana00g002894	4.44932	4.39704	42.6787	35.7732
Capana00g002895	11.3676	13.3892	114.146	150.887
Capana00g002896	12.9871	15.4308	75.9589	73.3699
Capana00g002898	124.018	134.657	509.329	461.854
Capana00g002899	129.811	140.32	540.7	347.317
Capana00g002921	5.23761	4.69895	1.52059	1.36791
Capana00g002941	8.12	5.9649	17.6336	17.7131
Capana00g002954	1.11678	2.0022	0	0.104382
Capana00g002963	21.255	12.9466	6.00245	3.81428
Capana00g002970	3.93135	2.71361	30.2348	59.377
Capana00g002971	0.135577	0.085975	2.05909	2.78547
Capana00g002980	0.230166	0.114399	1.18296	0.824381
Capana00g002981	2.57194	2.93584	6.67606	5.24751
Capana00g002983	0.487973	0.212313	8.48767	4.39294
Capana00g002988	32.2824	36.0894	57.5214	54.6571
Capana00g002989	0.611065	0.580813	8.8177	8.9163
Capana00g003007	5.65184	5.04461	31.9046	31.5718
Capana00g003026	0	0	0.452809	0.261214
Capana00g003083	3.98312	3.07166	86.0633	133.084
Capana00g003111	138.431	148.776	46.3408	44.1694
Capana00g003114	0	0	3.64744	3.06539
Capana00g003119	11.89	12.4102	2.52723	3.4444
Capana00g003127	3.87671	2.08322	6.71882	5.45843
Capana00g003131	44.695	58.1887	21.39	11.7531
Capana00g003134	3.48457	3.09284	36.3521	47.9614
Capana00g003154	3.29414	2.60541	12.4917	10.7581
Capana00g003162	0.052435	0.097269	6.80654	9.01836
Capana00g003163	0	0.083209	9.1725	13.353
Capana00g003170	4.59936	4.38738	8.39308	10.3922
Capana00g003208	1.45612	2.62546	0.360969	0.70429
Capana00g003219	14.1633	10.4503	25.3509	21.6277
Capana00g003229	1.29525	1.44069	4.08065	2.54447
Capana00g003231	10.2246	7.13076	99.8839	129.321
Capana00g003260	1.11266	0.833576	5.47441	4.46251
Capana00g003271	0.457119	0.155889	0.391538	0.616588
Capana00g003302	7.85124	5.32652	26.9351	25.6095
Capana00g003369	30.4171	27.5069	60.9899	50.527
Capana00g003379	20.6313	22.1067	6.14731	6.59603
Capana00g003384	24.5659	31.6632	6.22239	9.5106
Capana00g003385	9.41265	8.27845	1.44172	2.54115
Capana00g003394	6.1523	5.49975	8.52581	9.91146
Capana00g003415	1.80465	2.08351	2.05212	3.54048
Capana00g003430	14.2939	15.1857	35.131	32.9203
Capana00g003431	13.1979	13.0851	18.9857	17.393
Capana00g003491	2.37955	1.95979	13.2618	13.3554
Capana00g003499	2.72231	1.15211	8.90463	7.01835
Capana00g003508	57.8819	68.7808	18.4596	17.4125
Capana00g003520	23.6828	28.2006	46.5904	46.8252
Capana00g003522	3.3715	3.79848	5.91903	7.66177
Capana00g003533	0.246118	0.365029	1.30042	1.81431
Capana00g003537	2.80509	1.23694	3.92059	4.773
Capana00g003545	0.913162	1.75778	4.65452	2.87264
Capana00g003552	4.68129	3.81592	9.17154	6.66074
Capana00g003567	10.1653	11.1867	14.2147	18.8728
Capana00g003598	65.1652	67.3624	9.56082	11.7577
Capana00g003628	0.500879	0.78226	33.4775	43.6082
Capana00g003650	0.560623	0.22247	8.84872	7.41762
Capana00g003659	13.8303	14.8786	27.9761	23.8704
Capana00g003665	7.30642	7.84877	3.26114	3.4329
Capana00g003673	11.4551	13.723	4.65593	4.20248
Capana00g003683	7.84566	8.17304	2.93249	3.09735
Capana00g003691	154.637	120.654	931.82	966.315
Capana00g003742	2.83525	4.32866	5.17228	4.80784
Capana00g003743	2.89054	2.9226	9.7996	17.5361
Capana00g003763	1.06175	1.67394	4.651	4.76503
Capana00g003774	14.5744	14.8219	56.0331	61.4584
Capana00g003775	2.27959	1.17958	0.327375	0.074476
Capana00g003781	22.826	11.589	27.9436	37.4468
Capana00g003808	1.51893	1.71385	3.38245	3.06642
Capana00g003809	4.95902	5.80243	8.79089	8.65324
Capana00g003826	4.50766	5.23861	1.48142	2.29236
Capana00g003846	4.75752	4.20613	10.7649	10.2122
Capana00g003858	6.95114	5.34225	125.655	126.501
Capana00g003859	10.6049	7.77177	65.2467	69.8491
Capana00g003925	8.86756	11.604	4.72539	3.237
Capana00g003951	1.35573	1.49372	0.289165	0.195595
Capana00g003955	4.11509	3.79556	0.954285	0.862253
Capana00g003966	8.21095	8.26915	12.8446	13.3855
Capana00g004030	2.77683	1.93594	6.96606	7.22988
Capana00g004036	5.72294	5.12185	1.03907	0.940595
Capana00g004056	0.658491	0.308094	0.804199	1.04459
Capana00g004112	0.483289	0.80069	30.3	22.7526
Capana00g004127	11.0234	11.2369	4.40817	3.99062
Capana00g004144	3.1984	4.09441	1.18077	1.16093
Capana00g004151	68.1096	61.3066	151.637	150.532
Capana00g004154	3.09981	3.22626	5.16308	6.47201
Capana00g004159	0.424021	0.032527	1.90189	0.981122
Capana00g004199	0.060076	0.042469	1.02941	1.1773
Capana00g004209	3.73951	5.87259	1.29099	1.1774
Capana00g004213	19.6938	20.0911	22.1977	23.3748
Capana00g004275	38.542	36.0938	781.138	733.039
Capana00g004277	5.35591	6.32906	46.7084	26.7042
Capana00g004294	0.773825	0.579135	0.030264	0.069821
Capana00g004312	2.33827	2.3923	0.318808	0.136393
Capana00g004373	0.059252	0.036302	0.461735	0.459085
Capana00g004414	1.95663	2.24865	6.45961	4.09639
Capana00g004460	10.1707	10.1119	16.3956	13.4614
Capana00g004463	1.30783	0.991339	6.583	7.21178
Capana00g004468	0.262996	0.158953	1.78794	1.51327
Capana00g004469	31.4339	31.4009	701.816	717.495
Capana00g004475	6.57413	5.82505	10.8363	12.8557
Capana00g004478	29.4093	17.6441	70.3744	77.6728
Capana00g004508	5.90999	7.34456	34.468	25.3498
Capana00g004515	11.48	11.9064	3.88399	3.97199
Capana00g004543	0.632794	0.67538	1.60838	1.7387
Capana00g004544	10.3589	8.67185	2.81324	2.97059
Capana00g004545	127.052	140.19	496.939	426.596
Capana00g004561	2.77351	3.15547	43.6041	28.9114
Capana00g004572	11.1105	8.65605	2.38832	1.85894
Capana00g004582	2.73241	3.64415	0.22605	0.457787
Capana00g004587	10.8957	12.4882	2.38895	2.57129
Capana00g004619	0.229807	0.127448	1.69314	2.35884
Capana00g004627	7.5364	6.53883	0.591612	1.42163
Capana00g004634	4.79536	4.76308	30.3082	38.5238
Capana00g004639	0.482214	0.63381	2.7003	3.68236
Capana00g004668	4.05313	2.67189	5.8353	6.40043
Capana00g004674	0.342989	0.208688	1.27045	0.660289
Capana00g004675	2.10505	1.36308	18.3811	19.8448
Capana00g004684	4.72763	4.54162	1.38964	1.59911
Capana00g004735	45.5561	26.973	31.4218	35.5422
Capana00g004747	0.111238	0.019171	1.1253	1.71294
Capana00g004748	5.25059	4.12616	14.808	23.1444
Capana00g004750	1.92385	0.660335	9.40192	13.0526
Capana00g004766	0.082787	0.040511	1.16968	1.06851
Capana00g004772	336.238	327.36	506.34	537.953
Capana00g004803	0.016565	0.024723	0.507553	0.373314
Capana00g004816	4.87772	5.00118	0.177637	0.294034
Capana00g004818	4.55645	4.89907	0.065586	0.275462
Capana00g004819	3.91506	3.87726	0.06237	0.302569
Capana00g004824	1.904	1.85433	3.5625	3.31457
Capana00g004850	0.104837	0.144647	1.22178	1.90289
Capana00g004851	5.37796	4.42645	11.1059	12.9665
Capana00g004878	0	0	2.60944	3.24941
Capana00g004890	4.94328	3.59597	8.59129	8.76349
Capana00g004904	0.251645	0.267447	1.24954	0.753968
Capana00g004922	0.481834	0.391674	1.95537	2.92921
Capana00g004925	1.15526	0.876664	12.9588	23.2446
Capana00g004942	17.8348	16.5369	25.5659	23.4095
Capana00g004949	1.67714	2.08434	2.36	2.34093
Capana00g004967	2.14488	1.4836	5.03237	6.6988
Capana00g004975	3.18665	1.92849	9.80077	10.2925
Capana00g004976	3.04818	5.05378	0.648271	0.571272
Capana00g005010	30.3011	19.3224	37.014	44.0387
Capana00g005071	73.6974	75.0545	15.5725	16.3201
Capana00g005078	1.5034	0.252134	10.8822	10.1883
Capana00g005111	21.4679	25.0627	59.0002	52.2573
Capana01g000009	0.416404	0.260246	1.57348	1.8737
Capana01g000010	62.1343	59.0492	20.6483	23.989
Capana01g000013	40.4397	37.0022	71.9527	73.2703
Capana01g000018	1.51144	1.32291	2.81697	2.85416
Capana01g000048	16.0502	10.8062	107.813	92.8784
Capana01g000049	1.70619	1.93744	2.57558	2.1433
Capana01g000053	48.2543	35.2531	12.1298	13.0124
Capana01g000054	0.103315	0.127846	6.49268	6.67983
Capana01g000077	18.7123	17.3931	5.88696	6.39703
Capana01g000092	2.30099	3.17922	8.979	6.3187
Capana01g000114	357.513	347.363	668.264	607.253
Capana01g000138	0.660449	1.02699	3.75814	4.87339
Capana01g000148	18.7364	16.3252	38.7088	42.7793
Capana01g000155	11.5456	11.9649	3.70811	3.56171
Capana01g000175	1.64303	0.623024	13.876	13.0412
Capana01g000176	0.11728	0.007268	1.83011	1.47352
Capana01g000177	14.3941	10.8921	3.74728	4.75322
Capana01g000179	1.37729	1.15187	4.59654	4.20402
Capana01g000181	2.51231	1.97328	10.9005	14.3856
Capana01g000192	2.00471	1.68127	4.53486	5.50485
Capana01g000194	36.3983	32.2652	7.40838	8.52132
Capana01g000197	4.91994	3.07763	55.3274	52.2033
Capana01g000223	10.7606	9.52087	1.51374	2.16696
Capana01g000239	15.8698	14.1796	15.2801	18.4648
Capana01g000246	12.5996	13.4443	65.4954	51.8285
Capana01g000247	3.16391	2.54776	220.615	277.93
Capana01g000256	2.12421	2.5102	0.473917	0.702258
Capana01g000263	4.93492	4.47852	0.687937	0.786876
Capana01g000273	4.5608	3.40973	13.5815	14.7657
Capana01g000276	65.3028	71.5623	210.456	207.251
Capana01g000284	1082.27	1133.86	406.274	245.835
Capana01g000301	3.42171	3.9898	55.5347	60.5774
Capana01g000303	20.4004	16.3035	44.8919	41.8771
Capana01g000326	5.41695	11.5234	18.9833	16.2532
Capana01g000351	2.56408	2.36054	9.88027	6.46734
Capana01g000355	13.4248	9.42001	50.9892	64.6219
Capana01g000375	29.7624	28.1454	10.4032	10.3008
Capana01g000377	7.89308	6.62351	12.8087	13.7878
Capana01g000391	0.259016	0.682089	2.82503	3.48549
Capana01g000392	26.5498	23.1721	42.8973	36.5487
Capana01g000413	3.19036	2.65223	24.0486	18.9879
Capana01g000415	6.99473	6.98355	8.96191	9.22416
Capana01g000418	7.39711	4.30894	21.6199	22.6151
Capana01g000423	2.99217	2.64402	11.0904	17.9412
Capana01g000441	2.44662	1.89052	37.136	34.091
Capana01g000460	10.7163	10.4481	14.5424	18.2387
Capana01g000466	12.4203	9.49596	1.68557	1.90646
Capana01g000487	6.92288	8.31405	2.08511	1.83164
Capana01g000498	33.9708	22.0101	49.7442	53.8578
Capana01g000506	19.232	14.3817	40.1735	45.9238
Capana01g000511	8.54083	8.22027	30.1126	33.1471
Capana01g000522	0.070685	0.021143	1.86897	1.87859
Capana01g000526	4.65054	2.31973	10.6755	8.76648
Capana01g000530	10.8336	11.7504	4.05014	3.92861
Capana01g000552	2.53752	1.20781	26.716	23.7831
Capana01g000561	3.91775	2.25765	5.53994	4.51261
Capana01g000562	10.3477	8.68175	24.8851	27.7721
Capana01g000563	0.124097	0.037013	1.45918	2.0003
Capana01g000574	33.8096	34.944	129.552	117.527
Capana01g000575	9.41522	7.25479	205.664	193.37
Capana01g000581	3.15737	2.54961	16.8789	24.0592
Capana01g000607	0.218069	0.167868	1.66804	0.825917
Capana01g000614	1.1275	1.16263	5.52476	6.69367
Capana01g000621	7.81719	6.87972	11.3105	10.1464
Capana01g000645	0.109634	0.106421	1.4222	2.33607
Capana01g000647	4.68035	7.21123	0.865415	0.025336
Capana01g000648	12.6171	14.2128	2.40435	2.80855
Capana01g000654	56.0563	47.9414	184.397	163.144
Capana01g000659	3.84793	3.9305	34.5217	33.3053
Capana01g000661	0.523201	0.251783	44.3822	59.8779
Capana01g000662	3.72121	3.72424	384.077	482.274
Capana01g000686	0.288104	0.090599	21.5927	19.1873
Capana01g000689	27.2068	21.8723	43.3891	49.7824
Capana01g000690	0.518426	0.621612	5.81286	5.89706
Capana01g000691	5.02156	3.49192	19.3714	16.6347
Capana01g000693	1.96114	0.982321	16.5103	12.9969
Capana01g000694	32.3767	35.5921	12.2397	10.0194
Capana01g000696	21.2228	15.953	51.1799	69.3938
Capana01g000697	3.55368	2.57746	19.5843	19.9349
Capana01g000704	1.72355	1.35163	2.90786	2.91412
Capana01g000747	0.594289	0.505742	1.35053	1.08127
Capana01g000755	0.199337	0.165789	4.97079	7.06352
Capana01g000756	29.1462	25.406	60.4184	57.5986
Capana01g000774	4.02086	4.12174	1.05224	1.51504
Capana01g000781	4.47721	3.80232	2.56521	2.79014
Capana01g000789	0.005439	0	1.07994	0.269376
Capana01g000793	4.86095	5.22473	194.135	188.257
Capana01g000795	22.3706	22.6705	50.0765	68.1676
Capana01g000809	43.7961	57.3614	14.6245	8.80049
Capana01g000815	10.7731	12.6129	20.4503	22.8908
Capana01g000816	1.66861	1.37023	3.53733	4.6821
Capana01g000843	19.6563	18.1441	52.9718	38.9205
Capana01g000854	16.9951	16.1167	5.59045	4.72056
Capana01g000855	19.8419	19.7779	26.1501	27.0675
Capana01g000880	0.082895	0.067488	1.52843	2.1513
Capana01g000884	3.27341	3.27354	0.743205	0.777711
Capana01g000887	0.887588	0.723749	1.60405	2.49701
Capana01g000892	0.090685	0.138977	6.04316	5.65358
Capana01g000922	1.95799	1.72961	0.296603	0.233346
Capana01g000955	18.6686	16.1405	4.51577	4.86447
Capana01g000958	77.2903	51.2094	190.619	212.53
Capana01g000966	0.648617	0.684221	2.92295	2.21214
Capana01g001014	197.044	171.722	882.989	1117.57
Capana01g001016	5.40202	4.77144	1.54883	1.64002
Capana01g001053	2.28957	0.849402	71.3613	56.9764
Capana01g001061	3.86344	2.95389	13.1198	11.3319
Capana01g001083	20.9742	15.7631	45.4965	56.0986
Capana01g001085	37.5769	40.7445	84.9175	58.9046
Capana01g001092	11.9539	14.8667	21.5662	26.8488
Capana01g001098	43.1987	41.2047	159.819	198.268
Capana01g001108	0.411921	0.385928	1.46953	1.70765
Capana01g001112	1.56291	1.01753	123.61	137.372
Capana01g001128	2.6362	2.00305	0.467036	0.399479
Capana01g001131	7.82564	8.5194	0.145147	0.336315
Capana01g001149	8.32861	8.62183	2.30395	3.05234
Capana01g001151	11.758	9.84558	3.09499	3.04088
Capana01g001225	0.916363	0.565081	1.52764	1.47556
Capana01g001266	29.4468	22.5359	3.30602	2.67162
Capana01g001280	17.9847	15.2348	29.6425	32.1615
Capana01g001284	0.836128	1.16005	68.0044	50.1841
Capana01g001326	130.312	95.2356	40.2424	36.9126
Capana01g001338	16.0097	18.087	24.2499	18.7246
Capana01g001342	20.3466	18.8822	23.7558	21.3451
Capana01g001351	9.37307	6.56716	18.7499	12.2279
Capana01g001352	1.1509	0.503268	40.3681	43.8474
Capana01g001372	6.87402	7.42052	37.3925	34.9434
Capana01g001398	2.35807	2.90424	4.26649	4.74134
Capana01g001399	0.453893	0.528057	16.0426	21.8647
Capana01g001410	1.3491	1.46611	0	0.249391
Capana01g001420	2.47377	2.29564	0.384633	0.142204
Capana01g001426	2.10788	1.70064	0.08542	0.103666
Capana01g001433	0.278274	0	17.0005	26.5301
Capana01g001434	0.754597	0.503792	27.0693	40.943
Capana01g001435	0.877075	0.275501	2.20815	2.56171
Capana01g001441	18.3404	17.8655	59.0239	59.519
Capana01g001447	0.491116	0.321343	4.06912	2.59754
Capana01g001467	1.25251	1.71115	17.022	12.6071
Capana01g001470	2.39174	0.377195	4.5008	3.08969
Capana01g001472	2.82119	3.47023	1.18457	0.819955
Capana01g001473	10.7762	11.1458	4.09829	4.81494
Capana01g001505	18.1155	11.8046	74.3215	86.9961
Capana01g001525	0.215631	0.225166	2.40842	3.1266
Capana01g001543	1.48879	2.48518	0.2378	0.220195
Capana01g001549	7.33476	8.3324	9.51295	10.2235
Capana01g001574	0.701105	0.667598	0.069663	0.03289
Capana01g001580	0.219579	0.144085	1.02402	0.846056
Capana01g001602	0.143054	0.060758	3.41474	2.42518
Capana01g001614	2.1436	1.50927	0.157178	0.145537
Capana01g001622	7.20933	4.90374	10.8433	11.1691
Capana01g001670	8.73894	7.97768	1.56612	1.77111
Capana01g001671	0.104955	0.153779	4.11843	4.84588
Capana01g001678	5.78455	4.61482	30.4537	29.6004
Capana01g001692	0.92995	0.689441	6.93379	9.9052
Capana01g001697	2.34638	2.5569	0.209446	0.357777
Capana01g001708	0.0242	0	0.099792	0.224725
Capana01g001719	89.9599	111.552	139.842	163.71
Capana01g001737	7.21801	9.10765	11.6161	12.0966
Capana01g001739	1.17553	0.966468	2.35496	1.71592
Capana01g001741	1.08841	1.11796	0.213768	0.133459
Capana01g001764	1.99252	1.42194	0.261488	0.097162
Capana01g001768	0.197874	0.114072	1.29689	1.19875
Capana01g001841	10.0739	10.1894	1.43996	2.70366
Capana01g001865	1991.24	1670.28	0	0
Capana01g001893	3.44229	2.34251	65.2951	84.1442
Capana01g001911	4.52302	4.49256	10.9727	11.0494
Capana01g001912	0.738438	0.676291	14.2887	16.982
Capana01g001932	8.45054	9.24206	12.2229	13.8086
Capana01g001944	0.837539	0.880889	20.6644	23.4309
Capana01g001981	9.85139	7.99949	18.0482	16.451
Capana01g002012	11.7684	13.2968	33.2026	32.4542
Capana01g002050	258.106	302.651	455.49	496.644
Capana01g002051	129.189	108.05	202.474	204.97
Capana01g002060	3.7893	3.35545	0.967265	1.0071
Capana01g002104	39.8254	42.8467	275.814	350.878
Capana01g002117	15.5896	16.5602	4.6728	3.77845
Capana01g002131	2.56909	2.81211	8.45268	8.7493
Capana01g002143	6.52308	7.44846	2.92926	2.65744
Capana01g002156	1.08113	1.16973	0.232485	0.20875
Capana01g002157	4.50856	4.17666	5.38922	5.40221
Capana01g002170	1.18492	1.49314	2.78818	1.93952
Capana01g002213	0.243908	0.271906	2.17339	3.02049
Capana01g002214	14.2421	8.94675	17.8633	20.4071
Capana01g002222	5.54488	6.37147	1.63353	1.66736
Capana01g002267	0.042471	0.034179	0.792151	0.753744
Capana01g002285	0.123084	0.123578	0.325965	0.418274
Capana01g002332	0.346	0.599684	3.15014	2.04728
Capana01g002339	10.8471	9.84966	42.561	40.1325
Capana01g002355	2.48639	3.14166	0.182512	0.376102
Capana01g002356	5.81864	6.33459	9.25662	10.9723
Capana01g002361	31.0521	34.7032	73.7608	84.0957
Capana01g002369	45.3698	51.9259	742.845	724.35
Capana01g002373	1.84658	2.3607	59.1716	38.4253
Capana01g002376	0.662268	0.614263	47.041	85.7555
Capana01g002402	3.1049	3.47451	0.665335	0.384721
Capana01g002403	12.4666	11.1925	5.14708	4.9954
Capana01g002468	4.69586	0.114458	6.33174	8.32252
Capana01g002469	1.33774	1.13767	1.69579	2.14327
Capana01g002476	37.9326	37.089	58.9483	70.6018
Capana01g002509	38.8124	54.4424	14.5109	16.805
Capana01g002525	22.132	16.7311	25.9314	30.9426
Capana01g002526	29.1492	23.6793	127.405	81.913
Capana01g002530	4.9701	5.39653	20.6977	20.092
Capana01g002533	0.608026	0.687358	0.085835	0.052187
Capana01g002554	0.030513	0.08137	0.288758	0.236781
Capana01g002555	1.10119	0.673505	63.2507	86.7068
Capana01g002561	24.5191	27.2979	107.807	115.322
Capana01g002572	241.174	271.483	1154.11	1087.3
Capana01g002598	0.200453	0.192873	4.12964	4.34949
Capana01g002604	2.53258	1.70233	4.97245	4.48152
Capana01g002605	50.643	48.2334	72.4389	77.8605
Capana01g002606	93.1816	78.8662	139.793	137.789
Capana01g002626	6.5796	5.64956	1.62958	3.62931
Capana01g002630	16.978	15.5491	31.7535	36.4738
Capana01g002644	0.447567	0.744707	4.82151	4.6152
Capana01g002660	3.51223	4.04655	13.0519	14.5193
Capana01g002674	87.6075	109.147	14.4545	12.4076
Capana01g002680	0.111504	0.106116	0.589181	0.529735
Capana01g002681	0.41023	0.48882	3.17806	2.10701
Capana01g002708	12.2699	7.22227	84.6961	93.7562
Capana01g002745	42.0918	37.8529	76.6876	56.0133
Capana01g002746	0.664461	0.710554	32.9433	36.7256
Capana01g002747	21.2688	11.1196	57.5326	57.432
Capana01g002754	0.133513	0.123265	0.558786	0.427064
Capana01g002760	1.05905	0.598207	0	0
Capana01g002771	10.1871	10.4117	44.2923	67.7735
Capana01g002782	4.43975	3.46492	24.2507	24.8251
Capana01g002803	20.9784	16.6278	148.852	124.352
Capana01g002806	3.2782	2.93764	0.836579	0.730609
Capana01g002809	0.21597	0.012204	9.87216	12.3273
Capana01g002820	4.971	3.24638	12.1138	12.2042
Capana01g002824	1.99233	0.841532	4.6762	4.82231
Capana01g002845	4.03317	2.1172	26.7465	14.5016
Capana01g002850	4.99331	4.32618	1.92471	1.03316
Capana01g002853	2.79786	2.11682	29.4827	28.8526
Capana01g002854	0.139063	0.228842	7.35439	7.34548
Capana01g002869	23.0829	22.4123	5.31275	7.97167
Capana01g002885	1.597	1.58553	3.23624	3.13267
Capana01g002905	0	0.06778	18.7275	12.5403
Capana01g002906	0.230874	0	20.912	10.9455
Capana01g002908	9.95901	8.4679	13.8264	13.1862
Capana01g002915	4.02377	3.95464	87.7636	99.8887
Capana01g002920	1.63269	2.15667	0.255668	0.30822
Capana01g002926	0.016762	0.031944	2.31996	2.97518
Capana01g002937	1.55739	1.28544	375.069	329.265
Capana01g002944	0.409643	0.283877	4.99076	3.04383
Capana01g002946	14.9608	10.8216	85.9232	81.5189
Capana01g002948	35.4703	19.3872	363.786	267.124
Capana01g002957	34.6969	22.9006	205.705	201.824
Capana01g002960	0.441031	0.078585	7.57859	8.73812
Capana01g002961	2.10632	0.332566	4.79212	3.23499
Capana01g002971	2.1659	2.11765	0.602255	0.814203
Capana01g002986	1.3773	0.968279	2.67525	3.24117
Capana01g003003	24.1254	27.7172	65.4038	63.5308
Capana01g003006	5.7374	6.90688	11.1641	9.32127
Capana01g003084	1.27212	0.638953	2.95751	4.36156
Capana01g003085	2.4021	2.33446	0.823891	0.551602
Capana01g003086	2.74082	1.95451	0.360592	0.610857
Capana01g003088	2.66463	2.49338	0.315464	0.972792
Capana01g003098	9.09246	7.66123	18.5029	17.4993
Capana01g003099	9.09009	7.77243	18.4292	17.8783
Capana01g003107	364.328	354.929	1333.43	1435.91
Capana01g003136	1.00592	1.65312	10.6217	10.4503
Capana01g003182	0.154223	0.114442	1.24198	0.684413
Capana01g003184	2.42184	1.96199	39.2229	64.9064
Capana01g003196	39.0423	41.9535	81.3821	88.2294
Capana01g003198	6.62681	3.68753	42.3592	51.0334
Capana01g003230	11.4359	9.56607	29.8882	32.8376
Capana01g003242	0.028788	0.020883	2.82827	1.55214
Capana01g003254	0.480064	0.600273	0	0
Capana01g003289	4.89595	3.47004	16.3651	19.7196
Capana01g003320	2.37874	3.20428	0.795183	0.797217
Capana01g003355	6.4944	7.87998	4.50919	2.09669
Capana01g003356	30.1514	31.0659	5.09486	5.83312
Capana01g003377	41.2145	30.0436	69.7888	76.1103
Capana01g003398	0	0.007876	0.823312	1.22952
Capana01g003402	243.151	251.661	364.396	367.416
Capana01g003403	0.038138	0.037697	1.04596	1.01808
Capana01g003406	4.84188	4.36234	4.65023	7.76768
Capana01g003423	9.15084	10.4185	3.03687	2.90472
Capana01g003425	5.58822	4.34404	8.41534	11.0403
Capana01g003490	1.65003	1.56309	3.01085	2.8512
Capana01g003502	0.379454	0.343629	4.25931	6.47294
Capana01g003505	0	0.04147	4.61284	10.8676
Capana01g003507	0	0	4.2752	7.11994
Capana01g003523	0.265113	0.31122	2.11822	2.79822
Capana01g003533	1.81716	1.4601	0.346152	0.343461
Capana01g003534	49.6176	46.127	16.0454	16.6989
Capana01g003535	8.64796	8.60865	2.37873	2.17746
Capana01g003550	0.24452	0.42592	3.6647	2.3295
Capana01g003556	1.52238	1.26775	4.9813	6.4435
Capana01g003561	1.01342	0.44184	73.0243	76.0416
Capana01g003592	4.12017	3.1705	10.6108	10.1448
Capana01g003601	1.0902	2.42889	0	0
Capana01g003618	2.61535	1.50176	30.4518	37.9878
Capana01g003627	0.010819	0.051654	6.92019	5.0749
Capana01g003647	8.45539	9.81369	20.8467	23.4937
Capana01g003666	1.18077	1.01507	3.77411	3.47747
Capana01g003671	0.252723	0.467252	0	0
Capana01g003696	0.837074	0.694491	2.16576	3.18378
Capana01g003735	3.42074	3.21526	4.0718	3.3203
Capana01g003762	6.10616	5.73774	15.3211	19.1808
Capana01g003776	3.73322	2.58782	7.19231	5.97857
Capana01g003824	16.3381	11.1873	172.6	183.658
Capana01g003839	11.2613	6.77898	24.9192	36.7435
Capana01g003851	1.08713	1.20125	3.2125	3.41811
Capana01g003854	0.443473	0.141068	2.96477	1.26161
Capana01g003862	2.06893	2.06619	0.947695	0.522442
Capana01g003941	0.114901	0.278241	3.74738	2.02076
Capana01g003948	2.98459	3.48346	0.51024	0.401405
Capana01g003966	0.156178	0	9.32225	8.96552
Capana01g003983	1.39786	1.68363	0.870219	0.60602
Capana01g004002	18.8183	29.3135	41.3076	46.8088
Capana01g004004	0.453493	0.459507	0.760964	0.623819
Capana01g004048	0.623003	0.820649	0.096413	0.10208
Capana01g004050	3.06922	3.9553	31.3794	22.7921
Capana01g004052	82.8279	76.4822	15.2672	18.2687
Capana01g004068	50.3491	36.6195	10.8727	15.8114
Capana01g004079	3.97665	5.05439	0.712914	0.519651
Capana01g004093	2.54979	2.35831	21.3606	25.174
Capana01g004107	11.1763	12.6206	24.2944	20.0958
Capana01g004119	0.43728	0.200158	1.84014	1.10455
Capana01g004197	0.211293	0.467684	3.50789	2.53567
Capana01g004201	6.28454	4.67669	155.678	122.73
Capana01g004230	1.32287	1.94511	45.7355	25.7134
Capana01g004263	0.616095	0.459498	3.04345	2.45395
Capana01g004288	1.93991	1.90306	0.396409	0.329917
Capana01g004332	3.73933	3.22271	9.98361	9.56217
Capana01g004338	7.03384	5.81304	24.1884	32.3624
Capana01g004339	4.58839	3.2916	8.75245	10.4831
Capana01g004352	1.51093	1.53421	104.126	105.681
Capana01g004355	5.92895	5.14071	2.96592	3.04591
Capana01g004357	41.0319	49.8705	14.3163	12.9124
Capana01g004377	9.75786	9.63557	2.96843	2.29758
Capana01g004380	1.43489	0.878251	20.7854	18.5143
Capana01g004389	0.681946	1.49882	1.28699	2.99497
Capana01g004441	2.64857	0.788705	44.5169	36.3061
Capana01g004444	0	0.004303	5.68704	2.90593
Capana01g004472	25.2747	21.1388	281.912	356.518
Capana01g004480	9.75672	8.50792	70.4044	58.0318
Capana01g004481	4.08291	5.54003	6.70687	7.30491
Capana02g000014	5.25815	5.09776	9.05244	10.2866
Capana02g000058	7.64863	7.02824	48.916	45.377
Capana02g000059	20.4988	23.0314	113.92	128.015
Capana02g000078	1.00049	1.16752	0.161896	0
Capana02g000080	14.3813	12.7922	115.328	96.4268
Capana02g000082	0.346106	0.371417	3.71098	2.25342
Capana02g000085	5.145	5.14123	30.3051	21.997
Capana02g000109	13.2184	5.7218	6.87217	8.32119
Capana02g000131	0.451946	0.262131	0.817418	0.820522
Capana02g000173	28.3929	32.7522	9.49794	8.57477
Capana02g000207	8.58864	8.75351	1.42628	1.58513
Capana02g000230	2.75184	2.30484	8.32023	7.9746
Capana02g000234	6.2278	4.98031	1.7462	1.17501
Capana02g000256	6.36628	6.43526	1.93104	1.84123
Capana02g000267	15.8335	20.3131	7.37676	6.83223
Capana02g000279	0.060999	24.2292	54.2835	51.696
Capana02g000288	1.39566	1.06883	3.75999	6.54121
Capana02g000296	3.39751	5.64489	6.25708	5.53894
Capana02g000410	8.69835	4.71143	5.82723	6.04335
Capana02g000419	14.2414	19.8128	8.78168	7.25878
Capana02g000434	9.7024	10.9513	3.69349	2.47381
Capana02g000436	0.736151	0.378198	16.293	14.8
Capana02g000440	31.1167	23.6185	39.9801	45.7462
Capana02g000468	6.14152	7.46403	2.21718	2.015
Capana02g000475	7.79248	6.24866	27.4242	20.3484
Capana02g000489	53.7035	49.2442	23.2146	14.6595
Capana02g000520	5.56859	5.117	10.1013	10.8806
Capana02g000568	0.127712	0.234786	2.00264	2.41262
Capana02g000587	0	0	0.84766	1.97998
Capana02g000632	2.68411	3.64178	42.9004	45.3085
Capana02g000666	22.0697	16.1077	103.629	107.55
Capana02g000676	0.020448	0.006136	1.69918	0.970245
Capana02g000685	1.70912	1.18254	18.2228	17.1616
Capana02g000687	0.998414	0.743139	15.9711	14.8306
Capana02g000700	4.44833	4.73316	0.996713	1.22588
Capana02g000719	3.88447	3.39541	7.74154	9.6136
Capana02g000737	0.580807	0.335216	2.12165	1.79511
Capana02g000751	2.97713	3.41942	1.40642	0.6241
Capana02g000782	4.38921	4.03542	11.4966	10.0558
Capana02g000783	0.200058	0.199021	2.62199	1.93569
Capana02g000785	0.827326	0.117138	7.94822	7.90132
Capana02g000787	0.485602	0.214349	42.8212	56.4596
Capana02g000803	9.26	9.02396	1.84117	3.07659
Capana02g000832	1.06056	0.259267	2.22945	2.11227
Capana02g000833	40.5282	29.6678	80.1578	83.8325
Capana02g000893	1.82038	1.23761	12.5358	10.6246
Capana02g000906	0.662585	0.139115	3.07983	2.07988
Capana02g000908	0.256396	0.716489	3.17983	2.07555
Capana02g000934	4.45921	3.28165	6.6525	6.05475
Capana02g000945	1.89854	1.06291	86.6861	90.2846
Capana02g000950	1.89093	0.818461	14.4539	7.16047
Capana02g000978	0.40872	0.63076	1.07264	1.35996
Capana02g000983	24.9279	20.7502	61.3804	57.3607
Capana02g000995	34.1162	42.3938	8.2999	7.57582
Capana02g001001	4.55682	2.47058	12.0518	9.77664
Capana02g001012	6.15023	5.52005	7.72013	10.9301
Capana02g001015	24.9796	30.1219	31.0281	28.2433
Capana02g001017	6.23334	5.92481	0	0
Capana02g001021	42.0994	38.7919	340.76	296.094
Capana02g001025	23.785	22.2002	6.50911	5.17521
Capana02g001064	3.5652	3.87384	7.20245	9.11321
Capana02g001067	0.280855	0.350551	1.49509	1.45828
Capana02g001068	3.72662	3.61373	8.20646	9.29413
Capana02g001083	45.5695	56.3769	6.68906	10.0455
Capana02g001089	6.27852	2.41766	165.989	199.485
Capana02g001090	22.4236	9.95502	241.473	345.322
Capana02g001094	2.82048	0.643333	68.2122	105.875
Capana02g001100	1.01279	0.547954	41.1366	47.44
Capana02g001106	30.6558	27.6228	10.1575	12.6571
Capana02g001122	1083.65	1029.72	1415.56	1223.88
Capana02g001123	3.28387	2.0877	5.58018	4.92758
Capana02g001135	14.035	14.8933	28.9158	28.4737
Capana02g001140	13.5953	8.09248	92.0215	85.8766
Capana02g001146	10.8988	17.4713	5.53245	4.84476
Capana02g001148	1.52449	1.87799	42.1403	52.7891
Capana02g001151	0	0	0.816394	0.403989
Capana02g001197	103.675	103.12	22.2075	25.2602
Capana02g001200	13.8547	12.5743	18.6956	26.1417
Capana02g001216	1.18877	1.17138	23.2235	21.1757
Capana02g001278	0.462154	0.487343	0.051046	0.061272
Capana02g001288	22.3264	17.2506	122.707	80.215
Capana02g001299	32.5999	30.6206	59.3733	59.5211
Capana02g001300	10.186	12.3332	22.3813	18.2357
Capana02g001353	3.57873	2.02012	0.266362	0.468008
Capana02g001359	0.761728	0.475366	1.65216	1.58641
Capana02g001365	33.9822	22.287	139.069	106.278
Capana02g001382	10.5022	6.21468	16.3464	13.721
Capana02g001385	4.82939	5.3478	7.71452	5.47934
Capana02g001388	2.17348	2.2516	0.744537	0.42909
Capana02g001389	4.73761	2.39062	0.177997	0.208502
Capana02g001405	5.35135	3.93021	50.5418	46.3638
Capana02g001408	0.134556	0.083869	34.3129	35.277
Capana02g001426	1.64519	1.31037	0.447522	0
Capana02g001472	1.57201	1.17793	0.063248	0.187475
Capana02g001485	0.652037	0.826383	4.05455	3.74829
Capana02g001495	11.5858	13.2034	4.48873	3.15849
Capana02g001540	0.051554	0.033966	3.26832	3.36267
Capana02g001558	6.84066	6.77063	1.016	1.0611
Capana02g001565	5.12883	4.62438	1.00024	1.03157
Capana02g001579	0.259171	0	1.46177	3.69295
Capana02g001614	0.664	0.52107	4.79374	7.24283
Capana02g001615	1.90715	1.64624	0.234788	0.179
Capana02g001635	2.26948	2.18947	0.357455	0.474092
Capana02g001639	6.94959	7.63173	38.3253	34.2725
Capana02g001640	0.977671	0.911025	16.3412	14.1125
Capana02g001649	10.8904	9.25161	43.7374	44.045
Capana02g001658	7.15588	3.9219	30.6967	35.3356
Capana02g001666	13.574	13.7399	26.3945	26.5483
Capana02g001669	0.182202	0.270022	3.41566	2.82443
Capana02g001672	9.96116	7.30466	2.274	1.64985
Capana02g001674	0.094642	0.069419	6.20435	5.15231
Capana02g001689	9.28412	8.06353	26.8293	29.5498
Capana02g001693	45.5098	41.2466	9.6935	11.6619
Capana02g001694	24.7112	22.6316	32.7979	34.7383
Capana02g001705	3.07044	2.81378	6.02766	6.44438
Capana02g001706	1.84478	1.56756	15.5627	12.5844
Capana02g001725	0.77358	1.81024	0	0.035467
Capana02g001734	2.47913	3.59158	5.31206	7.14876
Capana02g001768	0.731958	0.663263	1.72943	1.85674
Capana02g001782	6.6789	3.98755	18.1463	27.6048
Capana02g001786	3.19176	1.82897	0.050655	0.286954
Capana02g001798	105.271	100.212	11.4515	15.897
Capana02g001799	4.23499	4.53235	0.912809	1.12114
Capana02g001800	2.34842	2.452	10.3861	7.65053
Capana02g001812	2.31039	1.7848	0.036109	0.208351
Capana02g001836	13.4605	12.534	4.62443	3.98111
Capana02g001839	8.805	7.14578	2.59359	3.6471
Capana02g001846	0.012789	0	2.52589	3.53919
Capana02g001850	0.603149	0.202568	2.91281	2.08452
Capana02g001851	23.1506	10.9457	252.845	238.007
Capana02g001888	363.462	302.948	76.2046	68.8076
Capana02g001894	19.7402	18.351	30.3173	28.5716
Capana02g001896	17.6625	17.3125	20.9978	20.3881
Capana02g001897	0.586363	0.827627	2.98485	3.35217
Capana02g001898	7.93151	8.22918	19.0565	31.3838
Capana02g001907	0.646197	0.04462	2.94937	5.6975
Capana02g001916	5.57184	4.85154	8.48467	8.11427
Capana02g001917	7.28701	6.08444	13.5649	15.4933
Capana02g001930	2.11902	2.24762	0.840396	0.295255
Capana02g001934	25.9498	26.0645	119.693	79.2605
Capana02g001947	0.695459	0.279268	1.49072	1.60665
Capana02g001949	0.35724	0.057873	1.65284	0.992486
Capana02g001951	137.105	138.533	365.198	397.859
Capana02g001952	138.972	179.92	904.581	660.311
Capana02g001953	3.79275	3.80006	12.748	18.1962
Capana02g001955	3.20359	2.209	0.854051	0.787624
Capana02g001956	11.4624	14.3261	1.77606	1.83977
Capana02g001960	1.00536	0.497879	24.6581	19.3908
Capana02g001967	1.92554	1.67899	0.923378	0.327366
Capana02g001971	4.8952	5.89719	9.34737	9.12164
Capana02g001972	0.209458	0.137026	15.3189	14.0565
Capana02g001983	0.783512	0.343651	1.36723	1.02413
Capana02g001984	0.398825	0.54233	1.8399	3.57337
Capana02g001989	16.9237	20.2986	5.32103	5.89501
Capana02g001997	1.63481	2.40307	0	0
Capana02g002003	132.126	89.1983	36.1398	24.2871
Capana02g002031	44.3263	33.3709	112.332	112.635
Capana02g002034	9.50001	7.66462	31.549	32.3892
Capana02g002040	4.47076	3.62978	12.4669	8.7622
Capana02g002049	1.33617	1.35135	16.0954	10.1928
Capana02g002052	11.0118	9.44353	41.2652	42.1999
Capana02g002058	5.37763	2.69676	84.3733	86.188
Capana02g002071	1.08208	0.711356	2.39386	2.54106
Capana02g002088	0.408123	0.590961	5.32156	8.63209
Capana02g002103	3.88717	4.67392	18.7997	21.1131
Capana02g002109	4.95659	3.60041	0.994264	0.624299
Capana02g002111	1.87101	1.80899	0.294021	0.298899
Capana02g002114	1.56168	1.19047	6.30855	6.04742
Capana02g002117	0.89077	0.601062	8.12212	9.59378
Capana02g002122	0.562792	0.087253	2.61347	2.05872
Capana02g002123	0.836028	0.652825	14.4619	16.9401
Capana02g002124	1.43575	2.39205	18.4158	9.57941
Capana02g002125	0.210066	0.623246	4.14421	2.97096
Capana02g002139	0.229601	0.245852	1.03494	1.13792
Capana02g002140	0.183901	0.040129	0.606394	1.0771
Capana02g002146	3.05466	4.20915	21.7002	19.8694
Capana02g002148	13.8001	11.1685	30.5145	35.9743
Capana02g002168	3.38082	3.39864	0.881078	0.890803
Capana02g002176	1.26606	1.39039	3.01431	3.86499
Capana02g002177	13.2257	14.4193	68.069	76.0678
Capana02g002188	5.20684	4.83017	1.21464	1.62131
Capana02g002192	232.352	186.796	270.591	363.881
Capana02g002196	11.6499	11.5378	3.95826	4.04928
Capana02g002211	4.12805	2.83519	0.277107	0.543627
Capana02g002221	0.098872	0.027042	0.63974	0.706275
Capana02g002230	9.65291	11.4907	183.696	160.924
Capana02g002242	0.35371	0.418238	0	0
Capana02g002264	358.646	343.442	624.93	506.463
Capana02g002266	8.32575	13.9496	23.1019	20.7249
Capana02g002286	0.373321	0.327952	1.87827	1.16757
Capana02g002291	20.0079	18.4483	18.6192	18.8803
Capana02g002292	8.32183	5.06275	31.4099	30.0644
Capana02g002296	72.3813	51.5306	14.8558	12.9309
Capana02g002298	44.2761	36.8676	88.3019	79.8033
Capana02g002304	1.21771	0.70656	0.139798	0.184657
Capana02g002310	53.0107	46.4807	152.71	120.386
Capana02g002314	0.392283	0.660224	27.2882	16.7732
Capana02g002316	0.143759	0.065503	1.54981	1.15961
Capana02g002346	3.34989	2.57211	7.67599	8.82839
Capana02g002349	0.014295	0.024542	1.57183	1.71852
Capana02g002374	2.92049	2.85327	16.2926	18.1609
Capana02g002383	2.79715	2.57009	11.3598	8.1728
Capana02g002386	16.1243	19.4148	91.444	106.83
Capana02g002389	13.0489	12.0612	33.6138	25.2114
Capana02g002395	18.2522	17.3534	24.0626	31.3707
Capana02g002404	5.48347	4.13666	9.10565	12.6151
Capana02g002405	12.156	12.3235	17.4076	15.4932
Capana02g002424	36.0662	31.0865	44.0541	41.4576
Capana02g002425	18.9467	24.0459	55.9694	42.1184
Capana02g002430	0.274257	0.10639	0.815303	0.873203
Capana02g002432	8.22842	6.01054	12.9215	15.2944
Capana02g002437	42.1925	43.6293	11.8786	13.669
Capana02g002444	0.304965	0.467729	3.37452	6.3766
Capana02g002462	12.0792	11.1969	30.3501	23.5227
Capana02g002463	21.1636	13.6438	51.6419	43.3212
Capana02g002466	5.85668	5.91657	10.4733	8.29244
Capana02g002477	630.875	443.052	79.0514	35.6437
Capana02g002479	1446.2	923.72	176.128	142.259
Capana02g002481	5.41217	4.20726	5.26018	4.90158
Capana02g002507	19.1019	18.1824	40.3642	34.572
Capana02g002512	1.53477	1.26159	2.96102	3.49235
Capana02g002517	81.5588	82.8359	537.09	605.383
Capana02g002524	11.1067	12.9632	18.6957	14.2504
Capana02g002526	6.52073	7.93195	19.7788	12.4631
Capana02g002528	4.40589	4.58485	7.68962	6.84888
Capana02g002530	149.106	116.352	359.08	388.954
Capana02g002531	0.996248	0.941404	3.46311	3.26732
Capana02g002538	5.57127	6.31422	1.5854	2.2605
Capana02g002550	0.153519	0.12326	1.6653	3.19362
Capana02g002556	0.128285	0.136612	1.08187	2.06465
Capana02g002561	2.04203	2.63269	0.266874	0.213279
Capana02g002570	4.9455	3.32534	6.73335	9.40317
Capana02g002573	1.96554	1.75872	3.36764	3.81828
Capana02g002578	7.61691	5.48555	25.9938	28.739
Capana02g002584	3.41213	3.7624	10.0123	9.54001
Capana02g002595	30.1147	26.718	45.1066	46.0981
Capana02g002614	0.249553	0.27447	2.14901	1.20476
Capana02g002616	1.95619	1.292	0.37457	0.425836
Capana02g002617	0.204639	0.153158	1.96489	1.87031
Capana02g002630	0.222266	0.505227	2.39169	2.21363
Capana02g002643	17.1942	13.074	34.6434	36.6595
Capana02g002649	160.682	94.0697	467.921	381.554
Capana02g002652	21.9201	15.2509	19.4706	15.4007
Capana02g002654	9.3101	4.33179	60.8597	62.5187
Capana02g002659	16.1397	17.2142	61.4258	46.8155
Capana02g002715	3.89392	4.40318	7.03483	7.43696
Capana02g002719	4.01667	4.10426	9.84297	8.37484
Capana02g002724	1.03361	1.04959	3.24452	2.99921
Capana02g002734	32.8526	32.973	181.005	158.648
Capana02g002735	1.89186	1.51439	22.5556	22.7565
Capana02g002750	7.29061	6.23614	10.6585	11.8689
Capana02g002753	0.872443	1.15813	4.68367	9.73615
Capana02g002754	8.56004	5.97191	12.0402	10.4614
Capana02g002764	0.219528	0	9.07126	13.0938
Capana02g002765	6.57362	4.00447	68.8759	113.454
Capana02g002775	39.1571	35.3561	8.26708	4.32828
Capana02g002793	0.415902	0.221321	0.744562	0.71449
Capana02g002796	9.40069	9.52524	2.84353	2.95743
Capana02g002800	7.16533	4.11788	50.429	49.4346
Capana02g002803	1.05925	0.49193	4.33044	8.4835
Capana02g002804	2.31038	2.28153	4.72875	6.70594
Capana02g002810	12.4574	9.44775	35.7532	23.7999
Capana02g002814	2.65988	2.12291	366.975	298.451
Capana02g002824	20.0221	20.5756	31.044	30.3093
Capana02g002829	15.9091	11.1557	38.2969	34.0829
Capana02g002836	0.104035	0.014044	0.438496	0.619585
Capana02g002840	0.264694	0.252536	1.41216	1.03414
Capana02g002841	0.129785	0.124988	0.859742	0.767695
Capana02g002842	0.155822	0.235398	21.1999	17.1524
Capana02g002848	20.2437	19.9497	31.7916	30.0619
Capana02g002849	0.36705	0.504856	53.0627	39.1127
Capana02g002850	1.27305	0.588408	101.878	76.7241
Capana02g002864	10.0785	11.4545	55.6068	47.8062
Capana02g002865	43.0602	33.7851	371.153	386.208
Capana02g002878	7.45015	6.17434	74.994	78.8292
Capana02g002891	0.50068	0.059301	1.1357	1.33049
Capana02g002897	5.05669	4.55607	13.5678	9.0045
Capana02g002899	2.84498	1.94249	6.43421	7.06433
Capana02g002900	0.455637	0.433734	10.596	6.70621
Capana02g002911	0.18661	0.066012	21.4772	11.8661
Capana02g002920	0.513271	0.475064	2.07483	1.81709
Capana02g002941	11.0938	10.9235	45.5129	30.2296
Capana02g002948	2.60765	3.03895	12.4067	9.85762
Capana02g002960	3.99701	3.26391	0.900508	0.928317
Capana02g002964	1.13302	1.35433	4.279	3.99186
Capana02g002965	4.92617	4.54516	9.75442	7.08688
Capana02g002981	3.80351	4.2804	28.4284	19.3779
Capana02g002983	7.50352	6.15725	10.1223	12.2531
Capana02g002984	15.7238	19.8125	41.4713	46.5096
Capana02g002988	21.857	20.1002	177.64	139.231
Capana02g002993	60.8896	57.853	21.1875	20.4612
Capana02g002997	104.815	126.305	23.2518	18.5214
Capana02g003002	7.85215	4.28011	23.9831	28.5007
Capana02g003005	8.23819	8.05705	9.61601	9.43821
Capana02g003008	0.187625	0.228591	1.36318	2.31915
Capana02g003012	7.43396	7.4212	28.6147	21.4599
Capana02g003043	10.6013	9.09715	79.1377	108.352
Capana02g003044	1.03111	0.743599	4.48543	5.83025
Capana02g003046	0.285559	0.267811	1.07018	1.21862
Capana02g003050	0.75235	0.697794	2.18064	1.89169
Capana02g003053	6.2653	14.2998	48.5201	44.7318
Capana02g003065	3.47727	2.79846	0.456132	0.822408
Capana02g003073	6.39076	4.73943	99.6799	94.7911
Capana02g003074	6.61756	4.62172	240.557	240.176
Capana02g003075	57.8971	44.5663	92.8609	70.9011
Capana02g003080	32.2534	28.1866	49.2908	51.3639
Capana02g003083	0.006627	0.021071	0.92526	1.02216
Capana02g003084	0.1655	0.122662	1.09337	0.998651
Capana02g003085	0.411826	0.526576	13.9759	9.10304
Capana02g003086	0.071588	0.019303	5.3025	5.84084
Capana02g003087	0.151538	0.134619	38.6409	40.6986
Capana02g003100	28.5936	20.0042	109.824	120.328
Capana02g003104	11.1848	10.2708	27.5907	22.6164
Capana02g003105	12.6734	12.592	3.423	3.57457
Capana02g003112	2.16514	1.89606	14.0059	16.9195
Capana02g003127	0.454264	0.104643	2.3132	2.53613
Capana02g003128	2.81548	1.7126	169.277	168.766
Capana02g003129	0.556001	0.134314	1.14417	1.1572
Capana02g003131	1.20424	2.25391	3.4455	3.24836
Capana02g003134	2.54045	1.7997	8.61595	11.7577
Capana02g003136	5.63021	5.09028	16.5949	14.1166
Capana02g003138	0.14154	0.069025	2.2054	1.71479
Capana02g003141	3.44083	3.68174	5.83212	7.34751
Capana02g003159	10.6246	9.99874	15.2625	15.8467
Capana02g003163	12.0352	10.2097	21.4832	20.6794
Capana02g003164	0	0	0.6663	1.19618
Capana02g003168	8.87259	8.11493	43.1741	44.8639
Capana02g003178	2.96327	2.32493	16.0201	15.7911
Capana02g003187	0.092419	0.212579	0.917254	1.09082
Capana02g003188	6.35839	5.31545	129.758	127.07
Capana02g003189	3.42193	2.34335	4.06646	3.66256
Capana02g003190	160.744	157.721	320.569	332.043
Capana02g003208	0.180977	0.081515	9.75239	10.095
Capana02g003213	0.069567	0	2.39968	2.82236
Capana02g003214	1.26292	1.60204	15.3749	12.8311
Capana02g003245	29.0861	30.3473	8.4238	9.28158
Capana02g003248	83.5054	82.8321	13.8418	13.4126
Capana02g003260	2.87845	2.81739	9.96961	7.66842
Capana02g003263	0.062099	0.126024	0.304457	0.363261
Capana02g003271	0.458054	0.427966	1.45549	1.51649
Capana02g003278	7.13145	5.74878	9.38958	12.2821
Capana02g003313	3.51507	2.77103	13.7319	8.9127
Capana02g003316	9.61213	8.59506	2.79727	2.78824
Capana02g003330	2.57206	2.40409	6.37085	5.49704
Capana02g003337	0.398972	0.251923	1.52882	1.69331
Capana02g003340	4.2653	5.97292	21.8171	22.9617
Capana02g003343	59.5519	62.0193	19.9935	17.9056
Capana02g003352	12.6137	17.093	35.3113	25.5482
Capana02g003359	36.2033	33.8037	2952.45	3012.34
Capana02g003361	3.0222	2.35726	19.8596	17.102
Capana02g003362	0.023125	0.022618	1.05025	0.736907
Capana02g003369	8.29391	6.71315	66.1831	57.2747
Capana02g003370	0.596232	0.599488	8.82914	7.78888
Capana02g003374	0.01807	0.088567	0.782888	0.778509
Capana02g003377	1.21669	0.738245	1.74167	2.52365
Capana02g003379	0.095571	0.093791	0.560466	0.887364
Capana02g003380	9.53475	5.92318	11.1549	9.56752
Capana02g003382	10.9329	9.60971	90.1389	95.1588
Capana02g003383	3.71458	2.99694	8.0568	5.52604
Capana02g003384	1.12676	0.995778	3.01262	2.87721
Capana02g003386	1.45522	0.800759	3.57471	5.55469
Capana02g003390	6.15214	4.21374	9.35256	11.5854
Capana02g003394	1.9323	2.66737	24.1267	24.3954
Capana02g003402	2.08745	1.96355	9.97711	8.09666
Capana02g003416	4.82123	4.74187	14.9756	12.1681
Capana02g003418	1.23594	0.664002	2.32364	2.5122
Capana02g003426	14.5702	13.9352	40.5574	35.5217
Capana02g003440	0.772603	0.334823	93.6958	139.836
Capana02g003444	3.54086	2.69948	7.26593	6.25854
Capana02g003452	5.50968	4.37818	18.9618	22.5364
Capana02g003457	7.44903	7.46562	70.6914	56.7925
Capana02g003477	1.09522	0.844302	4.90281	9.16862
Capana02g003497	17.0053	16.5885	6.57278	5.55712
Capana02g003517	12.3534	11.0859	14.0382	14.3669
Capana02g003524	0.546751	0.500959	1.89648	1.59553
Capana02g003525	9.64842	8.73273	24.2827	28.6745
Capana02g003531	8.43506	10.2601	17.4305	20.3803
Capana02g003534	0.440013	0.278641	7.89202	4.03544
Capana02g003539	1.04276	0.925154	0.097517	0.067291
Capana02g003547	0.866148	0.752212	6.90394	5.40382
Capana02g003557	23.1242	22.5292	4.85524	5.68869
Capana02g003558	0.114105	0.127251	0.729995	1.58494
Capana02g003563	0.022825	0.029862	0.957057	0.696772
Capana02g003572	37.639	40.7772	95.3196	106.426
Capana02g003591	42.5566	41.3498	496.003	472.625
Capana02g003605	4.14767	3.94319	1.17386	0.704562
Capana02g003612	9.07372	8.02736	16.8868	17.7516
Capana02g003614	5.05272	2.26579	16.8166	10.849
Capana02g003621	0.565944	0.388867	1.50175	2.40421
Capana02g003623	13.317	10.2593	3.29409	3.58569
Capana02g003625	0.441009	0.324897	2.20526	1.26793
Capana02g003627	1.22802	1.15125	3.34057	3.65347
Capana02g003628	1.49627	1.31251	2.8765	3.27166
Capana02g003629	2.45275	1.8946	9.40734	13.0282
Capana02g003630	0.289021	0.910036	97.0426	110.006
Capana02g003632	30.334	28.2776	57.5863	51.2302
Capana02g003634	0.715952	0.478378	2.30261	2.00785
Capana02g003661	0.081316	0	1.74116	2.27228
Capana02g003670	0.234682	0	0.473445	0.644077
Capana02g003698	0	0	3.44829	4.24468
Capana02g003708	2.45983	2.74318	0.189578	0.183205
Capana02g003710	14.842	13.0641	741.336	658.511
Capana03g000001	22.688	21.8279	6.94122	7.88829
Capana03g000014	38.9853	33.2997	10.8294	9.70269
Capana03g000038	0.523068	1.17338	2.30784	2.37551
Capana03g000039	2.50502	2.87359	4.42386	5.41542
Capana03g000047	30.404	19.5383	42.1537	36.3707
Capana03g000051	14.707	10.4772	45.7818	47.4108
Capana03g000053	2.69563	2.20473	11.9312	10.4868
Capana03g000056	8.76035	6.08175	13.1044	12.2734
Capana03g000060	6.64406	7.7732	11.4988	9.42867
Capana03g000061	0.039901	0	2.62568	2.2666
Capana03g000062	14.8839	18.9802	122.23	156.89
Capana03g000069	0	0.09215	3.19073	2.49234
Capana03g000070	5.97332	3.76669	17.7379	11.8751
Capana03g000074	14.3708	10.6716	20.2445	14.3669
Capana03g000079	5.69124	5.77041	30.7605	29.6866
Capana03g000080	17.5752	23.4895	0.101309	0.088894
Capana03g000085	52.6181	49.097	96.6061	120.368
Capana03g000091	4.69462	3.92166	20.9807	24.2442
Capana03g000095	0.059314	0	1.70225	1.31909
Capana03g000097	0.175358	0.375811	37.3346	43.9155
Capana03g000098	43.2567	39.0347	65.3621	75.1669
Capana03g000103	14.385	10.9606	528.752	545.825
Capana03g000110	10.6865	10.8018	16.9568	14.969
Capana03g000112	8.07148	7.0046	21.8438	18.697
Capana03g000114	3.12069	2.75338	4.47077	5.7748
Capana03g000117	44.4719	43.4591	190.067	194.108
Capana03g000119	1.55481	2.01164	0.251813	0.280066
Capana03g000152	0.395533	0.293838	1.64378	1.69429
Capana03g000169	58.1901	69.0534	154.651	145.245
Capana03g000195	5.4387	5.83714	1.14061	1.29132
Capana03g000199	2.64292	1.44688	5.83367	6.02637
Capana03g000205	40.0993	42.7526	557.973	599.467
Capana03g000240	281.12	283.813	577.14	569.491
Capana03g000241	1.98066	2.03445	9.67456	9.69383
Capana03g000249	6.05864	4.24507	0.011693	0.08056
Capana03g000258	4.4376	4.471	39.7841	35.2738
Capana03g000262	0.065014	0.011435	5.29682	3.07791
Capana03g000274	4.36392	4.14286	8.22545	5.88183
Capana03g000276	14.6636	15.0533	24.5038	24.0097
Capana03g000279	22.3697	19.6412	5.17196	7.03023
Capana03g000284	1.82713	2.03919	4.75357	3.38461
Capana03g000300	2.38043	2.76194	12.2028	8.84709
Capana03g000305	0.048981	0.011774	0.707328	0.602923
Capana03g000319	3.32424	2.27276	8.82326	8.96787
Capana03g000321	0.020384	0.034201	0.484559	0.650445
Capana03g000343	0.250991	0.307447	1.03368	1.82802
Capana03g000358	11.8603	9.34431	129.065	140.203
Capana03g000365	11.3161	9.00879	0.191575	0.133246
Capana03g000370	1.35089	0.826223	3.8484	4.69871
Capana03g000375	276.267	222.865	420.455	336.523
Capana03g000381	0.328945	0.145698	7.57934	11.919
Capana03g000398	8.91321	5.93526	2.6314	2.07099
Capana03g000399	10.6045	9.96082	4.34831	3.31979
Capana03g000401	12.2754	9.06109	3.75029	3.53851
Capana03g000409	14.2226	10.7868	30.0876	24.3114
Capana03g000411	20.7055	25.1464	31.3603	29.3596
Capana03g000421	60.6325	54.1646	14.6244	11.2049
Capana03g000422	14.2981	13.1657	3.52696	3.5598
Capana03g000427	6.0494	5.3479	45.8807	64.0511
Capana03g000428	0.064963	0.165548	0.916652	1.01915
Capana03g000444	0.215847	0.216476	0.862922	0.697518
Capana03g000449	10.7073	8.03935	1.9593	2.32024
Capana03g000467	3.15927	1.77866	0.973228	0.577257
Capana03g000468	6.03236	6.25716	1.91726	0.974593
Capana03g000473	5.59336	6.17372	320.813	319.996
Capana03g000476	0.127981	0.134454	0.589233	0.612795
Capana03g000482	3.80617	3.34198	0.309228	0.358981
Capana03g000507	13.2907	13.2996	29.5644	67.0769
Capana03g000521	2.27419	3.26822	9.34886	9.87539
Capana03g000547	46.6974	39.4755	466.22	497.692
Capana03g000549	4.85543	3.05995	14.4302	13.5893
Capana03g000553	0.381261	0.518967	20.6723	27.2717
Capana03g000557	30.5473	30.2538	60.7805	70.8117
Capana03g000572	7.32271	4.2899	1.34379	1.3572
Capana03g000573	22.4066	15.2499	5.18372	6.95686
Capana03g000578	4.05172	2.94227	15.6561	12.2217
Capana03g000586	2.42026	2.15473	24.7247	30.056
Capana03g000587	0.610816	0.30247	49.4214	49.718
Capana03g000590	0.404735	0.872857	2.25377	1.50193
Capana03g000595	3.25554	3.15319	171.242	189.745
Capana03g000597	0.45884	0.096758	5.927	5.06512
Capana03g000600	18.8561	25.4893	5.66879	7.27892
Capana03g000611	4.83442	6.4549	0.426613	0.819181
Capana03g000629	14.3605	20.339	3.17797	5.50765
Capana03g000630	6.23441	5.28861	10.8252	11.3983
Capana03g000643	14.9058	12.0393	23.7074	21.7651
Capana03g000648	5.39959	3.94443	0.58278	1.62549
Capana03g000650	3.11027	2.74229	70.5722	46.3922
Capana03g000655	8.0736	6.51429	44.4	43.4501
Capana03g000667	6.48039	4.79065	11.3757	14.1581
Capana03g000675	63.1792	60.5711	369.198	313.821
Capana03g000676	65.4221	60.7076	374.487	328.686
Capana03g000682	25.9627	28.3388	49.6576	47.6836
Capana03g000685	9.37615	8.29787	0.526846	0.48559
Capana03g000686	26.8487	24.9107	33.395	32.032
Capana03g000696	0.797608	0.275402	9.52915	8.69287
Capana03g000701	0.382873	0.356151	1.52568	1.22386
Capana03g000705	0.519305	0.269833	2.6485	3.66706
Capana03g000707	1.28234	1.09428	5.23139	4.13515
Capana03g000714	0.288106	0.307932	7.89539	7.16933
Capana03g000715	0.269846	0.235777	21.368	11.5555
Capana03g000716	3.21191	2.65846	21.8825	22.497
Capana03g000720	0.048475	0.070318	2.77891	3.59995
Capana03g000729	33.0971	30.6563	7.75799	8.41398
Capana03g000745	9.98977	8.92053	13.7597	14.0294
Capana03g000764	3.52645	3.14854	40.4533	32.2506
Capana03g000766	32.6959	29.5269	5.28155	5.84432
Capana03g000767	24.2907	17.6999	30.3092	29.8758
Capana03g000778	37.1008	23.3181	61.7678	74.4599
Capana03g000785	8.57711	8.94125	39.5876	50.6874
Capana03g000790	2.24357	0	5.04051	4.81241
Capana03g000794	35.2817	35.2976	54.6585	50.8779
Capana03g000795	1.47748	1.01448	4.67695	6.30528
Capana03g000800	70.1542	61.2521	234.104	189.369
Capana03g000802	1.24888	1.08237	3.72517	2.90488
Capana03g000805	0.124232	0	0.821654	0.978226
Capana03g000807	1.79106	2.05457	0.71374	0.559044
Capana03g000811	0.621731	0.300569	2.34748	2.31695
Capana03g000812	4.01065	3.62712	9.54086	9.7349
Capana03g000813	18.7967	19.623	31.9719	31.2517
Capana03g000815	13.8949	14.5412	33.3229	30.3972
Capana03g000822	0.737981	0.212764	6.5757	4.3238
Capana03g000831	2.78703	1.49115	16.7067	17.0906
Capana03g000835	6.16408	6.49422	9.52411	10.415
Capana03g000848	13.5833	11.3781	20.1612	23.2617
Capana03g000851	15.6167	18.2008	44.6423	41.6695
Capana03g000868	0.371467	0.238273	1.00894	0.995408
Capana03g000871	7.08336	5.61079	25.3063	27.0866
Capana03g000872	0.049479	0.597836	2.45874	2.60595
Capana03g000875	0.550255	0.625882	1.48579	1.63724
Capana03g000884	4.56633	4.19154	0.488433	0.689403
Capana03g000914	4.44824	3.76836	6.23944	6.4834
Capana03g000917	0.159594	0	1.17267	1.61933
Capana03g000921	24.6609	21.7164	45.3332	41.5533
Capana03g000932	2.16579	1.35078	22.2329	22.8928
Capana03g000955	0.804116	0.56559	7.70224	3.86241
Capana03g000959	0.161936	0.159111	0.6593	0.914122
Capana03g000961	2.12087	1.58036	27.8631	38.3807
Capana03g000963	1.43006	0.692958	44.3248	48.1579
Capana03g000978	3.52769	1.34384	7.05572	4.76035
Capana03g000986	13.5413	11.4905	105.214	92.319
Capana03g000992	1.08072	0.896216	4.12196	2.87591
Capana03g000995	22.1662	21.0127	31.9334	31.6334
Capana03g000998	5.68398	5.60993	1.7751	1.99444
Capana03g001003	21.7774	23.4607	29.0428	28.7492
Capana03g001007	8.09924	6.77784	29.5339	31.1823
Capana03g001013	0.062317	0.026805	0.532833	0.540848
Capana03g001016	0.596209	0.615133	6.62375	3.49564
Capana03g001031	1.18481	2.74798	7.11324	8.20479
Capana03g001032	2.73993	3.20518	5.31079	4.54157
Capana03g001056	5.6187	3.13205	22.9648	28.094
Capana03g001063	4.5986	2.1191	7.31576	7.8435
Capana03g001064	0.864428	0.433441	5.05977	5.08572
Capana03g001068	10.1912	9.33242	32.9631	37.9023
Capana03g001069	2.15114	1.69818	4.4879	4.52406
Capana03g001071	2.84252	2.89378	0.880158	0.772651
Capana03g001072	2.84225	3.9424	7.33388	6.4914
Capana03g001081	136.127	119.134	40.3333	43.1585
Capana03g001087	87.6353	68.947	141.313	205.761
Capana03g001099	0	0.018429	1.02736	1.04639
Capana03g001100	0	0.1276	1.61141	1.95528
Capana03g001102	0.184007	0.391831	2.33835	1.29048
Capana03g001104	2.68777	3.52036	16.9666	14.3912
Capana03g001107	2.85115	2.57621	8.43614	8.9633
Capana03g001137	0.146607	0.299269	0.842435	1.05763
Capana03g001147	0.585968	0.547546	0.975158	0.858945
Capana03g001154	7.59281	5.29521	94.0418	130.351
Capana03g001156	0.513332	0.552473	2.21319	3.10871
Capana03g001176	16.9255	17.648	6.65978	5.9352
Capana03g001204	9.2067	6.32356	14.3117	15.67
Capana03g001206	8.30163	8.83033	26.2122	24.8283
Capana03g001212	7.1842	6.75455	18.4268	26.3656
Capana03g001213	26.547	23.3959	322.318	319.046
Capana03g001215	3.28709	3.04466	5.42289	4.73375
Capana03g001216	29.5314	25.4015	41.5098	44.9402
Capana03g001218	0.633339	0.408592	3.60672	3.06992
Capana03g001235	0.067559	0.158237	2.62159	1.8536
Capana03g001238	16.9093	13.2364	83.7686	88.049
Capana03g001242	6.05957	5.44666	9.62169	10.6034
Capana03g001273	0	0.355565	0.691215	1.28499
Capana03g001296	1.46233	1.3354	8.81593	6.19581
Capana03g001306	0.05923	0.022671	12.566	12.9852
Capana03g001315	0.83215	0.683571	14.9246	19.5822
Capana03g001321	0.355346	0.255604	4.31022	3.87192
Capana03g001335	8.26378	7.70612	3.39267	3.32731
Capana03g001340	47.131	41.0134	65.4376	65.1675
Capana03g001344	4.23609	3.26327	9.23165	6.85797
Capana03g001346	0	0.021415	1.3164	1.3886
Capana03g001351	7.61327	13.166	18.1953	18.4868
Capana03g001354	0.59876	0.57008	0.110388	0.021176
Capana03g001355	3.34999	3.42124	0.761553	0.849161
Capana03g001427	32.076	27.7625	11.452	10.3227
Capana03g001445	4.70134	4.72243	0.471553	1.31554
Capana03g001457	0.317566	0.485279	0	0.137059
Capana03g001471	0	0	10.6108	11.2648
Capana03g001481	8.92315	5.40021	0.291149	0.116956
Capana03g001486	0.986917	0.110587	5.17228	2.92038
Capana03g001488	1.08367	0.309779	3.14042	5.31434
Capana03g001489	0.344677	0.033732	2.44825	1.35033
Capana03g001494	4.57313	4.00827	146.848	177.137
Capana03g001564	1.02804	1.25469	0.12421	0.257902
Capana03g001565	1.40628	1.07936	0	0
Capana03g001570	1.5621	1.68837	3.72794	3.81004
Capana03g001590	56.7431	39.9337	63.8898	81.1843
Capana03g001594	1.2184	1.25993	8.14419	7.23114
Capana03g001595	8.7265	14.5293	264.494	246.954
Capana03g001606	19.5211	28.7104	318.64	231.289
Capana03g001614	1.10668	1.14254	21.8256	17.9726
Capana03g001627	5.69016	6.14962	12.7822	13.1034
Capana03g001641	5.30982	3.80433	0.540679	0.58743
Capana03g001659	1.02787	1.68463	1.80409	2.12014
Capana03g001666	1.4854	2.07086	0.78996	0.15097
Capana03g001674	3.56075	4.19497	1.31516	1.14898
Capana03g001691	5.71134	3.79572	0.603791	0.231611
Capana03g001698	2.84075	3.61918	0.786325	0.716958
Capana03g001712	35.0862	29.8717	33.7208	37.1377
Capana03g001730	4.98537	3.16792	18.5682	12.7437
Capana03g001733	69.0659	54.0237	24.4666	17.3085
Capana03g001759	1.70104	2.10094	7.23841	7.26232
Capana03g001763	0.685985	0.272399	1.26936	1.32818
Capana03g001776	2.49139	3.41609	3.61348	3.73772
Capana03g001779	70.1391	61.634	104.781	94.5239
Capana03g001780	97.0502	91.7859	170.277	137.087
Capana03g001781	12.8455	14.6892	58.576	44.9722
Capana03g001812	1.65315	0.810989	3.9355	3.81434
Capana03g001813	8.2388	6.58706	30.2925	31.3782
Capana03g001816	17.7905	15.7665	35.475	29.7296
Capana03g001818	30.1011	28.2885	56.8438	61.2449
Capana03g001825	16.7235	18.2165	13.8307	12.1491
Capana03g001826	11.1371	11.7396	1822.65	1920.44
Capana03g001827	7.27008	4.90048	241.593	332.18
Capana03g001830	40.759	36.859	319.206	317.976
Capana03g001831	71.7138	55.4238	1687.22	2257.82
Capana03g001832	6.11003	7.6031	11.6697	11.9625
Capana03g001834	0	0	2.93766	2.36107
Capana03g001837	0	0	2.93955	3.58467
Capana03g001838	0	0.078509	13.1593	27.4738
Capana03g001896	12.5437	10.7494	28.1539	25.1286
Capana03g001908	1.36888	1.06309	3.7601	3.70599
Capana03g001919	9.17126	9.18352	12.1365	14.8536
Capana03g001921	4.28068	1.58126	65.5573	47.4224
Capana03g001922	2.63967	1.91931	55.8152	35.8212
Capana03g001923	2.77542	2.11243	178.265	178.792
Capana03g001941	11.1234	10.8227	23.1213	16.5274
Capana03g001942	0.413435	0.049053	0.527271	0.660845
Capana03g001943	1.8803	1.917	0.276101	0.40362
Capana03g001944	0.747894	0.712826	4.7715	3.77413
Capana03g001987	9.7883	8.29108	23.9614	26.8906
Capana03g001989	18.7972	17.0229	4.98651	5.161
Capana03g002030	4.46274	5.01933	8.84978	6.70688
Capana03g002039	2.16642	1.75799	12.6318	9.61137
Capana03g002047	0.320161	0.102917	4.85257	3.4347
Capana03g002059	5.82836	7.60858	28.5668	25.6515
Capana03g002068	0.396558	0.1305	1.91298	1.60866
Capana03g002072	1.93842	1.42342	11.0185	13.9109
Capana03g002085	0	0.151399	2.01873	0.992127
Capana03g002110	0.520647	0.790795	11.7439	12.9124
Capana03g002111	2.81096	1.80333	10.5189	10.9183
Capana03g002119	54.0917	64.4485	18.6174	22.8291
Capana03g002156	3.43133	2.09932	172.549	192.631
Capana03g002158	61.475	70.8017	1118.19	1663.25
Capana03g002170	51.2653	53.8221	14.0992	14.9252
Capana03g002179	14.4917	15.9033	58.7189	51.0419
Capana03g002183	0.051734	0.055672	0.753314	1.0915
Capana03g002184	18.4046	14.0164	5.80991	5.65993
Capana03g002187	0.213433	0.120278	1.39428	1.57857
Capana03g002189	6.15585	5.23145	15.9462	13.349
Capana03g002193	9.83081	8.37392	4.01188	3.47525
Capana03g002198	3.5143	2.04914	5.58206	5.23777
Capana03g002217	3.96691	4.01751	0.02813	0.79715
Capana03g002237	0.190773	0.334452	2.33327	1.55276
Capana03g002250	0.036995	0.070306	1.40522	4.05797
Capana03g002283	0.417211	0.06061	0.676407	0.82392
Capana03g002288	7.68964	5.82736	10.2603	12.3837
Capana03g002301	131.077	138.747	48.4557	41.2696
Capana03g002306	6.59953	8.21742	1.41854	0.879311
Capana03g002310	0.605449	0.534298	21.9241	14.9268
Capana03g002331	15.5312	12.7441	23.1889	23.9066
Capana03g002354	21.4644	20.2523	46.3862	42.399
Capana03g002367	1.44563	1.15891	3.18092	2.60711
Capana03g002377	11.634	9.00237	25.2687	28.0886
Capana03g002381	0.20903	0.117499	1.40947	1.57494
Capana03g002388	0.746313	0.54884	83.5648	36.1998
Capana03g002389	0.347373	0.375697	26.088	18.5248
Capana03g002415	2.06586	1.29533	4.84538	4.04799
Capana03g002419	2.17899	2.57252	8.0657	8.6594
Capana03g002442	5.48759	3.89752	10.0909	11.1022
Capana03g002466	1.1516	1.48097	0.454991	0.285432
Capana03g002493	2.37377	0.623744	3.29819	4.35845
Capana03g002503	0.521257	0.634895	2.78217	3.63641
Capana03g002516	0.035603	0	1.35157	1.65188
Capana03g002517	24.723	18.5995	51.8932	55.3007
Capana03g002519	14.4142	10.3556	32.0782	35.0283
Capana03g002531	0.511534	0.052611	24.9651	20.9931
Capana03g002532	1.21085	0.902687	16.2091	31.0854
Capana03g002539	9.44366	11.3429	3.73156	3.5248
Capana03g002554	0.374598	0.267441	14.0704	11.2236
Capana03g002557	33.6886	32.9428	706.001	607.185
Capana03g002589	14.9163	11.2812	4.09385	2.13457
Capana03g002593	5.82786	5.99383	11.4152	14.2932
Capana03g002616	5.24675	4.72075	2.01093	1.2613
Capana03g002644	81.5821	75.4074	16.4163	22.8741
Capana03g002671	1.02845	0.763901	0.0501	0.131842
Capana03g002680	0.527519	0.425171	15.5995	29.1704
Capana03g002706	26.9903	27.9441	44.5901	37.5984
Capana03g002709	10.3243	11.2531	40.5348	38.6202
Capana03g002727	15.7485	18.1824	6.97107	5.70982
Capana03g002736	2.52001	3.28563	0.611153	0.581423
Capana03g002753	0.125037	0.075915	0.515406	0.47249
Capana03g002801	0.743809	0.747249	4.63454	5.41948
Capana03g002984	3.53031	2.6785	5.78657	8.13914
Capana03g003019	0.719106	0.877919	0.202688	0.204683
Capana03g003041	311.537	276.94	4.81161	4.68075
Capana03g003052	6.87615	7.23203	2.97917	3.02989
Capana03g003057	12.9885	14.0738	4.92176	5.16711
Capana03g003061	0.201427	0.055122	0.575041	0.46115
Capana03g003085	12.7328	14.9568	3.66512	6.11194
Capana03g003123	19.3989	24.0752	39.4139	38.6293
Capana03g003143	0.418466	0.603051	1.27322	1.4583
Capana03g003159	13.534	11.8037	21.6514	24.5014
Capana03g003186	13.4628	13.5902	2.86105	3.66938
Capana03g003209	1.43829	0.837613	2.51618	1.89637
Capana03g003213	9.83927	6.61594	13.6652	17.3206
Capana03g003222	8.53089	11.7481	115.517	160.877
Capana03g003241	128.187	97.1828	292.883	301.516
Capana03g003248	0.44106	0.36002	33.7169	46.015
Capana03g003258	41.4573	26.2289	696.091	762.354
Capana03g003299	3.0383	3.51254	12.1278	13.885
Capana03g003305	0	0	1.24628	0.968921
Capana03g003309	0.225821	0.274007	3.21417	4.0856
Capana03g003343	5.09612	8.34142	22.9501	25.4715
Capana03g003347	1.0364	0.880121	8.53092	12.5913
Capana03g003349	5.6207	7.87914	16.8041	15.1988
Capana03g003377	1.6431	1.65532	5.26952	7.3549
Capana03g003378	1.86358	1.96949	4.04017	5.59264
Capana03g003391	2.62364	1.05339	6.42764	9.15281
Capana03g003392	9.8633	7.73253	27.5189	33.1823
Capana03g003420	5.68572	3.00525	26.443	23.2911
Capana03g003433	9.9311	9.06265	5.69254	6.54775
Capana03g003454	2.51688	2.27256	22.2213	19.9065
Capana03g003459	14.7827	11.761	2.15998	4.90111
Capana03g003471	1.73063	2.29245	0.487829	0.319713
Capana03g003473	17.8577	19.9296	71.5143	77.6302
Capana03g003482	3.57629	2.5264	15.1235	18.388
Capana03g003491	1.85076	1.45217	3.81591	5.28782
Capana03g003498	34.5345	34.1176	66.9127	62.8476
Capana03g003525	1.04728	0.890012	3.85157	4.27235
Capana03g003534	8.86313	5.46774	2.37191	2.31179
Capana03g003542	3.91144	4.52583	1.26106	1.34901
Capana03g003547	5.06768	3.49109	0.710607	0.573467
Capana03g003555	44.598	51.5238	13.436	14.9533
Capana03g003557	18.991	10.3812	1.57296	2.25209
Capana03g003569	0.782715	0.478437	4.37036	3.33445
Capana03g003581	20.9879	23.4704	41.4636	38.5788
Capana03g003586	0.868871	0.627731	2.26784	1.61
Capana03g003603	2.1804	2.15041	0.474157	0.374925
Capana03g003630	9.80936	7.34825	34.1233	37.4964
Capana03g003639	0.326316	0.335203	1.02621	1.29106
Capana03g003649	0.945333	1.67358	6.22429	4.3905
Capana03g003650	0.256223	0.183602	0.696932	0.836679
Capana03g003660	2.31675	2.35109	209.818	194.751
Capana03g003673	1.34963	2.04192	0.205237	0.389914
Capana03g003719	1.47084	0.867404	2.98554	3.14889
Capana03g003724	1.19872	0.408578	4.87584	2.60831
Capana03g003731	55.828	43.5127	231.701	186.661
Capana03g003735	30.4587	32.6511	51.2372	43.0035
Capana03g003736	9.56731	3.74265	61.6406	35.7468
Capana03g003765	0.20226	0.562967	1.61753	2.02585
Capana03g003769	0.147024	0.113512	20.8705	22.5838
Capana03g003771	0.1561	0	6.33588	8.39795
Capana03g003782	14.8269	14.1643	4.22482	5.52017
Capana03g003798	13.6013	12.2285	5.37861	3.42234
Capana03g003826	0.094088	0.111133	0.985143	0.850197
Capana03g003830	1.59875	0.745301	49.822	73.8824
Capana03g003879	3.20501	2.89705	7.5902	7.15876
Capana03g003942	1.36847	1.04321	4.13544	2.87928
Capana03g003991	24.7884	25.0702	161.084	209.052
Capana03g004013	36.2758	28.1272	129.363	150.089
Capana03g004014	48.5661	29.5936	373.306	542.829
Capana03g004028	1.35112	1.06602	0.071102	0.099642
Capana03g004040	11.8112	9.58857	1.15029	1.88529
Capana03g004041	10.5355	5.61207	0.556641	1.11805
Capana03g004076	0.120631	0.239499	1.00502	1.07715
Capana03g004088	130.699	139.046	321.493	296.959
Capana03g004090	7.45597	8.72341	51.3736	43.7387
Capana03g004093	11.6898	12.268	93.6789	141.339
Capana03g004109	11.289	14.3504	58.3524	59.4541
Capana03g004113	2.12266	2.13292	12.8878	13.2935
Capana03g004152	10.7817	7.8817	3.08164	1.99912
Capana03g004207	2.03987	1.77222	0.112865	0.380542
Capana03g004214	13.4618	9.06314	76.3437	44.7444
Capana03g004224	6.43084	4.52611	11.3239	10.6413
Capana03g004226	0.15089	0.086837	1.2426	0.572257
Capana03g004229	14.5906	22.9345	2.00988	3.83497
Capana03g004255	2.90231	3.38447	0.465663	0.511956
Capana03g004265	13.8064	14.0526	42.3391	44.5133
Capana03g004279	1.51866	2.73072	0.176391	0.128648
Capana03g004300	3.44994	4.65521	1.31047	1.17059
Capana03g004331	9.89679	10.613	2.85996	2.75668
Capana03g004350	3.25172	4.32063	0.48036	0.98892
Capana03g004358	0.98369	0.895748	2.50947	3.12033
Capana03g004414	131.984	116.805	896.024	925.302
Capana03g004422	39.3939	34.5258	72.6399	76.2462
Capana03g004428	2.51918	1.8455	5.05499	4.95975
Capana03g004440	0.331192	0.249543	0.776098	0.977055
Capana03g004481	8.96974	11.4338	2.91305	3.51349
Capana03g004521	9.17395	6.74407	29.2574	24.3667
Capana03g004524	1.83604	2.47001	99.7195	164.433
Capana03g004551	0.123955	0.134353	3.76552	7.96322
Capana03g004562	29.1226	19.5561	3.67014	5.78557
Capana03g004566	10.0349	6.02996	68.1949	43.9611
Capana03g004568	7.8261	4.19694	21.1398	18.9549
Capana03g004571	1.08949	0.895461	3.05751	4.04825
Capana03g004575	126.832	105.427	42.3232	40.1967
Capana03g004588	0.315883	0.626234	5.77369	5.75573
Capana03g004605	45.4814	34.2158	98.3874	94.8231
Capana03g004612	6.57711	4.58741	9.30294	9.00549
Capana03g004624	0.2444	0.15243	2.12832	2.27128
Capana03g004625	0.27259	0.161174	1.76652	2.27586
Capana03g004627	0.543393	0.417349	12.35	7.95725
Capana04g000020	3.70753	5.69623	220.219	202.303
Capana04g000021	3.08055	3.21139	28.4689	22.4551
Capana04g000033	0.234728	0.081321	0.465167	1.034
Capana04g000034	3.56054	2.98321	7.51485	5.33885
Capana04g000037	0.611259	0.462403	1.28803	1.67992
Capana04g000053	1.12853	1.22033	7.54926	7.44223
Capana04g000056	4.3615	6.63242	1.88077	1.14914
Capana04g000076	3.40293	2.69345	7.95905	6.86977
Capana04g000078	17.6242	17.1193	49.1953	53.7715
Capana04g000080	14.8795	11.0969	21.0221	20.8557
Capana04g000096	15.3413	12.3115	45.9521	41.0628
Capana04g000103	18.1624	12.9674	28.7488	29.2842
Capana04g000110	80.435	90.3401	29.5159	26.6837
Capana04g000114	16.6273	9.81275	33.8617	33.4082
Capana04g000123	1.22964	0.893367	2.5368	3.86888
Capana04g000125	102.627	87.8242	475.218	469.321
Capana04g000139	46.2677	40.0319	260.894	257.845
Capana04g000151	2.24654	0.585075	17.9515	12.2791
Capana04g000153	0.611812	0.123139	1.61901	1.4465
Capana04g000161	1.67606	0.925004	15.9871	14.5575
Capana04g000162	85.2295	50.9711	13.9356	7.46213
Capana04g000166	20.2383	17.1757	21.9258	26.176
Capana04g000167	20.2432	20.5776	130.493	156.574
Capana04g000173	0.17779	0.218021	3.48333	4.44349
Capana04g000184	59.5506	62.3095	239.755	174.184
Capana04g000198	1.84528	1.69673	6.08302	6.32711
Capana04g000199	1.62012	2.25544	8.44844	8.1791
Capana04g000220	11.1935	12.4032	3.36629	2.89165
Capana04g000252	19.8457	23.1922	5.77466	6.58958
Capana04g000259	9.85885	8.70406	16.8728	15.4999
Capana04g000266	0.645796	0.68226	2.07298	2.4492
Capana04g000278	8.61571	6.28857	12.6867	11.7406
Capana04g000284	3.53429	2.6853	0.647807	0.655175
Capana04g000295	1.114	1.47845	8.11291	8.602
Capana04g000305	14.9436	14.8849	192.505	173.66
Capana04g000328	3.58399	2.85904	5.18784	5.06248
Capana04g000332	6.32909	5.20357	17.7647	13.2141
Capana04g000335	261.454	290.441	526.796	511.938
Capana04g000346	8.93839	6.83227	11.7003	13.3819
Capana04g000354	1.23975	1.67728	0.369061	0.137993
Capana04g000368	169.545	105.863	209.223	248.092
Capana04g000378	10.7841	9.83371	20.6387	18.836
Capana04g000390	0.134332	0.429609	0.79551	0.90988
Capana04g000391	2.07493	2.43016	0.341156	0.415375
Capana04g000404	6.73614	1.8373	10.3074	8.546
Capana04g000412	8.98232	10.867	1.925	1.88564
Capana04g000414	55.4079	51.0563	96.56	88.3789
Capana04g000442	0	0.012298	1.00071	1.0666
Capana04g000446	44.8404	46.926	11.3585	19.0572
Capana04g000447	24.1509	23.1543	4.50275	4.63814
Capana04g000454	0.523693	0.37446	17.2995	22.5893
Capana04g000463	2.30307	0.359868	15.559	12.6959
Capana04g000489	85.4973	72.3129	28.8818	24.6841
Capana04g000509	0.320485	0.406108	14.5666	14.8303
Capana04g000510	24.4974	18.8679	256.707	335.914
Capana04g000522	0.209826	0.120835	1.91258	0.697722
Capana04g000550	14.5396	18.9375	6.72921	4.95016
Capana04g000557	17.3165	12.2224	39.7704	37.2246
Capana04g000559	2.56041	1.01825	1.86732	3.03572
Capana04g000567	4.26557	3.59882	8.16547	5.71257
Capana04g000568	46.9626	49.9734	465.691	412.274
Capana04g000573	20.6389	17.6006	6.2852	6.83931
Capana04g000576	0.364682	0	1.41995	0.985408
Capana04g000584	2.17942	1.48253	61.6543	35.6913
Capana04g000589	12.8707	12.2204	22.8357	25.4519
Capana04g000596	20.4043	21.9089	4.94256	3.85111
Capana04g000601	8.39412	4.83169	141.012	116.634
Capana04g000607	39.2824	38.344	75.5258	63.8603
Capana04g000633	6.66705	5.17179	1.69	2.48769
Capana04g000643	8.87702	8.34113	44.3656	57.8309
Capana04g000645	30.5026	24.303	563.735	410.787
Capana04g000658	28.0705	25.6356	2430	2784.89
Capana04g000663	28.7152	27.452	69.8425	68.8194
Capana04g000672	87.8507	92.858	27.3042	32.2922
Capana04g000678	10.3331	9.45311	2.46457	2.51573
Capana04g000689	0	0	0.905309	1.87379
Capana04g000711	10.9494	11.2157	3.91343	3.73935
Capana04g000725	2.16297	1.94597	0.193095	0.180075
Capana04g000739	0.529442	1.10918	17.2766	24.8953
Capana04g000740	6.01618	4.41305	0.892754	1.23172
Capana04g000745	3.05274	1.83007	0.436874	0.368369
Capana04g000751	4.46554	5.31793	61.4239	47.6503
Capana04g000765	9.85684	7.96677	21.9126	19.4639
Capana04g000782	6.05678	6.92192	2.25601	2.54997
Capana04g000788	28.3231	15.8378	46.8171	47.5546
Capana04g000795	3.79409	2.25671	4.22036	6.79532
Capana04g000802	9.20158	7.89837	21.3833	18.4797
Capana04g000831	6.36982	6.35614	1.74927	2.21379
Capana04g000890	43.4788	41.9932	78.542	76.1487
Capana04g000892	64.0045	61.3362	148.231	140.137
Capana04g000895	2.1322	1.66224	0.453926	0.176247
Capana04g000899	12.6594	12.4616	3.30976	3.13035
Capana04g000912	6.70487	3.62828	102.671	127.868
Capana04g000926	2.95678	3.552	0.376071	0.42916
Capana04g000931	0.042555	0.010498	2.66286	2.73656
Capana04g000945	118.734	112.588	861.813	600.692
Capana04g000968	1.27697	1.5991	81.5445	80.729
Capana04g000986	28.7075	31.4959	50.2488	43.4194
Capana04g000997	4.41685	3.3995	42.231	38.3552
Capana04g000998	4.55329	1.63849	25.3755	18.5014
Capana04g001001	0.405523	0.529631	9.10938	7.03807
Capana04g001002	0.475984	0.406437	1.8848	1.07484
Capana04g001003	4.67371	3.43721	364.914	290.382
Capana04g001004	0.278116	0.08664	36.2825	22.0768
Capana04g001006	0.066883	0.109469	3.70271	2.5594
Capana04g001007	0.622159	0.234335	30.2086	26.3603
Capana04g001008	0.680135	0.855559	27.2201	19.672
Capana04g001037	1.20001	1.40217	3.72621	2.49667
Capana04g001040	3.68491	4.02694	0.884473	1.47319
Capana04g001044	19.396	22.4632	47.7649	42.1432
Capana04g001082	3.43152	3.31554	0.676155	0.53284
Capana04g001096	5.02841	4.78319	12.153	9.72656
Capana04g001097	3.27584	4.07359	7.87981	10.4817
Capana04g001102	0.106586	0.346257	1.05171	0.665615
Capana04g001103	5.3753	3.67394	35.5099	31.7201
Capana04g001107	25.7743	21.9536	226.435	174.288
Capana04g001112	1.20351	2.11144	0.115251	0.220969
Capana04g001116	8.22168	7.18433	20.5444	16.862
Capana04g001118	2.69599	2.54973	4.7809	5.55756
Capana04g001141	17.3547	14.8538	21.3784	17.8253
Capana04g001157	0.793914	0.150398	5.0046	5.6824
Capana04g001159	0.040995	0	3.14666	5.85807
Capana04g001190	3.1608	2.8395	0.045542	0.23462
Capana04g001224	19.33	13.4294	3.26453	3.06825
Capana04g001246	2.12757	0.282191	5.33928	4.31787
Capana04g001249	8.75963	8.30252	23.1205	26.2284
Capana04g001253	2.69841	0.581422	14.5665	12.2541
Capana04g001261	49.117	60.3401	141.345	102.351
Capana04g001270	5.32784	3.20079	9.07564	11.2642
Capana04g001277	0.511554	1.68011	3.36264	2.95703
Capana04g001310	14.2686	12.2674	203.955	137.206
Capana04g001319	14.5067	13.9308	5.1227	5.34199
Capana04g001331	14.6446	16.7566	4.94444	3.5144
Capana04g001336	10.6391	11.3954	1.80032	3.79063
Capana04g001398	9.92698	7.59736	138.964	221.38
Capana04g001422	5.27729	5.17521	24.108	20.5829
Capana04g001433	1.78038	1.20566	0.287783	0
Capana04g001435	44.5783	44.9994	15.5504	16.3273
Capana04g001444	31.3695	32.2153	57.7503	51.7873
Capana04g001453	8.45113	2.47656	20.7525	15.6964
Capana04g001479	24.5477	22.8407	60.6869	62.8177
Capana04g001507	84.8438	87.7217	173.727	142.536
Capana04g001541	3.82374	2.34189	0.818337	0.539939
Capana04g001543	6.45392	6.97907	1.84827	2.12419
Capana04g001553	2.98821	4.50657	0.720269	0.464632
Capana04g001559	14.973	11.2728	3.90185	3.33386
Capana04g001573	1.52983	2.05684	0.1095	0.062985
Capana04g001580	1.81871	5.01061	6.69363	9.75624
Capana04g001586	0.155997	0.026254	6.47593	7.5865
Capana04g001610	67.8332	46.7627	62.0295	64.7471
Capana04g001611	9.41643	16.9963	131.096	140.824
Capana04g001613	37.4999	35.0661	9.04072	11.0495
Capana04g001627	5.33928	6.14885	0.399467	0.234366
Capana04g001637	0.251408	0.381747	1.29431	0.822783
Capana04g001638	10.903	10.4988	5.13234	3.00054
Capana04g001639	5.16257	5.71345	25.937	18.7961
Capana04g001640	10.5785	7.67203	15.1655	15.239
Capana04g001641	2.76361	7.05452	3.85662	6.96377
Capana04g001659	17.3279	17.0812	48.8653	49.8814
Capana04g001674	2.11994	2.43669	4.0331	3.68729
Capana04g001687	7.95955	5.24676	17.3508	22.8031
Capana04g001693	32.8696	34.6488	29.4525	45.5231
Capana04g001726	0.016843	0.177817	1.41473	2.32412
Capana04g001750	11.8233	10.2809	21.361	23.6659
Capana04g001772	3.06029	3.32291	22.2208	21.4013
Capana04g001789	7.68438	9.8204	37.883	22.0544
Capana04g001803	0.166006	0.266919	2.89634	5.26636
Capana04g001854	3.31236	2.96773	4.88818	4.30991
Capana04g001862	10.6745	8.69142	3.53814	4.43565
Capana04g001875	16.4807	15.3836	90.7681	116.258
Capana04g001884	26.3508	20.804	45.6824	49.04
Capana04g001889	2.8174	2.51612	0.145807	0.547917
Capana04g001897	17.0284	23.652	126.385	87.837
Capana04g001921	3.09055	5.97248	6.56431	8.51822
Capana04g001960	2.4511	3.31894	17.9605	18.7368
Capana04g001961	5.90752	8.50356	30.675	30.6182
Capana04g001964	0.574711	0.590484	0.079378	0.042145
Capana04g001973	4.38849	4.37929	9.25751	9.38901
Capana04g002020	7.54121	10.1551	3.4969	1.69714
Capana04g002070	3.8336	3.16336	52.6508	63.8059
Capana04g002105	5.7382	7.37826	0.855339	0.369707
Capana04g002106	3.79622	5.18379	0.557599	0.314289
Capana04g002109	0.577178	0.669648	31.044	18.9988
Capana04g002124	2.44952	1.92739	3.86169	4.78581
Capana04g002144	19.103	23.1469	42.5652	33.2283
Capana04g002146	37.307	41.3249	154.527	175.095
Capana04g002186	0.731676	1.00848	7.33941	10.1995
Capana04g002188	32.1401	29.6969	9.8315	9.74138
Capana04g002227	0.422923	0.268682	1.31305	1.41267
Capana04g002234	31.2977	31.966	11.2157	10.8683
Capana04g002280	5.31985	3.67921	7.5746	9.57429
Capana04g002305	0.067734	0	1.77724	3.384
Capana04g002315	2.39466	1.71598	0.440901	0.29964
Capana04g002357	1.21226	0.816211	0.132819	0.388525
Capana04g002374	10.4573	5.83252	142.609	173.889
Capana04g002408	5.61493	5.11078	18.688	22.581
Capana04g002412	5.5379	4.78637	1.29747	1.49927
Capana04g002417	21.8315	17.8745	3.42183	4.54682
Capana04g002445	1.9603	1.92435	0.528975	0.535804
Capana04g002494	4.92933	3.91453	19.1602	19.4205
Capana04g002495	4.22022	3.33484	11.5663	9.49634
Capana04g002510	1.19431	1.10802	3.53959	4.83025
Capana04g002526	2.57111	3.37168	0.066741	0.045632
Capana04g002531	4.12088	2.55546	0.582495	0.425089
Capana04g002566	7.4447	8.82679	6.57469	7.96038
Capana04g002596	1.19591	1.17658	5.82657	3.67656
Capana04g002599	1.77788	2.02672	0.134994	0.047293
Capana04g002612	193.907	214.018	873.229	893.58
Capana04g002624	6.65555	6.25001	1.96332	1.89803
Capana04g002626	11.7761	11.1661	32.7855	28.3716
Capana04g002654	4.6736	5.37615	9.33956	10.9193
Capana04g002718	0.508938	0.315349	0.017273	0.019848
Capana04g002783	28.6287	23.2759	44.4244	63.8735
Capana04g002813	5.55662	4.40877	1.41446	1.60037
Capana04g002828	6.71116	9.99297	2.66497	2.79349
Capana04g002867	43.1987	40.6075	12.411	13.3428
Capana04g002900	10.0599	9.59155	24.7145	28.8992
Capana05g000015	5.76633	5.01121	13.3644	12.605
Capana05g000025	7.39115	8.55532	2.06303	2.0534
Capana05g000028	68.0199	68.1082	393.404	427.151
Capana05g000031	12.9516	14.9684	4.2299	3.37577
Capana05g000032	13.9589	10.984	31.9438	33.5768
Capana05g000033	0.136758	0.119289	17.0332	12.7617
Capana05g000038	286.586	282.404	536.423	584.156
Capana05g000052	2.56367	2.72215	0.709781	0.766958
Capana05g000083	48.9587	22.1906	6.15394	5.82732
Capana05g000090	6.97796	7.91757	2.37803	2.94378
Capana05g000111	5.37709	6.76336	14.1984	11.2785
Capana05g000115	1.46791	1.48546	0	0.531268
Capana05g000118	0.819572	0.716524	6.0826	5.77175
Capana05g000121	7.24119	6.79121	13.0417	13.7466
Capana05g000122	0.869325	0.616164	2.20117	3.31172
Capana05g000126	61.7536	74.3356	7.02039	9.77658
Capana05g000149	12.0429	8.74539	92.6531	68.9346
Capana05g000155	0.037524	0.010964	0.786001	0.58078
Capana05g000161	2.77025	3.06198	0.651877	0.071408
Capana05g000175	6.97931	6.10131	3.21626	3.12831
Capana05g000179	7.06925	6.83452	1.79508	1.9257
Capana05g000187	1.59164	1.42577	4.86542	4.60749
Capana05g000208	0.951927	0.484873	2.74604	2.68697
Capana05g000218	0.271871	0.34212	4.63381	4.21168
Capana05g000255	0.763289	0.446322	0.069782	0.124451
Capana05g000289	213.962	169.939	65.5099	66.3157
Capana05g000376	1.80976	2.31731	3.00248	3.57812
Capana05g000393	15.8223	16.9552	28.0025	29.2437
Capana05g000394	18.5562	23.5512	39.9867	32.1357
Capana05g000426	15.5108	14.7826	32.1336	34.6163
Capana05g000433	5.95517	6.09245	1.29594	1.61296
Capana05g000455	12.2993	10.0544	19.0451	20.0327
Capana05g000457	4.32131	3.52908	198.278	195.767
Capana05g000458	0.90974	0.590753	1.7443	1.82127
Capana05g000502	13.5382	16.0214	20.1646	17.1097
Capana05g000518	10.6102	11.0199	3.01938	2.75985
Capana05g000526	2.8744	3.35389	1.16339	0.858928
Capana05g000547	0.068775	0.120703	8.52047	10.3381
Capana05g000564	1.63529	1.65974	19.9232	19.7603
Capana05g000569	11.3712	11.5225	642.573	761.285
Capana05g000599	79.5695	107.937	31.3374	23.7873
Capana05g000603	9.23014	9.89852	1.98866	2.23983
Capana05g000605	2.00715	1.18875	0.312969	0.214325
Capana05g000686	3.83018	3.4232	0.857096	0.953801
Capana05g000687	0.877919	0.631831	3.47928	5.79007
Capana05g000704	9.37761	8.36392	46.4724	48.9752
Capana05g000707	0.421244	0.578705	2.2886	2.51169
Capana05g000709	0.8336	0.949493	3.95815	4.3457
Capana05g000713	2.90429	2.93994	0.618762	0.579923
Capana05g000746	30.8246	32.4635	56.8686	59.689
Capana05g000770	2.19502	1.61169	12.558	11.7077
Capana05g000777	1.31374	0.400103	191.747	175.426
Capana05g000785	0.07877	0.037714	1.20276	2.80731
Capana05g000788	24.3735	20.691	44.5611	37.1146
Capana05g000792	1.47215	0.899526	0.093135	0.1069
Capana05g000809	1.36869	0.757609	0.237277	0.131409
Capana05g000810	1.30957	0.635333	3.43244	2.06781
Capana05g000823	7.1106	4.927	15.1191	13.0769
Capana05g000830	0.378102	0.201364	4.75761	4.49282
Capana05g000831	2.60117	2.73286	5.68074	4.48882
Capana05g000870	45.3484	40.8531	11.9124	14.3743
Capana05g000891	2.86526	3.18823	12.352	9.94423
Capana05g000896	0.434927	0.287392	38.1924	50.3799
Capana05g000897	0.932396	0.491786	49.1701	71.0845
Capana05g000898	0.096874	0.100683	3.63008	5.18896
Capana05g000932	1.21016	1.44149	0.468877	0.146031
Capana05g000937	10.6331	8.81429	24.159	27.3488
Capana05g000938	1.09744	0.96457	2.85919	2.11388
Capana05g000953	23.0086	21.6598	20.6323	22.0804
Capana05g000983	1.58568	1.3447	0.316133	0.482989
Capana05g000993	1.82052	2.93141	1.9938	2.04797
Capana05g001026	10.0983	10.6765	3.51005	3.6791
Capana05g001042	3.52495	5.60674	1.61304	0.562032
Capana05g001049	3.92215	5.73846	2.36679	2.20892
Capana05g001092	1.05621	1.06208	223.101	247.227
Capana05g001112	5.93471	7.98064	1.81305	1.60052
Capana05g001125	28.7323	24.6425	57.5386	49.8258
Capana05g001133	3.58428	2.29977	5.0285	7.52306
Capana05g001141	7.50497	5.50029	19.3553	17.2753
Capana05g001156	7.74782	6.16264	496.187	586.465
Capana05g001195	2.43606	2.39166	4.53566	5.25275
Capana05g001205	1.26774	1.32967	3.89309	4.77774
Capana05g001233	35.5694	49.9139	12.9178	13.0933
Capana05g001237	5.77118	4.48339	6.04276	7.63792
Capana05g001239	0.185824	0.091319	0.461785	0.605546
Capana05g001263	1.98332	2.09055	6.45801	3.94605
Capana05g001286	12.2001	10.8945	30.1614	30.1014
Capana05g001307	0.178108	0.139771	12.4922	9.30382
Capana05g001312	0.271131	0.221721	1.55381	3.12024
Capana05g001319	7.18299	7.80687	2.57473	2.84008
Capana05g001366	7.99155	9.07308	2.18547	2.44377
Capana05g001477	7.01318	4.7157	0.16968	0.111244
Capana05g001482	1.05847	0.248891	2.64064	2.21021
Capana05g001487	23.5399	25.1875	49.5484	61.7364
Capana05g001489	10.3264	9.29673	4.53096	4.58085
Capana05g001501	12.126	11.4611	17.554	15.6028
Capana05g001563	9.54396	10.0655	1.66242	2.48358
Capana05g001589	10.4862	5.35457	13.3803	17.7571
Capana05g001630	5.44081	3.62855	13.8367	18.6025
Capana05g001689	1.58076	0.978616	0.235824	0.19621
Capana05g001713	0.920572	0.320733	23.3757	23.5088
Capana05g001734	19.5616	19.2353	155.603	160.634
Capana05g001743	2.78698	1.02241	9.64389	10.9471
Capana05g001754	5.48125	6.22339	2.78129	2.28155
Capana05g001759	7.58131	4.27176	36.6128	66.025
Capana05g001760	2.58228	0.485401	4.02053	8.74888
Capana05g001768	3.00813	2.08979	1.02211	0.595529
Capana05g001781	9.29882	11.0785	17.6695	20.5504
Capana05g001792	0.373376	0.292124	1.17072	1.74224
Capana05g001793	4.38575	5.83578	9.26147	10.3395
Capana05g001817	1.69669	3.49493	11.4143	13.8439
Capana05g001861	4.25841	3.32943	8.26908	8.55848
Capana05g001863	0.711698	0.585414	1.97339	1.71225
Capana05g001864	9.53231	8.7895	23.2153	38.888
Capana05g001891	7.20161	6.26492	75.3113	86.2402
Capana05g001938	1.32618	1.80143	10.2485	15.0603
Capana05g001947	0.172953	0.21896	17.9689	17.5975
Capana05g001948	7.92243	8.75203	192.134	191.941
Capana05g001949	42.031	39.4437	2213.44	2554.65
Capana05g001951	36.1851	56.4611	401.764	236.77
Capana05g001954	0.367732	0.26619	3.46681	3.24099
Capana05g001959	1.3608	0.967762	6.51008	6.34775
Capana05g001981	16.3612	16.4967	95.9896	89.894
Capana05g001985	13.9759	11.2345	28.7691	30.6745
Capana05g002019	117.776	118.822	36.8436	32.031
Capana05g002021	13.496	13.7575	2.02437	0.976766
Capana05g002038	0.181837	0.060664	1.5975	2.15028
Capana05g002040	80.7432	69.596	1615.91	1958.34
Capana05g002045	6.6773	5.36204	360.366	450.422
Capana05g002062	17.2045	24.586	60.7811	76.7455
Capana05g002063	3.46653	4.24632	12.1726	13.0257
Capana05g002100	1.58871	1.12063	3.46241	4.12187
Capana05g002125	4.58996	4.86553	0.913862	1.6537
Capana05g002142	12.7941	11.0577	29.6746	30.8644
Capana05g002151	8.55268	6.54204	67.976	70.5383
Capana05g002178	0	0	1.14269	0.815444
Capana05g002185	1.03317	0.363819	14.4948	9.03677
Capana05g002190	2.6025	2.4669	7.85581	9.9658
Capana05g002191	13.7357	11.0029	18.8944	18.5779
Capana05g002192	8.51602	9.30273	2.34505	2.26797
Capana05g002196	3.36815	3.73034	19.0889	22.808
Capana05g002203	3.12084	3.18643	5.23819	5.26006
Capana05g002208	8.20086	6.90696	36.1842	43.015
Capana05g002210	22.7478	17.2854	38.1121	59.5894
Capana05g002228	11.5295	10.3492	99.3983	118.668
Capana05g002229	9.51625	8.31518	2.91202	2.4427
Capana05g002258	11.6561	11.4951	47.7702	44.3633
Capana05g002266	154.114	181.214	345.48	472.768
Capana05g002337	6.79578	5.9253	8.84134	8.11181
Capana05g002383	2.60024	4.69564	5.90764	5.67796
Capana05g002404	48.013	45.0322	115.593	143.965
Capana05g002407	27.5417	25.9281	95.5238	113.865
Capana05g002410	17.3976	13.3367	61.5811	61.4345
Capana05g002421	17.8661	17.4681	5.62856	5.93644
Capana05g002440	63.3643	65.5885	22.2731	24.7935
Capana05g002446	59.955	48.1731	10.2992	11.247
Capana05g002450	4.84192	5.64066	33.5978	47.4996
Capana05g002463	18.2903	20.6125	9.14309	7.50733
Capana05g002480	0.818763	0.713486	1.89147	2.08145
Capana05g002483	58.5602	46.4312	137.405	146.41
Capana05g002485	5.55056	7.86488	1.99956	1.63566
Capana05g002486	13.5602	14.7015	4.80477	2.81279
Capana05g002500	5.60565	4.57848	26.3133	27.668
Capana05g002520	3.00492	3.12868	1.03642	0.362929
Capana05g002540	274.206	227.477	338.793	375.597
Capana05g002551	0.582907	0.853793	14.2251	13.8686
Capana05g002552	19.7325	22.1752	5.59859	7.19439
Capana05g002557	3.75734	3.55605	12.6102	13.4431
Capana06g000002	49.6502	45.8547	73.5501	73.5064
Capana06g000009	3.28449	3.47251	0.941156	1.09145
Capana06g000031	1.28793	2.46287	0	0
Capana06g000066	0.805313	0.331554	1.08567	1.57607
Capana06g000102	9.86553	10.5912	18.5193	14.4729
Capana06g000110	0.691562	0.147891	21.868	24.7637
Capana06g000111	14.9348	15.4366	27.7274	25.4995
Capana06g000133	0.891085	0.466285	4.40479	2.50189
Capana06g000141	6.45101	5.80103	8.35685	8.4602
Capana06g000172	7.05633	6.55665	14.5727	12.2847
Capana06g000196	54.2212	36.4854	62.9974	74.239
Capana06g000211	6.9395	8.34648	15.3155	11.9019
Capana06g000217	0.94245	0.321547	18.6428	21.2298
Capana06g000218	67.3969	69.1396	17.7352	19.7317
Capana06g000247	0.774478	0.639414	1.99415	2.20057
Capana06g000256	5.61658	4.45984	22.8644	16.4554
Capana06g000269	23.9589	22.4625	213.888	255.581
Capana06g000270	30.3046	29.5791	53.7901	51.5163
Capana06g000272	8.80541	5.12705	45.1144	47.3679
Capana06g000273	2.91219	1.17643	11.3794	11.2471
Capana06g000274	0.300695	0.154042	0.704377	1.03882
Capana06g000283	6.10799	6.13247	15.1439	12.5009
Capana06g000284	49.0846	39.3009	192.015	178.232
Capana06g000298	38.2584	38.8895	95.968	72.126
Capana06g000324	1.50561	1.49979	0	0.240064
Capana06g000342	3.79117	1.96818	140.603	156.833
Capana06g000343	0.925709	0.660464	55.2131	45.9493
Capana06g000345	2.03087	1.72258	6.96176	6.08056
Capana06g000346	26.1537	26.2469	153.665	149.803
Capana06g000361	5.08201	4.2434	104.175	123.191
Capana06g000369	20.403	20.1235	29.7847	31.0823
Capana06g000376	17.2369	17.4332	75.1201	69.2648
Capana06g000386	54.0105	32.557	142.861	152.952
Capana06g000387	5.27827	4.57638	19.122	28.5961
Capana06g000390	6.98733	9.484	1.65765	1.55049
Capana06g000391	21.7215	19.9022	29.6766	28.9013
Capana06g000408	0.84114	0.256154	34.2292	28.1044
Capana06g000410	13.9733	11.6236	41.9104	43.3641
Capana06g000419	0.369555	0.172363	0.903369	1.5098
Capana06g000420	1.63684	1.28703	4.25458	3.21087
Capana06g000421	7.57313	5.3524	18.2317	16.0321
Capana06g000431	19.7837	15.5022	89.6791	116.479
Capana06g000432	3.83538	3.76368	17.4011	18.443
Capana06g000436	6.93438	8.23566	0.977272	1.09374
Capana06g000453	7.94263	5.55021	16.0095	22.1911
Capana06g000455	0.658668	0.63421	74.2491	85.1255
Capana06g000456	0.091213	0.082536	6.79808	6.19862
Capana06g000459	1.88144	1.83759	67.1552	50.2284
Capana06g000470	4.52669	4.84912	97.3813	82.2086
Capana06g000492	10.6384	12.4189	21.2265	17.0913
Capana06g000512	10.9785	11.095	32.0325	26.7613
Capana06g000529	2.23393	1.2273	0.071351	0.070162
Capana06g000533	8.73053	8.29067	26.9334	32.4526
Capana06g000536	3.81474	5.375	0.888755	0.62838
Capana06g000549	0.695987	0.701822	0.108054	0.117594
Capana06g000582	4.57652	5.19746	11.1443	15.0195
Capana06g000583	2.59391	3.43017	15.0081	13.5849
Capana06g000584	1.58807	1.98019	12.2262	10.821
Capana06g000585	9.51391	8.50235	294.828	217.45
Capana06g000615	1.95071	1.73055	9.43593	7.27621
Capana06g000618	14.5131	7.03394	28.2089	24.4722
Capana06g000628	0	0.013484	2.95329	4.669
Capana06g000632	7.52432	6.93479	2.3739	2.62074
Capana06g000636	4.33502	3.11455	5.70464	8.30958
Capana06g000642	0.329296	0.246	8.50282	3.96231
Capana06g000644	6.79186	2.88748	79.171	99.2955
Capana06g000656	0.620578	0.462326	2.03679	3.07404
Capana06g000664	0.731642	1.11835	6.77529	7.24586
Capana06g000665	12.8489	11.4454	29.4197	29.6352
Capana06g000683	0.585793	0.795037	2.18531	2.42672
Capana06g000708	113.164	117.306	305.835	248.1
Capana06g000717	9.24489	10.4528	15.6554	16.5473
Capana06g000734	37.8291	23.5245	61.1474	57.0911
Capana06g000746	10.7748	10.8423	17.2205	18.1375
Capana06g000751	12.2933	11.8514	3.30072	3.10161
Capana06g000752	18.0781	19.5903	121.705	109.908
Capana06g000755	3.50003	3.54878	5.50549	6.25822
Capana06g000756	8.91735	7.78304	10.1019	10.2765
Capana06g000772	0.08583	0.097525	1.5585	1.0128
Capana06g000778	18.4613	15.9972	27.9905	25.7846
Capana06g000791	8.44186	9.16048	1.52275	1.66625
Capana06g000814	6.66013	6.38445	27.2156	29.6028
Capana06g000819	2.25821	1.28819	33.0226	33.7001
Capana06g000854	6.76549	6.36565	15.1679	15.8852
Capana06g000899	11.0294	9.46326	3.53816	3.62628
Capana06g000919	16.6467	12.6849	78.0746	78.6364
Capana06g000920	37.7209	24.8231	109.125	127.999
Capana06g000921	2.7305	1.12628	8.14138	11.9004
Capana06g000927	15.2213	13.3901	149.34	190.448
Capana06g000933	1.51023	1.12931	2.36222	3.39152
Capana06g000949	17.2603	16.2175	5.7664	2.9987
Capana06g000961	0.272648	0.231159	1.09342	1.65913
Capana06g000987	17.7927	15.4346	57.1023	74.9331
Capana06g000988	0.024	0.012988	1.01056	0.704149
Capana06g001003	12.019	12.5375	25.4703	27.4449
Capana06g001004	1.37213	1.40701	0.215763	0.262567
Capana06g001005	0.24095	0.395892	1.25334	1.62695
Capana06g001064	7.84706	6.30228	6.30178	6.76436
Capana06g001068	10.7002	8.60207	2.99983	2.67272
Capana06g001072	8.02687	8.12811	10.1936	9.72337
Capana06g001083	1.34971	0.865147	12.4365	11.8353
Capana06g001084	15.1882	12.7466	1.6962	1.20765
Capana06g001094	0.173235	0.104545	1.21148	1.23839
Capana06g001110	24.1409	21.7833	355.62	368.814
Capana06g001113	0.218621	0.064877	0.805888	0.880197
Capana06g001117	9.99632	12.8704	43.5696	31.2493
Capana06g001118	4.86012	5.39426	14.1934	14.3113
Capana06g001121	10.3864	10.053	42.1523	48.0544
Capana06g001123	2.19606	2.56375	8.11034	5.83418
Capana06g001125	3.88048	4.0577	9.75498	9.19914
Capana06g001144	7.72874	9.40813	17.0196	14.3086
Capana06g001174	4.40141	3.78491	21.372	31.3642
Capana06g001182	1.93065	1.78215	101.004	140.087
Capana06g001202	2.15262	0.690739	10.804	16.2118
Capana06g001204	29.0008	26.6772	40.4828	29.7832
Capana06g001217	1.05795	0.699727	1.82532	2.1201
Capana06g001246	18.5126	16.3518	5.62379	6.48287
Capana06g001249	0.217608	0.010869	0.844344	1.11126
Capana06g001251	4.61444	4.66256	23.8271	19.1676
Capana06g001257	3.10058	3.25404	47.8757	39.3137
Capana06g001264	6.31802	4.88073	0.202697	0.270015
Capana06g001268	5.07875	4.80741	15.4706	16.1506
Capana06g001270	9.58276	5.59795	25.2335	32.1252
Capana06g001273	0.284057	0.080921	1.85692	1.71668
Capana06g001275	13.2514	12.199	48.3669	39.5614
Capana06g001308	32.0739	28.7278	75.5944	70.6248
Capana06g001364	7.11036	5.47422	12.0271	14.1456
Capana06g001366	5.84078	5.65534	10.1397	10.7182
Capana06g001383	11.6458	13.8567	16.7001	14.1999
Capana06g001417	3.50729	3.02405	21.7337	24.6907
Capana06g001428	1.48504	2.63862	3.09783	3.12886
Capana06g001437	0.382511	0.582166	2.0439	2.13888
Capana06g001497	8.62491	7.37722	1.30082	1.17541
Capana06g001499	4.26067	2.68479	4.734	5.71692
Capana06g001500	51.8171	48.1139	53.1102	60.7244
Capana06g001504	7.10271	8.05644	34.1052	24.5985
Capana06g001506	114.463	104.902	1334.36	1390.3
Capana06g001509	1.64818	1.71501	5.10731	5.84836
Capana06g001510	0.211189	0.30804	0.673421	0.725956
Capana06g001527	37.2208	31.1356	10.7895	7.36017
Capana06g001532	16.9671	19.0235	59.0568	62.6099
Capana06g001545	1.78449	1.89616	34.486	30.7327
Capana06g001548	3.16938	3.10865	10.0063	10.8354
Capana06g001553	29.391	27.7148	6.42854	6.2186
Capana06g001580	2.32413	2.45107	27.6592	38.4352
Capana06g001581	3.43651	2.09686	0.043653	0.179977
Capana06g001613	20.2865	13.6936	39.6458	35.6681
Capana06g001614	72.5595	71.0282	24.6404	25.5354
Capana06g001615	0.51972	0.23733	14.0701	10.6282
Capana06g001620	3.45086	3.83574	26.9529	20.2626
Capana06g001632	8.17064	8.48735	29.1719	25.8341
Capana06g001636	10.9468	11.8885	39.0272	36.2649
Capana06g001637	4.44127	2.62137	16.8079	16.9329
Capana06g001638	1.98291	2.02859	18.7836	16.5732
Capana06g001643	1.71231	2.54348	55.594	49.8527
Capana06g001646	11.6927	11.4474	3.46936	4.17801
[truncated: 2,129 more rows]
