# Supplementary material for: Analysis of the Coding and Non-Coding RNA Transcriptomes in Response to Bell Pepper Chilling
Source: Int J Mol Sci. 2018 Jul 9;19(7):2001. doi: 10.3390/ijms19072001 (PMC6073856; doi:10.3390/ijms19072001)
Supplement: Supplementary file 1 [file ijms-19-02001-s001.zip › ijms-312801-supplementary-Revised-2018-6-30/Table S3 The GO analysis of ncRNAs-2018.xlsx]

## Sheet: DE miRNA GO BP 
GO.ID	Term	Annotated	Significant	Expected	KS
GO:0044763	single-organism cellular process	1429	180	178.06	2.8e-12
GO:1901700	response to oxygen-containing compound	716	73	89.22	1e-07
GO:0010033	response to organic substance	803	88	100.06	2.5e-07
GO:0009628	response to abiotic stimulus	699	83	87.1	3.1e-07
GO:0007165	signal transduction	557	55	69.41	1.4e-06
GO:0009595	detection of biotic stimulus	65	8	8.1	1.5e-06
GO:0009651	response to salt stress	225	24	28.04	3.1e-06
GO:1901701	cellular response to oxygen-containing c...	363	39	45.23	4.5e-06
GO:0044699	single-organism process	1685	212	209.96	6.6e-06
GO:0009755	hormone-mediated signaling pathway	315	31	39.25	7.7e-06
GO:0044765	single-organism transport	584	63	72.77	9.2e-06
GO:0045088	regulation of innate immune response	152	23	18.94	1.3e-05
GO:0042742	defense response to bacterium	169	25	21.06	1.4e-05
GO:0051707	response to other organism	485	52	60.43	1.4e-05
GO:0050794	regulation of cellular process	940	120	117.13	1.5e-05
GO:0033554	cellular response to stress	375	49	46.73	2.3e-05
GO:0009793	embryo development ending in seed dorman...	176	25	21.93	3e-05
GO:0007275	multicellular organismal development	947	122	118	3.3e-05
GO:0006355	regulation of transcription, DNA-templat...	354	47	44.11	3.8e-05
GO:0008610	lipid biosynthetic process	195	22	24.3	4.3e-05
GO:0009414	response to water deprivation	161	18	20.06	4.3e-05
GO:0048513	organ development	646	83	80.5	5e-05
GO:0009409	response to cold	151	21	18.82	5.3e-05
GO:0010228	vegetative to reproductive phase transit...	126	18	15.7	6.9e-05
GO:0009733	response to auxin	154	16	19.19	7.4e-05
GO:0016049	cell growth	272	43	33.89	8.7e-05
GO:0030154	cell differentiation	390	48	48.6	8.8e-05
GO:0010200	response to chitin	115	12	14.33	9.1e-05
GO:0044712	single-organism catabolic process	276	36	34.39	9.8e-05
GO:0010363	regulation of plant-type hypersensitive ...	113	18	14.08	0.00013
GO:0009791	post-embryonic development	683	84	85.11	0.00014
GO:0009886	post-embryonic morphogenesis	214	22	26.67	0.00015
GO:0016043	cellular component organization	861	115	107.29	0.00016
GO:0008284	positive regulation of cell proliferatio...	25	10	3.12	0.00016
GO:0009965	leaf morphogenesis	84	16	10.47	0.00017
GO:0010035	response to inorganic substance	401	48	49.97	0.00017
GO:0009611	response to wounding	108	5	13.46	0.00018
GO:0010073	meristem maintenance	132	18	16.45	0.00018
GO:0003002	regionalization	158	21	19.69	0.00019
GO:0000904	cell morphogenesis involved in different...	148	26	18.44	0.00019
GO:0006612	protein targeting to membrane	114	17	14.21	0.0002
GO:0010067	procambium histogenesis	8	6	1	0.00022
GO:0009765	photosynthesis, light harvesting	10	2	1.25	0.00024
GO:0045892	negative regulation of transcription, DN...	117	15	14.58	0.00025
GO:0006396	RNA processing	201	31	25.05	0.00026
GO:0048856	anatomical structure development	944	127	117.63	0.00026
GO:0044711	single-organism biosynthetic process	617	71	76.88	0.00028
GO:1901362	organic cyclic compound biosynthetic pro...	636	77	79.25	0.00028
GO:0052544	defense response by callose deposition i...	33	8	4.11	0.00029
GO:0048366	leaf development	201	32	25.05	0.0003
GO:0065008	regulation of biological quality	356	49	44.36	0.00032
GO:0003006	developmental process involved in reprod...	659	85	82.12	0.00033
GO:0010564	regulation of cell cycle process	43	13	5.36	0.00033
GO:0009909	regulation of flower development	97	18	12.09	0.00034
GO:0006865	amino acid transport	92	12	11.46	0.00037
GO:1901137	carbohydrate derivative biosynthetic pro...	167	23	20.81	0.00038
GO:0009737	response to abscisic acid	203	24	25.3	0.00042
GO:1901575	organic substance catabolic process	381	46	47.48	0.00042
GO:0009888	tissue development	466	61	58.07	0.00044
GO:0045893	positive regulation of transcription, DN...	117	11	14.58	0.0005
GO:0048731	system development	831	112	103.55	0.0005
GO:0042546	cell wall biogenesis	113	13	14.08	0.0005
GO:0048367	shoot system development	510	70	63.55	0.00052
GO:0048518	positive regulation of biological proces...	339	47	42.24	0.00052
GO:0046686	response to cadmium ion	148	20	18.44	0.00053
GO:0009653	anatomical structure morphogenesis	582	76	72.52	0.00055
GO:0009856	pollination	114	14	14.21	0.00057
GO:0050832	defense response to fungus	144	19	17.94	0.00059
GO:0051302	regulation of cell division	49	9	6.11	0.00061
GO:0009605	response to external stimulus	627	67	78.13	0.00065
GO:0006464	cellular protein modification process	565	74	70.4	0.00073
GO:0048527	lateral root development	74	10	9.22	0.00074
GO:0010103	stomatal complex morphogenesis	54	4	6.73	0.00075
GO:0048443	stamen development	107	10	13.33	0.00081
GO:0009555	pollen development	125	15	15.58	0.00082
GO:0005982	starch metabolic process	58	10	7.23	0.00086
GO:0051716	cellular response to stimulus	817	80	101.8	0.00089
GO:0009753	response to jasmonic acid	157	13	19.56	0.00089
GO:0044723	single-organism carbohydrate metabolic p...	383	49	47.72	0.00091
GO:0006796	phosphate-containing compound metabolic ...	524	70	65.29	0.00092
GO:0016482	cytoplasmic transport	153	18	19.06	0.00093
GO:0008219	cell death	219	28	27.29	0.00093
GO:0048588	developmental cell growth	122	16	15.2	0.00095
GO:0060560	developmental growth involved in morphog...	212	28	26.42	0.00096
GO:0072330	monocarboxylic acid biosynthetic process	146	17	18.19	0.00097
GO:0071407	cellular response to organic cyclic comp...	201	25	25.05	0.00098
GO:0019748	secondary metabolic process	171	19	21.31	0.00104
GO:0006995	cellular response to nitrogen starvation	20	9	2.49	0.00105
GO:0009639	response to red or far red light	115	12	14.33	0.00105
GO:0046777	protein autophosphorylation	109	16	13.58	0.00107
GO:0009723	response to ethylene	132	17	16.45	0.00113
GO:0048638	regulation of developmental growth	111	18	13.83	0.00122
GO:0080090	regulation of primary metabolic process	485	70	60.43	0.00122
GO:0045010	actin nucleation	34	9	4.24	0.00124
GO:0048519	negative regulation of biological proces...	441	67	54.95	0.00124
GO:0048509	regulation of meristem development	99	19	12.34	0.00126
GO:0080060	integument development	7	5	0.87	0.00129
GO:0040029	regulation of gene expression, epigeneti...	148	26	18.44	0.00133
GO:0048523	negative regulation of cellular process	285	45	35.51	0.00134
GO:0009416	response to light stimulus	270	25	33.64	0.00136
GO:0071555	cell wall organization	227	37	28.29	0.0014
GO:0019438	aromatic compound biosynthetic process	594	71	74.02	0.00142
GO:0007276	gamete generation	35	3	4.36	0.00142
GO:0009664	plant-type cell wall organization	115	17	14.33	0.00145
GO:0061640	cytoskeleton-dependent cytokinesis	116	14	14.45	0.00148
GO:0044248	cellular catabolic process	319	39	39.75	0.00151
GO:0043543	protein acylation	51	8	6.35	0.00163
GO:0002237	response to molecule of bacterial origin	38	4	4.74	0.0017
GO:0000003	reproduction	221	34	27.54	0.00176
GO:0009963	positive regulation of flavonoid biosynt...	33	6	4.11	0.00179
GO:0048583	regulation of response to stimulus	283	33	35.26	0.00189
GO:0009908	flower development	352	43	43.86	0.0019
GO:0042221	response to chemical	977	108	121.74	0.0019
GO:0032989	cellular component morphogenesis	265	40	33.02	0.00195
GO:0048765	root hair cell differentiation	108	12	13.46	0.00199
GO:0006721	terpenoid metabolic process	83	11	10.34	0.00201
GO:0000271	polysaccharide biosynthetic process	164	18	20.44	0.00206
GO:0009250	glucan biosynthetic process	74	13	9.22	0.00206
GO:0009719	response to endogenous stimulus	591	66	73.64	0.00213
GO:0007154	cell communication	659	63	82.12	0.00216
GO:0010359	regulation of anion channel activity	29	4	3.61	0.00219
GO:0006996	organelle organization	494	68	61.56	0.00222
GO:0010016	shoot system morphogenesis	193	27	24.05	0.00228
GO:0009933	meristem structural organization	101	20	12.59	0.00228
GO:0048438	floral whorl development	224	24	27.91	0.00233
GO:0010105	negative regulation of ethylene-activate...	8	3	1	0.00237
GO:0050789	regulation of biological process	1055	133	131.46	0.00245
GO:0043623	cellular protein complex assembly	133	21	16.57	0.00245
GO:0009617	response to bacterium	265	30	33.02	0.00247
GO:0080001	mucilage extrusion from seed coat	11	2	1.37	0.00256
GO:0016570	histone modification	121	17	15.08	0.00257
GO:0048585	negative regulation of response to stimu...	118	14	14.7	0.00262
GO:0055065	metal ion homeostasis	37	5	4.61	0.00262
GO:0048316	seed development	290	35	36.14	0.00265
GO:0009751	response to salicylic acid	150	18	18.69	0.00275
GO:0030001	metal ion transport	111	14	13.83	0.00306
GO:0048645	organ formation	109	10	13.58	0.00308
GO:0009581	detection of external stimulus	27	3	3.36	0.0031
GO:0042127	regulation of cell proliferation	58	17	7.23	0.0031
GO:0009725	response to hormone	534	62	66.54	0.0031
GO:0009932	cell tip growth	102	13	12.71	0.00314
GO:0031326	regulation of cellular biosynthetic proc...	400	58	49.84	0.00319
GO:0048580	regulation of post-embryonic development	190	27	23.68	0.00319
GO:1901698	response to nitrogen compound	224	24	27.91	0.00326
GO:0006261	DNA-dependent DNA replication	34	7	4.24	0.00338
GO:0048364	root development	297	36	37.01	0.00339
GO:0009411	response to UV	80	2	9.97	0.00344
GO:0045087	innate immune response	303	35	37.76	0.00346
GO:0051179	localization	709	85	88.35	0.00348
GO:0007131	reciprocal meiotic recombination	16	7	1.99	0.00357
GO:0060255	regulation of macromolecule metabolic pr...	521	77	64.92	0.00367
GO:0010015	root morphogenesis	198	28	24.67	0.00374
GO:0044281	small molecule metabolic process	554	65	69.03	0.00378
GO:0007010	cytoskeleton organization	141	25	17.57	0.00385
GO:0008544	epidermis development	268	29	33.39	0.00389
GO:0010310	regulation of hydrogen peroxide metaboli...	47	6	5.86	0.00402
GO:0008299	isoprenoid biosynthetic process	104	13	12.96	0.00416
GO:0010817	regulation of hormone levels	132	12	16.45	0.00423
GO:0009814	defense response, incompatible interacti...	160	15	19.94	0.00426
GO:0009408	response to heat	77	7	9.59	0.00435
GO:0045597	positive regulation of cell differentiat...	12	6	1.5	0.00436
GO:0006007	glucose catabolic process	52	10	6.48	0.00438
GO:0016192	vesicle-mediated transport	129	14	16.07	0.00441
GO:0033044	regulation of chromosome organization	36	10	4.49	0.00442
GO:1901605	alpha-amino acid metabolic process	115	7	14.33	0.00447
GO:0051128	regulation of cellular component organiz...	138	29	17.2	0.00451
GO:0022603	regulation of anatomical structure morph...	74	10	9.22	0.0046
GO:0010467	gene expression	626	91	78	0.00463
GO:0018958	phenol-containing compound metabolic pro...	69	10	8.6	0.00469
GO:0009867	jasmonic acid mediated signaling pathway	89	9	11.09	0.00483
GO:0044272	sulfur compound biosynthetic process	94	7	11.71	0.00484
GO:0010383	cell wall polysaccharide metabolic proce...	91	7	11.34	0.00484
GO:0040034	regulation of development, heterochronic	35	5	4.36	0.00489
GO:0016458	gene silencing	144	25	17.94	0.00506
GO:0046165	alcohol biosynthetic process	65	8	8.1	0.0051
GO:0071322	cellular response to carbohydrate stimul...	47	10	5.86	0.0052
GO:0022402	cell cycle process	229	38	28.53	0.00535
GO:0072594	establishment of protein localization to...	99	10	12.34	0.00545
GO:0035556	intracellular signal transduction	164	18	20.44	0.00549
GO:0009738	abscisic acid-activated signaling pathwa...	77	10	9.59	0.00556
GO:0006281	DNA repair	48	3	5.98	0.00558
GO:0071669	plant-type cell wall organization or bio...	176	23	21.93	0.00571
GO:0044085	cellular component biogenesis	322	44	40.12	0.00575
GO:0009626	plant-type hypersensitive response	147	21	18.32	0.00584
GO:0000023	maltose metabolic process	29	7	3.61	0.00595
GO:0016132	brassinosteroid biosynthetic process	30	2	3.74	0.00601
GO:0042537	benzene-containing compound metabolic pr...	76	11	9.47	0.00605
GO:0043086	negative regulation of catalytic activit...	33	6	4.11	0.00618
GO:1902589	single-organism organelle organization	267	39	33.27	0.00619
GO:0031324	negative regulation of cellular metaboli...	144	24	17.94	0.0062
GO:0090351	seedling development	104	17	12.96	0.00626
GO:0009699	phenylpropanoid biosynthetic process	60	5	7.48	0.0064
GO:0048827	phyllome development	358	45	44.61	0.00643
GO:0009739	response to gibberellin	61	6	7.6	0.00648
GO:1901566	organonitrogen compound biosynthetic pro...	201	19	25.05	0.00652
GO:0031668	cellular response to extracellular stimu...	108	13	13.46	0.00653
GO:0044283	small molecule biosynthetic process	294	30	36.63	0.00653
GO:0045132	meiotic chromosome segregation	16	8	1.99	0.00667
GO:0044702	single organism reproductive process	573	77	71.4	0.0067
GO:0000165	MAPK cascade	69	8	8.6	0.00673
GO:0008283	cell proliferation	84	23	10.47	0.00676
GO:0009657	plastid organization	108	10	13.46	0.0068
GO:0072507	divalent inorganic cation homeostasis	20	3	2.49	0.00686
GO:0009913	epidermal cell differentiation	182	22	22.68	0.0069
GO:0070727	cellular macromolecule localization	266	34	33.15	0.00691
GO:0044257	cellular protein catabolic process	90	12	11.21	0.0071
GO:0000302	response to reactive oxygen species	92	7	11.46	0.00728
GO:0009862	systemic acquired resistance, salicylic ...	68	8	8.47	0.00742
GO:0007155	cell adhesion	37	8	4.61	0.00744
GO:0009893	positive regulation of metabolic process	201	21	25.05	0.00771
GO:0010311	lateral root formation	23	4	2.87	0.00776
GO:0071310	cellular response to organic substance	471	50	58.69	0.00776
GO:0010162	seed dormancy process	40	6	4.98	0.00777
GO:0035266	meristem growth	78	15	9.72	0.00783
GO:0006739	NADP metabolic process	26	8	3.24	0.00805
GO:0009072	aromatic amino acid family metabolic pro...	60	5	7.48	0.00806
GO:0009855	determination of bilateral symmetry	45	11	5.61	0.00807
GO:0043900	regulation of multi-organism process	49	9	6.11	0.00814
GO:0019222	regulation of metabolic process	636	95	79.25	0.00821
GO:0051321	meiotic cell cycle	85	22	10.59	0.00824
GO:0018208	peptidyl-proline modification	9	2	1.12	0.00841
GO:0048569	post-embryonic organ development	301	35	37.51	0.00841
GO:0045596	negative regulation of cell differentiat...	48	3	5.98	0.00844
GO:0044255	cellular lipid metabolic process	238	32	29.66	0.00862
GO:0043412	macromolecule modification	641	78	79.87	0.00863
GO:0048522	positive regulation of cellular process	242	32	30.15	0.00868
GO:0034968	histone lysine methylation	59	8	7.35	0.00869
GO:0031399	regulation of protein modification proce...	73	9	9.1	0.00891
GO:0006898	receptor-mediated endocytosis	13	2	1.62	0.00904
GO:0071396	cellular response to lipid	154	17	19.19	0.00912
GO:0042138	meiotic DNA double-strand break formatio...	12	6	1.5	0.00915
GO:0008104	protein localization	252	29	31.4	0.00915
GO:0006643	membrane lipid metabolic process	25	2	3.12	0.00937
GO:0032787	monocarboxylic acid metabolic process	269	33	33.52	0.00937
GO:0071702	organic substance transport	349	39	43.49	0.00942
GO:0042430	indole-containing compound metabolic pro...	61	4	7.6	0.00945
GO:0048444	floral organ morphogenesis	73	3	9.1	0.00947
GO:0030003	cellular cation homeostasis	62	6	7.73	0.0095
GO:0006605	protein targeting	206	26	25.67	0.00955
GO:0048608	reproductive structure development	574	71	71.52	0.0096
GO:0032446	protein modification by small protein co...	62	11	7.73	0.00976
GO:0044710	single-organism metabolic process	1133	138	141.18	0.00985
GO:0000377	RNA splicing, via transesterification re...	27	3	3.36	0.00989
GO:0006875	cellular metal ion homeostasis	31	4	3.86	0.01
GO:0009308	amine metabolic process	59	5	7.35	0.01002
GO:0006473	protein acetylation	18	2	2.24	0.01004
GO:0043090	amino acid import	39	6	4.86	0.01007
GO:0000226	microtubule cytoskeleton organization	83	12	10.34	0.01016
GO:0071229	cellular response to acid chemical	212	23	26.42	0.01018
GO:0010074	maintenance of meristem identity	40	2	4.98	0.0102
GO:0016114	terpenoid biosynthetic process	70	8	8.72	0.01021
GO:0010182	sugar mediated signaling pathway	43	7	5.36	0.01024
GO:0009756	carbohydrate mediated signaling	43	7	5.36	0.01024
GO:0009832	plant-type cell wall biogenesis	68	4	8.47	0.01035
GO:0051783	regulation of nuclear division	8	5	1	0.01048
GO:0006098	pentose-phosphate shunt	25	8	3.12	0.01066
GO:0006740	NADPH regeneration	25	8	3.12	0.01066
GO:0010604	positive regulation of macromolecule met...	162	15	20.19	0.0107
GO:0048868	pollen tube development	81	13	10.09	0.01075
GO:0006972	hyperosmotic response	76	7	9.47	0.01082
GO:0006888	ER to Golgi vesicle-mediated transport	42	7	5.23	0.01086
GO:0048262	determination of dorsal/ventral asymmetr...	10	5	1.25	0.01098
GO:0009953	dorsal/ventral pattern formation	10	5	1.25	0.01098
GO:0044786	cell cycle DNA replication	31	6	3.86	0.01103
GO:0042023	DNA endoreduplication	31	6	3.86	0.01103
GO:0046189	phenol-containing compound biosynthetic ...	65	10	8.1	0.01109
GO:0046467	membrane lipid biosynthetic process	20	2	2.49	0.01111
GO:0000278	mitotic cell cycle	88	16	10.97	0.01113
GO:0048863	stem cell differentiation	46	2	5.73	0.01115
GO:0048864	stem cell development	46	2	5.73	0.01115
GO:0019827	stem cell maintenance	46	2	5.73	0.01115
GO:0018298	protein-chromophore linkage	12	0	1.5	0.01121
GO:0046907	intracellular transport	295	37	36.76	0.01123
GO:0051049	regulation of transport	69	7	8.6	0.01124
GO:0051301	cell division	261	40	32.52	0.01139
GO:0048193	Golgi vesicle transport	90	8	11.21	0.0114
GO:0080167	response to karrikin	42	8	5.23	0.01146
GO:0048449	floral organ formation	70	3	8.72	0.01189
GO:0006810	transport	631	70	78.63	0.01195
GO:0002252	immune effector process	80	10	9.97	0.01201
GO:0097305	response to alcohol	258	31	32.15	0.01206
GO:0010556	regulation of macromolecule biosynthetic...	391	57	48.72	0.01221
GO:2000112	regulation of cellular macromolecule bio...	391	57	48.72	0.01221
GO:0018130	heterocycle biosynthetic process	509	63	63.42	0.01227
GO:0009620	response to fungus	181	23	22.55	0.01249
GO:0009640	photomorphogenesis	59	9	7.35	0.01258
GO:0000902	cell morphogenesis	238	35	29.66	0.01269
GO:0006820	anion transport	188	21	23.43	0.01271
GO:0016567	protein ubiquitination	60	11	7.48	0.01283
GO:0008652	cellular amino acid biosynthetic process	108	10	13.46	0.01292
GO:0016310	phosphorylation	300	43	37.38	0.01328
GO:0000398	mRNA splicing, via spliceosome	26	3	3.24	0.01339
GO:0010410	hemicellulose metabolic process	76	5	9.47	0.01347
GO:0010224	response to UV-B	35	0	4.36	0.01349
GO:0009845	seed germination	91	13	11.34	0.01357
GO:0002253	activation of immune response	25	2	3.12	0.01413
GO:0002218	activation of innate immune response	25	2	3.12	0.01413
GO:0010051	xylem and phloem pattern formation	58	11	7.23	0.01414
GO:0007017	microtubule-based process	87	12	10.84	0.01418
GO:0010431	seed maturation	79	13	9.84	0.01423
GO:0048609	multicellular organismal reproductive pr...	135	18	16.82	0.01427
GO:0032504	multicellular organism reproduction	135	18	16.82	0.01427
GO:0043161	proteasome-mediated ubiquitin-dependent ...	31	4	3.86	0.01428
GO:0044282	small molecule catabolic process	76	10	9.47	0.01437
GO:0060548	negative regulation of cell death	78	12	9.72	0.01441
GO:0010941	regulation of cell death	162	22	20.19	0.01441
GO:0006644	phospholipid metabolic process	68	5	8.47	0.01443
GO:0042545	cell wall modification	107	17	13.33	0.01453
GO:0072503	cellular divalent inorganic cation homeo...	17	3	2.12	0.01457
GO:0031667	response to nutrient levels	98	12	12.21	0.01465
GO:0042542	response to hydrogen peroxide	49	4	6.11	0.01468
GO:0042436	indole-containing compound catabolic pro...	25	2	3.12	0.0147
GO:0044262	cellular carbohydrate metabolic process	215	25	26.79	0.01472
GO:2000030	regulation of response to red or far red...	13	1	1.62	0.01483
GO:0010605	negative regulation of macromolecule met...	208	32	25.92	0.01487
GO:0010026	trichome differentiation	70	11	8.72	0.01497
GO:0051649	establishment of localization in cell	331	40	41.24	0.01505
GO:0031348	negative regulation of defense response	74	9	9.22	0.01506
GO:0044264	cellular polysaccharide metabolic proces...	176	21	21.93	0.01526
GO:0050793	regulation of developmental process	366	52	45.61	0.01529
GO:0071705	nitrogen compound transport	173	17	21.56	0.01543
GO:0015802	basic amino acid transport	18	4	2.24	0.01554
GO:0006664	glycolipid metabolic process	17	2	2.12	0.01555
GO:0009247	glycolipid biosynthetic process	17	2	2.12	0.01555
GO:0065007	biological regulation	1131	142	140.93	0.01558
GO:0031669	cellular response to nutrient levels	95	11	11.84	0.01559
GO:0046394	carboxylic acid biosynthetic process	243	27	30.28	0.01575
GO:0016053	organic acid biosynthetic process	243	27	30.28	0.01575
GO:0051273	beta-glucan metabolic process	59	8	7.35	0.01578
GO:0035966	response to topologically incorrect prot...	85	12	10.59	0.01579
GO:0015804	neutral amino acid transport	17	2	2.12	0.0158
GO:0051052	regulation of DNA metabolic process	41	7	5.11	0.01582
GO:0031047	gene silencing by RNA	102	14	12.71	0.01589
GO:0010090	trichome morphogenesis	69	11	8.6	0.01593
GO:0022900	electron transport chain	30	4	3.74	0.01606
GO:0012501	programmed cell death	194	25	24.17	0.0161
GO:0048229	gametophyte development	195	27	24.3	0.01619
GO:0010468	regulation of gene expression	468	67	58.32	0.01641
GO:0007389	pattern specification process	224	26	27.91	0.01641
GO:0016125	sterol metabolic process	34	3	4.24	0.01656
GO:0016126	sterol biosynthetic process	34	3	4.24	0.01656
GO:0043069	negative regulation of programmed cell d...	73	12	9.1	0.01662
GO:0010204	defense response signaling pathway, resi...	12	0	1.5	0.01666
GO:0010101	post-embryonic root morphogenesis	41	7	5.11	0.01669
GO:0010102	lateral root morphogenesis	41	7	5.11	0.01669
GO:0016556	mRNA modification	42	1	5.23	0.01692
GO:0048653	anther development	64	9	7.97	0.01695
GO:0019252	starch biosynthetic process	34	8	4.24	0.01721
GO:0009743	response to carbohydrate	121	17	15.08	0.01734
GO:0034613	cellular protein localization	229	27	28.53	0.01737
GO:0009826	unidimensional cell growth	158	20	19.69	0.01741
GO:0008356	asymmetric cell division	12	6	1.5	0.01746
GO:0040020	regulation of meiosis	6	4	0.75	0.0175
GO:0051246	regulation of protein metabolic process	110	14	13.71	0.01763
GO:0045491	xylan metabolic process	72	5	8.97	0.01765
GO:0006694	steroid biosynthetic process	49	5	6.11	0.01779
GO:0015031	protein transport	233	28	29.03	0.01807
GO:0045184	establishment of protein localization	233	28	29.03	0.01807
GO:0055076	transition metal ion homeostasis	21	4	2.62	0.01842
GO:0009696	salicylic acid metabolic process	62	9	7.73	0.01843
GO:0034637	cellular carbohydrate biosynthetic proce...	131	17	16.32	0.01875
GO:0009642	response to light intensity	49	3	6.11	0.01882
GO:0002376	immune system process	353	37	43.99	0.01925
GO:0048511	rhythmic process	52	9	6.48	0.01939
GO:0048506	regulation of timing of meristematic pha...	19	5	2.37	0.01939
GO:0048510	regulation of timing of transition from ...	19	5	2.37	0.01939
GO:0055085	transmembrane transport	139	21	17.32	0.01942
GO:0046395	carboxylic acid catabolic process	70	10	8.72	0.01945
GO:0016054	organic acid catabolic process	70	10	8.72	0.01945
GO:0016045	detection of bacterium	21	2	2.62	0.01946
GO:0098543	detection of other organism	21	2	2.62	0.01946
GO:0006511	ubiquitin-dependent protein catabolic pr...	62	5	7.73	0.01949
GO:0043632	modification-dependent macromolecule cat...	62	5	7.73	0.01949
GO:0019941	modification-dependent protein catabolic...	62	5	7.73	0.01949
GO:0033036	macromolecule localization	336	44	41.87	0.01961
GO:0009741	response to brassinosteroid	57	8	7.1	0.02019
GO:0009860	pollen tube growth	70	13	8.72	0.0203
GO:0031325	positive regulation of cellular metaboli...	162	13	20.19	0.02042
GO:0010608	posttranscriptional regulation of gene e...	107	14	13.33	0.02043
GO:0010089	xylem development	21	7	2.62	0.02052
GO:1901607	alpha-amino acid biosynthetic process	82	6	10.22	0.02055
GO:0044036	cell wall macromolecule metabolic proces...	112	14	13.96	0.02069
GO:0032875	regulation of DNA endoreduplication	11	0	1.37	0.02104
GO:0090329	regulation of DNA-dependent DNA replicat...	11	0	1.37	0.02104
GO:0016573	histone acetylation	15	1	1.87	0.02105
GO:0006475	internal protein amino acid acetylation	15	1	1.87	0.02105
GO:0018393	internal peptidyl-lysine acetylation	15	1	1.87	0.02105
GO:0018394	peptidyl-lysine acetylation	15	1	1.87	0.02105
GO:0034285	response to disaccharide	58	6	7.23	0.02128
GO:0009744	response to sucrose	58	6	7.23	0.02128
GO:0009624	response to nematode	39	7	4.86	0.02146
GO:0043067	regulation of programmed cell death	154	22	19.19	0.02169
GO:0010476	gibberellin mediated signaling pathway	28	2	3.49	0.02255
GO:0071370	cellular response to gibberellin stimulu...	28	2	3.49	0.02255
GO:0009740	gibberellic acid mediated signaling path...	28	2	3.49	0.02255
GO:0048439	flower morphogenesis	21	7	2.62	0.02264
GO:0010037	response to carbon dioxide	6	1	0.75	0.02268
GO:0080134	regulation of response to stress	213	25	26.54	0.02289
GO:0001763	morphogenesis of a branching structure	18	2	2.24	0.02304
GO:0042594	response to starvation	89	11	11.09	0.0232
GO:0009267	cellular response to starvation	89	11	11.09	0.0232
GO:0016101	diterpenoid metabolic process	32	6	3.99	0.02322
GO:0051603	proteolysis involved in cellular protein...	84	10	10.47	0.02356
GO:0051239	regulation of multicellular organismal p...	293	42	36.51	0.02364
GO:0016070	RNA metabolic process	575	77	71.65	0.0237
GO:0051241	negative regulation of multicellular org...	56	9	6.98	0.02376
GO:0015824	proline transport	16	2	1.99	0.02378
GO:0010038	response to metal ion	206	27	25.67	0.02386
GO:0032502	developmental process	1001	130	124.73	0.02398
GO:0040007	growth	366	52	45.61	0.02427
GO:0048528	post-embryonic root development	85	12	10.59	0.02454
GO:0010218	response to far red light	37	2	4.61	0.0247
GO:0007623	circadian rhythm	50	9	6.23	0.02479
GO:0006074	(1->3)-beta-D-glucan metabolic process	6	4	0.75	0.02498
GO:0006075	(1->3)-beta-D-glucan biosynthetic proces...	6	4	0.75	0.02498
GO:0051174	regulation of phosphorus metabolic proce...	69	7	8.6	0.02522
GO:0019220	regulation of phosphate metabolic proces...	69	7	8.6	0.02522
GO:0010075	regulation of meristem growth	68	12	8.47	0.02532
GO:0080147	root hair cell development	65	3	8.1	0.02548
GO:0006275	regulation of DNA replication	26	2	3.24	0.02551
GO:0051726	regulation of cell cycle	56	16	6.98	0.02579
GO:2000069	regulation of post-embryonic root develo...	13	3	1.62	0.02587
GO:0016071	mRNA metabolic process	98	15	12.21	0.02599
GO:0044093	positive regulation of molecular functio...	39	7	4.86	0.02625
GO:0043085	positive regulation of catalytic activit...	39	7	4.86	0.02625
GO:0051093	negative regulation of developmental pro...	93	11	11.59	0.02634
GO:0055069	zinc ion homeostasis	11	2	1.37	0.02668
GO:0033037	polysaccharide localization	64	11	7.97	0.02678
GO:0052545	callose localization	64	11	7.97	0.02678
GO:0051171	regulation of nitrogen compound metaboli...	392	55	48.85	0.02683
GO:0016145	S-glycoside catabolic process	12	3	1.5	0.02707
GO:0019762	glucosinolate catabolic process	12	3	1.5	0.02707
GO:0019759	glycosinolate catabolic process	12	3	1.5	0.02707
GO:0010565	regulation of cellular ketone metabolic ...	23	2	2.87	0.02709
GO:0019637	organophosphate metabolic process	211	26	26.29	0.02711
GO:0015698	inorganic anion transport	72	9	8.97	0.02711
GO:0048437	floral organ development	237	24	29.53	0.02761
GO:2000242	negative regulation of reproductive proc...	25	7	3.12	0.02782
GO:0043269	regulation of ion transport	58	7	7.23	0.02791
GO:0006950	response to stress	1034	98	128.84	0.02804
GO:0030243	cellulose metabolic process	53	4	6.6	0.02819
GO:1901617	organic hydroxy compound biosynthetic pr...	131	17	16.32	0.02826
GO:1903047	mitotic cell cycle process	56	11	6.98	0.02829
GO:0016051	carbohydrate biosynthetic process	214	26	26.67	0.0283
GO:1901699	cellular response to nitrogen compound	80	9	9.97	0.02866
GO:0051567	histone H3-K9 methylation	41	7	5.11	0.02873
GO:0015979	photosynthesis	77	8	9.59	0.02876
GO:0016197	endosomal transport	10	0	1.25	0.02882
GO:0010014	meristem initiation	67	14	8.35	0.02892
GO:0016143	S-glycoside metabolic process	56	7	6.98	0.02908
GO:0019760	glucosinolate metabolic process	56	7	6.98	0.02908
GO:0019757	glycosinolate metabolic process	56	7	6.98	0.02908
GO:0048589	developmental growth	313	43	39	0.02912
GO:0000041	transition metal ion transport	56	4	6.98	0.02912
GO:0009606	tropism	61	3	7.6	0.02926
GO:0009685	gibberellin metabolic process	31	6	3.86	0.02953
GO:0016102	diterpenoid biosynthetic process	31	5	3.86	0.02953
GO:0010099	regulation of photomorphogenesis	12	1	1.5	0.02955
GO:0015748	organophosphate ester transport	24	5	2.99	0.02964
GO:0009863	salicylic acid mediated signaling pathwa...	120	16	14.95	0.03018
GO:0071446	cellular response to salicylic acid stim...	120	16	14.95	0.03018
GO:0006631	fatty acid metabolic process	94	14	11.71	0.03022
GO:0048581	negative regulation of post-embryonic de...	53	9	6.6	0.03024
GO:0048767	root hair elongation	62	3	7.73	0.03033
GO:0034976	response to endoplasmic reticulum stress	75	10	9.35	0.03047
GO:0010346	shoot axis formation	17	2	2.12	0.03058
GO:0010223	secondary shoot formation	17	2	2.12	0.03058
GO:0051169	nuclear transport	42	7	5.23	0.03058
GO:0006913	nucleocytoplasmic transport	42	7	5.23	0.03058
GO:0006568	tryptophan metabolic process	31	0	3.86	0.03073
GO:0006586	indolalkylamine metabolic process	31	0	3.86	0.03073
GO:0033692	cellular polysaccharide biosynthetic pro...	124	16	15.45	0.03092
GO:0009682	induced systemic resistance	18	1	2.24	0.03139
GO:0048467	gynoecium development	82	10	10.22	0.03167
GO:0006811	ion transport	302	33	37.63	0.0319
GO:0001666	response to hypoxia	17	2	2.12	0.03211
GO:0070646	protein modification by small protein re...	39	4	4.86	0.03241
GO:0000413	protein peptidyl-prolyl isomerization	7	2	0.87	0.03283
GO:0006304	DNA modification	44	7	5.48	0.03311
GO:0006305	DNA alkylation	44	7	5.48	0.03311
GO:0006306	DNA methylation	44	7	5.48	0.03311
GO:0044728	DNA methylation or demethylation	44	7	5.48	0.03311
GO:0017038	protein import	55	7	6.85	0.03331
GO:0031347	regulation of defense response	207	25	25.79	0.03352
GO:0046486	glycerolipid metabolic process	43	1	5.36	0.03357
GO:0048646	anatomical structure formation involved ...	158	21	19.69	0.03372
GO:0010260	organ senescence	36	5	4.49	0.0338
GO:0019374	galactolipid metabolic process	15	2	1.87	0.03388
GO:0019375	galactolipid biosynthetic process	15	2	1.87	0.03388
GO:0009887	organ morphogenesis	214	27	26.67	0.03432
GO:0009955	adaxial/abaxial pattern specification	42	12	5.23	0.03441
GO:1901657	glycosyl compound metabolic process	113	16	14.08	0.03483
GO:0048468	cell development	244	29	30.4	0.03497
GO:0007126	meiotic nuclear division	69	19	8.6	0.03514
GO:0009790	embryo development	214	29	26.67	0.03526
GO:0048869	cellular developmental process	475	61	59.19	0.03539
GO:0009644	response to high light intensity	34	3	4.24	0.03587
GO:0016042	lipid catabolic process	58	10	7.23	0.03623
GO:0015931	nucleobase-containing compound transport	37	6	4.61	0.03666
GO:0009808	lignin metabolic process	25	2	3.12	0.03683
GO:0048507	meristem development	239	36	29.78	0.03689
GO:0009686	gibberellin biosynthetic process	30	5	3.74	0.03746
GO:0009697	salicylic acid biosynthetic process	59	9	7.35	0.0375
GO:0044271	cellular nitrogen compound biosynthetic ...	493	61	61.43	0.03778
GO:0048440	carpel development	73	8	9.1	0.03779
GO:0010498	proteasomal protein catabolic process	49	9	6.11	0.03816
GO:0051641	cellular localization	370	45	46.1	0.03819
GO:0070592	cell wall polysaccharide biosynthetic pr...	50	3	6.23	0.03828
GO:0070589	cellular component macromolecule biosynt...	50	3	6.23	0.03828
GO:0044038	cell wall macromolecule biosynthetic pro...	50	3	6.23	0.03828
GO:0006470	protein dephosphorylation	53	4	6.6	0.03846
GO:0006650	glycerophospholipid metabolic process	33	1	4.11	0.03853
GO:0019932	second-messenger-mediated signaling	16	2	1.99	0.03874
GO:0071214	cellular response to abiotic stimulus	63	4	7.85	0.03882
GO:0005975	carbohydrate metabolic process	482	62	60.06	0.0391
GO:0009631	cold acclimation	9	3	1.12	0.03923
GO:0009629	response to gravity	56	3	6.98	0.03937
GO:0071365	cellular response to auxin stimulus	58	4	7.23	0.0396
GO:0042180	cellular ketone metabolic process	25	2	3.12	0.03975
GO:0009648	photoperiodism	47	8	5.86	0.04062
GO:0007049	cell cycle	290	46	36.14	0.04068
GO:0051247	positive regulation of protein metabolic...	27	4	3.36	0.04102
GO:0044106	cellular amine metabolic process	48	1	5.98	0.04106
GO:0022604	regulation of cell morphogenesis	41	6	5.11	0.0412
GO:0051510	regulation of unidimensional cell growth	41	6	5.11	0.0412
GO:0051704	multi-organism process	611	63	76.13	0.04122
GO:0032501	multicellular organismal process	1005	129	125.23	0.04145
GO:0034654	nucleobase-containing compound biosynthe...	437	55	54.45	0.04153
GO:0015691	cadmium ion transport	11	2	1.37	0.04164
GO:0042344	indole glucosinolate catabolic process	11	2	1.37	0.04164
GO:0022412	cellular process involved in reproductio...	20	2	2.49	0.04176
GO:0010876	lipid localization	36	6	4.49	0.04238
GO:0016579	protein deubiquitination	12	2	1.5	0.04258
GO:0090068	positive regulation of cell cycle proces...	9	2	1.12	0.04258
GO:0090066	regulation of anatomical structure size	61	10	7.6	0.04259
GO:0032535	regulation of cellular component size	61	10	7.6	0.04259
GO:0043436	oxoacid metabolic process	387	45	48.22	0.04281
GO:0006082	organic acid metabolic process	387	45	48.22	0.04281
GO:0055086	nucleobase-containing small molecule met...	142	21	17.69	0.04371
GO:0010413	glucuronoxylan metabolic process	48	3	5.98	0.04375
GO:0045492	xylan biosynthetic process	48	3	5.98	0.04375
GO:0006576	cellular biogenic amine metabolic proces...	47	1	5.86	0.04395
GO:0009630	gravitropism	54	3	6.73	0.04432
GO:0008361	regulation of cell size	27	1	3.36	0.0449
GO:0009910	negative regulation of flower developmen...	24	7	2.99	0.04499
GO:0052541	plant-type cell wall cellulose metabolic...	16	2	1.99	0.04557
GO:0019915	lipid storage	14	5	1.74	0.04559
GO:2000067	regulation of root morphogenesis	8	2	1	0.04576
GO:0019752	carboxylic acid metabolic process	386	45	48.1	0.0458
GO:0009734	auxin-activated signaling pathway	46	2	5.73	0.04608
GO:0044242	cellular lipid catabolic process	55	10	6.85	0.04623
GO:0045730	respiratory burst	42	5	5.23	0.04634
GO:0036293	response to decreased oxygen levels	20	2	2.49	0.0466
GO:0070482	response to oxygen levels	20	2	2.49	0.0466
GO:0033993	response to lipid	295	35	36.76	0.04672
GO:0042752	regulation of circadian rhythm	16	2	1.99	0.04673
GO:0042538	hyperosmotic salinity response	52	4	6.48	0.04676
GO:0006862	nucleotide transport	23	4	2.87	0.04686
GO:0007568	aging	45	5	5.61	0.04698
GO:0014070	response to organic cyclic compound	266	31	33.15	0.04724
GO:0000280	nuclear division	82	21	10.22	0.04763
GO:0009694	jasmonic acid metabolic process	36	1	4.49	0.04788
GO:0008643	carbohydrate transport	11	3	1.37	0.04801
GO:1902593	single-organism nuclear import	32	5	3.99	0.04808
GO:0006606	protein import into nucleus	32	5	3.99	0.04808
GO:0044744	protein targeting to nucleus	32	5	3.99	0.04808
GO:0023051	regulation of signaling	75	10	9.35	0.04837
GO:0010646	regulation of cell communication	75	10	9.35	0.04837
GO:0009966	regulation of signal transduction	75	10	9.35	0.04837
GO:0010563	negative regulation of phosphorus metabo...	14	3	1.74	0.04894
GO:0045936	negative regulation of phosphate metabol...	14	3	1.74	0.04894
GO:0051348	negative regulation of transferase activ...	14	3	1.74	0.04894
GO:0006469	negative regulation of protein kinase ac...	14	3	1.74	0.04894
GO:0001933	negative regulation of protein phosphory...	14	3	1.74	0.04894
GO:0042326	negative regulation of phosphorylation	14	3	1.74	0.04894
GO:0033673	negative regulation of kinase activity	14	3	1.74	0.04894
GO:0007186	G-protein coupled receptor signaling pat...	6	2	0.75	0.04898
GO:0045488	pectin metabolic process	39	3	4.86	0.04919
GO:0010393	galacturonan metabolic process	39	3	4.86	0.04919
GO:0006714	sesquiterpenoid metabolic process	14	1	1.74	0.04976
GO:0009553	embryo sac development	44	3	5.48	0.05016
GO:0070085	glycosylation	57	9	7.1	0.0506
GO:0002679	respiratory burst involved in defense re...	41	5	5.11	0.05085
GO:0009117	nucleotide metabolic process	139	20	17.32	0.05124
GO:0006753	nucleoside phosphate metabolic process	139	20	17.32	0.05124
GO:0006882	cellular zinc ion homeostasis	9	2	1.12	0.0517
GO:0051606	detection of stimulus	90	10	11.21	0.05171
GO:0010191	mucilage metabolic process	20	2	2.49	0.05192
GO:0048359	mucilage metabolic process involved in s...	20	2	2.49	0.05192
GO:0010256	endomembrane system organization	46	5	5.73	0.05228
GO:2000241	regulation of reproductive process	134	24	16.7	0.05245
GO:0001558	regulation of cell growth	50	7	6.23	0.05275
GO:0009825	multidimensional cell growth	35	2	4.36	0.05323
GO:2000026	regulation of multicellular organismal d...	281	39	35.01	0.0537
GO:1902582	single-organism intracellular transport	261	31	32.52	0.05373
GO:0019216	regulation of lipid metabolic process	20	2	2.49	0.05376
GO:0007062	sister chromatid cohesion	36	11	4.49	0.05378
GO:0098581	detection of external biotic stimulus	24	2	2.99	0.05398
GO:0051234	establishment of localization	659	74	82.12	0.054
GO:0000096	sulfur amino acid metabolic process	57	4	7.1	0.0541
GO:0007292	female gamete generation	19	2	2.37	0.05423
GO:0009809	lignin biosynthetic process	22	2	2.74	0.05495
GO:0010492	maintenance of shoot apical meristem ide...	20	0	2.49	0.05519
GO:0052542	defense response by callose deposition	57	10	7.1	0.05568
GO:0045814	negative regulation of gene expression, ...	74	12	9.22	0.05583
GO:0018205	peptidyl-lysine modification	16	1	1.99	0.05583
GO:0016311	dephosphorylation	57	4	7.1	0.05592
GO:0006349	regulation of gene expression by genetic...	11	2	1.37	0.05601
GO:0071514	genetic imprinting	11	2	1.37	0.05601
GO:0000272	polysaccharide catabolic process	24	2	2.99	0.05648
GO:2000280	regulation of root development	29	5	3.61	0.05655
GO:0009625	response to insect	31	4	3.86	0.05666
GO:0032881	regulation of polysaccharide metabolic p...	7	2	0.87	0.05667
GO:0071103	DNA conformation change	17	5	2.12	0.05696
GO:0045935	positive regulation of nucleobase-contai...	125	11	15.58	0.05716
GO:1900140	regulation of seedling development	43	4	5.36	0.05812
GO:0006986	response to unfolded protein	49	8	6.11	0.05873
GO:0010167	response to nitrate	45	3	5.61	0.05917
GO:0009627	systemic acquired resistance	116	11	14.45	0.05971
GO:0008202	steroid metabolic process	54	5	6.73	0.05985
GO:0033043	regulation of organelle organization	82	20	10.22	0.05992
GO:1900673	olefin metabolic process	28	2	3.49	0.06008
GO:1900674	olefin biosynthetic process	28	2	3.49	0.06008
GO:0009692	ethylene metabolic process	28	2	3.49	0.06008
GO:0009693	ethylene biosynthetic process	28	2	3.49	0.06008
GO:0043450	alkene biosynthetic process	28	2	3.49	0.06008
GO:0043449	cellular alkene metabolic process	28	2	3.49	0.06008
GO:0009864	induced systemic resistance, jasmonic ac...	6	0	0.75	0.06061
GO:0048572	short-day photoperiodism	11	1	1.37	0.06093
GO:0010118	stomatal movement	42	6	5.23	0.06161
GO:0042435	indole-containing compound biosynthetic ...	39	0	4.86	0.06202
GO:0046916	cellular transition metal ion homeostasi...	17	3	2.12	0.06245
GO:0048465	corolla development	30	2	3.74	0.06267
GO:0048441	petal development	30	2	3.74	0.06267
GO:0009615	response to virus	45	6	5.61	0.06269
GO:0071554	cell wall organization or biogenesis	337	45	41.99	0.06319
GO:0009960	endosperm development	23	2	2.87	0.06329
GO:0051094	positive regulation of developmental pro...	41	9	5.11	0.06375
GO:0009612	response to mechanical stimulus	18	3	2.24	0.06388
GO:0015696	ammonium transport	20	4	2.49	0.06402
GO:0007059	chromosome segregation	57	14	7.1	0.06413
GO:0009954	proximal/distal pattern formation	8	1	1	0.06429
GO:0051445	regulation of meiotic cell cycle	8	4	1	0.06448
GO:0031323	regulation of cellular metabolic process	485	68	60.43	0.06458
GO:0006869	lipid transport	22	1	2.74	0.06468
GO:0098542	defense response to other organism	314	39	39.13	0.06469
GO:0031365	N-terminal protein amino acid modificati...	34	7	4.24	0.06496
GO:0035967	cellular response to topologically incor...	48	8	5.98	0.06497
GO:0034620	cellular response to unfolded protein	48	8	5.98	0.06497
GO:0009556	microsporogenesis	14	3	1.74	0.06559
GO:0048236	plant-type spore development	14	3	1.74	0.06559
GO:0051240	positive regulation of multicellular org...	29	3	3.61	0.0663
GO:0048582	positive regulation of post-embryonic de...	29	3	3.61	0.0663
GO:0006351	transcription, DNA-templated	379	50	47.23	0.0663
GO:0032774	RNA biosynthetic process	379	50	47.23	0.0663
GO:0009875	pollen-pistil interaction	24	0	2.99	0.06652
GO:0015996	chlorophyll catabolic process	16	4	1.99	0.06676
GO:0097306	cellular response to alcohol	121	15	15.08	0.06679
GO:0080022	primary root development	12	0	1.5	0.06701
GO:0016144	S-glycoside biosynthetic process	43	3	5.36	0.06726
GO:0019761	glucosinolate biosynthetic process	43	3	5.36	0.06726
GO:0019758	glycosinolate biosynthetic process	43	3	5.36	0.06726
GO:0071840	cellular component organization or bioge...	921	122	114.76	0.06731
GO:0006091	generation of precursor metabolites and ...	130	19	16.2	0.0676
GO:0031670	cellular response to nutrient	8	0	1	0.06823
GO:0045990	carbon catabolite regulation of transcri...	8	0	1	0.06823
GO:0010152	pollen maturation	8	0	1	0.06823
GO:0046015	regulation of transcription by glucose	8	0	1	0.06823
GO:0045013	carbon catabolite repression of transcri...	8	0	1	0.06823
GO:0045014	negative regulation of transcription by ...	8	0	1	0.06823
GO:0070647	protein modification by small protein co...	101	13	12.59	0.0685
GO:0006486	protein glycosylation	56	9	6.98	0.0699
GO:0043413	macromolecule glycosylation	56	9	6.98	0.0699
GO:0009100	glycoprotein metabolic process	56	9	6.98	0.0699
GO:0009101	glycoprotein biosynthetic process	56	9	6.98	0.0699
GO:0015893	drug transport	15	1	1.87	0.07001
GO:0042493	response to drug	15	1	1.87	0.07001
GO:0044764	multi-organism cellular process	16	5	1.99	0.07005
GO:1902410	mitotic cytokinetic process	48	8	5.98	0.07022
GO:0000281	mitotic cytokinesis	48	8	5.98	0.07022
GO:0032506	cytokinetic process	48	8	5.98	0.07022
GO:0000911	cytokinesis by cell plate formation	48	8	5.98	0.07022
GO:0006417	regulation of translation	35	3	4.36	0.07077
GO:0043248	proteasome assembly	36	4	4.49	0.07088
GO:0006655	phosphatidylglycerol biosynthetic proces...	10	0	1.25	0.07096
GO:0046471	phosphatidylglycerol metabolic process	10	0	1.25	0.07096
GO:0044419	interspecies interaction between organis...	43	7	5.36	0.07107
GO:0048285	organelle fission	85	22	10.59	0.0722
GO:0072593	reactive oxygen species metabolic proces...	85	10	10.59	0.07231
GO:0008033	tRNA processing	8	3	1	0.07267
GO:0042343	indole glucosinolate metabolic process	22	2	2.74	0.0728
GO:0006855	drug transmembrane transport	13	1	1.62	0.07313
GO:0071901	negative regulation of protein serine/th...	13	3	1.62	0.07313
GO:0044273	sulfur compound catabolic process	13	3	1.62	0.07313
GO:0043401	steroid hormone mediated signaling pathw...	37	3	4.61	0.07361
GO:0071367	cellular response to brassinosteroid sti...	37	3	4.61	0.07361
GO:0071383	cellular response to steroid hormone sti...	37	3	4.61	0.07361
GO:0048545	response to steroid hormone	37	3	4.61	0.07361
GO:0009742	brassinosteroid mediated signaling pathw...	37	3	4.61	0.07361
GO:0046351	disaccharide biosynthetic process	8	1	1	0.07363
GO:0009312	oligosaccharide biosynthetic process	8	1	1	0.07363
GO:0008654	phospholipid biosynthetic process	50	3	6.23	0.07368
GO:0009687	abscisic acid metabolic process	13	1	1.62	0.07423
GO:0043288	apocarotenoid metabolic process	13	1	1.62	0.07423
GO:0009637	response to blue light	47	1	5.86	0.07436
GO:0070838	divalent metal ion transport	50	7	6.23	0.0747
GO:0072511	divalent inorganic cation transport	50	7	6.23	0.0747
GO:0009812	flavonoid metabolic process	78	8	9.72	0.07538
GO:0044550	secondary metabolite biosynthetic proces...	99	8	12.34	0.0756
GO:0044403	symbiosis, encompassing mutualism throug...	42	7	5.23	0.07567
GO:0042176	regulation of protein catabolic process	10	2	1.25	0.07757
GO:0009310	amine catabolic process	27	1	3.36	0.07764
GO:0042402	cellular biogenic amine catabolic proces...	27	1	3.36	0.07764
GO:0009451	RNA modification	72	5	8.97	0.07773
GO:0010150	leaf senescence	29	5	3.61	0.07784
GO:0009735	response to cytokinin	30	1	3.74	0.07824
GO:0009817	defense response to fungus, incompatible...	19	3	2.37	0.07836
GO:0046148	pigment biosynthetic process	55	3	6.85	0.07869
GO:0007067	mitotic nuclear division	10	4	1.25	0.07883
GO:0000097	sulfur amino acid biosynthetic process	51	4	6.35	0.07926
GO:0030968	endoplasmic reticulum unfolded protein r...	46	8	5.73	0.07942
GO:0009926	auxin polar transport	37	2	4.61	0.07951
GO:0048481	ovule development	53	7	6.6	0.08004
GO:0032879	regulation of localization	81	8	10.09	0.08017
GO:0009944	polarity specification of adaxial/abaxia...	35	10	4.36	0.08026
GO:0065001	specification of axis polarity	35	10	4.36	0.08026
GO:1901565	organonitrogen compound catabolic proces...	118	12	14.7	0.08061
GO:0044275	cellular carbohydrate catabolic process	17	1	2.12	0.08074
GO:0032392	DNA geometric change	7	3	0.87	0.08074
GO:0032508	DNA duplex unwinding	7	3	0.87	0.08074
GO:0051274	beta-glucan biosynthetic process	36	5	4.49	0.0812
GO:0016572	histone phosphorylation	10	4	1.25	0.08124
GO:0072329	monocarboxylic acid catabolic process	45	8	5.61	0.08178
GO:0006569	tryptophan catabolic process	14	0	1.74	0.08267
GO:0046218	indolalkylamine catabolic process	14	0	1.74	0.08267
GO:0017145	stem cell division	9	2	1.12	0.08297
GO:0006497	protein lipidation	33	6	4.11	0.08302
GO:0006498	N-terminal protein lipidation	33	6	4.11	0.08302
GO:0006499	N-terminal protein myristoylation	33	6	4.11	0.08302
GO:0018377	protein myristoylation	33	6	4.11	0.08302
GO:0042157	lipoprotein metabolic process	33	6	4.11	0.08302
GO:0042158	lipoprotein biosynthetic process	33	6	4.11	0.08302
GO:0010072	primary shoot apical meristem specificat...	29	7	3.61	0.08369
GO:0055074	calcium ion homeostasis	10	2	1.25	0.08376
GO:0010214	seed coat development	24	2	2.99	0.0839
GO:0001101	response to acid chemical	432	48	53.83	0.08392
GO:0016052	carbohydrate catabolic process	126	17	15.7	0.08458
GO:0044267	cellular protein metabolic process	693	90	86.35	0.08483
GO:0006366	transcription from RNA polymerase II pro...	9	2	1.12	0.085
GO:0009943	adaxial/abaxial axis specification	38	10	4.74	0.08545
GO:0051701	interaction with host	40	6	4.98	0.08576
GO:0045740	positive regulation of DNA replication	7	0	0.87	0.08606
GO:0032877	positive regulation of DNA endoreduplica...	7	0	0.87	0.08606
GO:2000105	positive regulation of DNA-dependent DNA...	7	0	0.87	0.08606
GO:0051054	positive regulation of DNA metabolic pro...	7	0	0.87	0.08606
GO:0009668	plastid membrane organization	48	5	5.98	0.0864
GO:0010027	thylakoid membrane organization	48	5	5.98	0.0864
GO:0035303	regulation of dephosphorylation	38	3	4.74	0.08651
GO:0035304	regulation of protein dephosphorylation	38	3	4.74	0.08651
GO:0009062	fatty acid catabolic process	44	8	5.48	0.08656
GO:0046364	monosaccharide biosynthetic process	40	6	4.98	0.08685
GO:0016116	carotenoid metabolic process	19	2	2.37	0.08708
GO:0016108	tetraterpenoid metabolic process	19	2	2.37	0.08708
GO:0019722	calcium-mediated signaling	12	1	1.5	0.0877
GO:0051173	positive regulation of nitrogen compound...	128	11	15.95	0.08837
GO:0008380	RNA splicing	67	10	8.35	0.08852
GO:0009827	plant-type cell wall modification	44	8	5.48	0.08889
GO:1990267	response to transition metal nanoparticl...	32	1	3.99	0.08901
GO:0032268	regulation of cellular protein metabolic...	98	12	12.21	0.08914
GO:0050776	regulation of immune response	160	23	19.94	0.08932
GO:0002682	regulation of immune system process	160	23	19.94	0.08932
GO:0006914	autophagy	10	1	1.25	0.08995
GO:0043414	macromolecule methylation	123	17	15.33	0.09002
GO:0031400	negative regulation of protein modificat...	18	3	2.24	0.09007
GO:0044767	single-organism developmental process	980	127	122.11	0.0911
GO:0043455	regulation of secondary metabolic proces...	16	1	1.99	0.09115
GO:0009880	embryonic pattern specification	31	7	3.86	0.09129
GO:0016036	cellular response to phosphate starvatio...	36	2	4.49	0.09133
GO:0051170	nuclear import	33	5	4.11	0.09197
GO:0045017	glycerolipid biosynthetic process	31	0	3.86	0.09273
GO:0048508	embryonic meristem development	47	9	5.86	0.09288
GO:0006342	chromatin silencing	71	12	8.85	0.09327
GO:0048532	anatomical structure arrangement	103	21	12.83	0.09338
GO:0032259	methylation	132	19	16.45	0.0934
GO:0051235	maintenance of location	23	6	2.87	0.09353
GO:0051607	defense response to virus	37	5	4.61	0.09432
GO:0043473	pigmentation	34	0	4.24	0.09437
GO:0009873	ethylene-activated signaling pathway	46	7	5.73	0.09437
GO:0000394	RNA splicing, via endonucleolytic cleava...	33	5	4.11	0.09486
GO:0001932	regulation of protein phosphorylation	24	4	2.99	0.09533
GO:0010388	cullin deneddylation	17	3	2.12	0.09611
GO:0000338	protein deneddylation	17	3	2.12	0.09611
GO:0030258	lipid modification	42	6	5.23	0.09695
GO:0035821	modification of morphology or physiology...	38	6	4.74	0.09717
GO:0034284	response to monosaccharide	45	5	5.61	0.09735
GO:0009746	response to hexose	45	5	5.61	0.09735
GO:0044042	glucan metabolic process	127	18	15.83	0.09752
GO:0006073	cellular glucan metabolic process	127	18	15.83	0.09752
GO:0048573	photoperiodism, flowering	43	5	5.36	0.0977
GO:0090407	organophosphate biosynthetic process	119	10	14.83	0.09821
GO:0006397	mRNA processing	45	9	5.61	0.09864
GO:0036294	cellular response to decreased oxygen le...	7	0	0.87	0.09984
GO:0071453	cellular response to oxygen levels	7	0	0.87	0.09984
GO:0006109	regulation of carbohydrate metabolic pro...	31	3	3.86	0.10012
GO:0009896	positive regulation of catabolic process	9	2	1.12	0.10027
GO:0023057	negative regulation of signaling	37	5	4.61	0.10035
GO:0010648	negative regulation of cell communicatio...	37	5	4.61	0.10035
GO:0009968	negative regulation of signal transducti...	37	5	4.61	0.10035
GO:0050826	response to freezing	18	5	2.24	0.10035
GO:0007030	Golgi organization	36	4	4.49	0.10036
GO:0046490	isopentenyl diphosphate metabolic proces...	35	3	4.36	0.10068
GO:0009240	isopentenyl diphosphate biosynthetic pro...	35	3	4.36	0.10068
GO:0016104	triterpenoid biosynthetic process	14	1	1.74	0.10076
GO:0019742	pentacyclic triterpenoid metabolic proce...	14	1	1.74	0.10076
GO:0019745	pentacyclic triterpenoid biosynthetic pr...	14	1	1.74	0.10076
GO:0006722	triterpenoid metabolic process	14	1	1.74	0.10076
GO:0009767	photosynthetic electron transport chain	10	2	1.25	0.10097
GO:0005984	disaccharide metabolic process	39	8	4.86	0.10108
GO:0009561	megagametogenesis	25	1	3.12	0.10117
GO:0043480	pigment accumulation in tissues	33	0	4.11	0.10126
GO:0043481	anthocyanin accumulation in tissues in r...	33	0	4.11	0.10126
GO:0043476	pigment accumulation	33	0	4.11	0.10126
GO:0043478	pigment accumulation in response to UV l...	33	0	4.11	0.10126
GO:0043479	pigment accumulation in tissues in respo...	33	0	4.11	0.10126
GO:0042445	hormone metabolic process	72	6	8.97	0.10131
GO:0009292	genetic transfer	12	3	1.5	0.10131
GO:0009294	DNA mediated transformation	12	3	1.5	0.10131
GO:0048584	positive regulation of response to stimu...	50	4	6.23	0.10134
GO:0055081	anion homeostasis	12	3	1.5	0.10148
GO:1901564	organonitrogen compound metabolic proces...	354	46	44.11	0.10213
GO:0009914	hormone transport	40	3	4.98	0.10215
GO:0060918	auxin transport	40	3	4.98	0.10215
GO:0045595	regulation of cell differentiation	97	16	12.09	0.10279
GO:0044700	single organism signaling	570	57	71.03	0.10298
GO:0035195	gene silencing by miRNA	37	7	4.61	0.10343
GO:0051817	modification of morphology or physiology...	37	6	4.61	0.10343
GO:0044003	modification by symbiont of host morphol...	37	6	4.61	0.10343
GO:0009798	axis specification	43	10	5.36	0.1055
GO:0009311	oligosaccharide metabolic process	44	9	5.48	0.10566
GO:0009066	aspartate family amino acid metabolic pr...	35	2	4.36	0.10588
GO:0010114	response to red light	30	3	3.74	0.10603
GO:0051788	response to misfolded protein	34	4	4.24	0.10606
GO:0009804	coumarin metabolic process	20	1	2.49	0.10617
GO:0009805	coumarin biosynthetic process	20	1	2.49	0.10617
GO:0046688	response to copper ion	17	0	2.12	0.1068
GO:0010675	regulation of cellular carbohydrate meta...	19	2	2.37	0.10683
GO:0006874	cellular calcium ion homeostasis	9	2	1.12	0.10744
GO:0006984	ER-nucleus signaling pathway	49	8	6.11	0.10751
GO:0006833	water transport	43	3	5.36	0.10819
GO:0042044	fluid transport	43	3	5.36	0.10819
GO:0048831	regulation of shoot system development	107	20	13.33	0.10823
GO:0009415	response to water	166	18	20.68	0.1085
GO:0005976	polysaccharide metabolic process	256	27	31.9	0.10868
GO:0010305	leaf vascular tissue pattern formation	27	3	3.36	0.10931
GO:0071369	cellular response to ethylene stimulus	50	7	6.23	0.1095
GO:0048232	male gamete generation	17	3	2.12	0.1096
GO:0019219	regulation of nucleobase-containing comp...	382	54	47.6	0.1097
GO:0044707	single-multicellular organism process	956	123	119.12	0.10979
GO:0010438	cellular response to sulfur starvation	7	0	0.87	0.10992
GO:0034754	cellular hormone metabolic process	29	3	3.61	0.11012
GO:0006979	response to oxidative stress	133	11	16.57	0.11014
GO:0071900	regulation of protein serine/threonine k...	15	3	1.87	0.11044
GO:0010050	vegetative phase change	24	3	2.99	0.11128
GO:0019319	hexose biosynthetic process	36	6	4.49	0.11134
GO:0009846	pollen germination	18	4	2.24	0.11198
GO:1901606	alpha-amino acid catabolic process	26	0	3.24	0.11249
GO:1901659	glycosyl compound biosynthetic process	55	4	6.85	0.11286
GO:0070918	production of small RNA involved in gene...	54	8	6.73	0.11326
GO:0043331	response to dsRNA	54	8	6.73	0.11326
GO:0031050	dsRNA fragmentation	54	8	6.73	0.11326
GO:0071359	cellular response to dsRNA	54	8	6.73	0.11326
GO:0006302	double-strand break repair	15	0	1.87	0.11506
GO:0010501	RNA secondary structure unwinding	6	2	0.75	0.11578
GO:0043255	regulation of carbohydrate biosynthetic ...	11	2	1.37	0.11684
GO:0033365	protein localization to organelle	103	10	12.83	0.11697
GO:0035196	production of miRNAs involved in gene si...	35	5	4.36	0.11715
GO:0030422	production of siRNA involved in RNA inte...	35	5	4.36	0.11715
GO:0035194	posttranscriptional gene silencing by RN...	64	9	7.97	0.11719
GO:0016441	posttranscriptional gene silencing	64	9	7.97	0.11719
GO:0046474	glycerophospholipid biosynthetic process	21	0	2.62	0.11735
GO:0010053	root epidermal cell differentiation	129	17	16.07	0.11769
GO:0090487	secondary metabolite catabolic process	40	4	4.98	0.11789
GO:0009407	toxin catabolic process	40	4	4.98	0.11789
GO:0000160	phosphorelay signal transduction system	53	7	6.6	0.11809
GO:0090421	embryonic meristem initiation	31	7	3.86	0.11811
GO:0018193	peptidyl-amino acid modification	34	4	4.24	0.11846
GO:0009404	toxin metabolic process	44	4	5.48	0.11874
GO:0015706	nitrate transport	34	3	4.24	0.11938
GO:0010286	heat acclimation	20	2	2.49	0.1195
GO:0042325	regulation of phosphorylation	26	4	3.24	0.11971
GO:0005983	starch catabolic process	7	1	0.87	0.11985
GO:0044247	cellular polysaccharide catabolic proces...	7	1	0.87	0.11985
GO:0009251	glucan catabolic process	7	1	0.87	0.11985
GO:0006891	intra-Golgi vesicle-mediated transport	8	0	1	0.11986
GO:0045165	cell fate commitment	34	3	4.24	0.11988
GO:0044782	cilium organization	11	3	1.37	0.1199
GO:0071482	cellular response to light stimulus	44	2	5.48	0.12029
GO:0071478	cellular response to radiation	44	2	5.48	0.12029
GO:0009067	aspartate family amino acid biosynthetic...	33	2	4.11	0.12061
GO:0010087	phloem or xylem histogenesis	41	8	5.11	0.12166
GO:1903308	regulation of chromatin modification	10	1	1.25	0.12247
GO:2001252	positive regulation of chromosome organi...	10	2	1.25	0.12247
GO:0031060	regulation of histone methylation	10	1	1.25	0.12247
GO:0031056	regulation of histone modification	10	1	1.25	0.12247
GO:1902275	regulation of chromatin organization	10	1	1.25	0.12247
GO:0046482	para-aminobenzoic acid metabolic process	7	3	0.87	0.12265
GO:0000380	alternative mRNA splicing, via spliceoso...	6	1	0.75	0.1234
GO:0035670	plant-type ovary development	54	7	6.73	0.12401
GO:0006081	cellular aldehyde metabolic process	44	4	5.48	0.12431
GO:0009750	response to fructose	40	4	4.98	0.12671
GO:0034660	ncRNA metabolic process	63	12	7.85	0.127
GO:0002213	defense response to insect	17	1	2.12	0.12737
GO:0065009	regulation of molecular function	106	16	13.21	0.12742
GO:0051172	negative regulation of nitrogen compound...	122	16	15.2	0.12785
GO:0006006	glucose metabolic process	93	17	11.59	0.12792
GO:0034470	ncRNA processing	45	10	5.61	0.12792
GO:0061024	membrane organization	151	23	18.82	0.12863
GO:0045036	protein targeting to chloroplast	13	1	1.62	0.12906
GO:0072596	establishment of protein localization to...	13	1	1.62	0.12906
GO:0072598	protein localization to chloroplast	13	1	1.62	0.12906
GO:0045732	positive regulation of protein catabolic...	8	2	1	0.12959
GO:0046149	pigment catabolic process	17	4	2.12	0.13005
GO:0045229	external encapsulating structure organiz...	255	40	31.77	0.13042
GO:0010243	response to organonitrogen compound	125	14	15.58	0.1307
GO:0045859	regulation of protein kinase activity	23	4	2.87	0.13074
GO:0043549	regulation of kinase activity	23	4	2.87	0.13074
GO:0009892	negative regulation of metabolic process	218	36	27.16	0.13081
GO:0080050	regulation of seed development	24	3	2.99	0.13097
GO:0032776	DNA methylation on cytosine	6	3	0.75	0.13109
GO:0010029	regulation of seed germination	38	2	4.74	0.13162
GO:1901135	carbohydrate derivative metabolic proces...	263	38	32.77	0.13327
GO:0006886	intracellular protein transport	220	27	27.41	0.13359
GO:0009813	flavonoid biosynthetic process	69	7	8.6	0.13383
GO:0030244	cellulose biosynthetic process	30	1	3.74	0.13549
GO:0000303	response to superoxide	11	1	1.37	0.1359
GO:0000305	response to oxygen radical	11	1	1.37	0.1359
GO:0034440	lipid oxidation	36	5	4.49	0.13606
GO:0048571	long-day photoperiodism	11	2	1.37	0.13612
GO:2000014	regulation of endosperm development	6	1	0.75	0.13672
GO:0006487	protein N-linked glycosylation	26	5	3.24	0.1371
GO:0098656	anion transmembrane transport	10	1	1.25	0.13719
GO:0010584	pollen exine formation	24	6	2.99	0.13813
GO:1901615	organic hydroxy compound metabolic proce...	154	17	19.19	0.13838
GO:0006793	phosphorus metabolic process	546	73	68.04	0.13853
GO:0016246	RNA interference	47	6	5.86	0.13893
GO:0046271	phenylpropanoid catabolic process	15	0	1.87	0.1392
GO:0046274	lignin catabolic process	15	0	1.87	0.1392
GO:0006790	sulfur compound metabolic process	135	13	16.82	0.13945
GO:0030030	cell projection organization	14	4	1.74	0.13973
GO:0006323	DNA packaging	9	2	1.12	0.14016
GO:0009934	regulation of meristem structural organi...	11	2	1.37	0.14083
GO:0010927	cellular component assembly involved in ...	26	6	3.24	0.14093
GO:0015700	arsenite transport	6	1	0.75	0.14191
GO:0006094	gluconeogenesis	32	6	3.99	0.1426
GO:0010942	positive regulation of cell death	6	1	0.75	0.14284
GO:0005996	monosaccharide metabolic process	112	17	13.96	0.14319
GO:0019684	photosynthesis, light reaction	56	8	6.98	0.14367
GO:0048829	root cap development	17	2	2.12	0.14368
GO:0055080	cation homeostasis	69	8	8.6	0.14421
GO:0070972	protein localization to endoplasmic reti...	7	0	0.87	0.14423
GO:0009641	shade avoidance	6	1	0.75	0.14471
GO:0046890	regulation of lipid biosynthetic process	15	1	1.87	0.14568
GO:2000034	regulation of seed maturation	13	2	1.62	0.14598
GO:0052546	cell wall pectin metabolic process	25	2	3.12	0.14749
GO:0015692	lead ion transport	8	1	1	0.14775
GO:0015718	monocarboxylic acid transport	16	2	1.99	0.15014
GO:0015850	organic hydroxy compound transport	16	2	1.99	0.15014
GO:0010078	maintenance of root meristem identity	11	2	1.37	0.15015
GO:0010374	stomatal complex development	63	6	7.85	0.15056
GO:0090558	plant epidermis development	63	6	7.85	0.15056
GO:0048825	cotyledon development	27	5	3.36	0.15064
GO:0010193	response to ozone	20	2	2.49	0.15111
GO:0007005	mitochondrion organization	17	1	2.12	0.15152
GO:0006555	methionine metabolic process	28	2	3.49	0.15222
GO:0019395	fatty acid oxidation	34	5	4.24	0.15226
GO:0019682	glyceraldehyde-3-phosphate metabolic pro...	33	3	4.11	0.15249
GO:0019288	isopentenyl diphosphate biosynthetic pro...	33	3	4.11	0.15249
GO:0045089	positive regulation of innate immune res...	32	3	3.99	0.1525
GO:0006732	coenzyme metabolic process	64	14	7.97	0.15319
GO:0006575	cellular modified amino acid metabolic p...	25	4	3.12	0.15321
GO:0071483	cellular response to blue light	17	1	2.12	0.1534
GO:0044802	single-organism membrane organization	150	22	18.69	0.15422
GO:0032270	positive regulation of cellular protein ...	19	2	2.37	0.15533
GO:0042743	hydrogen peroxide metabolic process	74	10	9.22	0.15616
GO:0010351	lithium ion transport	7	1	0.87	0.15639
GO:0009314	response to radiation	284	29	35.39	0.15689
GO:0009309	amine biosynthetic process	15	0	1.87	0.15763
GO:0042401	cellular biogenic amine biosynthetic pro...	15	0	1.87	0.15763
GO:0043408	regulation of MAPK cascade	14	1	1.74	0.15822
GO:0043967	histone H4 acetylation	6	0	0.75	0.15835
GO:0010091	trichome branching	20	0	2.49	0.15836
GO:0006508	proteolysis	146	20	18.19	0.15894
GO:1902532	negative regulation of intracellular sig...	11	1	1.37	0.15926
GO:0043405	regulation of MAP kinase activity	11	1	1.37	0.15926
GO:0043407	negative regulation of MAP kinase activi...	11	1	1.37	0.15926
GO:0043409	negative regulation of MAPK cascade	11	1	1.37	0.15926
GO:0010166	wax metabolic process	16	1	1.99	0.16007
GO:1902644	tertiary alcohol metabolic process	14	1	1.74	0.16028
GO:0010588	cotyledon vascular tissue pattern format...	14	1	1.74	0.1611
GO:0010480	microsporocyte differentiation	6	1	0.75	0.16241
GO:0048533	sporocyte differentiation	6	1	0.75	0.16241
GO:0009165	nucleotide biosynthetic process	55	6	6.85	0.16248
GO:1901293	nucleoside phosphate biosynthetic proces...	55	6	6.85	0.16248
GO:0009086	methionine biosynthetic process	27	2	3.36	0.16294
GO:0010304	PSII associated light-harvesting complex...	6	2	0.75	0.16447
GO:0022607	cellular component assembly	190	31	23.68	0.16457
GO:0055114	oxidation-reduction process	232	33	28.91	0.165
GO:0050657	nucleic acid transport	13	2	1.62	0.1655
GO:0050658	RNA transport	13	2	1.62	0.1655
GO:0006403	RNA localization	13	2	1.62	0.1655
GO:0006405	RNA export from nucleus	13	2	1.62	0.1655
GO:0051168	nuclear export	13	2	1.62	0.1655
GO:0051236	establishment of RNA localization	13	2	1.62	0.1655
GO:0005985	sucrose metabolic process	8	1	1	0.16552
GO:0032269	negative regulation of cellular protein ...	19	3	2.37	0.16622
GO:0051248	negative regulation of protein metabolic...	19	3	2.37	0.16622
GO:0080156	mitochondrial mRNA modification	17	0	2.12	0.16626
GO:1900864	mitochondrial RNA modification	17	0	2.12	0.16626
GO:0000959	mitochondrial RNA metabolic process	17	0	2.12	0.16626
GO:0015994	chlorophyll metabolic process	38	5	4.74	0.16649
GO:0009063	cellular amino acid catabolic process	28	0	3.49	0.16685
GO:0050790	regulation of catalytic activity	77	12	9.59	0.16724
GO:0032958	inositol phosphate biosynthetic process	9	1	1.12	0.16747
GO:0010264	myo-inositol hexakisphosphate biosynthet...	9	1	1.12	0.16747
GO:0033517	myo-inositol hexakisphosphate metabolic ...	9	1	1.12	0.16747
GO:0046173	polyol biosynthetic process	9	1	1.12	0.16747
GO:0006813	potassium ion transport	17	4	2.12	0.16799
GO:0009607	response to biotic stimulus	489	52	60.93	0.16945
GO:0010267	production of ta-siRNAs involved in RNA ...	29	5	3.61	0.17002
GO:0098586	cellular response to virus	29	4	3.61	0.17002
GO:0055046	microgametogenesis	18	2	2.24	0.17023
GO:0006635	fatty acid beta-oxidation	32	5	3.99	0.17036
GO:0022613	ribonucleoprotein complex biogenesis	40	8	4.98	0.17079
GO:0010208	pollen wall assembly	25	6	3.12	0.17117
GO:0050778	positive regulation of immune response	33	3	4.11	0.17165
GO:0002684	positive regulation of immune system pro...	33	3	4.11	0.17165
GO:1903310	positive regulation of chromatin modific...	9	1	1.12	0.17179
GO:0031062	positive regulation of histone methylati...	9	1	1.12	0.17179
GO:0031058	positive regulation of histone modificat...	9	1	1.12	0.17179
GO:0009695	jasmonic acid biosynthetic process	21	0	2.62	0.17192
GO:0010022	meristem determinacy	8	0	1	0.17283
GO:0009073	aromatic amino acid family biosynthetic ...	27	2	3.36	0.17288
GO:0031349	positive regulation of defense response	34	3	4.24	0.17392
GO:0006633	fatty acid biosynthetic process	44	5	5.48	0.174
GO:0006816	calcium ion transport	25	4	3.12	0.1741
GO:0009057	macromolecule catabolic process	140	18	17.44	0.17413
GO:0006857	oligopeptide transport	28	1	3.49	0.17454
GO:0015833	peptide transport	28	1	3.49	0.17454
GO:0042886	amide transport	28	1	3.49	0.17454
GO:0042446	hormone biosynthetic process	60	4	7.48	0.17468
GO:0009891	positive regulation of biosynthetic proc...	171	17	21.31	0.17482
GO:0009560	embryo sac egg cell differentiation	12	1	1.5	0.17907
GO:0009266	response to temperature stimulus	230	31	28.66	0.17993
GO:0015672	monovalent inorganic cation transport	68	9	8.47	0.18016
GO:0009616	virus induced gene silencing	28	4	3.49	0.18087
GO:0052018	modulation by symbiont of RNA levels in ...	28	4	3.49	0.18087
GO:0052249	modulation of RNA levels in other organi...	28	4	3.49	0.18087
GO:0010453	regulation of cell fate commitment	7	1	0.87	0.18153
GO:0071417	cellular response to organonitrogen comp...	15	1	1.87	0.18362
GO:0019693	ribose phosphate metabolic process	83	13	10.34	0.18387
GO:0009259	ribonucleotide metabolic process	83	13	10.34	0.18387
GO:0010119	regulation of stomatal movement	29	4	3.61	0.18392
GO:0015980	energy derivation by oxidation of organi...	14	4	1.74	0.18418
GO:0051130	positive regulation of cellular componen...	51	13	6.35	0.18469
GO:0031328	positive regulation of cellular biosynth...	139	11	17.32	0.18484
GO:0050801	ion homeostasis	72	9	8.97	0.18598
GO:0050665	hydrogen peroxide biosynthetic process	16	2	1.99	0.18678
GO:1903409	reactive oxygen species biosynthetic pro...	16	2	1.99	0.18678
GO:0009074	aromatic amino acid family catabolic pro...	15	0	1.87	0.18719
GO:0046864	isoprenoid transport	12	1	1.5	0.18751
GO:0046865	terpenoid transport	12	1	1.5	0.18751
GO:0019538	protein metabolic process	754	98	93.95	0.18758
GO:0046942	carboxylic acid transport	103	13	12.83	0.18831
GO:0015849	organic acid transport	103	13	12.83	0.18831
GO:0051338	regulation of transferase activity	26	4	3.24	0.18911
GO:0009834	secondary cell wall biogenesis	25	1	3.12	0.18977
GO:0006406	mRNA export from nucleus	12	1	1.5	0.1902
GO:0051028	mRNA transport	12	1	1.5	0.1902
GO:0048575	short-day photoperiodism, flowering	6	0	0.75	0.19105
GO:1901419	regulation of response to alcohol	29	3	3.61	0.19119
GO:0030522	intracellular receptor signaling pathway	15	0	1.87	0.19154
GO:0009785	blue light signaling pathway	15	0	1.87	0.19154
GO:2000035	regulation of stem cell division	8	2	1	0.19168
GO:0001708	cell fate specification	27	3	3.36	0.19241
GO:0042254	ribosome biogenesis	38	7	4.74	0.19251
GO:0009749	response to glucose	21	3	2.62	0.19281
GO:0045934	negative regulation of nucleobase-contai...	121	16	15.08	0.19306
GO:2000762	regulation of phenylpropanoid metabolic ...	11	0	1.37	0.19339
GO:0040008	regulation of growth	128	20	15.95	0.19395
GO:0010583	response to cyclopentenone	24	1	2.99	0.19504
GO:0035265	organ growth	11	1	1.37	0.19781
GO:0031163	metallo-sulfur cluster assembly	23	1	2.87	0.19839
GO:0016226	iron-sulfur cluster assembly	23	1	2.87	0.19839
GO:0007267	cell-cell signaling	25	3	3.12	0.19933
GO:0010048	vernalization response	25	3	3.12	0.19933
GO:0007018	microtubule-based movement	15	4	1.87	0.19969
GO:0071249	cellular response to nitrate	9	0	1.12	0.20134
GO:0010025	wax biosynthetic process	14	1	1.74	0.20156
GO:0046685	response to arsenic-containing substance	12	1	1.5	0.20351
GO:0010638	positive regulation of organelle organiz...	50	13	6.23	0.20413
GO:0006928	cellular component movement	27	7	3.36	0.20415
GO:0050896	response to stimulus	1366	149	170.21	0.20569
GO:0009816	defense response to bacterium, incompati...	20	2	2.49	0.20571
GO:0009169	purine ribonucleoside monophosphate cata...	25	3	3.12	0.20588
GO:0009158	ribonucleoside monophosphate catabolic p...	25	3	3.12	0.20588
GO:0009125	nucleoside monophosphate catabolic proce...	25	3	3.12	0.20588
GO:0009128	purine nucleoside monophosphate cataboli...	25	3	3.12	0.20588
GO:0006200	ATP catabolic process	25	3	3.12	0.20588
GO:0006766	vitamin metabolic process	23	2	2.87	0.20734
GO:0006970	response to osmotic stress	249	26	31.03	0.20836
GO:0031401	positive regulation of protein modificat...	16	2	1.99	0.20887
GO:0042398	cellular modified amino acid biosyntheti...	17	3	2.12	0.20891
GO:2000028	regulation of photoperiodism, flowering	14	2	1.74	0.20985
GO:1901361	organic cyclic compound catabolic proces...	121	14	15.08	0.21074
GO:0010160	formation of organ boundary	14	1	1.74	0.21093
GO:0048859	formation of anatomical boundary	14	1	1.74	0.21093
GO:0023052	signaling	571	57	71.15	0.2128
GO:0007127	meiosis I	40	10	4.98	0.2129
GO:0010207	photosystem II assembly	27	4	3.36	0.21519
GO:0006412	translation	84	9	10.47	0.21594
GO:0010229	inflorescence development	17	1	2.12	0.2162
GO:0019439	aromatic compound catabolic process	120	14	14.95	0.21773
GO:0009690	cytokinin metabolic process	8	3	1	0.21805
GO:0007129	synapsis	6	1	0.75	0.21838
GO:0070192	chromosome organization involved in meio...	6	1	0.75	0.21838
GO:0044724	single-organism carbohydrate catabolic p...	102	16	12.71	0.21861
GO:0046283	anthocyanin-containing compound metaboli...	18	1	2.24	0.21861
GO:0042660	positive regulation of cell fate specifi...	6	1	0.75	0.21964
GO:0042659	regulation of cell fate specification	6	1	0.75	0.21964
GO:0048235	pollen sperm cell differentiation	8	1	1	0.22343
GO:0045682	regulation of epidermis development	8	1	1	0.22355
GO:0009894	regulation of catabolic process	30	3	3.74	0.22391
GO:0006955	immune response	318	35	39.62	0.22414
GO:0006096	glycolytic process	48	6	5.98	0.22507
GO:0009698	phenylpropanoid metabolic process	72	7	8.97	0.22562
GO:0009269	response to desiccation	8	2	1	0.22627
GO:0051651	maintenance of location in cell	7	0	0.87	0.22637
GO:0045185	maintenance of protein location	7	0	0.87	0.22637
GO:0032507	maintenance of protein location in cell	7	0	0.87	0.22637
GO:0010557	positive regulation of macromolecule bio...	138	11	17.2	0.22703
GO:0019318	hexose metabolic process	104	17	12.96	0.22794
GO:0051276	chromosome organization	218	32	27.16	0.2292
GO:0009799	specification of symmetry	47	11	5.86	0.22928
GO:0016117	carotenoid biosynthetic process	15	1	1.87	0.2294
GO:0016109	tetraterpenoid biosynthetic process	15	1	1.87	0.2294
GO:0048878	chemical homeostasis	86	12	10.72	0.22963
GO:0000162	tryptophan biosynthetic process	13	0	1.62	0.22997
GO:0046219	indolalkylamine biosynthetic process	13	0	1.62	0.22997
GO:0016072	rRNA metabolic process	35	7	4.36	0.23016
GO:0061062	regulation of nematode larval developmen...	7	0	0.87	0.23025
GO:0002164	larval development	7	0	0.87	0.23025
GO:0002119	nematode larval development	7	0	0.87	0.23025
GO:0009850	auxin metabolic process	32	1	3.99	0.23075
GO:0080026	response to indolebutyric acid	10	1	1.25	0.23096
GO:0071366	cellular response to indolebutyric acid ...	10	1	1.25	0.23096
GO:1901658	glycosyl compound catabolic process	51	8	6.35	0.2318
GO:0009658	chloroplast organization	59	5	7.35	0.23224
GO:0006520	cellular amino acid metabolic process	159	13	19.81	0.23244
GO:1903046	meiotic cell cycle process	43	11	5.36	0.23259
GO:0030029	actin filament-based process	58	14	7.23	0.23344
GO:0071241	cellular response to inorganic substance	28	4	3.49	0.23352
GO:0009608	response to symbiont	7	2	0.87	0.23389
GO:0002764	immune response-regulating signaling pat...	12	0	1.5	0.23417
GO:0009410	response to xenobiotic stimulus	13	1	1.62	0.23514
GO:0010092	specification of organ identity	22	1	2.74	0.23558
GO:0010093	specification of floral organ identity	22	1	2.74	0.23558
GO:0043933	macromolecular complex subunit organizat...	181	31	22.55	0.23618
GO:0065002	intracellular protein transmembrane tran...	23	2	2.87	0.2362
GO:0071806	protein transmembrane transport	23	2	2.87	0.2362
GO:0044743	intracellular protein transmembrane impo...	23	2	2.87	0.2362
GO:0070588	calcium ion transmembrane transport	6	1	0.75	0.23695
GO:0007167	enzyme linked receptor protein signaling...	23	3	2.87	0.23741
GO:0007169	transmembrane receptor protein tyrosine ...	23	3	2.87	0.23741
GO:0007020	microtubule nucleation	20	1	2.49	0.23771
GO:0046785	microtubule polymerization	20	1	2.49	0.23771
GO:0006468	protein phosphorylation	207	28	25.79	0.23839
GO:0010540	basipetal auxin transport	13	1	1.62	0.23906
GO:0010017	red or far-red light signaling pathway	26	1	3.24	0.24208
GO:0071489	cellular response to red or far red ligh...	26	1	3.24	0.24208
GO:0007346	regulation of mitotic cell cycle	14	4	1.74	0.24304
GO:0009069	serine family amino acid metabolic proce...	33	3	4.11	0.24385
GO:0007051	spindle organization	21	3	2.62	0.24406
GO:0051225	spindle assembly	21	3	2.62	0.24406
GO:0006364	rRNA processing	34	7	4.24	0.24421
GO:0009911	positive regulation of flower developmen...	14	1	1.74	0.25011
GO:2000243	positive regulation of reproductive proc...	14	1	1.74	0.25011
GO:0032101	regulation of response to external stimu...	8	1	1	0.25018
GO:2000377	regulation of reactive oxygen species me...	53	6	6.6	0.25148
GO:0007031	peroxisome organization	25	3	3.12	0.25201
GO:0060968	regulation of gene silencing	8	2	1	0.25231
GO:0031109	microtubule polymerization or depolymeri...	22	1	2.74	0.25288
GO:0006598	polyamine catabolic process	13	1	1.62	0.25382
GO:0009123	nucleoside monophosphate metabolic proce...	41	7	5.11	0.25439
GO:0009889	regulation of biosynthetic process	437	63	54.45	0.25522
GO:0080168	abscisic acid transport	11	1	1.37	0.25606
GO:1901420	negative regulation of response to alcoh...	12	1	1.5	0.25666
GO:0009788	negative regulation of abscisic acid-act...	12	1	1.5	0.25666
GO:0034220	ion transmembrane transport	67	8	8.35	0.2569
GO:0016571	histone methylation	79	12	9.84	0.25697
GO:0008213	protein alkylation	79	12	9.84	0.25697
GO:0006479	protein methylation	79	12	9.84	0.25697
GO:0010451	floral meristem growth	11	1	1.37	0.25732
GO:0010080	regulation of floral meristem growth	11	1	1.37	0.25732
GO:0055082	cellular chemical homeostasis	67	8	8.35	0.2579
GO:0009395	phospholipid catabolic process	6	0	0.75	0.25794
GO:0051493	regulation of cytoskeleton organization	38	11	4.74	0.25839
GO:0043687	post-translational protein modification	21	2	2.62	0.25864
GO:0045962	positive regulation of development, hete...	9	0	1.12	0.25873
GO:0031537	regulation of anthocyanin metabolic proc...	16	1	1.99	0.25916
GO:0071368	cellular response to cytokinin stimulus	16	1	1.99	0.25916
GO:0009683	indoleacetic acid metabolic process	21	0	2.62	0.2594
GO:0009684	indoleacetic acid biosynthetic process	21	0	2.62	0.2594
GO:0009800	cinnamic acid biosynthetic process	9	0	1.12	0.26104
GO:0009803	cinnamic acid metabolic process	9	0	1.12	0.26104
GO:0009787	regulation of abscisic acid-activated si...	21	2	2.62	0.26142
GO:0008152	metabolic process	1891	245	235.63	0.26549
GO:0009064	glutamine family amino acid metabolic pr...	9	1	1.12	0.2657
GO:0010928	regulation of auxin mediated signaling p...	6	2	0.75	0.26598
GO:0071804	cellular potassium ion transport	12	2	1.5	0.26603
GO:0071805	potassium ion transmembrane transport	12	2	1.5	0.26603
GO:0042440	pigment metabolic process	80	7	9.97	0.26766
GO:0006826	iron ion transport	19	0	2.37	0.26807
GO:0010100	negative regulation of photomorphogenesi...	6	0	0.75	0.26837
GO:0009110	vitamin biosynthetic process	15	2	1.87	0.26885
GO:0070925	organelle assembly	27	5	3.36	0.26941
GO:0030856	regulation of epithelial cell differenti...	7	1	0.87	0.26975
GO:0045604	regulation of epidermal cell differentia...	7	1	0.87	0.26975
GO:0009161	ribonucleoside monophosphate metabolic p...	40	7	4.98	0.26993
GO:0010192	mucilage biosynthetic process	9	0	1.12	0.27396
GO:0048354	mucilage biosynthetic process involved i...	9	0	1.12	0.27396
GO:0006090	pyruvate metabolic process	79	9	9.84	0.27527
GO:0031048	chromatin silencing by small RNA	20	3	2.49	0.27601
GO:0010143	cutin biosynthetic process	13	1	1.62	0.2763
GO:0007034	vacuolar transport	28	1	3.49	0.27667
GO:0071822	protein complex subunit organization	179	30	22.3	0.27795
GO:0010030	positive regulation of seed germination	12	2	1.5	0.27977
GO:0031425	chloroplast RNA processing	15	0	1.87	0.27995
GO:0009736	cytokinin-activated signaling pathway	15	1	1.87	0.28214
GO:1900376	regulation of secondary metabolite biosy...	7	0	0.87	0.2858
GO:0006457	protein folding	29	3	3.61	0.28606
GO:0019725	cellular homeostasis	79	9	9.84	0.28612
GO:0010106	cellular response to iron ion starvation	18	1	2.24	0.28746
GO:0009610	response to symbiotic fungus	6	1	0.75	0.28801
GO:0010154	fruit development	308	35	38.38	0.28831
GO:0002229	defense response to oomycetes	6	1	0.75	0.29002
GO:0002239	response to oomycetes	6	1	0.75	0.29002
GO:0055072	iron ion homeostasis	8	2	1	0.29127
GO:0006338	chromatin remodeling	7	0	0.87	0.29184
GO:0048464	flower calyx development	16	0	1.99	0.29272
GO:0048442	sepal development	16	0	1.99	0.29272
GO:0007033	vacuole organization	16	2	1.99	0.29272
GO:1901136	carbohydrate derivative catabolic proces...	54	8	6.73	0.29333
GO:0043603	cellular amide metabolic process	9	2	1.12	0.29594
GO:0045490	pectin catabolic process	10	1	1.25	0.29761
GO:1902531	regulation of intracellular signal trans...	21	1	2.62	0.29894
GO:0009167	purine ribonucleoside monophosphate meta...	38	7	4.74	0.29972
GO:0009126	purine nucleoside monophosphate metaboli...	38	7	4.74	0.29972
GO:0043200	response to amino acid	7	2	0.87	0.30066
GO:0008285	negative regulation of cell proliferatio...	8	0	1	0.30083
GO:0048453	sepal formation	12	0	1.5	0.30117
GO:0048447	sepal morphogenesis	12	0	1.5	0.30117
GO:0051258	protein polymerization	56	11	6.98	0.30156
GO:1900424	regulation of defense response to bacter...	6	1	0.75	0.30174
GO:0043574	peroxisomal transport	21	2	2.62	0.30253
GO:0006625	protein targeting to peroxisome	21	2	2.62	0.30253
GO:0072662	protein localization to peroxisome	21	2	2.62	0.30253
GO:0072663	establishment of protein localization to...	21	2	2.62	0.30253
GO:0010054	trichoblast differentiation	115	14	14.33	0.30258
GO:0006518	peptide metabolic process	6	1	0.75	0.30277
GO:0042592	homeostatic process	106	15	13.21	0.30296
GO:0051645	Golgi localization	8	3	1	0.30486
GO:0051646	mitochondrion localization	8	3	1	0.30486
GO:0060151	peroxisome localization	8	3	1	0.30486
GO:0045489	pectin biosynthetic process	8	0	1	0.30561
GO:0051640	organelle localization	40	6	4.98	0.30645
GO:0006637	acyl-CoA metabolic process	18	3	2.24	0.30698
GO:0035383	thioester metabolic process	18	3	2.24	0.30698
GO:0009593	detection of chemical stimulus	9	2	1.12	0.30858
GO:0019320	hexose catabolic process	54	10	6.73	0.31136
GO:0046365	monosaccharide catabolic process	54	10	6.73	0.31136
GO:1902580	single-organism cellular localization	152	25	18.94	0.31248
GO:1902578	single-organism localization	152	25	18.94	0.31248
GO:0031122	cytoplasmic microtubule organization	12	2	1.5	0.31259
GO:0030865	cortical cytoskeleton organization	12	2	1.5	0.31259
GO:0043622	cortical microtubule organization	12	2	1.5	0.31259
GO:0034622	cellular macromolecular complex assembly	140	23	17.44	0.31334
GO:0009956	radial pattern formation	17	4	2.12	0.31345
GO:0046034	ATP metabolic process	37	6	4.61	0.3137
GO:0072521	purine-containing compound metabolic pro...	72	10	8.97	0.31539
GO:0016926	protein desumoylation	14	0	1.74	0.319
GO:0009718	anthocyanin-containing compound biosynth...	10	0	1.25	0.32056
GO:0043244	regulation of protein complex disassembl...	8	3	1	0.32066
GO:0006812	cation transport	168	19	20.93	0.32227
GO:0010212	response to ionizing radiation	14	2	1.74	0.32285
GO:0042335	cuticle development	20	1	2.49	0.32294
GO:0010043	response to zinc ion	16	1	1.99	0.32344
GO:0071495	cellular response to endogenous stimulus	331	32	41.24	0.32516
GO:0006720	isoprenoid metabolic process	121	15	15.08	0.32562
GO:0016568	chromatin modification	143	22	17.82	0.32641
GO:0034605	cellular response to heat	10	2	1.25	0.32722
GO:0007166	cell surface receptor signaling pathway	37	5	4.61	0.32725
GO:0006595	polyamine metabolic process	17	1	2.12	0.32796
GO:0006195	purine nucleotide catabolic process	45	5	5.61	0.32826
GO:0006152	purine nucleoside catabolic process	45	5	5.61	0.32826
GO:0009164	nucleoside catabolic process	45	5	5.61	0.32826
GO:0009166	nucleotide catabolic process	45	5	5.61	0.32826
GO:0009154	purine ribonucleotide catabolic process	45	5	5.61	0.32826
GO:0072523	purine-containing compound catabolic pro...	45	5	5.61	0.32826
GO:0042454	ribonucleoside catabolic process	45	5	5.61	0.32826
GO:0009143	nucleoside triphosphate catabolic proces...	45	5	5.61	0.32826
GO:0009146	purine nucleoside triphosphate catabolic...	45	5	5.61	0.32826
GO:0046130	purine ribonucleoside catabolic process	45	5	5.61	0.32826
GO:0009261	ribonucleotide catabolic process	45	5	5.61	0.32826
GO:0009203	ribonucleoside triphosphate catabolic pr...	45	5	5.61	0.32826
GO:0009207	purine ribonucleoside triphosphate catab...	45	5	5.61	0.32826
GO:1901292	nucleoside phosphate catabolic process	45	5	5.61	0.32826
GO:0031407	oxylipin metabolic process	12	1	1.5	0.32922
GO:0031408	oxylipin biosynthetic process	12	1	1.5	0.32922
GO:0006270	DNA replication initiation	9	1	1.12	0.32944
GO:0019751	polyol metabolic process	11	1	1.37	0.3313
GO:0000724	double-strand break repair via homologou...	10	0	1.25	0.33212
GO:0000725	recombinational repair	10	0	1.25	0.33212
GO:0051568	histone H3-K4 methylation	7	0	0.87	0.33253
GO:0016558	protein import into peroxisome matrix	20	2	2.49	0.33283
GO:0071470	cellular response to osmotic stress	9	2	1.12	0.33478
GO:0016569	covalent chromatin modification	138	21	17.2	0.33613
GO:0010039	response to iron ion	21	4	2.62	0.33709
GO:0006897	endocytosis	23	2	2.87	0.3373
GO:0015711	organic anion transport	108	14	13.46	0.33775
GO:0046700	heterocycle catabolic process	106	14	13.21	0.33789
GO:0044270	cellular nitrogen compound catabolic pro...	106	14	13.21	0.33789
GO:0019953	sexual reproduction	45	4	5.61	0.33856
GO:0010148	transpiration	12	0	1.5	0.34006
GO:0048446	petal morphogenesis	14	0	1.74	0.34164
GO:0006399	tRNA metabolic process	18	3	2.24	0.34242
GO:0002831	regulation of response to biotic stimulu...	12	2	1.5	0.34358
GO:0010044	response to aluminum ion	6	0	0.75	0.34402
GO:0006163	purine nucleotide metabolic process	70	10	8.72	0.34609
GO:0045333	cellular respiration	13	3	1.62	0.34734
GO:0007264	small GTPase mediated signal transductio...	13	0	1.62	0.34899
GO:0006084	acetyl-CoA metabolic process	16	3	1.99	0.35035
GO:0009070	serine family amino acid biosynthetic pr...	27	3	3.36	0.35096
GO:1901990	regulation of mitotic cell cycle phase t...	11	2	1.37	0.35117
GO:1901987	regulation of cell cycle phase transitio...	11	2	1.37	0.35117
GO:0044770	cell cycle phase transition	11	2	1.37	0.35117
GO:0044772	mitotic cell cycle phase transition	11	2	1.37	0.35117
GO:0043648	dicarboxylic acid metabolic process	15	2	1.87	0.35185
GO:0065003	macromolecular complex assembly	160	26	19.94	0.35293
GO:0009646	response to absence of light	9	0	1.12	0.35381
GO:0009108	coenzyme biosynthetic process	21	2	2.62	0.35559
GO:0010199	organ boundary specification between lat...	8	1	1	0.35816
GO:2000027	regulation of organ morphogenesis	8	0	1	0.35816
GO:0070887	cellular response to chemical stimulus	504	53	62.8	0.35933
GO:0051703	intraspecies interaction between organis...	7	0	0.87	0.36316
GO:0010483	pollen tube reception	7	0	0.87	0.36316
GO:0009759	indole glucosinolate biosynthetic proces...	11	0	1.37	0.36442
GO:0072528	pyrimidine-containing compound biosynthe...	23	3	2.87	0.36499
GO:0048451	petal formation	13	0	1.62	0.36905
GO:0034655	nucleobase-containing compound catabolic...	64	8	7.97	0.36906
GO:0019344	cysteine biosynthetic process	26	3	3.24	0.37262
GO:0006534	cysteine metabolic process	26	3	3.24	0.37262
GO:0055067	monovalent inorganic cation homeostasis	8	1	1	0.37287
GO:0023056	positive regulation of signaling	17	2	2.12	0.37329
GO:0010647	positive regulation of cell communicatio...	17	2	2.12	0.37329
GO:1901421	positive regulation of response to alcoh...	17	2	2.12	0.37329
GO:0009967	positive regulation of signal transducti...	17	2	2.12	0.37329
GO:1901264	carbohydrate derivative transport	7	1	0.87	0.37398
GO:0043467	regulation of generation of precursor me...	14	3	1.74	0.37418
GO:0045860	positive regulation of protein kinase ac...	7	1	0.87	0.37434
GO:0001934	positive regulation of protein phosphory...	7	1	0.87	0.37434
GO:0033674	positive regulation of kinase activity	7	1	0.87	0.37434
GO:0044703	multi-organism reproductive process	149	15	18.57	0.37434
GO:0006066	alcohol metabolic process	82	8	10.22	0.37517
GO:0048832	specification of organ number	6	1	0.75	0.37696
GO:0048833	specification of floral organ number	6	1	0.75	0.37696
GO:0071281	cellular response to iron ion	17	4	2.12	0.37801
GO:0001510	RNA methylation	18	1	2.24	0.37993
GO:0051347	positive regulation of transferase activ...	10	1	1.25	0.38129
GO:0090567	reproductive shoot system development	355	44	44.24	0.38664
GO:0006863	purine nucleobase transport	10	1	1.25	0.38872
GO:0015851	nucleobase transport	10	1	1.25	0.38872
GO:0048768	root hair cell tip growth	7	0	0.87	0.38895
GO:0009168	purine ribonucleoside monophosphate bios...	9	2	1.12	0.39059
GO:0009127	purine nucleoside monophosphate biosynth...	9	2	1.12	0.39059
GO:0006779	porphyrin-containing compound biosynthet...	24	2	2.99	0.39099
GO:0071248	cellular response to metal ion	18	4	2.24	0.39424
GO:0034599	cellular response to oxidative stress	18	2	2.24	0.39424
GO:0034614	cellular response to reactive oxygen spe...	18	2	2.24	0.39424
GO:0006974	cellular response to DNA damage stimulus	57	6	7.1	0.39459
GO:0048455	stamen formation	10	0	1.25	0.39499
GO:0048654	anther morphogenesis	10	0	1.25	0.39499
GO:0048655	anther wall tapetum morphogenesis	10	0	1.25	0.39499
GO:0048656	anther wall tapetum formation	10	0	1.25	0.39499
GO:0048657	anther wall tapetum cell differentiation	10	0	1.25	0.39499
GO:0048658	anther wall tapetum development	10	0	1.25	0.39499
GO:0048448	stamen morphogenesis	10	0	1.25	0.39499
GO:0009851	auxin biosynthetic process	25	1	3.12	0.3955
GO:0009962	regulation of flavonoid biosynthetic pro...	41	6	5.11	0.39598
GO:0010380	regulation of chlorophyll biosynthetic p...	11	1	1.37	0.39604
GO:0090056	regulation of chlorophyll metabolic proc...	11	1	1.37	0.39604
GO:1901463	regulation of tetrapyrrole biosynthetic ...	11	1	1.37	0.39604
GO:0051193	regulation of cofactor metabolic process	11	1	1.37	0.39604
GO:1901401	regulation of tetrapyrrole metabolic pro...	11	1	1.37	0.39604
GO:0006767	water-soluble vitamin metabolic process	13	2	1.62	0.39666
GO:0043647	inositol phosphate metabolic process	10	1	1.25	0.39699
GO:0006333	chromatin assembly or disassembly	16	4	1.99	0.39829
GO:0009638	phototropism	13	0	1.62	0.39841
GO:0032984	macromolecular complex disassembly	9	3	1.12	0.40226
GO:0043241	protein complex disassembly	9	3	1.12	0.40226
GO:0031540	regulation of anthocyanin biosynthetic p...	8	0	1	0.4028
GO:0048830	adventitious root development	8	0	1	0.4028
GO:0031497	chromatin assembly	6	1	0.75	0.40473
GO:0010439	regulation of glucosinolate biosynthetic...	6	0	0.75	0.40895
GO:0044265	cellular macromolecule catabolic process	112	16	13.96	0.41136
GO:0006623	protein targeting to vacuole	22	1	2.74	0.41447
GO:0072665	protein localization to vacuole	22	1	2.74	0.41447
GO:0072666	establishment of protein localization to...	22	1	2.74	0.41447
GO:0060284	regulation of cell development	9	3	1.12	0.41557
GO:0080092	regulation of pollen tube growth	9	3	1.12	0.41557
GO:0010769	regulation of cell morphogenesis involve...	9	3	1.12	0.41557
GO:1902170	cellular response to reactive nitrogen s...	10	0	1.25	0.41612
GO:0046488	phosphatidylinositol metabolic process	16	1	1.99	0.41678
GO:0019321	pentose metabolic process	11	1	1.37	0.41725
GO:0051186	cofactor metabolic process	100	19	12.46	0.41908
GO:0006220	pyrimidine nucleotide metabolic process	21	3	2.62	0.41961
GO:0006221	pyrimidine nucleotide biosynthetic proce...	21	3	2.62	0.41961
GO:0010187	negative regulation of seed germination	15	0	1.87	0.4226
GO:0010018	far-red light signaling pathway	6	0	0.75	0.42354
GO:0071490	cellular response to far red light	6	0	0.75	0.42354
GO:0046434	organophosphate catabolic process	53	5	6.6	0.42539
GO:0006839	mitochondrial transport	13	1	1.62	0.42699
GO:0070585	protein localization to mitochondrion	13	1	1.62	0.42699
GO:0070301	cellular response to hydrogen peroxide	13	2	1.62	0.42699
GO:0006626	protein targeting to mitochondrion	13	1	1.62	0.42699
GO:0072655	establishment of protein localization to...	13	1	1.62	0.42699
GO:0006414	translational elongation	8	1	1	0.42806
GO:0032870	cellular response to hormone stimulus	327	32	40.75	0.43136
GO:0080175	phragmoplast microtubule organization	6	1	0.75	0.43153
GO:1902407	assembly of actomyosin apparatus involve...	6	1	0.75	0.43153
GO:0000912	assembly of actomyosin apparatus involve...	6	1	0.75	0.43153
GO:0000914	phragmoplast assembly	6	1	0.75	0.43153
GO:0009056	catabolic process	438	48	54.58	0.43185
GO:1902645	tertiary alcohol biosynthetic process	8	1	1	0.43233
GO:0016106	sesquiterpenoid biosynthetic process	8	1	1	0.43233
GO:0006544	glycine metabolic process	10	0	1.25	0.43419
GO:0009958	positive gravitropism	12	0	1.5	0.43479
GO:0032880	regulation of protein localization	15	2	1.87	0.43705
GO:2000031	regulation of salicylic acid mediated si...	9	1	1.12	0.43816
GO:0006346	methylation-dependent chromatin silencin...	25	1	3.12	0.4392
GO:0042631	cellular response to water deprivation	13	1	1.62	0.43975
GO:0071462	cellular response to water stimulus	13	1	1.62	0.43975
GO:0016553	base conversion or substitution editing	10	1	1.25	0.44029
GO:0042364	water-soluble vitamin biosynthetic proce...	12	2	1.5	0.44183
GO:0010345	suberin biosynthetic process	7	0	0.87	0.44198
GO:0006629	lipid metabolic process	288	38	35.89	0.44356
GO:0006997	nucleus organization	9	0	1.12	0.4458
GO:0006461	protein complex assembly	158	25	19.69	0.44709
GO:0070271	protein complex biogenesis	158	25	19.69	0.44709
GO:0040011	locomotion	7	0	0.87	0.44738
GO:0009116	nucleoside metabolic process	64	9	7.97	0.44768
GO:0009119	ribonucleoside metabolic process	64	9	7.97	0.44768
GO:0010109	regulation of photosynthesis	8	2	1	0.44815
GO:0052543	callose deposition in cell wall	39	8	4.86	0.44892
GO:0009220	pyrimidine ribonucleotide biosynthetic p...	20	3	2.49	0.44959
GO:0009218	pyrimidine ribonucleotide metabolic proc...	20	3	2.49	0.44959
GO:0042214	terpene metabolic process	13	1	1.62	0.45081
GO:0051656	establishment of organelle localization	32	3	3.99	0.45132
GO:0009150	purine ribonucleotide metabolic process	64	10	7.97	0.45183
GO:0010562	positive regulation of phosphorus metabo...	8	1	1	0.4525
GO:0045937	positive regulation of phosphate metabol...	8	1	1	0.4525
GO:0042327	positive regulation of phosphorylation	8	1	1	0.4525
GO:0030036	actin cytoskeleton organization	45	11	5.61	0.45691
GO:0030163	protein catabolic process	91	12	11.34	0.46096
GO:0045454	cell redox homeostasis	11	1	1.37	0.46183
GO:0080129	proteasome core complex assembly	22	3	2.74	0.46208
GO:0046390	ribose phosphate biosynthetic process	32	6	3.99	0.46304
GO:0009260	ribonucleotide biosynthetic process	32	6	3.99	0.46304
GO:0006402	mRNA catabolic process	18	3	2.24	0.46366
GO:0000956	nuclear-transcribed mRNA catabolic proce...	18	3	2.24	0.46366
GO:0006733	oxidoreduction coenzyme metabolic proces...	35	8	4.36	0.46533
GO:0015995	chlorophyll biosynthetic process	23	2	2.87	0.46559
GO:0031327	negative regulation of cellular biosynth...	122	16	15.2	0.46754
GO:0009890	negative regulation of biosynthetic proc...	124	16	15.45	0.47183
GO:0006546	glycine catabolic process	9	0	1.12	0.47213
GO:0009106	lipoate metabolic process	9	0	1.12	0.47213
GO:0009071	serine family amino acid catabolic proce...	9	0	1.12	0.47213
GO:1901576	organic substance biosynthetic process	1224	159	152.52	0.47611
GO:0052386	cell wall thickening	42	8	5.23	0.47679
GO:0030004	cellular monovalent inorganic cation hom...	6	0	0.75	0.47748
GO:0009688	abscisic acid biosynthetic process	7	1	0.87	0.48027
GO:0043289	apocarotenoid biosynthetic process	7	1	0.87	0.48027
GO:1900457	regulation of brassinosteroid mediated s...	8	1	1	0.48188
GO:1900459	positive regulation of brassinosteroid m...	8	1	1	0.48188
GO:0071472	cellular response to salt stress	6	1	0.75	0.48262
GO:0009838	abscission	6	0	0.75	0.4839
GO:0019432	triglyceride biosynthetic process	10	0	1.25	0.48698
GO:0046460	neutral lipid biosynthetic process	10	0	1.25	0.48698
GO:0046463	acylglycerol biosynthetic process	10	0	1.25	0.48698
GO:0006641	triglyceride metabolic process	10	0	1.25	0.48698
GO:0006638	neutral lipid metabolic process	10	0	1.25	0.48698
GO:0006639	acylglycerol metabolic process	10	0	1.25	0.48698
GO:0042744	hydrogen peroxide catabolic process	11	2	1.37	0.48703
GO:0019217	regulation of fatty acid metabolic proce...	11	0	1.37	0.48926
GO:0010065	primary meristem tissue development	17	7	2.12	0.49008
GO:0009957	epidermal cell fate specification	7	2	0.87	0.4926
GO:0010068	protoderm histogenesis	9	1	1.12	0.49261
GO:0070417	cellular response to cold	7	0	0.87	0.4956
GO:0030048	actin filament-based movement	12	3	1.5	0.49589
GO:0000038	very long-chain fatty acid metabolic pro...	6	0	0.75	0.49682
GO:0009902	chloroplast relocation	30	3	3.74	0.50151
GO:0051667	establishment of plastid localization	30	3	3.74	0.50151
GO:0051644	plastid localization	30	3	3.74	0.50151
GO:0023014	signal transduction by phosphorylation	76	10	9.47	0.50301
GO:0006325	chromatin organization	159	24	19.81	0.50376
GO:0042278	purine nucleoside metabolic process	59	8	7.35	0.50483
GO:0046128	purine ribonucleoside metabolic process	59	8	7.35	0.50483
GO:0006879	cellular iron ion homeostasis	6	1	0.75	0.5131
GO:0010389	regulation of G2/M transition of mitotic...	10	2	1.25	0.51705
GO:0000086	G2/M transition of mitotic cell cycle	10	2	1.25	0.51705
GO:1902749	regulation of cell cycle G2/M phase tran...	10	2	1.25	0.51705
GO:0044839	cell cycle G2/M phase transition	10	2	1.25	0.51705
GO:0043470	regulation of carbohydrate catabolic pro...	8	0	1	0.5175
GO:0043471	regulation of cellular carbohydrate cata...	8	0	1	0.5175
GO:0006110	regulation of glycolytic process	8	0	1	0.5175
GO:0043038	amino acid activation	8	0	1	0.5194
GO:0043039	tRNA aminoacylation	8	0	1	0.5194
GO:0051252	regulation of RNA metabolic process	361	48	44.98	0.5203
GO:0010155	regulation of proton transport	14	0	1.74	0.52088
GO:0007584	response to nutrient	12	1	1.5	0.52177
GO:0009199	ribonucleoside triphosphate metabolic pr...	58	8	7.23	0.52695
GO:0009144	purine nucleoside triphosphate metabolic...	58	8	7.23	0.52695
GO:0009205	purine ribonucleoside triphosphate metab...	58	8	7.23	0.52695
GO:0009225	nucleotide-sugar metabolic process	8	0	1	0.53003
GO:0043094	cellular metabolic compound salvage	18	2	2.24	0.53232
GO:0048574	long-day photoperiodism, flowering	6	1	0.75	0.53281
GO:0022414	reproductive process	694	85	86.48	0.53762
GO:0009141	nucleoside triphosphate metabolic proces...	59	8	7.35	0.53816
GO:0072527	pyrimidine-containing compound metabolic...	27	4	3.36	0.53911
GO:0035235	ionotropic glutamate receptor signaling ...	6	0	0.75	0.54339
GO:0007215	glutamate receptor signaling pathway	6	0	0.75	0.54339
GO:0042762	regulation of sulfur metabolic process	10	0	1.25	0.54396
GO:0009582	detection of abiotic stimulus	10	0	1.25	0.54721
GO:0009901	anther dehiscence	6	0	0.75	0.55068
GO:0022411	cellular component disassembly	11	3	1.37	0.55229
GO:0006817	phosphate ion transport	9	1	1.12	0.55376
GO:0010449	root meristem growth	7	0	0.87	0.55524
GO:0010082	regulation of root meristem growth	7	0	0.87	0.55524
GO:0010332	response to gamma radiation	8	2	1	0.55642
GO:0010639	negative regulation of organelle organiz...	6	0	0.75	0.55732
GO:0051129	negative regulation of cellular componen...	6	0	0.75	0.55732
GO:0009903	chloroplast avoidance movement	8	0	1	0.56064
GO:0009900	dehiscence	8	0	1	0.56218
GO:0000910	cytokinesis	124	16	15.45	0.56257
GO:0006418	tRNA aminoacylation for protein translat...	7	0	0.87	0.56386
GO:0009853	photorespiration	16	2	1.99	0.57124
GO:0006754	ATP biosynthetic process	8	1	1	0.57238
GO:0052564	response to immune response of other org...	8	1	1	0.5745
GO:0052552	modulation by organism of immune respons...	8	1	1	0.5745
GO:0052553	modulation by symbiont of host immune re...	8	1	1	0.5745
GO:0052555	positive regulation by organism of immun...	8	1	1	0.5745
GO:0052556	positive regulation by symbiont of host ...	8	1	1	0.5745
GO:0052572	response to host immune response	8	1	1	0.5745
GO:0052173	response to defenses of other organism i...	8	1	1	0.5745
GO:0052255	modulation by organism of defense respon...	8	1	1	0.5745
GO:0052031	modulation by symbiont of host defense r...	8	1	1	0.5745
GO:0052200	response to host defenses	8	1	1	0.5745
GO:0075136	response to host	8	1	1	0.5745
GO:0098660	inorganic ion transmembrane transport	31	3	3.86	0.57746
GO:0098655	cation transmembrane transport	31	3	3.86	0.57746
GO:0006401	RNA catabolic process	19	3	2.37	0.58004
GO:0010629	negative regulation of gene expression	188	28	23.43	0.58077
GO:0046889	positive regulation of lipid biosyntheti...	10	0	1.25	0.59044
GO:0045834	positive regulation of lipid metabolic p...	10	0	1.25	0.59044
GO:0042304	regulation of fatty acid biosynthetic pr...	10	0	1.25	0.59044
GO:0009789	positive regulation of abscisic acid-act...	9	1	1.12	0.59464
GO:0060249	anatomical structure homeostasis	8	2	1	0.59921
GO:0032200	telomere organization	8	2	1	0.59921
GO:0000723	telomere maintenance	8	2	1	0.59921
GO:0010158	abaxial cell fate specification	6	0	0.75	0.60406
GO:0071704	organic substance metabolic process	1782	229	222.05	0.60413
GO:0016554	cytidine to uridine editing	8	0	1	0.60443
GO:0006725	cellular aromatic compound metabolic pro...	1130	153	140.81	0.6047
GO:0072348	sulfur compound transport	8	0	1	0.61004
GO:0006636	unsaturated fatty acid biosynthetic proc...	14	1	1.74	0.61044
GO:0033559	unsaturated fatty acid metabolic process	14	1	1.74	0.61044
GO:0080135	regulation of cellular response to stres...	114	18	14.21	0.61444
GO:0006259	DNA metabolic process	386	60	48.1	0.61507
GO:0009636	response to toxic substance	8	0	1	0.61525
GO:0052510	positive regulation by organism of defen...	7	1	0.87	0.61585
GO:0052305	positive regulation by organism of innat...	7	1	0.87	0.61585
GO:0052306	modulation by organism of innate immune ...	7	1	0.87	0.61585
GO:0052308	pathogen-associated molecular pattern de...	7	1	0.87	0.61585
GO:0052509	positive regulation by symbiont of host ...	7	1	0.87	0.61585
GO:0052166	positive regulation by symbiont of host ...	7	1	0.87	0.61585
GO:0052167	modulation by symbiont of host innate im...	7	1	0.87	0.61585
GO:0052169	pathogen-associated molecular pattern de...	7	1	0.87	0.61585
GO:0052257	pathogen-associated molecular pattern de...	7	1	0.87	0.61585
GO:0052033	pathogen-associated molecular pattern de...	7	1	0.87	0.61585
GO:0010232	vascular transport	6	0	0.75	0.61945
GO:0010233	phloem transport	6	0	0.75	0.61945
GO:0042732	D-xylose metabolic process	6	0	0.75	0.62146
GO:0009226	nucleotide-sugar biosynthetic process	6	0	0.75	0.62146
GO:0006413	translational initiation	15	2	1.87	0.62226
GO:1901957	regulation of cutin biosynthetic process	9	0	1.12	0.62252
GO:1901959	positive regulation of cutin biosyntheti...	9	0	1.12	0.62252
GO:0045723	positive regulation of fatty acid biosyn...	9	0	1.12	0.62252
GO:0045923	positive regulation of fatty acid metabo...	9	0	1.12	0.62252
GO:0060771	phyllotactic patterning	9	0	1.12	0.62252
GO:0006260	DNA replication	177	30	22.06	0.62304
GO:0090436	leaf pavement cell development	7	2	0.87	0.62576
GO:0044238	primary metabolic process	1695	218	211.21	0.62623
GO:0009583	detection of light stimulus	8	0	1	0.6309
GO:0009585	red, far-red light phototransduction	8	0	1	0.6309
GO:0007602	phototransduction	8	0	1	0.6309
GO:0098662	inorganic cation transmembrane transport	30	3	3.74	0.63106
GO:0031329	regulation of cellular catabolic process	19	1	2.37	0.63256
GO:0010558	negative regulation of macromolecule bio...	120	15	14.95	0.63398
GO:2000113	negative regulation of cellular macromol...	120	15	14.95	0.63398
GO:0016128	phytosteroid metabolic process	35	2	4.36	0.6397
GO:0016131	brassinosteroid metabolic process	35	2	4.36	0.6397
GO:0080172	petal epidermis patterning	7	0	0.87	0.6404
GO:0080051	cutin transport	7	0	0.87	0.6404
GO:0010161	red light signaling pathway	6	0	0.75	0.6415
GO:0071491	cellular response to red light	6	0	0.75	0.6415
GO:0009970	cellular response to sulfate starvation	7	1	0.87	0.64904
GO:0048766	root hair initiation	6	0	0.75	0.6495
GO:0044092	negative regulation of molecular functio...	36	6	4.49	0.65039
GO:0006446	regulation of translational initiation	6	1	0.75	0.65083
GO:0033015	tetrapyrrole catabolic process	22	4	2.74	0.65861
GO:0051187	cofactor catabolic process	22	4	2.74	0.65861
GO:0006787	porphyrin-containing compound catabolic ...	22	4	2.74	0.65861
GO:0060772	leaf phyllotactic patterning	7	0	0.87	0.67647
GO:0060774	auxin mediated signaling pathway involve...	7	0	0.87	0.67647
GO:0090305	nucleic acid phosphodiester bond hydroly...	20	8	2.49	0.68748
GO:0048284	organelle fusion	7	0	0.87	0.68764
GO:0000741	karyogamy	7	0	0.87	0.68764
GO:0008272	sulfate transport	6	0	0.75	0.6905
GO:0034762	regulation of transmembrane transport	30	4	3.74	0.69261
GO:0034765	regulation of ion transmembrane transpor...	30	4	3.74	0.69261
GO:0046246	terpene biosynthetic process	6	1	0.75	0.69312
GO:0009152	purine ribonucleotide biosynthetic proce...	13	3	1.62	0.69732
GO:0044249	cellular biosynthetic process	1158	153	144.29	0.69782
GO:0031123	RNA 3'-end processing	6	1	0.75	0.69965
GO:0033013	tetrapyrrole metabolic process	45	5	5.61	0.70547
GO:0006778	porphyrin-containing compound metabolic ...	45	5	5.61	0.70547
GO:0044087	regulation of cellular component biogene...	37	9	4.61	0.70593
GO:1901360	organic cyclic compound metabolic proces...	1163	155	144.92	0.74002
GO:0071215	cellular response to abscisic acid stimu...	82	11	10.22	0.74472
GO:0019362	pyridine nucleotide metabolic process	29	8	3.61	0.74527
GO:0046496	nicotinamide nucleotide metabolic proces...	29	8	3.61	0.74527
GO:0009060	aerobic respiration	10	1	1.25	0.75083
GO:0046483	heterocycle metabolic process	1052	146	131.09	0.76264
GO:0051336	regulation of hydrolase activity	7	0	0.87	0.76921
GO:0006184	GTP catabolic process	20	2	2.49	0.773
GO:1901069	guanosine-containing compound catabolic ...	20	2	2.49	0.773
GO:0046578	regulation of Ras protein signal transdu...	7	0	0.87	0.77507
GO:0007265	Ras protein signal transduction	7	0	0.87	0.77507
GO:0051056	regulation of small GTPase mediated sign...	7	0	0.87	0.77507
GO:0009156	ribonucleoside monophosphate biosyntheti...	11	2	1.37	0.77689
GO:0009145	purine nucleoside triphosphate biosynthe...	9	1	1.12	0.78096
GO:0009201	ribonucleoside triphosphate biosynthetic...	9	1	1.12	0.78096
GO:0009206	purine ribonucleoside triphosphate biosy...	9	1	1.12	0.78096
GO:0072522	purine-containing compound biosynthetic ...	21	3	2.62	0.78201
GO:0006310	DNA recombination	55	13	6.85	0.79038
GO:0046131	pyrimidine ribonucleoside metabolic proc...	6	1	0.75	0.79554
GO:0006213	pyrimidine nucleoside metabolic process	6	1	0.75	0.79554
GO:0060429	epithelium development	269	29	33.52	0.79718
GO:0009124	nucleoside monophosphate biosynthetic pr...	12	2	1.5	0.8017
GO:0034050	host programmed cell death induced by sy...	148	21	18.44	0.8068
GO:0007015	actin filament organization	37	9	4.61	0.80829
GO:0006807	nitrogen compound metabolic process	1111	150	138.44	0.81537
GO:0009987	cellular process	1951	246	243.11	0.81677
GO:0009991	response to extracellular stimulus	111	13	13.83	0.83697
GO:0006164	purine nucleotide biosynthetic process	19	3	2.37	0.84569
GO:0034641	cellular nitrogen compound metabolic pro...	1041	143	129.72	0.85488
GO:0006301	postreplication repair	6	0	0.75	0.85674
GO:0006952	defense response	612	62	76.26	0.86039
GO:0009059	macromolecule biosynthetic process	817	107	101.8	0.88814
GO:0021700	developmental maturation	114	12	14.21	0.89604
GO:0042793	transcription from plastid promoter	14	1	1.74	0.89791
GO:0009835	fruit ripening	6	0	0.75	0.90542
GO:0071695	anatomical structure maturation	6	0	0.75	0.90542
GO:0043170	macromolecule metabolic process	1431	184	178.31	0.92091
GO:0051188	cofactor biosynthetic process	44	4	5.48	0.92168
GO:0090304	nucleic acid metabolic process	850	116	105.92	0.92293
GO:0006818	hydrogen transport	21	0	2.62	0.92699
GO:0015992	proton transport	21	0	2.62	0.92699
GO:0042451	purine nucleoside biosynthetic process	10	1	1.25	0.92705
GO:0009142	nucleoside triphosphate biosynthetic pro...	10	1	1.25	0.92705
GO:0046129	purine ribonucleoside biosynthetic proce...	10	1	1.25	0.92705
GO:0009058	biosynthetic process	1256	164	156.51	0.93365
GO:0046039	GTP metabolic process	21	2	2.62	0.93632
GO:1901068	guanosine-containing compound metabolic ...	21	2	2.62	0.93632
GO:0072524	pyridine-containing compound metabolic p...	30	8	3.74	0.93759
GO:0006139	nucleobase-containing compound metabolic...	957	131	119.25	0.94562
GO:0033014	tetrapyrrole biosynthetic process	29	2	3.61	0.94802
GO:0044237	cellular metabolic process	1733	217	215.94	0.95762
GO:1902600	hydrogen ion transmembrane transport	7	0	0.87	0.9752
GO:0034645	cellular macromolecule biosynthetic proc...	788	105	98.19	0.98811
GO:0042168	heme metabolic process	6	0	0.75	0.98913
GO:0006788	heme oxidation	6	0	0.75	0.98913
GO:0044260	cellular macromolecule metabolic process	1346	171	167.72	0.98954
GO:0006661	phosphatidylinositol biosynthetic proces...	8	0	1	0.99625
GO:0009163	nucleoside biosynthetic process	12	1	1.5	0.99631
GO:0042455	ribonucleoside biosynthetic process	12	1	1.5	0.99631
GO:0006278	RNA-dependent DNA replication	101	11	12.59	0.99996
GO:0015074	DNA integration	93	11	11.59	0.99996
GO:0030041	actin filament polymerization	34	9	4.24	1
GO:0048466	androecium development	107	10	13.33	1
GO:0048469	cell maturation	108	12	13.46	1
GO:2001141	regulation of RNA biosynthetic process	354	47	44.11	1
GO:0036211	protein modification process	565	74	70.4	1
GO:0006873	cellular ion homeostasis	62	6	7.73	1
GO:0008150	biological_process	2223	277	277	1
GO:0008154	actin polymerization or depolymerization	34	9	4.24	1
GO:0061458	reproductive system development	574	71	71.52	1
GO:0000375	RNA splicing, via transesterification re...	27	3	3.36	1
GO:0022622	root system development	297	36	37.01	1
GO:0052482	defense response by cell wall thickening	33	8	4.11	1
GO:0090150	establishment of protein localization to...	114	17	14.21	1
GO:0022610	biological adhesion	37	8	4.61	1
GO:0022611	dormancy process	40	6	4.98	1
GO:0032271	regulation of protein polymerization	34	9	4.24	1
GO:0008064	regulation of actin polymerization or de...	34	9	4.24	1
GO:0032273	positive regulation of protein polymeriz...	34	9	4.24	1
GO:0010628	positive regulation of gene expression	117	11	14.58	1
GO:0043562	cellular response to nitrogen levels	20	9	2.49	1
GO:0043588	skin development	268	29	33.39	1
GO:0030855	epithelial cell differentiation	182	22	22.68	1
GO:0051495	positive regulation of cytoskeleton orga...	34	9	4.24	1
GO:1902680	positive regulation of RNA biosynthetic ...	117	11	14.58	1
GO:1902679	negative regulation of RNA biosynthetic ...	117	15	14.58	1
GO:0030832	regulation of actin filament length	34	9	4.24	1
GO:0030833	regulation of actin filament polymerizat...	34	9	4.24	1
GO:0030838	positive regulation of actin filament po...	34	9	4.24	1
GO:0016129	phytosteroid biosynthetic process	30	2	3.74	1
GO:0032956	regulation of actin cytoskeleton organiz...	34	9	4.24	1
GO:0010104	regulation of ethylene-activated signali...	8	3	1	1
GO:0032970	regulation of actin filament-based proce...	34	9	4.24	1
GO:0044070	regulation of anion transport	29	4	3.61	1
GO:0048764	trichoblast maturation	108	12	13.46	1
GO:0016265	death	219	28	27.29	1
GO:0035825	reciprocal DNA recombination	16	7	1.99	1
GO:0071395	cellular response to jasmonic acid stimu...	89	9	11.09	1
GO:0072657	protein localization to membrane	114	17	14.21	1
GO:0043254	regulation of protein complex assembly	34	9	4.24	1
GO:0070297	regulation of phosphorelay signal transd...	8	3	1	1
GO:0051253	negative regulation of RNA metabolic pro...	117	15	14.58	1
GO:0070298	negative regulation of phosphorelay sign...	8	3	1	1
GO:0051254	positive regulation of RNA metabolic pro...	117	11	14.58	1
GO:0022898	regulation of transmembrane transporter ...	29	4	3.61	1
GO:0044706	multi-multicellular organism process	114	14	14.21	1
GO:0071496	cellular response to external stimulus	108	13	13.46	1
GO:0043207	response to external biotic stimulus	485	52	60.43	1
GO:0048563	post-embryonic organ morphogenesis	73	3	9.1	1
GO:0032412	regulation of ion transmembrane transpor...	29	4	3.61	1
GO:0031334	positive regulation of protein complex a...	34	9	4.24	1
GO:0032409	regulation of transporter activity	29	4	3.61	1

## Sheet: DE miRNA GO CC
GO.ID	Term	Annotated	Significant	Expected	KS
GO:0009522	photosystem I	7	0	0.88	5.5e-05
GO:0009523	photosystem II	10	1	1.26	0.00039
GO:0005774	vacuolar membrane	144	21	18.09	0.00093
GO:0009535	chloroplast thylakoid membrane	58	10	7.29	0.00198
GO:0044428	nuclear part	210	27	26.38	0.00248
GO:0012505	endomembrane system	298	36	37.43	0.00763
GO:0044448	cell cortex part	8	5	1	0.01127
GO:0031977	thylakoid lumen	9	3	1.13	0.01295
GO:0044464	cell part	1780	226	223.59	0.01299
GO:0005623	cell	1780	226	223.59	0.01299
GO:0019898	extrinsic component of membrane	16	1	2.01	0.01606
GO:0005634	nucleus	665	85	83.53	0.01662
GO:0000428	DNA-directed RNA polymerase complex	8	3	1	0.01917
GO:0055029	nuclear DNA-directed RNA polymerase comp...	8	3	1	0.01917
GO:0043233	organelle lumen	164	23	20.6	0.02116
GO:0031974	membrane-enclosed lumen	164	23	20.6	0.02116
GO:0070013	intracellular organelle lumen	164	23	20.6	0.02116
GO:0071944	cell periphery	619	83	77.76	0.022
GO:0005829	cytosol	350	49	43.97	0.02627
GO:0005794	Golgi apparatus	190	20	23.87	0.02753
GO:0031981	nuclear lumen	155	23	19.47	0.02911
GO:0005576	extracellular region	203	18	25.5	0.03527
GO:0005887	integral component of plasma membrane	6	2	0.75	0.03662
GO:0030863	cortical cytoskeleton	7	4	0.88	0.03739
GO:0005635	nuclear envelope	28	6	3.52	0.04021
GO:0005654	nucleoplasm	51	8	6.41	0.04292
GO:0005886	plasma membrane	533	72	66.95	0.04566
GO:0030880	RNA polymerase complex	9	3	1.13	0.04591
GO:0043231	intracellular membrane-bounded organelle	1452	185	182.39	0.05235
GO:0044430	cytoskeletal part	58	16	7.29	0.05258
GO:0044459	plasma membrane part	80	12	10.05	0.05495
GO:0005856	cytoskeleton	64	17	8.04	0.05789
GO:0005938	cell cortex	11	5	1.38	0.05874
GO:0043227	membrane-bounded organelle	1454	185	182.64	0.06175
GO:0000502	proteasome complex	20	2	2.51	0.06401
GO:0043076	megasporocyte nucleus	6	0	0.75	0.0641
GO:0043078	polar nucleus	6	0	0.75	0.0641
GO:0044432	endoplasmic reticulum part	42	8	5.28	0.06524
GO:0005783	endoplasmic reticulum	111	14	13.94	0.06745
GO:0015630	microtubule cytoskeleton	50	14	6.28	0.06927
GO:0019897	extrinsic component of plasma membrane	10	1	1.26	0.07627
GO:0005834	heterotrimeric G-protein complex	10	1	1.26	0.07627
GO:0031234	extrinsic component of cytoplasmic side ...	10	1	1.26	0.07627
GO:0005874	microtubule	25	8	3.14	0.08381
GO:0009897	external side of plasma membrane	16	2	2.01	0.09219
GO:0044451	nucleoplasm part	38	5	4.77	0.10153
GO:0016021	integral component of membrane	199	29	25	0.10224
GO:0009705	plant-type vacuole membrane	26	6	3.27	0.10396
GO:0000152	nuclear ubiquitin ligase complex	9	0	1.13	0.11199
GO:0048046	apoplast	118	9	14.82	0.11266
GO:0042175	nuclear outer membrane-endoplasmic retic...	37	8	4.65	0.11463
GO:0005789	endoplasmic reticulum membrane	37	8	4.65	0.11463
GO:0030054	cell junction	273	26	34.29	0.1198
GO:0005911	cell-cell junction	273	26	34.29	0.1198
GO:0009506	plasmodesma	272	26	34.17	0.12102
GO:0055044	symplast	272	26	34.17	0.12102
GO:0005768	endosome	87	8	10.93	0.12413
GO:0033597	mitotic checkpoint complex	8	0	1	0.1279
GO:0019866	organelle inner membrane	24	7	3.01	0.12954
GO:0000159	protein phosphatase type 2A complex	8	1	1	0.13094
GO:0044445	cytosolic part	45	8	5.65	0.13488
GO:0031461	cullin-RING ubiquitin ligase complex	26	2	3.27	0.13521
GO:0043224	nuclear SCF ubiquitin ligase complex	8	0	1	0.14298
GO:0022626	cytosolic ribosome	41	6	5.15	0.14316
GO:0000325	plant-type vacuole	46	7	5.78	0.14711
GO:0005618	cell wall	155	16	19.47	0.15798
GO:0030312	external encapsulating structure	155	16	19.47	0.15798
GO:0031090	organelle membrane	225	36	28.26	0.15841
GO:0043234	protein complex	250	40	31.4	0.16516
GO:1903293	phosphatase complex	12	1	1.51	0.16575
GO:0008287	protein serine/threonine phosphatase com...	12	1	1.51	0.16575
GO:0032991	macromolecular complex	319	53	40.07	0.16919
GO:0031224	intrinsic component of membrane	218	31	27.38	0.17002
GO:0044454	nuclear chromosome part	6	1	0.75	0.17038
GO:1990234	transferase complex	57	10	7.16	0.17445
GO:0043226	organelle	1494	194	187.67	0.17513
GO:0009528	plastid inner membrane	6	2	0.75	0.17676
GO:0005743	mitochondrial inner membrane	17	5	2.14	0.17708
GO:0043229	intracellular organelle	1492	194	187.42	0.18102
GO:0009570	chloroplast stroma	116	14	14.57	0.18223
GO:0005819	spindle	18	6	2.26	0.18838
GO:0016020	membrane	917	119	115.19	0.18945
GO:0098588	bounding membrane of organelle	197	31	24.75	0.19987
GO:0019005	SCF ubiquitin ligase complex	16	2	2.01	0.20112
GO:0010319	stromule	15	3	1.88	0.20901
GO:0044424	intracellular part	1617	207	203.12	0.2093
GO:0009505	plant-type cell wall	67	4	8.42	0.21034
GO:0005730	nucleolus	94	14	11.81	0.21201
GO:0031966	mitochondrial membrane	18	5	2.26	0.21702
GO:0005740	mitochondrial envelope	18	5	2.26	0.21702
GO:0030529	ribonucleoprotein complex	75	13	9.42	0.2185
GO:0043228	non-membrane-bounded organelle	233	40	29.27	0.23171
GO:0043232	intracellular non-membrane-bounded organ...	233	40	29.27	0.23171
GO:0044437	vacuolar part	149	21	18.72	0.23503
GO:0009941	chloroplast envelope	112	21	14.07	0.2352
GO:0031967	organelle envelope	164	30	20.6	0.23886
GO:0031975	envelope	164	30	20.6	0.23886
GO:0005802	trans-Golgi network	51	3	6.41	0.24403
GO:0000151	ubiquitin ligase complex	34	3	4.27	0.24724
GO:0005929	cilium	15	4	1.88	0.25092
GO:0098589	membrane region	54	9	6.78	0.25243
GO:0098552	side of membrane	20	3	2.51	0.25339
GO:0009532	plastid stroma	122	14	15.32	0.25766
GO:0000228	nuclear chromosome	9	1	1.13	0.26156
GO:0080008	Cul4-RING E3 ubiquitin ligase complex	10	0	1.26	0.2631
GO:1902494	catalytic complex	84	14	10.55	0.26396
GO:0044434	chloroplast part	244	34	30.65	0.27927
GO:0031514	motile cilium	11	3	1.38	0.28463
GO:0005622	intracellular	1628	207	204.5	0.30786
GO:0005773	vacuole	227	33	28.51	0.30951
GO:0009526	plastid envelope	120	22	15.07	0.32104
GO:0044436	thylakoid part	66	10	8.29	0.33677
GO:0005801	cis-Golgi network	8	0	1	0.33754
GO:0005840	ribosome	59	8	7.41	0.34745
GO:0045177	apical part of cell	15	1	1.88	0.3524
GO:0031360	intrinsic component of thylakoid membran...	7	0	0.88	0.35995
GO:0031361	integral component of thylakoid membrane	7	0	0.88	0.35995
GO:0005770	late endosome	12	0	1.51	0.36105
GO:0005759	mitochondrial matrix	6	1	0.75	0.3663
GO:0031226	intrinsic component of plasma membrane	20	4	2.51	0.36691
GO:0016324	apical plasma membrane	14	1	1.76	0.37798
GO:0009986	cell surface	23	2	2.89	0.37919
GO:0044431	Golgi apparatus part	66	5	8.29	0.38919
GO:0008540	proteasome regulatory particle, base sub...	10	2	1.26	0.39038
GO:0005838	proteasome regulatory particle	10	2	1.26	0.39038
GO:0022624	proteasome accessory complex	10	2	1.26	0.39038
GO:0009524	phragmoplast	34	7	4.27	0.39848
GO:0042170	plastid membrane	18	4	2.26	0.40734
GO:0031969	chloroplast membrane	18	4	2.26	0.40734
GO:0030118	clathrin coat	7	2	0.88	0.43414
GO:0044444	cytoplasmic part	1229	162	154.38	0.4401
GO:0044429	mitochondrial part	23	5	2.89	0.44124
GO:1990204	oxidoreductase complex	9	2	1.13	0.44406
GO:0044425	membrane part	325	47	40.82	0.45322
GO:0070469	respiratory chain	9	2	1.13	0.46762
GO:0098590	plasma membrane region	17	1	2.14	0.48995
GO:0005737	cytoplasm	1336	171	167.82	0.50238
GO:0022625	cytosolic large ribosomal subunit	11	2	1.38	0.53656
GO:0005871	kinesin complex	8	2	1	0.54355
GO:0042651	thylakoid membrane	60	10	7.54	0.55197
GO:0044455	mitochondrial membrane part	10	2	1.26	0.55292
GO:0030117	membrane coat	9	2	1.13	0.55589
GO:0048475	coated membrane	9	2	1.13	0.55589
GO:0044391	ribosomal subunit	17	3	2.14	0.55694
GO:0031968	organelle outer membrane	14	3	1.76	0.56932
GO:0035838	growing cell tip	8	0	1	0.57458
GO:0030427	site of polarized growth	8	0	1	0.57458
GO:0090404	pollen tube tip	8	0	1	0.57458
GO:0051286	cell tip	8	0	1	0.57458
GO:0060187	cell pole	8	0	1	0.57458
GO:0019867	outer membrane	15	3	1.88	0.58836
GO:0055035	plastid thylakoid membrane	59	10	7.41	0.60465
GO:0044435	plastid part	256	34	32.16	0.60529
GO:0016604	nuclear body	17	1	2.14	0.63817
GO:0005777	peroxisome	43	7	5.4	0.64588
GO:0042579	microbody	43	7	5.4	0.64588
GO:0044426	cell wall part	8	1	1	0.65146
GO:0044462	external encapsulating structure part	8	1	1	0.65146
GO:0090406	pollen tube	15	0	1.88	0.65148
GO:0000785	chromatin	16	2	2.01	0.65334
GO:0016459	myosin complex	7	2	0.88	0.65424
GO:0015629	actin cytoskeleton	7	2	0.88	0.65424
GO:0031976	plastid thylakoid	78	12	9.8	0.65965
GO:0009534	chloroplast thylakoid	78	12	9.8	0.65965
GO:0043680	filiform apparatus	6	0	0.75	0.66025
GO:0005875	microtubule associated complex	15	3	1.88	0.66069
GO:0009707	chloroplast outer membrane	12	2	1.51	0.66733
GO:0009527	plastid outer membrane	12	2	1.51	0.66733
GO:0005694	chromosome	34	5	4.27	0.68863
GO:0044427	chromosomal part	25	4	3.14	0.68979
GO:0015934	large ribosomal subunit	12	2	1.51	0.69396
GO:0009507	chloroplast	501	61	62.93	0.69751
GO:0005798	Golgi-associated vesicle	9	0	1.13	0.70581
GO:0005746	mitochondrial respiratory chain	7	1	0.88	0.70607
GO:0031225	anchored component of membrane	19	2	2.39	0.71923
GO:0030136	clathrin-coated vesicle	10	1	1.26	0.72206
GO:0016592	mediator complex	8	0	1	0.75348
GO:0030140	trans-Golgi network transport vesicle	8	0	1	0.77087
GO:0009504	cell plate	11	2	1.38	0.78795
GO:0042995	cell projection	32	4	4.02	0.79323
GO:0000139	Golgi membrane	16	1	2.01	0.80054
GO:0044463	cell projection part	10	0	1.26	0.81368
GO:0044815	DNA packaging complex	10	1	1.26	0.81729
GO:0030120	vesicle coat	7	1	0.88	0.83038
GO:0030662	coated vesicle membrane	7	1	0.88	0.83038
GO:0046658	anchored component of plasma membrane	14	2	1.76	0.84593
GO:0005795	Golgi stack	12	1	1.51	0.84663
GO:0009536	plastid	562	68	70.6	0.86163
GO:0044446	intracellular organelle part	686	93	86.17	0.87347
GO:0044433	cytoplasmic vesicle part	9	1	1.13	0.88215
GO:0030659	cytoplasmic vesicle membrane	9	1	1.13	0.88215
GO:0031012	extracellular matrix	6	0	0.75	0.88571
GO:0044422	organelle part	689	93	86.55	0.88574
GO:0005739	mitochondrion	285	34	35.8	0.8901
GO:0016607	nuclear speck	8	1	1	0.89598
GO:0012506	vesicle membrane	10	1	1.26	0.90062
GO:0000786	nucleosome	8	0	1	0.91321
GO:1990104	DNA bending complex	8	0	1	0.91321
GO:0031984	organelle subcompartment	84	12	10.55	0.91953
GO:0031985	Golgi cisterna	6	0	0.75	0.92038
GO:0034357	photosynthetic membrane	61	10	7.66	0.93057
GO:0030135	coated vesicle	13	1	1.63	0.93582
GO:0030133	transport vesicle	12	0	1.51	0.95447
GO:0009579	thylakoid	94	12	11.81	0.99664
GO:0031410	cytoplasmic vesicle	83	6	10.43	0.99724
GO:0032993	protein-DNA complex	13	1	1.63	0.998
GO:0016469	proton-transporting two-sector ATPase co...	8	0	1	0.99845
GO:0033178	proton-transporting two-sector ATPase co...	7	0	0.88	0.99864
GO:0016023	cytoplasmic membrane-bounded vesicle	82	5	10.3	0.99873
GO:0031982	vesicle	85	7	10.68	0.99882
GO:0031988	membrane-bounded vesicle	84	6	10.55	0.9994
GO:0009521	photosystem	11	1	1.38	1
GO:0005575	cellular_component	1831	230	230	1

## Sheet: DE miRNA GO MF
GO.ID	Term	Annotated	Significant	Expected	KS
GO:0005515	protein binding	672	80	81.7	6e-25
GO:0003700	sequence-specific DNA binding transcript...	139	15	16.9	7.1e-06
GO:0004672	protein kinase activity	234	33	28.45	1.5e-05
GO:0016168	chlorophyll binding	7	0	0.85	4.4e-05
GO:0042802	identical protein binding	101	16	12.28	0.00019
GO:0019829	cation-transporting ATPase activity	21	3	2.55	0.00146
GO:0038023	signaling receptor activity	76	7	9.24	0.00247
GO:0043621	protein self-association	17	2	2.07	0.00249
GO:0016887	ATPase activity	107	11	13.01	0.00291
GO:0042277	peptide binding	14	0	1.7	0.00295
GO:0046873	metal ion transmembrane transporter acti...	36	6	4.38	0.00315
GO:0008757	S-adenosylmethionine-dependent methyltra...	24	6	2.92	0.00318
GO:0022804	active transmembrane transporter activit...	100	12	12.16	0.00355
GO:0016791	phosphatase activity	42	2	5.11	0.00391
GO:0004252	serine-type endopeptidase activity	20	4	2.43	0.00464
GO:0005524	ATP binding	261	36	31.73	0.00564
GO:0031625	ubiquitin protein ligase binding	37	3	4.5	0.00567
GO:0046983	protein dimerization activity	80	5	9.73	0.00606
GO:0004674	protein serine/threonine kinase activity	155	25	18.84	0.00703
GO:0016410	N-acyltransferase activity	19	4	2.31	0.00747
GO:0042800	histone methyltransferase activity (H3-K...	8	1	0.97	0.0075
GO:0022891	substrate-specific transmembrane transpo...	126	20	15.32	0.00853
GO:0072509	divalent inorganic cation transmembrane ...	21	4	2.55	0.00854
GO:0015662	ATPase activity, coupled to transmembran...	10	1	1.22	0.00924
GO:0016859	cis-trans isomerase activity	11	3	1.34	0.00954
GO:0046915	transition metal ion transmembrane trans...	13	1	1.58	0.01104
GO:0043566	structure-specific DNA binding	17	5	2.07	0.01178
GO:0016298	lipase activity	21	1	2.55	0.01352
GO:0016773	phosphotransferase activity, alcohol gro...	264	40	32.09	0.01355
GO:0015075	ion transmembrane transporter activity	111	15	13.49	0.01421
GO:0042623	ATPase activity, coupled	83	8	10.09	0.01603
GO:0005388	calcium-transporting ATPase activity	6	1	0.73	0.01679
GO:0051219	phosphoprotein binding	8	1	0.97	0.01687
GO:0004888	transmembrane signaling receptor activit...	44	2	5.35	0.0171
GO:0042803	protein homodimerization activity	40	4	4.86	0.01749
GO:0043565	sequence-specific DNA binding	34	6	4.13	0.01775
GO:0004721	phosphoprotein phosphatase activity	23	1	2.8	0.01971
GO:0016301	kinase activity	293	42	35.62	0.02053
GO:0060089	molecular transducer activity	109	11	13.25	0.02053
GO:0004871	signal transducer activity	109	11	13.25	0.02053
GO:0004402	histone acetyltransferase activity	9	1	1.09	0.02088
GO:0090595	acetyl-CoA:L-lysine N6-acetyltransferase	9	1	1.09	0.02088
GO:0003690	double-stranded DNA binding	13	4	1.58	0.02173
GO:0008324	cation transmembrane transporter activit...	74	14	9	0.02248
GO:0016829	lyase activity	48	9	5.84	0.02311
GO:0016853	isomerase activity	41	5	4.98	0.02365
GO:0005507	copper ion binding	51	6	6.2	0.02502
GO:0008081	phosphoric diester hydrolase activity	13	4	1.58	0.02563
GO:0003755	peptidyl-prolyl cis-trans isomerase acti...	7	2	0.85	0.02575
GO:0008509	anion transmembrane transporter activity	45	5	5.47	0.02841
GO:0015085	calcium ion transmembrane transporter ac...	11	3	1.34	0.02857
GO:0008374	O-acyltransferase activity	12	3	1.46	0.02866
GO:0016757	transferase activity, transferring glyco...	62	7	7.54	0.02913
GO:0004842	ubiquitin-protein transferase activity	42	4	5.11	0.0303
GO:0008289	lipid binding	26	5	3.16	0.03153
GO:0004722	protein serine/threonine phosphatase act...	14	0	1.7	0.03192
GO:0016866	intramolecular transferase activity	14	1	1.7	0.03222
GO:0016307	phosphatidylinositol phosphate kinase ac...	6	1	0.73	0.03371
GO:0052689	carboxylic ester hydrolase activity	16	1	1.95	0.03424
GO:0043492	ATPase activity, coupled to movement of ...	58	6	7.05	0.03474
GO:0042626	ATPase activity, coupled to transmembran...	58	6	7.05	0.03474
GO:0015291	secondary active transmembrane transport...	43	7	5.23	0.03564
GO:0045309	protein phosphorylated amino acid bindin...	7	0	0.85	0.0361
GO:0043178	alcohol binding	9	0	1.09	0.03804
GO:0042562	hormone binding	9	0	1.09	0.03804
GO:0016667	oxidoreductase activity, acting on a sul...	13	2	1.58	0.03952
GO:0042578	phosphoric ester hydrolase activity	54	6	6.56	0.044
GO:0046527	glucosyltransferase activity	28	4	3.4	0.04538
GO:0010011	auxin binding	8	0	0.97	0.04619
GO:0000822	inositol hexakisphosphate binding	8	0	0.97	0.04619
GO:0005516	calmodulin binding	39	8	4.74	0.04747
GO:0015399	primary active transmembrane transporter...	61	7	7.42	0.04874
GO:0015405	P-P-bond-hydrolysis-driven transmembrane...	61	7	7.42	0.04874
GO:0019899	enzyme binding	71	8	8.63	0.05025
GO:0005543	phospholipid binding	17	3	2.07	0.05095
GO:0016788	hydrolase activity, acting on ester bond...	114	9	13.86	0.05109
GO:0004620	phospholipase activity	16	1	1.95	0.05117
GO:0008194	UDP-glycosyltransferase activity	31	4	3.77	0.05216
GO:0016682	oxidoreductase activity, acting on diphe...	17	0	2.07	0.05395
GO:0016679	oxidoreductase activity, acting on diphe...	17	0	2.07	0.05395
GO:0008490	arsenite secondary active transmembrane ...	7	2	0.85	0.05521
GO:0015105	arsenite transmembrane transporter activ...	7	2	0.85	0.05521
GO:0015446	arsenite-transmembrane transporting ATPa...	7	2	0.85	0.05521
GO:0003697	single-stranded DNA binding	11	4	1.34	0.05666
GO:0042887	amide transmembrane transporter activity	7	1	0.85	0.05933
GO:1901505	carbohydrate derivative transporter acti...	10	1	1.22	0.05966
GO:0015197	peptide transporter activity	11	2	1.34	0.06017
GO:0016160	amylase activity	8	2	0.97	0.0603
GO:0003727	single-stranded RNA binding	12	3	1.46	0.06298
GO:0016758	transferase activity, transferring hexos...	46	6	5.59	0.06335
GO:0050897	cobalt ion binding	6	3	0.73	0.06401
GO:0008080	N-acetyltransferase activity	12	2	1.46	0.06462
GO:0015297	antiporter activity	14	2	1.7	0.06571
GO:0016407	acetyltransferase activity	15	3	1.82	0.06927
GO:0015086	cadmium ion transmembrane transporter ac...	9	1	1.09	0.07266
GO:0016877	ligase activity, forming carbon-sulfur b...	6	2	0.73	0.0727
GO:0052716	hydroquinone:oxygen oxidoreductase activ...	15	0	1.82	0.07625
GO:0000975	regulatory region DNA binding	12	2	1.46	0.07671
GO:0001067	regulatory region nucleic acid binding	12	2	1.46	0.07671
GO:0044212	transcription regulatory region DNA bind...	12	2	1.46	0.07671
GO:0035251	UDP-glucosyltransferase activity	24	4	2.92	0.08105
GO:0043225	anion transmembrane-transporting ATPase ...	8	2	0.97	0.08125
GO:0003993	acid phosphatase activity	7	0	0.85	0.08294
GO:0001071	nucleic acid binding transcription facto...	144	18	17.51	0.08345
GO:0016874	ligase activity	27	6	3.28	0.08387
GO:0046982	protein heterodimerization activity	18	0	2.19	0.08674
GO:0000287	magnesium ion binding	13	3	1.58	0.08828
GO:0003777	microtubule motor activity	16	4	1.95	0.08978
GO:0015238	drug transmembrane transporter activity	16	1	1.95	0.0932
GO:0090484	drug transporter activity	16	1	1.95	0.0932
GO:0004857	enzyme inhibitor activity	12	1	1.46	0.09377
GO:0008092	cytoskeletal protein binding	28	5	3.4	0.09873
GO:0016746	transferase activity, transferring acyl ...	38	7	4.62	0.099
GO:0032403	protein complex binding	23	5	2.8	0.10038
GO:0005102	receptor binding	15	4	1.82	0.10498
GO:0005048	signal sequence binding	7	0	0.85	0.11059
GO:0016769	transferase activity, transferring nitro...	11	2	1.34	0.11358
GO:0008483	transaminase activity	11	2	1.34	0.11358
GO:0071991	phytochelatin transporter activity	6	1	0.73	0.11419
GO:0071992	phytochelatin transmembrane transporter ...	6	1	0.73	0.11419
GO:0015276	ligand-gated ion channel activity	12	1	1.46	0.11498
GO:0022834	ligand-gated channel activity	12	1	1.46	0.11498
GO:0008066	glutamate receptor activity	9	0	1.09	0.115
GO:0015103	inorganic anion transmembrane transporte...	24	3	2.92	0.11633
GO:0005057	receptor signaling protein activity	18	4	2.19	0.11776
GO:0005337	nucleoside transmembrane transporter act...	7	0	0.85	0.11958
GO:0015926	glucosidase activity	16	2	1.95	0.12103
GO:0016820	hydrolase activity, acting on acid anhyd...	60	6	7.29	0.1212
GO:0015932	nucleobase-containing compound transmemb...	9	0	1.09	0.12188
GO:0016161	beta-amylase activity	6	1	0.73	0.12193
GO:0051540	metal cluster binding	8	0	0.97	0.12324
GO:0051536	iron-sulfur cluster binding	8	0	0.97	0.12324
GO:0034062	RNA polymerase activity	8	1	0.97	0.12529
GO:0003899	DNA-directed RNA polymerase activity	8	1	0.97	0.12529
GO:0008514	organic anion transmembrane transporter ...	21	2	2.55	0.12691
GO:0030234	enzyme regulator activity	32	3	3.89	0.12817
GO:0016627	oxidoreductase activity, acting on the C...	38	3	4.62	0.12923
GO:0003774	motor activity	23	6	2.8	0.13321
GO:0004709	MAP kinase kinase kinase activity	8	1	0.97	0.13389
GO:0004702	receptor signaling protein serine/threon...	13	2	1.58	0.13453
GO:0010290	chlorophyll catabolite transmembrane tra...	6	0	0.73	0.1369
GO:0071997	glutathione S-conjugate-transporting ATP...	6	0	0.73	0.1369
GO:0015431	glutathione S-conjugate-exporting ATPase...	6	0	0.73	0.1369
GO:0000988	protein binding transcription factor act...	10	3	1.22	0.13971
GO:0015077	monovalent inorganic cation transmembran...	28	6	3.4	0.14279
GO:0019199	transmembrane receptor protein kinase ac...	20	1	2.43	0.14341
GO:0016747	transferase activity, transferring acyl ...	30	5	3.65	0.14455
GO:0032440	2-alkenal reductase [NAD(P)] activity	29	3	3.53	0.14643
GO:0015298	solute:cation antiporter activity	9	2	1.09	0.15237
GO:0031406	carboxylic acid binding	12	2	1.46	0.15242
GO:0043177	organic acid binding	12	2	1.46	0.15242
GO:0001653	peptide receptor activity	6	1	0.73	0.15297
GO:0015036	disulfide oxidoreductase activity	7	1	0.85	0.15363
GO:0004519	endonuclease activity	20	1	2.43	0.15465
GO:1901476	carbohydrate transporter activity	13	3	1.58	0.15685
GO:0015144	carbohydrate transmembrane transporter a...	13	3	1.58	0.15685
GO:0051119	sugar transmembrane transporter activity	13	3	1.58	0.15685
GO:0008237	metallopeptidase activity	10	3	1.22	0.15853
GO:0019001	guanyl nucleotide binding	26	2	3.16	0.15901
GO:0046906	tetrapyrrole binding	33	3	4.01	0.16199
GO:0022892	substrate-specific transporter activity	137	22	16.66	0.17333
GO:0015171	amino acid transmembrane transporter act...	12	1	1.46	0.17616
GO:0031559	oxidosqualene cyclase activity	7	0	0.85	0.18053
GO:0042299	lupeol synthase activity	7	0	0.85	0.18053
GO:0035639	purine ribonucleoside triphosphate bindi...	285	37	34.65	0.18067
GO:0032561	guanyl ribonucleotide binding	25	1	3.04	0.18206
GO:0005525	GTP binding	25	1	3.04	0.18206
GO:0015299	solute:proton antiporter activity	8	2	0.97	0.18795
GO:0016209	antioxidant activity	10	4	1.22	0.19222
GO:0003712	transcription cofactor activity	9	2	1.09	0.19262
GO:0000989	transcription factor binding transcripti...	9	2	1.09	0.19262
GO:0015079	potassium ion transmembrane transporter ...	11	2	1.34	0.19273
GO:0004712	protein serine/threonine/tyrosine kinase...	8	2	0.97	0.19448
GO:0016854	racemase and epimerase activity	7	0	0.85	0.19516
GO:0022836	gated channel activity	14	1	1.7	0.19639
GO:0016628	oxidoreductase activity, acting on the C...	33	3	4.01	0.19843
GO:0015605	organophosphate ester transmembrane tran...	9	1	1.09	0.20492
GO:0008017	microtubule binding	14	4	1.7	0.20794
GO:0015631	tubulin binding	14	4	1.7	0.20794
GO:0003735	structural constituent of ribosome	29	5	3.53	0.20916
GO:0042973	glucan endo-1,3-beta-D-glucosidase activ...	10	2	1.22	0.21059
GO:0008422	beta-glucosidase activity	10	2	1.22	0.21059
GO:0020037	heme binding	25	3	3.04	0.21111
GO:0005198	structural molecule activity	37	6	4.5	0.22049
GO:1901677	phosphate transmembrane transporter acti...	13	1	1.58	0.22472
GO:0008170	N-methyltransferase activity	12	2	1.46	0.22724
GO:0019843	rRNA binding	14	2	1.7	0.23242
GO:0080044	quercetin 7-O-glucosyltransferase activi...	10	0	1.22	0.23321
GO:0035091	phosphatidylinositol binding	8	1	0.97	0.23478
GO:0016857	racemase and epimerase activity, acting ...	6	0	0.73	0.24664
GO:0005351	sugar:proton symporter activity	12	2	1.46	0.24768
GO:0005402	cation:sugar symporter activity	12	2	1.46	0.24768
GO:0015294	solute:cation symporter activity	12	2	1.46	0.24768
GO:0015295	solute:proton symporter activity	12	2	1.46	0.24768
GO:0070402	NADPH binding	6	0	0.73	0.2534
GO:0016741	transferase activity, transferring one-c...	39	8	4.74	0.25571
GO:0005506	iron ion binding	40	6	4.86	0.25874
GO:0016684	oxidoreductase activity, acting on perox...	6	2	0.73	0.26227
GO:0004601	peroxidase activity	6	2	0.73	0.26227
GO:0033218	amide binding	15	0	1.82	0.26328
GO:0016849	phosphorus-oxygen lyase activity	8	3	0.97	0.26748
GO:0009975	cyclase activity	8	3	0.97	0.26748
GO:0016616	oxidoreductase activity, acting on the C...	32	5	3.89	0.26768
GO:0016830	carbon-carbon lyase activity	17	4	2.07	0.2686
GO:0048037	cofactor binding	63	7	7.66	0.26977
GO:0080043	quercetin 3-O-glucosyltransferase activi...	9	0	1.09	0.26993
GO:0090599	alpha-glucosidase activity	6	0	0.73	0.27065
GO:0015179	L-amino acid transmembrane transporter a...	6	1	0.73	0.27166
GO:0015562	efflux transmembrane transporter activit...	8	1	0.97	0.27187
GO:0019900	kinase binding	15	1	1.82	0.27822
GO:0019901	protein kinase binding	15	1	1.82	0.27822
GO:0015293	symporter activity	16	3	1.95	0.27964
GO:0016709	oxidoreductase activity, acting on paire...	10	2	1.22	0.28036
GO:0016620	oxidoreductase activity, acting on the a...	10	1	1.22	0.28251
GO:0016491	oxidoreductase activity	215	23	26.14	0.28715
GO:0016835	carbon-oxygen lyase activity	14	2	1.7	0.29003
GO:0015215	nucleotide transmembrane transporter act...	7	0	0.85	0.29179
GO:0003924	GTPase activity	21	2	2.55	0.30096
GO:0004713	protein tyrosine kinase activity	19	1	2.31	0.30894
GO:0008238	exopeptidase activity	8	1	0.97	0.30983
GO:0033612	receptor serine/threonine kinase binding	13	3	1.58	0.30997
GO:0004872	receptor activity	81	7	9.85	0.31021
GO:0017171	serine hydrolase activity	26	5	3.16	0.31811
GO:0008236	serine-type peptidase activity	26	5	3.16	0.31811
GO:0016763	transferase activity, transferring pento...	8	0	0.97	0.324
GO:0042054	histone methyltransferase activity	14	3	1.7	0.32455
GO:0008276	protein methyltransferase activity	14	3	1.7	0.32455
GO:0003729	mRNA binding	11	2	1.34	0.32616
GO:0044822	poly(A) RNA binding	11	2	1.34	0.32616
GO:0016759	cellulose synthase activity	7	1	0.85	0.33236
GO:0003824	catalytic activity	1334	162	162.18	0.33404
GO:0046943	carboxylic acid transmembrane transporte...	14	1	1.7	0.33572
GO:0005342	organic acid transmembrane transporter a...	14	1	1.7	0.33572
GO:0016638	oxidoreductase activity, acting on the C...	6	1	0.73	0.33648
GO:0042910	xenobiotic transporter activity	12	0	1.46	0.3366
GO:0008559	xenobiotic-transporting ATPase activity	12	0	1.46	0.3366
GO:0008047	enzyme activator activity	15	1	1.82	0.34441
GO:0004540	ribonuclease activity	15	2	1.82	0.34453
GO:0004521	endoribonuclease activity	9	1	1.09	0.34458
GO:0022838	substrate-specific channel activity	20	3	2.43	0.34775
GO:0022803	passive transmembrane transporter activi...	20	3	2.43	0.34775
GO:0015267	channel activity	20	3	2.43	0.34775
GO:0005261	cation channel activity	8	2	0.97	0.35099
GO:0016765	transferase activity, transferring alkyl...	7	0	0.85	0.35374
GO:0004497	monooxygenase activity	25	3	3.04	0.35393
GO:0051020	GTPase binding	12	1	1.46	0.36157
GO:0008195	phosphatidate phosphatase activity	6	0	0.73	0.36234
GO:0019200	carbohydrate kinase activity	6	2	0.73	0.36394
GO:0009055	electron carrier activity	35	3	4.25	0.36428
GO:0016614	oxidoreductase activity, acting on CH-OH...	38	5	4.62	0.38429
GO:0008168	methyltransferase activity	38	8	4.62	0.38558
GO:0030170	pyridoxal phosphate binding	10	2	1.22	0.38905
GO:0016713	oxidoreductase activity, acting on paire...	6	0	0.73	0.40041
GO:0016875	ligase activity, forming carbon-oxygen b...	8	0	0.97	0.40282
GO:0016876	ligase activity, forming aminoacyl-tRNA ...	8	0	0.97	0.40282
GO:0004812	aminoacyl-tRNA ligase activity	8	0	0.97	0.40282
GO:0005216	ion channel activity	19	2	2.31	0.40355
GO:0004553	hydrolase activity, hydrolyzing O-glycos...	57	10	6.93	0.40423
GO:0008574	plus-end-directed microtubule motor acti...	6	1	0.73	0.40672
GO:0016278	lysine N-methyltransferase activity	10	2	1.22	0.40913
GO:0016279	protein-lysine N-methyltransferase activ...	10	2	1.22	0.40913
GO:0018024	histone-lysine N-methyltransferase activ...	10	2	1.22	0.40913
GO:0035198	miRNA binding	6	0	0.73	0.4118
GO:0008234	cysteine-type peptidase activity	18	1	2.19	0.41527
GO:0080046	quercetin 4'-O-glucosyltransferase activ...	6	0	0.73	0.41691
GO:0016831	carboxy-lyase activity	11	2	1.34	0.4282
GO:0004623	phospholipase A2 activity	6	0	0.73	0.43934
GO:0045735	nutrient reservoir activity	6	1	0.73	0.44064
GO:0016798	hydrolase activity, acting on glycosyl b...	59	10	7.17	0.44228
GO:0016706	oxidoreductase activity, acting on paire...	13	3	1.58	0.449
GO:0003678	DNA helicase activity	6	0	0.73	0.45602
GO:0008094	DNA-dependent ATPase activity	6	0	0.73	0.45602
GO:0004970	ionotropic glutamate receptor activity	6	0	0.73	0.45779
GO:0005230	extracellular ligand-gated ion channel a...	6	0	0.73	0.45779
GO:0005231	excitatory extracellular ligand-gated io...	6	0	0.73	0.45779
GO:0005234	extracellular-glutamate-gated ion channe...	6	0	0.73	0.45779
GO:0016836	hydro-lyase activity	7	1	0.85	0.45863
GO:0004683	calmodulin-dependent protein kinase acti...	6	2	0.73	0.46311
GO:0003779	actin binding	9	1	1.09	0.46678
GO:0004675	transmembrane receptor protein serine/th...	7	1	0.85	0.46728
GO:0070035	purine NTP-dependent helicase activity	21	1	2.55	0.47175
GO:0008026	ATP-dependent helicase activity	21	1	2.55	0.47175
GO:0016810	hydrolase activity, acting on carbon-nit...	6	0	0.73	0.47203
GO:0004386	helicase activity	29	2	3.53	0.4799
GO:0015078	hydrogen ion transmembrane transporter a...	15	3	1.82	0.48361
GO:0000981	sequence-specific DNA binding RNA polyme...	9	0	1.09	0.48991
GO:0004673	protein histidine kinase activity	7	2	0.85	0.49206
GO:0000155	phosphorelay sensor kinase activity	7	2	0.85	0.49206
GO:0016775	phosphotransferase activity, nitrogenous...	7	2	0.85	0.49206
GO:0015925	galactosidase activity	7	1	0.85	0.495
GO:0004565	beta-galactosidase activity	7	1	0.85	0.495
GO:0008565	protein transporter activity	11	3	1.34	0.50301
GO:0031267	small GTPase binding	8	1	0.97	0.50818
GO:0017016	Ras GTPase binding	8	1	0.97	0.50818
GO:0022890	inorganic cation transmembrane transport...	49	8	5.96	0.51328
GO:0042625	ATPase activity, coupled to transmembran...	24	3	2.92	0.526
GO:0051213	dioxygenase activity	24	4	2.92	0.53787
GO:0050662	coenzyme binding	47	3	5.71	0.54406
GO:0017137	Rab GTPase binding	7	1	0.85	0.55321
GO:0030742	GTP-dependent protein binding	7	1	0.85	0.55321
GO:0016701	oxidoreductase activity, acting on singl...	12	1	1.46	0.56129
GO:0003682	chromatin binding	29	2	3.53	0.56667
GO:0009881	photoreceptor activity	10	0	1.22	0.56813
GO:0004518	nuclease activity	32	2	3.89	0.57221
GO:0015116	sulfate transmembrane transporter activi...	6	0	0.73	0.5867
GO:1901682	sulfur compound transmembrane transporte...	6	0	0.73	0.5867
GO:0016702	oxidoreductase activity, acting on singl...	11	1	1.34	0.58911
GO:0003743	translation initiation factor activity	12	1	1.46	0.61536
GO:0016787	hydrolase activity	456	51	55.44	0.62551
GO:0005215	transporter activity	166	25	20.18	0.62699
GO:0050661	NADP binding	11	0	1.34	0.64422
GO:0003677	DNA binding	246	27	29.91	0.64888
GO:0016903	oxidoreductase activity, acting on the a...	16	1	1.95	0.65223
GO:0016893	endonuclease activity, active with eithe...	6	1	0.73	0.65415
GO:0008135	translation factor activity, nucleic aci...	17	1	2.07	0.67285
GO:0004197	cysteine-type endopeptidase activity	11	1	1.34	0.67467
GO:0008061	chitin binding	6	1	0.73	0.67645
GO:0008233	peptidase activity	90	11	10.94	0.6833
GO:0010181	FMN binding	7	0	0.85	0.70572
GO:0051287	NAD binding	7	1	0.85	0.74505
GO:0004527	exonuclease activity	9	1	1.09	0.75755
GO:0046914	transition metal ion binding	258	33	31.37	0.77945
GO:0030246	carbohydrate binding	21	2	2.55	0.79373
GO:0043169	cation binding	413	52	50.21	0.80981
GO:0005509	calcium ion binding	17	2	2.07	0.8142
GO:0070011	peptidase activity, acting on L-amino ac...	78	10	9.48	0.83816
GO:0016462	pyrophosphatase activity	166	18	20.18	0.84437
GO:0017111	nucleoside-triphosphatase activity	165	18	20.06	0.86413
GO:0016818	hydrolase activity, acting on acid anhyd...	171	18	20.79	0.87138
GO:0004175	endopeptidase activity	57	8	6.93	0.88639
GO:0016705	oxidoreductase activity, acting on paire...	40	5	4.86	0.90674
GO:0016817	hydrolase activity, acting on acid anhyd...	175	18	21.27	0.91032
GO:0019825	oxygen binding	7	0	0.85	0.91317
GO:0016772	transferase activity, transferring phosp...	433	57	52.64	0.91887
GO:0005488	binding	1672	201	203.27	0.91955
GO:0046872	metal ion binding	403	48	48.99	0.92875
GO:0050660	flavin adenine dinucleotide binding	14	0	1.7	0.93769
GO:0015923	mannosidase activity	9	0	1.09	0.94342
GO:0016651	oxidoreductase activity, acting on NAD(P...	14	2	1.7	0.94353
GO:0003676	nucleic acid binding	531	60	64.55	0.9504
GO:0022857	transmembrane transporter activity	149	21	18.11	0.96514
GO:0004392	heme oxygenase (decyclizing) activity	6	0	0.73	0.98333
GO:0043167	ion binding	794	92	96.53	0.98515
GO:1901363	heterocyclic compound binding	1036	120	125.95	0.98594
GO:0030554	adenyl nucleotide binding	345	40	41.94	0.98706
GO:0097159	organic cyclic compound binding	1041	120	126.55	0.98804
GO:0032559	adenyl ribonucleotide binding	341	40	41.46	0.98934
GO:0043168	anion binding	431	48	52.4	0.98937
GO:0036094	small molecule binding	514	59	62.49	0.98992
GO:0043531	ADP binding	78	2	9.48	0.99302
GO:0000166	nucleotide binding	496	57	60.3	0.99348
GO:1901265	nucleoside phosphate binding	496	57	60.3	0.99348
GO:0008270	zinc ion binding	166	20	20.18	0.99395
GO:0016740	transferase activity	639	84	77.68	0.99563
GO:0004190	aspartic-type endopeptidase activity	18	1	2.19	0.99676
GO:0070001	aspartic-type peptidase activity	18	1	2.19	0.99676
GO:0097367	carbohydrate derivative binding	377	42	45.83	0.99736
GO:0032553	ribonucleotide binding	370	41	44.98	0.99831
GO:0017076	purine nucleotide binding	370	42	44.98	0.99831
GO:0032549	ribonucleoside binding	366	41	44.49	0.99838
GO:0001882	nucleoside binding	366	41	44.49	0.99838
GO:0032550	purine ribonucleoside binding	365	41	44.37	0.9984
GO:0032555	purine ribonucleotide binding	365	41	44.37	0.9984
GO:0001883	purine nucleoside binding	365	41	44.37	0.9984
GO:0003723	RNA binding	204	23	24.8	0.99944
GO:0016779	nucleotidyltransferase activity	126	13	15.32	0.99994
GO:0034061	DNA polymerase activity	107	11	13.01	0.99995
GO:0003964	RNA-directed DNA polymerase activity	105	11	12.76	0.99995
GO:0003674	molecular_function	2114	257	257	1
GO:0044389	small conjugating protein ligase binding	37	3	4.5	1

## Sheet: DE lncRNA GO BP-cis
GO.ID	Term	Annotated	Significant	Expected	KS
GO:0044763	single-organism cellular process	16229	154	137.3	7.1e-19
GO:0002764	immune response-regulating signaling pathway	132	0	1.12	7.3e-14
GO:0044699	single-organism process	19052	173	161.18	1.2e-13
GO:0016045	detection of bacterium	257	2	2.17	1.6e-13
GO:0010359	regulation of anion channel activity	316	6	2.67	2.7e-13
GO:0080001	mucilage extrusion from seed coat	107	0	0.91	2.8e-13
GO:0009626	plant-type hypersensitive response	1500	13	12.69	3.4e-12
GO:0010204	defense response signaling pathway, resistance gene-independent	148	0	1.25	6.4e-11
GO:0009651	response to salt stress	2852	24	24.13	1.1e-10
GO:0009628	response to abiotic stimulus	8357	83	70.7	5.1e-10
GO:0006898	receptor-mediated endocytosis	134	1	1.13	6.4e-10
GO:1901701	cellular response to oxygen-containing compound	3961	38	33.51	6.6e-10
GO:0009733	response to auxin	1510	7	12.77	1.1e-09
GO:0050896	response to stimulus	14832	143	125.48	1.1e-09
GO:0008544	epidermis development	2837	29	24	2.8e-09
GO:0010102	lateral root morphogenesis	303	1	2.56	7e-09
GO:1901700	response to oxygen-containing compound	8042	83	68.04	1.4e-08
GO:0045088	regulation of innate immune response	1678	16	14.2	1.8e-08
GO:0009414	response to water deprivation	1960	18	16.58	2.1e-08
GO:0009581	detection of external stimulus	237	1	2.01	5.7e-08
GO:0009886	post-embryonic morphogenesis	1802	14	15.24	5.8e-08
GO:0016043	cellular component organization	9486	90	80.25	6.7e-08
GO:0010033	response to organic substance	8638	77	73.08	9.8e-08
GO:0009791	post-embryonic development	7060	57	59.73	1.4e-07
GO:0046686	response to cadmium ion	1737	21	14.7	1.5e-07
GO:0044765	single-organism transport	6816	74	57.66	1.6e-07
GO:0009409	response to cold	1790	17	15.14	1.8e-07
GO:0042127	regulation of cell proliferation	373	0	3.16	4.5e-07
GO:0009864	induced systemic resistance, jasmonic acid mediated signaling pathway	105	0	0.89	5.9e-07
GO:0010103	stomatal complex morphogenesis	454	5	3.84	6.8e-07
GO:0051707	response to other organism	5337	57	45.15	8.8e-07
GO:0009737	response to abscisic acid	2476	10	20.95	9.8e-07
GO:0052544	defense response by callose deposition in cell wall	320	3	2.71	1.1e-06
GO:0009617	response to bacterium	2669	26	22.58	1.2e-06
GO:0048359	mucilage metabolic process involved in seed coat development	198	0	1.68	1.2e-06
GO:0048281	inflorescence morphogenesis	64	0	0.54	1.3e-06
GO:0050789	regulation of biological process	11151	114	94.34	1.4e-06
GO:0050794	regulation of cellular process	9500	92	80.37	1.7e-06
GO:0010200	response to chitin	1248	18	10.56	2.2e-06
GO:0009611	response to wounding	1368	13	11.57	2.2e-06
GO:0030155	regulation of cell adhesion	57	0	0.48	2.4e-06
GO:0065008	regulation of biological quality	3859	47	32.65	2.8e-06
GO:0045893	positive regulation of transcription, DNA-templated	1232	7	10.42	3.2e-06
GO:0018298	protein-chromophore linkage	99	1	0.84	3.3e-06
GO:0042742	defense response to bacterium	1879	20	15.9	4.3e-06
GO:0010363	regulation of plant-type hypersensitive response	1168	10	9.88	4.5e-06
GO:0048513	organ development	6810	64	57.61	4.7e-06
GO:0010167	response to nitrate	610	5	5.16	5.3e-06
GO:0080090	regulation of primary metabolic process	4633	48	39.2	6e-06
GO:0048653	anther development	704	10	5.96	6.7e-06
GO:0009739	response to gibberellin	681	6	5.76	9.2e-06
GO:0033554	cellular response to stress	4394	50	37.17	1e-05
GO:0046777	protein autophosphorylation	879	8	7.44	1.2e-05
GO:0009408	response to heat	883	15	7.47	1.3e-05
GO:2000027	regulation of organ morphogenesis	96	0	0.81	1.3e-05
GO:0016102	diterpenoid biosynthetic process	279	1	2.36	1.4e-05
GO:0006612	protein targeting to membrane	1140	10	9.64	1.5e-05
GO:0007165	signal transduction	5437	65	46	1.5e-05
GO:1901362	organic cyclic compound biosynthetic process	6825	72	57.74	1.7e-05
GO:0009832	plant-type cell wall biogenesis	653	5	5.52	1.7e-05
GO:0060560	developmental growth involved in morphogenesis	2594	23	21.95	1.7e-05
GO:1901708	(+)-3'-hydroxylarreatricin biosynthetic process	11	0	0.09	1.9e-05
GO:1901709	(+)-larreatricin metabolic process	11	0	0.09	1.9e-05
GO:0009821	alkaloid biosynthetic process	103	0	0.87	2.1e-05
GO:0034968	histone lysine methylation	556	6	4.7	2.4e-05
GO:0019438	aromatic compound biosynthetic process	6185	63	52.33	2.5e-05
GO:0048856	anatomical structure development	10543	92	89.19	2.5e-05
GO:0030154	cell differentiation	4084	37	34.55	3.5e-05
GO:0009701	isoflavonoid phytoalexin biosynthetic process	44	0	0.37	3.7e-05
GO:0016049	cell growth	3167	30	26.79	3.9e-05
GO:0044711	single-organism biosynthetic process	7750	83	65.57	4e-05
GO:0016482	cytoplasmic transport	1477	14	12.5	4.2e-05
GO:0009653	anatomical structure morphogenesis	6194	62	52.4	4.3e-05
GO:0009793	embryo development ending in seed dormancy	1636	14	13.84	4.6e-05
GO:0006996	organelle organization	4979	44	42.12	5e-05
GO:0010337	regulation of salicylic acid metabolic process	32	1	0.27	5.3e-05
GO:0009826	unidimensional cell growth	2025	18	17.13	5.3e-05
GO:0009751	response to salicylic acid	1627	15	13.76	5.8e-05
GO:0009719	response to endogenous stimulus	6483	57	54.85	6.1e-05
GO:0048443	stamen development	1057	10	8.94	6.4e-05
GO:0015700	arsenite transport	46	1	0.39	6.8e-05
GO:0065007	biological regulation	12192	121	103.14	7e-05
GO:0030968	endoplasmic reticulum unfolded protein response	509	5	4.31	7.2e-05
GO:0002679	respiratory burst involved in defense response	423	7	3.58	7.7e-05
GO:0050832	defense response to fungus	1565	14	13.24	8.6e-05
GO:0018130	heterocycle biosynthetic process	5427	53	45.91	9e-05
GO:0022603	regulation of anatomical structure morphogenesis	708	9	5.99	9.2e-05
GO:0042538	hyperosmotic salinity response	735	7	6.22	9.6e-05
GO:0006811	ion transport	3641	40	30.8	9.6e-05
GO:0006464	cellular protein modification process	4826	60	40.83	0.0001
GO:0009875	pollen-pistil interaction	99	1	0.84	0.00011
GO:0009755	hormone-mediated signaling pathway	3143	25	26.59	0.00012
GO:0002215	defense response to nematode	44	2	0.37	0.00012
GO:0009725	response to hormone	5923	49	50.11	0.00012
GO:0009753	response to jasmonic acid	1705	12	14.42	0.00012
GO:0007049	cell cycle	2715	23	22.97	0.00012
GO:0009830	cell wall modification involved in abscission	66	0	0.56	0.00013
GO:0048731	system development	8943	77	75.66	0.00014
GO:0051093	negative regulation of developmental process	788	6	6.67	0.00014
GO:0048523	negative regulation of cellular process	2677	19	22.65	0.00016
GO:0006605	protein targeting	2085	19	17.64	0.00017
GO:0044272	sulfur compound biosynthetic process	1342	21	11.35	0.00017
GO:0015996	chlorophyll catabolic process	209	2	1.77	0.00018
GO:0010016	shoot system morphogenesis	1735	13	14.68	0.00019
GO:0071705	nitrogen compound transport	2158	15	18.26	0.00019
GO:0016099	monoterpenoid biosynthetic process	125	2	1.06	0.0002
GO:0009933	meristem structural organization	873	9	7.39	0.0002
GO:0072594	establishment of protein localization to organelle	965	9	8.16	0.0002
GO:0042777	plasma membrane ATP synthesis coupled proton transport	52	1	0.44	0.0002
GO:0009908	flower development	3329	32	28.16	0.00021
GO:0010073	meristem maintenance	1137	11	9.62	0.00022
GO:0045892	negative regulation of transcription, DNA-templated	1044	9	8.83	0.00022
GO:0048229	gametophyte development	1893	22	16.01	0.00022
GO:0071229	cellular response to acid chemical	2475	20	20.94	0.00024
GO:0080156	mitochondrial mRNA modification	226	1	1.91	0.00025
GO:1901566	organonitrogen compound biosynthetic process	2685	35	22.72	0.00025
GO:0071407	cellular response to organic cyclic compound	1944	21	16.45	0.00026
GO:0010223	secondary shoot formation	169	2	1.43	0.00026
GO:0043269	regulation of ion transport	623	12	5.27	0.00027
GO:0009888	tissue development	4735	44	40.06	0.00027
GO:0042221	response to chemical	10804	108	91.4	0.00027
GO:0010043	response to zinc ion	268	1	2.27	0.00028
GO:0010148	transpiration	95	0	0.8	0.00029
GO:0071702	organic substance transport	3976	34	33.64	0.00029
GO:0010015	root morphogenesis	2134	23	18.05	0.0003
GO:0044710	single-organism metabolic process	12828	124	108.53	0.0003
GO:0009605	response to external stimulus	6941	73	58.72	0.00032
GO:0000911	cytokinesis by cell plate formation	442	5	3.74	0.00032
GO:0009873	ethylene-activated signaling pathway	512	0	4.33	0.00033
GO:0010584	pollen exine formation	321	3	2.72	0.00033
GO:0040008	regulation of growth	1338	16	11.32	0.00035
GO:0048518	positive regulation of biological process	3490	27	29.53	0.00036
GO:0071214	cellular response to abiotic stimulus	784	10	6.63	0.00036
GO:0032787	monocarboxylic acid metabolic process	3459	37	29.26	0.00036
GO:0009860	pollen tube growth	885	10	7.49	0.00039
GO:1901137	carbohydrate derivative biosynthetic process	1845	18	15.61	0.0004
GO:0035266	meristem growth	756	9	6.4	0.00042
GO:0048449	floral organ formation	614	5	5.19	0.00043
GO:0009741	response to brassinosteroid	621	1	5.25	0.00043
GO:0043044	ATP-dependent chromatin remodeling	6	0	0.05	0.00043
GO:0044271	cellular nitrogen compound biosynthetic process	5217	50	44.14	0.00046
GO:0048366	leaf development	1873	17	15.85	0.00048
GO:0010268	brassinosteroid homeostasis	123	0	1.04	0.00048
GO:0046340	diacylglycerol catabolic process	20	0	0.17	0.00049
GO:0052651	monoacylglycerol catabolic process	20	0	0.17	0.00049
GO:0070727	cellular macromolecule localization	2758	23	23.33	0.0005
GO:0009909	regulation of flower development	1113	7	9.42	0.00051
GO:0009644	response to high light intensity	525	7	4.44	0.00052
GO:0048367	shoot system development	5160	47	43.65	0.00053
GO:2000112	regulation of cellular macromolecule biosynthetic process	3570	30	30.2	0.00053
GO:0009913	epidermal cell differentiation	2015	20	17.05	0.00054
GO:0048522	positive regulation of cellular process	2344	12	19.83	0.00054
GO:0010035	response to inorganic substance	4860	52	41.12	0.00055
GO:0048638	regulation of developmental growth	1083	15	9.16	0.00055
GO:0040029	regulation of gene expression, epigenetic	1278	13	10.81	0.00056
GO:0006888	ER to Golgi vesicle-mediated transport	340	4	2.88	0.00058
GO:0010234	anther wall tapetum cell fate specification	61	0	0.52	0.00058
GO:0006261	DNA-dependent DNA replication	296	4	2.5	0.00061
GO:0016458	gene silencing	1160	11	9.81	0.00061
GO:0009555	pollen development	1290	17	10.91	0.00062
GO:0015696	ammonium transport	147	1	1.24	0.00062
GO:0009595	detection of biotic stimulus	644	4	5.45	0.00065
GO:0035235	ionotropic glutamate receptor signaling pathway	28	0	0.24	0.00066
GO:0007275	multicellular organismal development	10336	91	87.44	0.00071
GO:0006970	response to osmotic stress	3128	25	26.46	0.00071
GO:0015802	basic amino acid transport	163	1	1.38	0.00072
GO:0043623	cellular protein complex assembly	1400	10	11.84	0.00073
GO:0048608	reproductive structure development	5902	51	49.93	0.00075
GO:0051128	regulation of cellular component organization	1244	6	10.52	0.00075
GO:0009887	organ morphogenesis	1934	14	16.36	0.00077
GO:0010052	guard cell differentiation	27	0	0.23	0.00077
GO:0006281	DNA repair	489	5	4.14	0.00079
GO:0009738	abscisic acid-activated signaling pathway	971	5	8.21	0.00079
GO:0001561	fatty acid alpha-oxidation	8	0	0.07	0.0008
GO:0009867	jasmonic acid mediated signaling pathway	968	9	8.19	0.0008
GO:0009657	plastid organization	1011	9	8.55	0.00081
GO:0051302	regulation of cell division	381	3	3.22	0.00082
GO:0080027	response to herbivore	53	1	0.45	0.00082
GO:0048364	root development	3058	32	25.87	0.00083
GO:0046395	carboxylic acid catabolic process	950	9	8.04	0.00085
GO:0015706	nitrate transport	583	5	4.93	0.00086
GO:0019375	galactolipid biosynthetic process	276	4	2.33	0.00088
GO:0009740	gibberellic acid mediated signaling pathway	328	4	2.77	0.00089
GO:0043090	amino acid import	326	5	2.76	0.00091
GO:0009863	salicylic acid mediated signaling pathway	1141	13	9.65	0.00091
GO:0009664	plant-type cell wall organization	1513	11	12.8	0.00092
GO:0048468	cell development	2714	24	22.96	0.00092
GO:0009416	response to light stimulus	3570	35	30.2	0.00095
GO:0009646	response to absence of light	80	1	0.68	0.00096
GO:0000271	polysaccharide biosynthetic process	1606	14	13.59	0.00099
GO:0009901	anther dehiscence	132	2	1.12	0.00099
GO:0045087	innate immune response	3277	37	27.72	0.00102
GO:0044085	cellular component biogenesis	3426	27	28.98	0.00102
GO:0009862	systemic acquired resistance, salicylic acid mediated signaling pathway	740	7	6.26	0.00106
GO:0071310	cellular response to organic substance	4756	45	40.24	0.00107
GO:0042446	hormone biosynthetic process	833	11	7.05	0.00107
GO:0009637	response to blue light	475	6	4.02	0.0011
GO:0009723	response to ethylene	1424	10	12.05	0.00114
GO:0019605	butyrate metabolic process	29	1	0.25	0.00115
GO:0034976	response to endoplasmic reticulum stress	964	9	8.16	0.00118
GO:0009814	defense response, incompatible interaction	1822	22	15.41	0.00119
GO:0009682	induced systemic resistance	238	2	2.01	0.00128
GO:0010228	vegetative to reproductive phase transition of meristem	1114	9	9.42	0.00128
GO:0010325	raffinose family oligosaccharide biosynthetic process	40	0	0.34	0.0013
GO:0045595	regulation of cell differentiation	652	4	5.52	0.00135
GO:0010608	posttranscriptional regulation of gene expression	895	11	7.57	0.00142
GO:0006083	acetate metabolic process	29	1	0.25	0.00143
GO:0009718	anthocyanin-containing compound biosynthetic process	240	2	2.03	0.00143
GO:1902066	regulation of cell wall pectin metabolic process	17	0	0.14	0.00146
GO:0006355	regulation of transcription, DNA-templated	3237	27	27.39	0.00159
GO:0048583	regulation of response to stimulus	3146	33	26.62	0.00165
GO:0009635	response to herbicide	33	0	0.28	0.00165
GO:0043086	negative regulation of catalytic activity	310	4	2.62	0.00168
GO:0010118	stomatal movement	514	11	4.35	0.00168
GO:0009308	amine metabolic process	804	13	6.8	0.00174
GO:0010817	regulation of hormone levels	1699	22	14.37	0.00178
GO:0010100	negative regulation of photomorphogenesis	46	1	0.39	0.00179
GO:0031348	negative regulation of defense response	756	7	6.4	0.00182
GO:0010311	lateral root formation	152	1	1.29	0.00184
GO:0012501	programmed cell death	1987	16	16.81	0.00185
GO:0010162	seed dormancy process	395	3	3.34	0.00191
GO:0010468	regulation of gene expression	4268	43	36.11	0.00191
GO:0006012	galactose metabolic process	33	0	0.28	0.00193
GO:0006006	glucose metabolic process	1094	12	9.26	0.00194
GO:0048609	multicellular organismal reproductive process	1171	8	9.91	0.00195
GO:0010030	positive regulation of seed germination	91	0	0.77	0.00199
GO:1902047	polyamine transmembrane transport	11	0	0.09	0.00204
GO:0051716	cellular response to stimulus	8394	93	71.01	0.00204
GO:0010224	response to UV-B	449	0	3.8	0.00208
GO:0019932	second-messenger-mediated signaling	302	7	2.55	0.00209
GO:0010182	sugar mediated signaling pathway	341	2	2.88	0.0021
GO:0009697	salicylic acid biosynthetic process	613	6	5.19	0.00212
GO:0015991	ATP hydrolysis coupled proton transport	86	2	0.73	0.00218
GO:0031221	arabinan metabolic process	17	0	0.14	0.00228
GO:0048509	regulation of meristem development	985	10	8.33	0.00231
GO:0008299	isoprenoid biosynthetic process	1423	18	12.04	0.00239
GO:0022402	cell cycle process	2064	20	17.46	0.00249
GO:0009743	response to carbohydrate	1293	9	10.94	0.0025
GO:0044281	small molecule metabolic process	6827	68	57.76	0.0025
GO:0044703	multi-organism reproductive process	1599	12	13.53	0.00252
GO:0046165	alcohol biosynthetic process	963	16	8.15	0.00252
GO:0009639	response to red or far red light	1173	12	9.92	0.00253
GO:0048569	post-embryonic organ development	2770	25	23.43	0.00255
GO:0071555	cell wall organization	2563	26	21.68	0.00255
GO:0009965	leaf morphogenesis	761	5	6.44	0.00257
GO:0000226	microtubule cytoskeleton organization	710	8	6.01	0.00264
GO:0008380	RNA splicing	650	9	5.5	0.00272
GO:1902589	single-organism organelle organization	2574	21	21.78	0.00273
GO:0006875	cellular metal ion homeostasis	234	2	1.98	0.00284
GO:0009790	embryo development	2022	14	17.11	0.00284
GO:0009699	phenylpropanoid biosynthetic process	838	10	7.09	0.00285
GO:0098662	inorganic cation transmembrane transport	357	6	3.02	0.00285
GO:0009686	gibberellin biosynthetic process	204	1	1.73	0.00286
GO:0006950	response to stress	10975	111	92.85	0.00287
GO:0002237	response to molecule of bacterial origin	270	2	2.28	0.00287
GO:0006979	response to oxidative stress	1691	25	14.31	0.00291
GO:0046148	pigment biosynthetic process	968	13	8.19	0.00295
GO:0009861	jasmonic acid and ethylene-dependent systemic resistance	72	0	0.61	0.00298
GO:0009652	thigmotropism	9	0	0.08	0.00299
GO:0000041	transition metal ion transport	774	7	6.55	0.00305
GO:0071396	cellular response to lipid	1782	10	15.08	0.0031
GO:0048316	seed development	2625	18	22.21	0.0031
GO:0006796	phosphate-containing compound metabolic process	5262	55	44.52	0.00312
GO:0002218	activation of innate immune response	319	2	2.7	0.00318
GO:1902243	copal-8-ol diphosphate(3-) biosynthetic process	7	0	0.06	0.00321
GO:1902247	geranylgeranyl diphosphate catabolic process	7	0	0.06	0.00321
GO:2000026	regulation of multicellular organismal development	2782	24	23.54	0.00331
GO:0031668	cellular response to extracellular stimulus	1203	9	10.18	0.00337
GO:0009945	radial axis specification	26	0	0.22	0.00348
GO:0015979	photosynthesis	910	10	7.7	0.00354
GO:0006694	steroid biosynthetic process	671	11	5.68	0.00357
GO:0051606	detection of stimulus	910	8	7.7	0.0036
GO:0042744	hydrogen peroxide catabolic process	248	6	2.1	0.0036
GO:0006733	oxidoreduction coenzyme metabolic process	489	7	4.14	0.00362
GO:0019748	secondary metabolic process	2252	20	19.05	0.00367
GO:0010941	regulation of cell death	1611	14	13.63	0.00373
GO:0006520	cellular amino acid metabolic process	1955	27	16.54	0.00373
GO:0009606	tropism	525	6	4.44	0.00377
GO:0048580	regulation of post-embryonic development	1795	14	15.19	0.00387
GO:0009693	ethylene biosynthetic process	283	5	2.39	0.00391
GO:0051301	cell division	2308	19	19.53	0.00401
GO:0009969	xyloglucan biosynthetic process	20	0	0.17	0.00425
GO:0044723	single-organism carbohydrate metabolic process	3783	38	32	0.00433
GO:0005976	polysaccharide metabolic process	2596	21	21.96	0.00436
GO:0090351	seedling development	1052	7	8.9	0.00442
GO:0009855	determination of bilateral symmetry	372	2	3.15	0.00442
GO:0000272	polysaccharide catabolic process	383	5	3.24	0.00444
GO:0009944	polarity specification of adaxial/abaxial axis	357	1	3.02	0.00445
GO:0005982	starch metabolic process	615	5	5.2	0.00447
GO:0070206	protein trimerization	10	0	0.08	0.00451
GO:0030001	metal ion transport	1552	14	13.13	0.00467
GO:0033500	carbohydrate homeostasis	65	0	0.55	0.0047
GO:0006720	isoprenoid metabolic process	1592	19	13.47	0.00472
GO:0009107	lipoate biosynthetic process	10	0	0.08	0.00475
GO:0031347	regulation of defense response	2260	28	19.12	0.00481
GO:0051649	establishment of localization in cell	3465	36	29.31	0.00484
GO:0003006	developmental process involved in reproduction	6961	60	58.89	0.00485
GO:0009641	shade avoidance	65	0	0.55	0.00485
GO:0007389	pattern specification process	2002	19	16.94	0.00487
GO:0009411	response to UV	1103	7	9.33	0.00487
GO:0006457	protein folding	461	7	3.9	0.00488
GO:0010183	pollen tube guidance	72	2	0.61	0.00492
GO:2000011	regulation of adaxial/abaxial pattern formation	24	0	0.2	0.00494
GO:0009812	flavonoid metabolic process	1149	11	9.72	0.00495
GO:0048588	developmental cell growth	1590	18	13.45	0.00497
GO:0006396	RNA processing	2051	20	17.35	0.00504
GO:0000096	sulfur amino acid metabolic process	797	20	6.74	0.00521
GO:0031048	chromatin silencing by small RNA	155	1	1.31	0.00522
GO:0046685	response to arsenic-containing substance	147	1	1.24	0.00534
GO:0019222	regulation of metabolic process	6221	67	52.63	0.00543
GO:0080029	cellular response to boron-containing substance levels	28	1	0.24	0.00546
GO:0052325	cell wall pectin biosynthetic process	49	1	0.41	0.00547
GO:0046942	carboxylic acid transport	1092	13	9.24	0.00551
GO:0031425	chloroplast RNA processing	196	1	1.66	0.00563
GO:0009561	megagametogenesis	301	1	2.55	0.00575
GO:0080188	RNA-directed DNA methylation	16	0	0.14	0.00576
GO:0032501	multicellular organismal process	10915	99	92.34	0.006
GO:0000165	MAPK cascade	746	5	6.31	0.00616
GO:0044724	single-organism carbohydrate catabolic process	1219	11	10.31	0.00617
GO:0016101	diterpenoid metabolic process	335	1	2.83	0.00618
GO:0009556	microsporogenesis	180	0	1.52	0.00619
GO:0010229	inflorescence development	237	2	2.01	0.00627
GO:0010119	regulation of stomatal movement	331	4	2.8	0.0063
GO:0018208	peptidyl-proline modification	68	2	0.58	0.00638
GO:0070646	protein modification by small protein removal	383	3	3.24	0.00638
GO:0048767	root hair elongation	781	12	6.61	0.00638
GO:0043455	regulation of secondary metabolic process	198	1	1.68	0.00639
GO:1901607	alpha-amino acid biosynthetic process	979	18	8.28	0.00641
GO:0033385	geranylgeranyl diphosphate metabolic process	17	0	0.14	0.00642
GO:0016568	chromatin modification	1227	12	10.38	0.00652
GO:0042542	response to hydrogen peroxide	772	15	6.53	0.00655
GO:0010114	response to red light	333	3	2.82	0.00655
GO:0009954	proximal/distal pattern formation	68	0	0.58	0.00656
GO:0017038	protein import	487	3	4.12	0.00661
GO:0048440	carpel development	762	1	6.45	0.0067
GO:0006097	glyoxylate cycle	47	1	0.4	0.00674
GO:0010080	regulation of floral meristem growth	65	0	0.55	0.00676
GO:0042402	cellular biogenic amine catabolic process	405	8	3.43	0.00677
GO:0070076	histone lysine demethylation	28	0	0.24	0.00677
GO:0043069	negative regulation of programmed cell death	729	7	6.17	0.00678
GO:0010256	endomembrane system organization	585	8	4.95	0.00688
GO:0034754	cellular hormone metabolic process	452	7	3.82	0.007
GO:1901615	organic hydroxy compound metabolic process	2245	26	18.99	0.00704
GO:0032386	regulation of intracellular transport	14	0	0.12	0.00707
GO:0043255	regulation of carbohydrate biosynthetic process	151	1	1.28	0.00712
GO:0034637	cellular carbohydrate biosynthetic process	1258	7	10.64	0.00713
GO:0033036	macromolecule localization	3610	33	30.54	0.00716
GO:0016192	vesicle-mediated transport	1337	13	11.31	0.00718
GO:0010604	positive regulation of macromolecule metabolic process	1570	7	13.28	0.00722
GO:0043900	regulation of multi-organism process	579	8	4.9	0.00726
GO:0019747	regulation of isoprenoid metabolic process	51	0	0.43	0.00733
GO:0000902	cell morphogenesis	2734	21	23.13	0.00736
GO:0042273	ribosomal large subunit biogenesis	9	0	0.08	0.00746
GO:0016036	cellular response to phosphate starvation	421	5	3.56	0.00749
GO:0043612	isoprene biosynthetic process	6	0	0.05	0.00756
GO:0071485	cellular response to absence of light	6	0	0.05	0.00756
GO:0006471	protein ADP-ribosylation	31	1	0.26	0.00761
GO:0032268	regulation of cellular protein metabolic process	939	11	7.94	0.00766
GO:0044550	secondary metabolite biosynthetic process	1382	13	11.69	0.00777
GO:0006631	fatty acid metabolic process	1242	13	10.51	0.00779
GO:0003002	regionalization	1508	11	12.76	0.00782
GO:0000380	alternative mRNA splicing, via spliceosome	71	0	0.6	0.0079
GO:0010410	hemicellulose metabolic process	741	4	6.27	0.00791
GO:0006714	sesquiterpenoid metabolic process	199	3	1.68	0.00799
GO:0006346	methylation-dependent chromatin silencing	197	1	1.67	0.00799
GO:0009767	photosynthetic electron transport chain	179	3	1.51	0.008
GO:0048655	anther wall tapetum morphogenesis	140	2	1.18	0.00805
GO:0031062	positive regulation of histone methylation	82	0	0.69	0.0081
GO:0000256	allantoin catabolic process	7	0	0.06	0.00816
GO:0048589	developmental growth	3366	35	28.48	0.00823
GO:0006473	protein acetylation	110	1	0.93	0.00835
GO:0036293	response to decreased oxygen levels	282	3	2.39	0.00837
GO:0072593	reactive oxygen species metabolic process	1010	12	8.54	0.00838
GO:0022900	electron transport chain	443	4	3.75	0.00853
GO:0051260	protein homooligomerization	45	1	0.38	0.00858
GO:0009625	response to insect	329	3	2.78	0.00859
GO:0055074	calcium ion homeostasis	59	0	0.5	0.00862
GO:0048519	negative regulation of biological process	4167	41	35.25	0.00877
GO:0046394	carboxylic acid biosynthetic process	2905	38	24.58	0.00879
GO:0009808	lignin metabolic process	334	8	2.83	0.0088
GO:0010310	regulation of hydrogen peroxide metabolic process	489	5	4.14	0.00882
GO:0010675	regulation of cellular carbohydrate metabolic process	184	1	1.56	0.00883
GO:0050826	response to freezing	235	2	1.99	0.00883
GO:0044242	cellular lipid catabolic process	702	4	5.94	0.00883
GO:0046209	nitric oxide metabolic process	41	0	0.35	0.00885
GO:0009845	seed germination	932	7	7.88	0.00886
GO:0010051	xylem and phloem pattern formation	616	7	5.21	0.00894
GO:0015770	sucrose transport	53	0	0.45	0.00899
GO:0010155	regulation of proton transport	156	4	1.32	0.009
GO:0009971	anastral spindle assembly involved in male meiosis	13	0	0.11	0.00901
GO:0070838	divalent metal ion transport	617	5	5.22	0.00904
GO:0010951	negative regulation of endopeptidase activity	16	0	0.14	0.00905
GO:0042256	mature ribosome assembly	7	0	0.06	0.00909
GO:0009734	auxin-activated signaling pathway	327	3	2.77	0.00919
GO:0055085	transmembrane transport	1556	16	13.16	0.0092
GO:0009772	photosynthetic electron transport in photosystem II	27	0	0.23	0.00936
GO:0048863	stem cell differentiation	269	0	2.28	0.00939
GO:0006499	N-terminal protein myristoylation	302	5	2.55	0.00944
GO:0010218	response to far red light	315	3	2.66	0.00946
GO:0019520	aldonic acid metabolic process	6	0	0.05	0.00948
GO:0010498	proteasomal protein catabolic process	599	4	5.07	0.00957
GO:0045014	negative regulation of transcription by glucose	15	0	0.13	0.00959
GO:0006470	protein dephosphorylation	455	8	3.85	0.00964
GO:0046470	phosphatidylcholine metabolic process	28	0	0.24	0.00969
GO:0001666	response to hypoxia	261	3	2.21	0.00971
GO:0009827	plant-type cell wall modification	662	5	5.6	0.00973
GO:0008295	spermidine biosynthetic process	24	0	0.2	0.0098
GO:0031326	regulation of cellular biosynthetic process	3754	33	31.76	0.00984
GO:0042430	indole-containing compound metabolic process	678	9	5.74	0.00991
GO:0016310	phosphorylation	2795	29	23.65	0.00993
GO:0033384	geranyl diphosphate biosynthetic process	7	0	0.06	0.01003
GO:0045337	farnesyl diphosphate biosynthetic process	7	0	0.06	0.01003
GO:0097264	self proteolysis	19	0	0.16	0.01005
GO:0080164	regulation of nitric oxide metabolic process	16	0	0.14	0.01011
GO:0000305	response to oxygen radical	115	0	0.97	0.01014
GO:2000034	regulation of seed maturation	74	0	0.63	0.01022
GO:0042435	indole-containing compound biosynthetic process	485	7	4.1	0.01046
GO:0009630	gravitropism	461	6	3.9	0.01047
GO:0009813	flavonoid biosynthetic process	992	10	8.39	0.01053
GO:0048864	stem cell development	266	0	2.25	0.01054
GO:0071669	plant-type cell wall organization or biogenesis	2057	13	17.4	0.01056
GO:0006417	regulation of translation	236	2	2	0.01075
GO:0046496	nicotinamide nucleotide metabolic process	351	5	2.97	0.01076
GO:0006598	polyamine catabolic process	209	4	1.77	0.01078
GO:0051641	cellular localization	3951	39	33.43	0.01082
GO:0009871	jasmonic acid and ethylene-dependent systemic resistance, ethylene mediated signaling pathway	14	0	0.12	0.01082
GO:0046365	monosaccharide catabolic process	617	7	5.22	0.01086
GO:0019320	hexose catabolic process	617	7	5.22	0.01086
GO:0010199	organ boundary specification between lateral organs and the meristem	73	0	0.62	0.0109
GO:0019827	stem cell maintenance	265	0	2.24	0.01095
GO:0009627	systemic acquired resistance	1324	13	11.2	0.01095
GO:0009247	glycolipid biosynthetic process	285	4	2.41	0.01103
GO:0000303	response to superoxide	111	0	0.94	0.01106
GO:0072503	cellular divalent inorganic cation homeostasis	106	0	0.9	0.01111
GO:0072330	monocarboxylic acid biosynthetic process	1769	22	14.97	0.01113
GO:0000003	reproduction	2043	15	17.28	0.01114
GO:0032392	DNA geometric change	78	0	0.66	0.01121
GO:0032508	DNA duplex unwinding	78	0	0.66	0.01121
GO:0044264	cellular polysaccharide metabolic process	1819	12	15.39	0.01122
GO:0006568	tryptophan metabolic process	329	6	2.78	0.01127
GO:0006586	indolalkylamine metabolic process	329	6	2.78	0.01127
GO:0044093	positive regulation of molecular function	349	1	2.95	0.01129
GO:0006833	water transport	505	6	4.27	0.0113
GO:0042044	fluid transport	505	6	4.27	0.0113
GO:0045926	negative regulation of growth	77	1	0.65	0.01136
GO:0006865	amino acid transport	948	12	8.02	0.01156
GO:0071241	cellular response to inorganic substance	276	4	2.33	0.01162
GO:0071482	cellular response to light stimulus	363	5	3.07	0.01164
GO:0071478	cellular response to radiation	363	5	3.07	0.01164
GO:0090407	organophosphate biosynthetic process	1473	16	12.46	0.01171
GO:0060918	auxin transport	396	7	3.35	0.01174
GO:0045596	negative regulation of cell differentiation	320	0	2.71	0.01176
GO:0019219	regulation of nucleobase-containing compound metabolic process	3494	29	29.56	0.01181
GO:0010075	regulation of meristem growth	676	9	5.72	0.01183
GO:0043085	positive regulation of catalytic activity	348	1	2.94	0.01185
GO:0000097	sulfur amino acid biosynthetic process	660	18	5.58	0.01189
GO:0046907	intracellular transport	3164	30	26.77	0.012
GO:0001676	long-chain fatty acid metabolic process	38	0	0.32	0.01201
GO:0051171	regulation of nitrogen compound metabolic process	3649	31	30.87	0.01201
GO:0045491	xylan metabolic process	686	4	5.8	0.01209
GO:0048507	meristem development	2246	17	19	0.01212
GO:0009804	coumarin metabolic process	286	3	2.42	0.01216
GO:0009805	coumarin biosynthetic process	286	3	2.42	0.01216
GO:0000289	nuclear-transcribed mRNA poly(A) tail shortening	18	0	0.15	0.01219
GO:0006007	glucose catabolic process	614	7	5.19	0.0122
GO:0051726	regulation of cell cycle	547	5	4.63	0.01221
GO:0070417	cellular response to cold	87	1	0.74	0.01225
GO:0010431	seed maturation	630	5	5.33	0.01252
GO:0042631	cellular response to water deprivation	292	3	2.47	0.01261
GO:0071462	cellular response to water stimulus	292	3	2.47	0.01261
GO:0009640	photomorphogenesis	588	5	4.97	0.01263
GO:0010106	cellular response to iron ion starvation	296	1	2.5	0.01268
GO:0043412	macromolecule modification	5717	67	48.37	0.01269
GO:0030007	cellular potassium ion homeostasis	22	2	0.19	0.01271
GO:0015708	silicate transport	11	0	0.09	0.01274
GO:0009926	auxin polar transport	375	7	3.17	0.01275
GO:0042593	glucose homeostasis	45	0	0.38	0.0128
GO:0071804	cellular potassium ion transport	124	4	1.05	0.01283
GO:0071805	potassium ion transmembrane transport	124	4	1.05	0.01283
GO:0019684	photosynthesis, light reaction	683	10	5.78	0.0129
GO:0006595	polyamine metabolic process	259	4	2.19	0.01293
GO:0097306	cellular response to alcohol	1435	6	12.14	0.01297
GO:0009629	response to gravity	482	6	4.08	0.013
GO:0033692	cellular polysaccharide biosynthetic process	1174	7	9.93	0.01307
GO:0009072	aromatic amino acid family metabolic process	674	10	5.7	0.01316
GO:0071367	cellular response to brassinosteroid stimulus	358	1	3.03	0.01316
GO:0045814	negative regulation of gene expression, epigenetic	568	6	4.81	0.01338
GO:0019362	pyridine nucleotide metabolic process	353	5	2.99	0.01351
GO:0071456	cellular response to hypoxia	106	1	0.9	0.01354
GO:0006739	NADP metabolic process	339	5	2.87	0.01357
GO:0048656	anther wall tapetum formation	137	2	1.16	0.01357
GO:0048657	anther wall tapetum cell differentiation	137	2	1.16	0.01357
GO:0016572	histone phosphorylation	161	2	1.36	0.01362
GO:0008654	phospholipid biosynthetic process	633	8	5.36	0.0137
GO:0051054	positive regulation of DNA metabolic process	21	0	0.18	0.01389
GO:0031440	regulation of mRNA 3'-end processing	14	0	0.12	0.01391
GO:0009559	embryo sac central cell differentiation	58	0	0.49	0.01391
GO:0042592	homeostatic process	1198	9	10.14	0.01396
GO:0019637	organophosphate metabolic process	2517	28	21.29	0.01398
GO:0016569	covalent chromatin modification	1147	12	9.7	0.014
GO:0035304	regulation of protein dephosphorylation	319	7	2.7	0.01409
GO:0042754	negative regulation of circadian rhythm	59	0	0.5	0.01409
GO:0007033	vacuole organization	188	2	1.59	0.0141
GO:0051259	protein oligomerization	109	3	0.92	0.01412
GO:0044702	single organism reproductive process	5829	50	49.31	0.01432
GO:2000014	regulation of endosperm development	31	0	0.26	0.01446
GO:0006304	DNA modification	373	4	3.16	0.01452
GO:0010453	regulation of cell fate commitment	43	1	0.36	0.01453
GO:0009825	multidimensional cell growth	531	7	4.49	0.01454
GO:0005984	disaccharide metabolic process	383	2	3.24	0.01459
GO:0010074	maintenance of meristem identity	238	0	2.01	0.0146
GO:0016126	sterol biosynthetic process	435	9	3.68	0.01466
GO:0010087	phloem or xylem histogenesis	477	2	4.04	0.01469
GO:0072512	trivalent inorganic cation transport	7	0	0.06	0.01469
GO:0070574	cadmium ion transmembrane transport	7	0	0.06	0.01469
GO:0015690	aluminum cation transport	7	0	0.06	0.01469
GO:0010260	organ senescence	587	2	4.97	0.0147
GO:0010053	root epidermal cell differentiation	1502	18	12.71	0.01475
GO:0006972	hyperosmotic response	1047	12	8.86	0.01487
GO:0006740	NADPH regeneration	330	5	2.79	0.01489
GO:0046835	carbohydrate phosphorylation	18	0	0.15	0.01496
GO:0019953	sexual reproduction	384	1	3.25	0.01503
GO:0031222	arabinan catabolic process	13	0	0.11	0.01509
GO:0009100	glycoprotein metabolic process	377	5	3.19	0.01517
GO:0016125	sterol metabolic process	458	9	3.87	0.01519
GO:0071493	cellular response to UV-B	16	0	0.14	0.01522
GO:0048829	root cap development	121	1	1.02	0.01524
GO:0043401	steroid hormone mediated signaling pathway	355	1	3	0.01527
GO:0009742	brassinosteroid mediated signaling pathway	355	1	3	0.01527
GO:0048545	response to steroid hormone	355	1	3	0.01527
GO:0071383	cellular response to steroid hormone stimulus	355	1	3	0.01527
GO:0032875	regulation of DNA endoreduplication	44	0	0.37	0.01531
GO:0001678	cellular glucose homeostasis	37	0	0.31	0.01541
GO:0071333	cellular response to glucose stimulus	37	0	0.31	0.01541
GO:0006305	DNA alkylation	371	4	3.14	0.01542
GO:0006306	DNA methylation	371	4	3.14	0.01542
GO:0072329	monocarboxylic acid catabolic process	573	2	4.85	0.01553
GO:0006098	pentose-phosphate shunt	329	5	2.78	0.01559
GO:0045740	positive regulation of DNA replication	19	0	0.16	0.01562
GO:0080167	response to karrikin	447	2	3.78	0.01568
GO:0006984	ER-nucleus signaling pathway	554	6	4.69	0.01578
GO:0042886	amide transport	356	0	3.01	0.0158
GO:0043067	regulation of programmed cell death	1518	13	12.84	0.01593
GO:0009062	fatty acid catabolic process	546	2	4.62	0.01595
GO:1901606	alpha-amino acid catabolic process	398	7	3.37	0.01596
GO:0006091	generation of precursor metabolites and energy	1625	16	13.75	0.01616
GO:0006342	chromatin silencing	562	6	4.75	0.0162
GO:0014070	response to organic cyclic compound	2968	24	25.11	0.01623
GO:0042545	cell wall modification	1369	15	11.58	0.01626
GO:0048465	corolla development	286	2	2.42	0.01641
GO:0048441	petal development	286	2	2.42	0.01641
GO:0010216	maintenance of DNA methylation	25	0	0.21	0.01645
GO:0009889	regulation of biosynthetic process	4096	41	34.65	0.01657
GO:0006913	nucleocytoplasmic transport	406	3	3.43	0.0167
GO:0051169	nuclear transport	406	3	3.43	0.0167
GO:0044419	interspecies interaction between organisms	472	4	3.99	0.01672
GO:0051704	multi-organism process	6573	67	55.61	0.01676
GO:0035303	regulation of dephosphorylation	330	7	2.79	0.01678
GO:0023057	negative regulation of signaling	340	2	2.88	0.01681
GO:0010648	negative regulation of cell communication	340	2	2.88	0.01681
GO:0009968	negative regulation of signal transduction	340	2	2.88	0.01681
GO:0009720	detection of hormone stimulus	71	0	0.6	0.01686
GO:0009726	detection of endogenous stimulus	71	0	0.6	0.01686
GO:0006826	iron ion transport	351	2	2.97	0.0169
GO:2000105	positive regulation of DNA-dependent DNA replication	18	0	0.15	0.01698
GO:0032877	positive regulation of DNA endoreduplication	18	0	0.15	0.01698
GO:0001558	regulation of cell growth	506	4	4.28	0.01706
GO:0016128	phytosteroid metabolic process	472	5	3.99	0.01716
GO:0016131	brassinosteroid metabolic process	472	5	3.99	0.01716
GO:0048584	positive regulation of response to stimulus	721	6	6.1	0.01719
GO:0034284	response to monosaccharide	562	6	4.75	0.01724
GO:0016570	histone modification	993	10	8.4	0.01727
GO:0010495	long-distance posttranscriptional gene silencing	10	0	0.08	0.01733
GO:1901605	alpha-amino acid metabolic process	1379	25	11.67	0.01735
GO:0043161	proteasome-mediated ubiquitin-dependent protein catabolic process	386	0	3.27	0.01739
GO:0044728	DNA methylation or demethylation	372	4	3.15	0.01745
GO:0007568	aging	722	4	6.11	0.01754
GO:0010617	circadian regulation of calcium ion oscillation	9	0	0.08	0.01755
GO:0051480	cytosolic calcium ion homeostasis	9	0	0.08	0.01755
GO:0009101	glycoprotein biosynthetic process	372	5	3.15	0.01756
GO:0043413	macromolecule glycosylation	372	5	3.15	0.01756
GO:0006486	protein glycosylation	372	5	3.15	0.01756
GO:0046131	pyrimidine ribonucleoside metabolic process	58	1	0.49	0.0176
GO:0006213	pyrimidine nucleoside metabolic process	58	1	0.49	0.0176
GO:0009765	photosynthesis, light harvesting	89	2	0.75	0.01766
GO:0042594	response to starvation	963	8	8.15	0.01767
GO:0071453	cellular response to oxygen levels	110	1	0.93	0.0177
GO:0036294	cellular response to decreased oxygen levels	110	1	0.93	0.0177
GO:0018193	peptidyl-amino acid modification	223	4	1.89	0.01774
GO:2000243	positive regulation of reproductive process	231	0	1.95	0.0178
GO:0006497	protein lipidation	311	5	2.63	0.01784
GO:0042157	lipoprotein metabolic process	311	5	2.63	0.01784
GO:0042158	lipoprotein biosynthetic process	311	5	2.63	0.01784
GO:0070085	glycosylation	382	6	3.23	0.01787
GO:0031667	response to nutrient levels	1066	8	9.02	0.01791
GO:0055075	potassium ion homeostasis	30	2	0.25	0.01797
GO:0010583	response to cyclopentenone	402	1	3.4	0.01804
GO:0051782	negative regulation of cell division	50	0	0.42	0.01835
GO:0022604	regulation of cell morphogenesis	399	4	3.38	0.01835
GO:0048511	rhythmic process	552	5	4.67	0.01841
GO:0010187	negative regulation of seed germination	113	4	0.96	0.01844
GO:0051052	regulation of DNA metabolic process	314	4	2.66	0.01847
GO:0019915	lipid storage	162	2	1.37	0.01848
GO:0031323	regulation of cellular metabolic process	4748	43	40.17	0.01851
GO:0009063	cellular amino acid catabolic process	406	7	3.43	0.01855
GO:0007276	gamete generation	281	1	2.38	0.01866
GO:0043288	apocarotenoid metabolic process	173	1	1.46	0.01883
GO:0032259	methylation	1401	18	11.85	0.01911
GO:0010371	regulation of gibberellin biosynthetic process	22	0	0.19	0.01924
GO:0019511	peptidyl-proline hydroxylation	11	0	0.09	0.01925
GO:0018401	peptidyl-proline hydroxylation to 4-hydroxy-L-proline	11	0	0.09	0.01925
GO:0018126	protein hydroxylation	11	0	0.09	0.01925
GO:0019471	4-hydroxyproline metabolic process	11	0	0.09	0.01925
GO:0045935	positive regulation of nucleobase-containing compound metabolic process	1256	7	10.63	0.01944
GO:0046398	UDP-glucuronate metabolic process	10	0	0.08	0.01961
GO:0033169	histone H3-K9 demethylation	18	0	0.15	0.01967
GO:0044070	regulation of anion transport	332	6	2.81	0.01976
GO:0009267	cellular response to starvation	952	8	8.05	0.01981
GO:0010054	trichoblast differentiation	1435	16	12.14	0.01982
GO:0009662	etioplast organization	56	0	0.47	0.0199
GO:0016573	histone acetylation	83	1	0.7	0.02031
GO:0018393	internal peptidyl-lysine acetylation	83	1	0.7	0.02031
GO:0018394	peptidyl-lysine acetylation	83	1	0.7	0.02031
GO:0006475	internal protein amino acid acetylation	83	1	0.7	0.02031
GO:0009056	catabolic process	4951	48	41.89	0.02041
GO:0009746	response to hexose	544	6	4.6	0.02048
GO:0046688	response to copper ion	74	0	0.63	0.02052
GO:0009890	negative regulation of biosynthetic process	1105	10	9.35	0.02053
GO:0019593	mannitol biosynthetic process	24	0	0.2	0.02054
GO:0019594	mannitol metabolic process	24	0	0.2	0.02054
GO:0006059	hexitol metabolic process	24	0	0.2	0.02054
GO:0019401	alditol biosynthetic process	24	0	0.2	0.02054
GO:0019406	hexitol biosynthetic process	24	0	0.2	0.02054
GO:0019760	glucosinolate metabolic process	651	5	5.51	0.02058
GO:0019757	glycosinolate metabolic process	651	5	5.51	0.02058
GO:0016143	S-glycoside metabolic process	651	5	5.51	0.02058
GO:0010501	RNA secondary structure unwinding	60	0	0.51	0.02059
GO:0010564	regulation of cell cycle process	290	1	2.45	0.02063
GO:0006825	copper ion transport	31	0	0.26	0.02069
GO:0006886	intracellular protein transport	2295	21	19.42	0.02074
GO:0043967	histone H4 acetylation	26	1	0.22	0.02081
GO:0010565	regulation of cellular ketone metabolic process	205	2	1.73	0.02097
GO:0009914	hormone transport	414	7	3.5	0.02102
GO:0019400	alditol metabolic process	34	0	0.29	0.02121
GO:0006529	asparagine biosynthetic process	7	0	0.06	0.02135
GO:1903320	regulation of protein modification by small protein conjugation or removal	7	0	0.06	0.02162
GO:0010225	response to UV-C	11	0	0.09	0.0219
GO:0045487	gibberellin catabolic process	17	0	0.14	0.02191
GO:0071326	cellular response to monosaccharide stimulus	41	0	0.35	0.02203
GO:0071331	cellular response to hexose stimulus	41	0	0.35	0.02203
GO:0051567	histone H3-K9 methylation	352	4	2.98	0.0221
GO:0009593	detection of chemical stimulus	137	2	1.16	0.0222
GO:0048530	fruit morphogenesis	14	1	0.12	0.02222
GO:0016052	carbohydrate catabolic process	1557	16	13.17	0.02232
GO:0002252	immune effector process	830	12	7.02	0.02237
GO:0009759	indole glucosinolate biosynthetic process	106	0	0.9	0.02242
GO:0042180	cellular ketone metabolic process	253	2	2.14	0.02246
GO:0015833	peptide transport	330	0	2.79	0.02248
GO:0033356	UDP-L-arabinose metabolic process	14	1	0.12	0.02256
GO:0031540	regulation of anthocyanin biosynthetic process	64	0	0.54	0.02262
GO:0009809	lignin biosynthetic process	259	7	2.19	0.02265
GO:0006857	oligopeptide transport	329	0	2.78	0.02278
GO:0009620	response to fungus	2034	21	17.21	0.02278
GO:0070588	calcium ion transmembrane transport	41	1	0.35	0.02284
GO:0010091	trichome branching	186	0	1.57	0.0229
GO:0043101	purine-containing compound salvage	8	0	0.07	0.02291
GO:0048878	chemical homeostasis	976	7	8.26	0.02303
GO:0010557	positive regulation of macromolecule biosynthetic process	1335	7	11.29	0.02309
GO:0010160	formation of organ boundary	144	0	1.22	0.02311
GO:0048859	formation of anatomical boundary	144	0	1.22	0.02311
GO:0009687	abscisic acid metabolic process	172	1	1.46	0.02313
GO:0048285	organelle fission	768	4	6.5	0.0233
GO:0010286	heat acclimation	293	8	2.48	0.0234
GO:0031124	mRNA 3'-end processing	29	0	0.25	0.0235
GO:0051241	negative regulation of multicellular organismal process	492	5	4.16	0.02374
GO:0009404	toxin metabolic process	637	2	5.39	0.02383
GO:1900376	regulation of secondary metabolite biosynthetic process	109	1	0.92	0.024
GO:0007030	Golgi organization	482	6	4.08	0.0241
GO:0006298	mismatch repair	18	0	0.15	0.02416
GO:0048646	anatomical structure formation involved in morphogenesis	1572	13	13.3	0.02422
GO:0017148	negative regulation of translation	25	1	0.21	0.02431
GO:0071446	cellular response to salicylic acid stimulus	1169	13	9.89	0.02431
GO:1901983	regulation of protein acetylation	24	0	0.2	0.02437
GO:0035065	regulation of histone acetylation	24	0	0.2	0.02437
GO:2000756	regulation of peptidyl-lysine acetylation	24	0	0.2	0.02437
GO:0072524	pyridine-containing compound metabolic process	373	5	3.16	0.02442
GO:0034059	response to anoxia	50	0	0.42	0.02445
GO:0046890	regulation of lipid biosynthetic process	136	1	1.15	0.02454
GO:0010646	regulation of cell communication	772	3	6.53	0.02457
GO:0048827	phyllome development	3376	33	28.56	0.02473
GO:0060211	regulation of nuclear-transcribed mRNA poly(A) tail shortening	11	0	0.09	0.02474
GO:0044403	symbiosis, encompassing mutualism through parasitism	441	4	3.73	0.02483
GO:1901698	response to nitrogen compound	2496	29	21.12	0.02483
GO:0010092	specification of organ identity	184	0	1.56	0.02485
GO:0010093	specification of floral organ identity	184	0	1.56	0.02485
GO:0035670	plant-type ovary development	525	1	4.44	0.02495
GO:0015804	neutral amino acid transport	196	3	1.66	0.02537
GO:0009694	jasmonic acid metabolic process	568	8	4.81	0.02541
GO:0010452	histone H3-K36 methylation	60	0	0.51	0.02554
GO:0031669	cellular response to nutrient levels	985	8	8.33	0.02564
GO:0034440	lipid oxidation	424	1	3.59	0.02572
GO:0023051	regulation of signaling	765	2	6.47	0.02581
GO:0007623	circadian rhythm	540	5	4.57	0.02583
GO:0051510	regulation of unidimensional cell growth	393	4	3.32	0.02599
GO:0009966	regulation of signal transduction	764	2	6.46	0.026
GO:0098542	defense response to other organism	3534	39	29.9	0.02605
GO:0016106	sesquiterpenoid biosynthetic process	132	3	1.12	0.02612
GO:0010038	response to metal ion	2258	27	19.1	0.02618
GO:0008219	cell death	2189	17	18.52	0.02637
GO:0016265	death	2189	17	18.52	0.02637
GO:1901699	cellular response to nitrogen compound	675	8	5.71	0.02639
GO:0000103	sulfate assimilation	19	0	0.16	0.02644
GO:0034755	iron ion transmembrane transport	27	0	0.23	0.02668
GO:0015772	oligosaccharide transport	61	0	0.52	0.02673
GO:0009311	oligosaccharide metabolic process	443	4	3.75	0.0268
GO:0046339	diacylglycerol metabolic process	26	0	0.22	0.02718
GO:0006651	diacylglycerol biosynthetic process	6	0	0.05	0.02731
GO:0048838	release of seed from dormancy	23	0	0.19	0.02735
GO:0097438	exit from dormancy	23	0	0.19	0.02735
GO:0051179	localization	8145	84	68.91	0.02762
GO:0051094	positive regulation of developmental process	449	2	3.8	0.02768
GO:0010455	positive regulation of cell fate commitment	28	0	0.24	0.02783
GO:0035194	posttranscriptional gene silencing by RNA	571	6	4.83	0.02784
GO:0045493	xylan catabolic process	33	0	0.28	0.02785
GO:0009911	positive regulation of flower development	218	0	1.84	0.02799
GO:0080149	sucrose induced translational repression	12	0	0.1	0.02802
GO:0043555	regulation of translation in response to stress	12	0	0.1	0.02802
GO:0032055	negative regulation of translation in response to stress	12	0	0.1	0.02802
GO:0015824	proline transport	177	3	1.5	0.02817
GO:0017085	response to insecticide	6	0	0.05	0.02828
GO:0046680	response to DDT	6	0	0.05	0.02828
GO:0071483	cellular response to blue light	122	2	1.03	0.02829
GO:0009785	blue light signaling pathway	113	2	0.96	0.02857
GO:0030522	intracellular receptor signaling pathway	113	2	0.96	0.02857
GO:1902644	tertiary alcohol metabolic process	173	1	1.46	0.02862
GO:0008356	asymmetric cell division	123	1	1.04	0.02886
GO:0019318	hexose metabolic process	1158	12	9.8	0.02887
GO:0051504	diterpene phytoalexin precursor biosynthetic process pathway	22	0	0.19	0.02926
GO:0010647	positive regulation of cell communication	230	1	1.95	0.02929
GO:1900140	regulation of seedling development	402	4	3.4	0.0293
GO:0071421	manganese ion transmembrane transport	8	0	0.07	0.02937
GO:0055114	oxidation-reduction process	2788	22	23.59	0.02943
GO:0042616	paclitaxel metabolic process	24	0	0.2	0.02949
GO:0016246	RNA interference	396	5	3.35	0.02956
GO:0097184	response to azide	10	0	0.08	0.02961
GO:0097185	cellular response to azide	10	0	0.08	0.02961
GO:0000280	nuclear division	732	4	6.19	0.0297
GO:0045492	xylan biosynthetic process	458	3	3.87	0.02978
GO:0010413	glucuronoxylan metabolic process	458	3	3.87	0.02978
GO:0048481	ovule development	511	1	4.32	0.02997
GO:0048869	cellular developmental process	5113	44	43.26	0.03005
GO:0009240	isopentenyl diphosphate biosynthetic process	418	6	3.54	0.03009
GO:0046490	isopentenyl diphosphate metabolic process	418	6	3.54	0.03009
GO:0010120	camalexin biosynthetic process	50	0	0.42	0.03013
GO:0052317	camalexin metabolic process	50	0	0.42	0.03013
GO:0019722	calcium-mediated signaling	203	7	1.72	0.03015
GO:0048193	Golgi vesicle transport	887	9	7.5	0.03017
GO:0022607	cellular component assembly	2079	20	17.59	0.03022
GO:0010876	lipid localization	423	3	3.58	0.0306
GO:0040014	regulation of multicellular organism growth	30	0	0.25	0.03071
GO:0007292	female gamete generation	176	0	1.49	0.03076
GO:0006354	DNA-templated transcription, elongation	85	1	0.72	0.03087
GO:0045732	positive regulation of protein catabolic process	62	0	0.52	0.03095
GO:0006511	ubiquitin-dependent protein catabolic process	728	0	6.16	0.03103
GO:0009856	pollination	1286	11	10.88	0.03126
GO:0044706	multi-multicellular organism process	1286	11	10.88	0.03126
GO:0009891	positive regulation of biosynthetic process	1709	13	14.46	0.03141
GO:0051240	positive regulation of multicellular organismal process	392	1	3.32	0.03186
GO:0031328	positive regulation of cellular biosynthetic process	1377	7	11.65	0.03201
GO:0009690	cytokinin metabolic process	160	2	1.35	0.03209
GO:0006275	regulation of DNA replication	209	3	1.77	0.0322
GO:0055086	nucleobase-containing small molecule metabolic process	1767	19	14.95	0.03225
GO:0044106	cellular amine metabolic process	624	10	5.28	0.03238
GO:0034285	response to disaccharide	590	2	4.99	0.0324
GO:0009744	response to sucrose	590	2	4.99	0.0324
GO:0019395	fatty acid oxidation	401	1	3.39	0.03255
GO:0006090	pyruvate metabolic process	987	10	8.35	0.03267
GO:0032881	regulation of polysaccharide metabolic process	87	1	0.74	0.03276
GO:0070212	protein poly-ADP-ribosylation	7	0	0.06	0.03284
GO:0080151	positive regulation of salicylic acid mediated signaling pathway	7	0	0.06	0.03284
GO:0031047	gene silencing by RNA	846	9	7.16	0.03307
GO:2000762	regulation of phenylpropanoid metabolic process	100	1	0.85	0.03363
GO:0016441	posttranscriptional gene silencing	582	6	4.92	0.03393
GO:0045962	positive regulation of development, heterochronic	17	0	0.14	0.03411
GO:0006874	cellular calcium ion homeostasis	52	0	0.44	0.03426
GO:0031399	regulation of protein modification process	715	9	6.05	0.03432
GO:0006656	phosphatidylcholine biosynthetic process	11	0	0.09	0.03434
GO:0048825	cotyledon development	237	3	2.01	0.03441
GO:0009729	detection of brassinosteroid stimulus	55	0	0.47	0.03458
GO:0009962	regulation of flavonoid biosynthetic process	400	6	3.38	0.03468
GO:0000904	cell morphogenesis involved in differentiation	1503	11	12.72	0.03473
GO:0006506	GPI anchor biosynthetic process	6	0	0.05	0.03473
GO:0009787	regulation of abscisic acid-activated signaling pathway	277	0	2.34	0.0348
GO:0035434	copper ion transmembrane transport	12	0	0.1	0.03483
GO:0090329	regulation of DNA-dependent DNA replication	47	0	0.4	0.03495
GO:0030243	cellulose metabolic process	580	5	4.91	0.03498
GO:0009893	positive regulation of metabolic process	2002	14	16.94	0.03532
GO:0048437	floral organ development	2152	17	18.21	0.03538
GO:0019941	modification-dependent protein catabolic process	731	0	6.18	0.03549
GO:0043632	modification-dependent macromolecule catabolic process	731	0	6.18	0.03549
GO:0048581	negative regulation of post-embryonic development	464	5	3.93	0.03555
GO:0043155	negative regulation of photosynthesis, light reaction	61	0	0.52	0.03579
GO:0010205	photoinhibition	61	0	0.52	0.03579
GO:0010089	xylem development	261	2	2.21	0.03596
GO:0045488	pectin metabolic process	425	7	3.6	0.03609
GO:0010393	galacturonan metabolic process	425	7	3.6	0.03609
GO:0009069	serine family amino acid metabolic process	587	17	4.97	0.03665
GO:0016103	diterpenoid catabolic process	18	0	0.15	0.03707
GO:0009788	negative regulation of abscisic acid-activated signaling pathway	172	0	1.46	0.0377
GO:1901420	negative regulation of response to alcohol	172	0	1.46	0.0377
GO:0031327	negative regulation of cellular biosynthetic process	1101	10	9.31	0.03778
GO:0010942	positive regulation of cell death	74	1	0.63	0.03786
GO:0042546	cell wall biogenesis	1078	6	9.12	0.03792
GO:0046713	borate transport	24	0	0.2	0.03795
GO:0000578	embryonic axis specification	59	0	0.5	0.03814
GO:0046349	amino sugar biosynthetic process	6	1	0.05	0.03825
GO:0051273	beta-glucan metabolic process	625	5	5.29	0.03835
GO:0009932	cell tip growth	1308	16	11.07	0.03865
GO:1990267	response to transition metal nanoparticle	348	1	2.94	0.03888
GO:0033043	regulation of organelle organization	711	2	6.02	0.03888
GO:1901334	lactone metabolic process	11	1	0.09	0.03889
GO:1901336	lactone biosynthetic process	11	1	0.09	0.03889
GO:1901600	strigolactone metabolic process	11	1	0.09	0.03889
GO:1901601	strigolactone biosynthetic process	11	1	0.09	0.03889
GO:0010154	fruit development	2816	20	23.82	0.03905
GO:0080178	5-carbamoylmethyluridine metabolic process	19	0	0.16	0.03913
GO:0046364	monosaccharide biosynthetic process	516	6	4.37	0.03919
GO:0019288	isopentenyl diphosphate biosynthetic process, methylerythritol 4-phosphate pathway	412	6	3.49	0.03937
GO:0019682	glyceraldehyde-3-phosphate metabolic process	412	6	3.49	0.03937
GO:0051174	regulation of phosphorus metabolic process	685	9	5.8	0.0394
GO:0080050	regulation of seed development	154	0	1.3	0.03966
GO:1901419	regulation of response to alcohol	354	0	2.99	0.0398
GO:0006635	fatty acid beta-oxidation	373	0	3.16	0.03985
GO:0010207	photosystem II assembly	271	3	2.29	0.03986
GO:0045165	cell fate commitment	379	2	3.21	0.03986
GO:0044038	cell wall macromolecule biosynthetic process	485	3	4.1	0.03998
GO:0070589	cellular component macromolecule biosynthetic process	485	3	4.1	0.03998
GO:0009553	embryo sac development	550	1	4.65	0.04019
GO:0009685	gibberellin metabolic process	234	1	1.98	0.04053
GO:0071277	cellular response to calcium ion	17	3	0.14	0.04057
GO:0009896	positive regulation of catabolic process	67	0	0.57	0.04096
GO:0006623	protein targeting to vacuole	304	4	2.57	0.041
GO:0072665	protein localization to vacuole	304	4	2.57	0.041
GO:0072666	establishment of protein localization to vacuole	304	4	2.57	0.041
GO:0000023	maltose metabolic process	266	2	2.25	0.04105
GO:0009846	pollen germination	209	0	1.77	0.04113
GO:0070592	cell wall polysaccharide biosynthetic process	483	3	4.09	0.04113
GO:0006081	cellular aldehyde metabolic process	598	10	5.06	0.04168
GO:0019252	starch biosynthetic process	337	2	2.85	0.04173
GO:0070647	protein modification by small protein conjugation or removal	1053	8	8.91	0.04211
GO:0009960	endosperm development	175	2	1.48	0.04213
GO:0052575	carbohydrate localization	7	0	0.06	0.04219
GO:0052576	carbohydrate storage	7	0	0.06	0.04219
GO:0015773	raffinose transport	7	0	0.06	0.04219
GO:2001088	trisaccharide transport	7	0	0.06	0.04219
GO:0071465	cellular response to desiccation	7	0	0.06	0.04219
GO:0032885	regulation of polysaccharide biosynthetic process	49	1	0.41	0.04224
GO:0010962	regulation of glucan biosynthetic process	44	1	0.37	0.04232
GO:0080022	primary root development	92	1	0.78	0.04238
GO:0031325	positive regulation of cellular metabolic process	1599	7	13.53	0.04246
GO:1902593	single-organism nuclear import	245	2	2.07	0.04247
GO:0006606	protein import into nucleus	245	2	2.07	0.04247
GO:0044744	protein targeting to nucleus	245	2	2.07	0.04247
GO:0060548	negative regulation of cell death	792	7	6.7	0.04281
GO:0046351	disaccharide biosynthetic process	86	0	0.73	0.04303
GO:0010202	response to low fluence red light stimulus	7	0	0.06	0.04312
GO:0023056	positive regulation of signaling	222	0	1.88	0.04318
GO:0009967	positive regulation of signal transduction	222	0	1.88	0.04318
GO:0009117	nucleotide metabolic process	1704	18	14.42	0.04322
GO:0033993	response to lipid	3474	17	29.39	0.04324
GO:0016138	glycoside biosynthetic process	7	0	0.06	0.04329
GO:0043687	post-translational protein modification	182	4	1.54	0.04336
GO:0019319	hexose biosynthetic process	483	6	4.09	0.04338
GO:0019761	glucosinolate biosynthetic process	550	3	4.65	0.0437
GO:0019758	glycosinolate biosynthetic process	550	3	4.65	0.0437
GO:0016144	S-glycoside biosynthetic process	550	3	4.65	0.0437
GO:0009773	photosynthetic electron transport in photosystem I	82	3	0.69	0.04379
GO:0006820	anion transport	2158	21	18.26	0.04391
GO:0043068	positive regulation of programmed cell death	63	1	0.53	0.04391
GO:0006790	sulfur compound metabolic process	1746	25	14.77	0.04441
GO:0009735	response to cytokinin	433	3	3.66	0.04485
GO:0051321	meiotic cell cycle	777	4	6.57	0.04486
GO:0000302	response to reactive oxygen species	1195	17	10.11	0.04488
GO:0010466	negative regulation of peptidase activity	27	0	0.23	0.04503
GO:0030162	regulation of proteolysis	27	0	0.23	0.04503
GO:0052547	regulation of peptidase activity	27	0	0.23	0.04503
GO:0051346	negative regulation of hydrolase activity	27	0	0.23	0.04503
GO:0048582	positive regulation of post-embryonic development	376	1	3.18	0.04527
GO:0000394	RNA splicing, via endonucleolytic cleavage and ligation	268	3	2.27	0.04614
GO:0032388	positive regulation of intracellular transport	9	0	0.08	0.04624
GO:0033157	regulation of intracellular protein transport	9	0	0.08	0.04624
GO:0090316	positive regulation of intracellular protein transport	9	0	0.08	0.04624
GO:0051222	positive regulation of protein transport	9	0	0.08	0.04624
GO:0009066	aspartate family amino acid metabolic process	292	3	2.47	0.04625
GO:0006779	porphyrin-containing compound biosynthetic process	384	8	3.25	0.04673
GO:0010492	maintenance of shoot apical meristem identity	74	0	0.63	0.0468
GO:0015749	monosaccharide transport	29	0	0.25	0.04685
GO:0009067	aspartate family amino acid biosynthetic process	269	3	2.28	0.04708
GO:0019220	regulation of phosphate metabolic process	666	9	5.63	0.04713
GO:2000021	regulation of ion homeostasis	9	2	0.08	0.0472
GO:0016129	phytosteroid biosynthetic process	374	5	3.16	0.04761
GO:0016132	brassinosteroid biosynthetic process	374	5	3.16	0.04761
GO:0018205	peptidyl-lysine modification	99	1	0.84	0.04763
GO:0002213	defense response to insect	185	0	1.57	0.04776
GO:0090332	stomatal closure	77	5	0.65	0.0479
GO:0042762	regulation of sulfur metabolic process	120	0	1.02	0.04793
GO:0042401	cellular biogenic amine biosynthetic process	161	0	1.36	0.04798
GO:0009309	amine biosynthetic process	161	0	1.36	0.04798
GO:0006753	nucleoside phosphate metabolic process	1707	18	14.44	0.048
GO:0048438	floral whorl development	1975	16	16.71	0.04801
GO:0016051	carbohydrate biosynthetic process	2310	19	19.54	0.04833
GO:0048528	post-embryonic root development	734	5	6.21	0.04836
GO:0006528	asparagine metabolic process	8	0	0.07	0.0485
GO:0009106	lipoate metabolic process	139	2	1.18	0.0485
GO:0021700	developmental maturation	1363	15	11.53	0.04885
GO:0006891	intra-Golgi vesicle-mediated transport	116	0	0.98	0.04892
GO:0010618	aerenchyma formation	7	0	0.06	0.04904
GO:2000067	regulation of root morphogenesis	26	1	0.22	0.04908
GO:0009624	response to nematode	409	3	3.46	0.0491
GO:0055082	cellular chemical homeostasis	599	5	5.07	0.04932
GO:0035264	multicellular organism growth	33	0	0.28	0.04957
GO:0010226	response to lithium ion	11	0	0.09	0.04967
GO:0034654	nucleobase-containing compound biosynthetic process	4323	38	36.57	0.04987
GO:0033386	geranylgeranyl diphosphate biosynthetic process	6	0	0.05	0.04995
GO:0009071	serine family amino acid catabolic process	160	2	1.35	0.05003
GO:2000241	regulation of reproductive process	1436	11	12.15	0.05032
GO:0006487	protein N-linked glycosylation	167	1	1.41	0.05046
GO:0006766	vitamin metabolic process	225	2	1.9	0.05063
GO:0009942	longitudinal axis specification	58	0	0.49	0.05088
GO:0022610	biological adhesion	288	1	2.44	0.0511
GO:0007155	cell adhesion	288	1	2.44	0.0511
GO:0051246	regulation of protein metabolic process	1045	11	8.84	0.05142
GO:0000162	tryptophan biosynthetic process	121	0	1.02	0.05145
GO:0046219	indolalkylamine biosynthetic process	121	0	1.02	0.05145
GO:0009870	defense response signaling pathway, resistance gene-dependent	50	2	0.42	0.05149
GO:0010388	cullin deneddylation	176	2	1.49	0.05153
GO:0000338	protein deneddylation	176	2	1.49	0.05153
GO:1901984	negative regulation of protein acetylation	22	0	0.19	0.052
GO:0035067	negative regulation of histone acetylation	22	0	0.19	0.052
GO:0031057	negative regulation of histone modification	22	0	0.19	0.052
GO:2000757	negative regulation of peptidyl-lysine acetylation	22	0	0.19	0.052
GO:1903309	negative regulation of chromatin modification	22	0	0.19	0.052
GO:0051170	nuclear import	256	2	2.17	0.05203
GO:0010374	stomatal complex development	622	5	5.26	0.05204
GO:0090558	plant epidermis development	622	5	5.26	0.05204
GO:0010152	pollen maturation	75	0	0.63	0.05213
GO:0000413	protein peptidyl-prolyl isomerization	50	1	0.42	0.05228
GO:2000030	regulation of response to red or far red light	154	1	1.3	0.05257
GO:0051701	interaction with host	381	4	3.22	0.05282
GO:0005975	carbohydrate metabolic process	4821	47	40.79	0.05297
GO:0010450	inflorescence meristem growth	10	0	0.08	0.05299
GO:0009684	indoleacetic acid biosynthetic process	284	5	2.4	0.05313
GO:0019695	choline metabolic process	7	0	0.06	0.05347
GO:0006164	purine nucleotide biosynthetic process	273	1	2.31	0.05357
GO:0043473	pigmentation	444	6	3.76	0.05368
GO:0009086	methionine biosynthetic process	232	3	1.96	0.05373
GO:0034470	ncRNA processing	495	4	4.19	0.05382
GO:0048015	phosphatidylinositol-mediated signaling	9	0	0.08	0.05384
GO:0048017	inositol lipid-mediated signaling	9	0	0.08	0.05384
GO:0010214	seed coat development	254	0	2.15	0.05429
GO:0043248	proteasome assembly	457	0	3.87	0.05444
GO:0016070	RNA metabolic process	5762	48	48.75	0.05449
GO:0050790	regulation of catalytic activity	781	5	6.61	0.05452
GO:0016116	carotenoid metabolic process	311	3	2.63	0.05526
GO:0016108	tetraterpenoid metabolic process	311	3	2.63	0.05526
GO:0010104	regulation of ethylene-activated signaling pathway	81	0	0.69	0.05545
GO:0070297	regulation of phosphorelay signal transduction system	81	0	0.69	0.05545
GO:0009939	positive regulation of gibberellic acid mediated signaling pathway	15	0	0.13	0.05556
GO:0009173	pyrimidine ribonucleoside monophosphate metabolic process	26	1	0.22	0.0558
GO:0009820	alkaloid metabolic process	118	0	1	0.05609
GO:0006094	gluconeogenesis	467	6	3.95	0.05641
GO:0042537	benzene-containing compound metabolic process	884	7	7.48	0.05644
GO:0045184	establishment of protein localization	2447	24	20.7	0.05645
GO:0015031	protein transport	2447	24	20.7	0.05645
GO:0009615	response to virus	431	6	3.65	0.05655
GO:0006573	valine metabolic process	24	0	0.2	0.05659
GO:0007032	endosome organization	45	0	0.38	0.0566
GO:0043484	regulation of RNA splicing	19	1	0.16	0.05667
GO:0044036	cell wall macromolecule metabolic process	1146	10	9.7	0.05668
GO:0009880	embryonic pattern specification	206	0	1.74	0.05669
GO:0035864	response to potassium ion	8	0	0.07	0.05673
GO:0035865	cellular response to potassium ion	8	0	0.07	0.05673
GO:0019674	NAD metabolic process	14	0	0.12	0.05678
GO:0009407	toxin catabolic process	506	2	4.28	0.05679
GO:0090487	secondary metabolite catabolic process	506	2	4.28	0.05679
GO:0006378	mRNA polyadenylation	11	0	0.09	0.05704
GO:0032940	secretion by cell	113	3	0.96	0.05705
GO:0007154	cell communication	6427	70	54.37	0.05726
GO:0006338	chromatin remodeling	56	0	0.47	0.05743
GO:0050801	ion homeostasis	685	5	5.8	0.05743
GO:0046271	phenylpropanoid catabolic process	40	0	0.34	0.05745
GO:0032989	cellular component morphogenesis	3051	27	25.81	0.05754
GO:0009750	response to fructose	430	4	3.64	0.0576
GO:0007010	cytoskeleton organization	1243	15	10.52	0.05832
GO:0010395	rhamnogalacturonan I metabolic process	23	0	0.19	0.05851
GO:1901804	beta-glucoside metabolic process	9	0	0.08	0.05885
GO:1901038	cyanidin 3-O-glucoside metabolic process	9	0	0.08	0.05885
GO:0007126	meiotic nuclear division	563	3	4.76	0.05913
GO:0080154	regulation of fertilization	16	0	0.14	0.05919
GO:0080155	regulation of double fertilization forming a zygote and endosperm	16	0	0.14	0.05919
GO:0048451	petal formation	105	2	0.89	0.0597
GO:0000398	mRNA splicing, via spliceosome	267	3	2.26	0.05971
GO:0051817	modification of morphology or physiology of other organism involved in symbiotic interaction	371	4	3.14	0.05981
GO:0006783	heme biosynthetic process	56	1	0.47	0.06001
GO:0010150	leaf senescence	436	2	3.69	0.06018
GO:0035966	response to topologically incorrect protein	963	7	8.15	0.06024
GO:0006721	terpenoid metabolic process	1162	12	9.83	0.06042
GO:0051502	diterpene phytoalexin biosynthetic process	24	0	0.2	0.06066
GO:0009937	regulation of gibberellic acid mediated signaling pathway	41	0	0.35	0.06078
GO:0006065	UDP-glucuronate biosynthetic process	8	0	0.07	0.06078
GO:0044712	single-organism catabolic process	3289	34	27.82	0.06086
GO:0043933	macromolecular complex subunit organization	1915	17	16.2	0.06089
GO:0000919	cell plate assembly	69	1	0.58	0.06094
GO:0010026	trichome differentiation	583	1	4.93	0.06116
GO:0065009	regulation of molecular function	1130	11	9.56	0.06135
GO:0044700	single organism signaling	5550	65	46.95	0.06153
GO:0006400	tRNA modification	43	1	0.36	0.06174
GO:0043331	response to dsRNA	470	6	3.98	0.06179
GO:0070918	production of small RNA involved in gene silencing by RNA	470	6	3.98	0.06179
GO:0031050	dsRNA fragmentation	470	6	3.98	0.06179
GO:0071359	cellular response to dsRNA	470	6	3.98	0.06179
GO:0006521	regulation of cellular amino acid metabolic process	54	0	0.46	0.0619
GO:0033238	regulation of cellular amine metabolic process	54	0	0.46	0.0619
GO:0006813	potassium ion transport	196	5	1.66	0.06199
GO:0051026	chiasma assembly	21	0	0.18	0.06239
GO:0043414	macromolecule methylation	1189	14	10.06	0.06261
GO:0048446	petal morphogenesis	139	2	1.18	0.06277
GO:0071554	cell wall organization or biogenesis	3595	33	30.41	0.06287
GO:0071249	cellular response to nitrate	47	0	0.4	0.06299
GO:0016042	lipid catabolic process	721	4	6.1	0.06312
GO:0048455	stamen formation	146	2	1.24	0.06325
GO:0097305	response to alcohol	3053	11	25.83	0.06329
GO:0009851	auxin biosynthetic process	336	5	2.84	0.06338
GO:0030258	lipid modification	479	3	4.05	0.06345
GO:0042176	regulation of protein catabolic process	74	0	0.63	0.06355
GO:0044003	modification by symbiont of host morphology or physiology	366	4	3.1	0.06363
GO:0009683	indoleacetic acid metabolic process	292	5	2.47	0.06381
GO:0009112	nucleobase metabolic process	38	1	0.32	0.06388
GO:0060968	regulation of gene silencing	50	0	0.42	0.06446
GO:0006546	glycine catabolic process	153	2	1.29	0.06468
GO:0048833	specification of floral organ number	73	0	0.62	0.06504
GO:0051261	protein depolymerization	58	0	0.49	0.06506
GO:0009850	auxin metabolic process	435	6	3.68	0.06516
GO:0010589	leaf proximal/distal pattern formation	18	0	0.15	0.06601
GO:0010090	trichome morphogenesis	543	1	4.59	0.06609
GO:0009074	aromatic amino acid family catabolic process	211	4	1.79	0.06612
GO:0031396	regulation of protein ubiquitination	6	0	0.05	0.06619
GO:0048832	specification of organ number	86	0	0.73	0.06634
GO:0080183	response to photooxidative stress	7	0	0.06	0.06634
GO:0045022	early endosome to late endosome transport	7	0	0.06	0.06642
GO:0009691	cytokinin biosynthetic process	121	1	1.02	0.06659
GO:0005991	trehalose metabolic process	39	0	0.33	0.06664
GO:0015672	monovalent inorganic cation transport	774	11	6.55	0.06666
GO:0071497	cellular response to freezing	50	0	0.42	0.06671
GO:0055067	monovalent inorganic cation homeostasis	90	2	0.76	0.06684
GO:0090068	positive regulation of cell cycle process	33	0	0.28	0.06701
GO:0051607	defense response to virus	330	3	2.79	0.06709
GO:0016114	terpenoid biosynthetic process	963	11	8.15	0.06744
GO:0051252	regulation of RNA metabolic process	3288	27	27.82	0.06751
GO:0009612	response to mechanical stimulus	204	5	1.73	0.06777
GO:0032950	regulation of beta-glucan metabolic process	32	1	0.27	0.06782
GO:0032951	regulation of beta-glucan biosynthetic process	32	1	0.27	0.06782
GO:0009608	response to symbiont	125	1	1.06	0.06784
GO:0044248	cellular catabolic process	3488	32	29.51	0.06836
GO:0015994	chlorophyll metabolic process	564	9	4.77	0.06857
GO:0048236	plant-type spore development	191	0	1.62	0.06863
GO:0009668	plastid membrane organization	405	3	3.43	0.06872
GO:0010027	thylakoid membrane organization	405	3	3.43	0.06872
GO:0001708	cell fate specification	315	2	2.66	0.06875
GO:0000375	RNA splicing, via transesterification reactions	284	4	2.4	0.0688
GO:0000377	RNA splicing, via transesterification reactions with bulged adenosine as nucleophile	284	4	2.4	0.0688
GO:0015748	organophosphate ester transport	279	1	2.36	0.06891
GO:0042073	intraciliary transport	15	0	0.13	0.069
GO:0030705	cytoskeleton-dependent intracellular transport	15	0	0.13	0.069
GO:0035720	intraciliary anterograde transport	15	0	0.13	0.069
GO:0010970	microtubule-based transport	15	0	0.13	0.069
GO:0043480	pigment accumulation in tissues	413	6	3.49	0.06936
GO:0043481	anthocyanin accumulation in tissues in response to UV light	413	6	3.49	0.06936
GO:0043476	pigment accumulation	413	6	3.49	0.06936
GO:0043478	pigment accumulation in response to UV light	413	6	3.49	0.06936
GO:0043479	pigment accumulation in tissues in response to UV light	413	6	3.49	0.06936
GO:0044283	small molecule biosynthetic process	3638	46	30.78	0.06963
GO:0010540	basipetal auxin transport	111	3	0.94	0.06995
GO:1901135	carbohydrate derivative metabolic process	2922	30	24.72	0.07012
GO:1902582	single-organism intracellular transport	2717	25	22.99	0.07035
GO:0006555	methionine metabolic process	237	3	2.01	0.0705
GO:0030029	actin filament-based process	559	6	4.73	0.07073
GO:0051247	positive regulation of protein metabolic process	268	0	2.27	0.07085
GO:0008104	protein localization	2695	28	22.8	0.07098
GO:0010014	meristem initiation	525	2	4.44	0.07138
GO:0051640	organelle localization	316	5	2.67	0.07166
GO:0032101	regulation of response to external stimulus	160	3	1.35	0.07177
GO:0022403	cell cycle phase	46	0	0.39	0.07207
GO:0044848	biological phase	46	0	0.39	0.07207
GO:0007059	chromosome segregation	382	2	3.23	0.07216
GO:0007034	vacuolar transport	356	5	3.01	0.07221
GO:0090239	regulation of histone H4 acetylation	21	0	0.18	0.07222
GO:0006084	acetyl-CoA metabolic process	226	3	1.91	0.07251
GO:0032446	protein modification by small protein conjugation	709	6	6	0.07254
GO:2000379	positive regulation of reactive oxygen species metabolic process	6	0	0.05	0.07284
GO:0034613	cellular protein localization	2363	21	19.99	0.0733
GO:0051258	protein polymerization	563	6	4.76	0.07349
GO:0006074	(1->3)-beta-D-glucan metabolic process	45	0	0.38	0.0736
GO:0006075	(1->3)-beta-D-glucan biosynthetic process	45	0	0.38	0.0736
GO:0008361	regulation of cell size	286	4	2.42	0.07377
GO:0002831	regulation of response to biotic stimulus	151	2	1.28	0.07391
GO:0016567	protein ubiquitination	683	6	5.78	0.07449
GO:0009786	regulation of asymmetric cell division	30	1	0.25	0.0745
GO:0043200	response to amino acid	98	0	0.83	0.0745
GO:0006809	nitric oxide biosynthetic process	25	0	0.21	0.07454
GO:1901941	(+)-epi-alpha-bisabolol metabolic process	10	1	0.08	0.0746
GO:1901943	(+)-epi-alpha-bisabolol biosynthetic process	10	1	0.08	0.0746
GO:0051050	positive regulation of transport	14	0	0.12	0.07461
GO:0051325	interphase	45	0	0.38	0.07467
GO:0051329	mitotic interphase	45	0	0.38	0.07467
GO:0051319	G2 phase	45	0	0.38	0.07467
GO:0000085	mitotic G2 phase	45	0	0.38	0.07467
GO:0010375	stomatal complex patterning	27	0	0.23	0.07509
GO:0048444	floral organ morphogenesis	702	5	5.94	0.07542
GO:0048563	post-embryonic organ morphogenesis	702	5	5.94	0.07542
GO:0040034	regulation of development, heterochronic	240	0	2.03	0.07564
GO:0006644	phospholipid metabolic process	831	11	7.03	0.07572
GO:0072507	divalent inorganic cation homeostasis	119	0	1.01	0.07593
GO:2000023	regulation of lateral root development	31	0	0.26	0.07644
GO:0048831	regulation of shoot system development	1247	7	10.55	0.07671
GO:0030308	negative regulation of cell growth	19	0	0.16	0.0771
GO:0008652	cellular amino acid biosynthetic process	1328	22	11.23	0.07714
GO:0006544	glycine metabolic process	154	2	1.3	0.07719
GO:0002682	regulation of immune system process	1781	18	15.07	0.07723
GO:0010344	seed oilbody biogenesis	16	0	0.14	0.07741
GO:0009554	megasporogenesis	13	0	0.11	0.07801
GO:0005986	sucrose biosynthetic process	49	0	0.41	0.0782
GO:0016093	polyprenol metabolic process	25	1	0.21	0.07951
GO:0016094	polyprenol biosynthetic process	25	1	0.21	0.07951
GO:0019348	dolichol metabolic process	25	1	0.21	0.07951
GO:0019408	dolichol biosynthetic process	25	1	0.21	0.07951
GO:0046501	protoporphyrinogen IX metabolic process	14	0	0.12	0.07992
GO:0006782	protoporphyrinogen IX biosynthetic process	14	0	0.12	0.07992
GO:0046173	polyol biosynthetic process	145	3	1.23	0.08003
GO:0016226	iron-sulfur cluster assembly	180	2	1.52	0.08021
GO:0031163	metallo-sulfur cluster assembly	180	2	1.52	0.08021
GO:0048585	negative regulation of response to stimulus	1170	10	9.9	0.08022
GO:0005977	glycogen metabolic process	11	0	0.09	0.08031
GO:0005978	glycogen biosynthetic process	11	0	0.09	0.08031
GO:0006112	energy reserve metabolic process	11	0	0.09	0.08031
GO:0006812	cation transport	2196	23	18.58	0.08035
GO:0030104	water homeostasis	55	1	0.47	0.08043
GO:1902580	single-organism cellular localization	1517	12	12.83	0.08047
GO:1902578	single-organism localization	1517	12	12.83	0.08047
GO:0008037	cell recognition	23	0	0.19	0.08082
GO:0048544	recognition of pollen	23	0	0.19	0.08082
GO:0051788	response to misfolded protein	430	0	3.64	0.08115
GO:0016579	protein deubiquitination	112	1	0.95	0.08149
GO:0009642	response to light intensity	667	8	5.64	0.08173
GO:0009098	leucine biosynthetic process	9	0	0.08	0.08192
GO:0046274	lignin catabolic process	35	0	0.3	0.08215
GO:1901659	glycosyl compound biosynthetic process	760	5	6.43	0.08226
GO:0032922	circadian regulation of gene expression	23	0	0.19	0.08229
GO:0046368	GDP-L-fucose metabolic process	20	0	0.17	0.08252
GO:0042350	GDP-L-fucose biosynthetic process	20	0	0.17	0.08252
GO:0009225	nucleotide-sugar metabolic process	80	4	0.68	0.08259
GO:0051501	diterpene phytoalexin metabolic process	25	0	0.21	0.08267
GO:0015931	nucleobase-containing compound transport	448	1	3.79	0.08272
GO:0033506	glucosinolate biosynthetic process from homomethionine	7	0	0.06	0.08273
GO:0033321	homomethionine metabolic process	7	0	0.06	0.08273
GO:0048527	lateral root development	647	5	5.47	0.08295
GO:0010094	specification of carpel identity	19	0	0.16	0.0836
GO:0043266	regulation of potassium ion transport	27	3	0.23	0.08361
GO:0010959	regulation of metal ion transport	41	4	0.35	0.0837
GO:0051592	response to calcium ion	41	5	0.35	0.08382
GO:0006816	calcium ion transport	338	3	2.86	0.08398
GO:0009226	nucleotide-sugar biosynthetic process	60	1	0.51	0.08413
GO:1901564	organonitrogen compound metabolic process	4501	46	38.08	0.08418
GO:0006302	double-strand break repair	166	2	1.4	0.08439
GO:0019725	cellular homeostasis	726	6	6.14	0.08463
GO:0048439	flower morphogenesis	168	0	1.42	0.08486
GO:1902039	negative regulation of seed dormancy process	6	0	0.05	0.08487
GO:0051235	maintenance of location	245	3	2.07	0.08499
GO:0008614	pyridoxine metabolic process	10	0	0.08	0.08508
GO:0008615	pyridoxine biosynthetic process	10	0	0.08	0.08508
GO:0042439	ethanolamine-containing compound metabolic process	49	0	0.41	0.08525
GO:0006829	zinc ion transport	14	0	0.12	0.08545
GO:0045226	extracellular polysaccharide biosynthetic process	10	0	0.08	0.08589
GO:0046379	extracellular polysaccharide metabolic process	10	0	0.08	0.08589
GO:0043241	protein complex disassembly	117	0	0.99	0.08593
GO:0032984	macromolecular complex disassembly	117	0	0.99	0.08593
GO:0010480	microsporocyte differentiation	58	0	0.49	0.08623
GO:0048533	sporocyte differentiation	58	0	0.49	0.08623
GO:0007187	G-protein coupled receptor signaling pathway, coupled to cyclic nucleotide second messenger	7	0	0.06	0.08642
GO:0007188	adenylate cyclase-modulating G-protein coupled receptor signaling pathway	7	0	0.06	0.08642
GO:0007031	peroxisome organization	269	0	2.28	0.08649
GO:0042873	aldonate transport	7	0	0.06	0.08668
GO:0035436	triose phosphate transmembrane transport	7	0	0.06	0.08668
GO:0015713	phosphoglycerate transport	7	0	0.06	0.08668
GO:0015717	triose phosphate transport	7	0	0.06	0.08668
GO:0071103	DNA conformation change	207	0	1.75	0.08669
GO:0030042	actin filament depolymerization	53	0	0.45	0.08685
GO:0080129	proteasome core complex assembly	288	0	2.44	0.08693
GO:0009645	response to low light intensity stimulus	32	0	0.27	0.08734
GO:0006364	rRNA processing	396	3	3.35	0.08737
GO:0071840	cellular component organization or biogenesis	10117	92	85.59	0.08753
GO:0006569	tryptophan catabolic process	195	4	1.65	0.08753
GO:0046218	indolalkylamine catabolic process	195	4	1.65	0.08753
GO:0000188	inactivation of MAPK activity	6	0	0.05	0.08757
GO:0009314	response to radiation	3692	35	31.23	0.08799
GO:0042436	indole-containing compound catabolic process	263	6	2.22	0.08856
GO:0090066	regulation of anatomical structure size	570	5	4.82	0.08867
GO:0032535	regulation of cellular component size	570	5	4.82	0.08867
GO:0046475	glycerophospholipid catabolic process	14	0	0.12	0.08881
GO:0034638	phosphatidylcholine catabolic process	14	0	0.12	0.08881
GO:2000037	regulation of stomatal complex patterning	24	0	0.2	0.08882
GO:0030865	cortical cytoskeleton organization	121	1	1.02	0.08935
GO:0048469	cell maturation	1261	15	10.67	0.08948
GO:0006537	glutamate biosynthetic process	11	0	0.09	0.08957
GO:0043289	apocarotenoid biosynthetic process	109	1	0.92	0.08965
GO:0042539	hypotonic salinity response	16	2	0.14	0.08967
GO:0006971	hypotonic response	16	2	0.14	0.08967
GO:0048504	regulation of timing of organ formation	35	0	0.3	0.08974
GO:0010197	polar nucleus fusion	28	0	0.24	0.08984
GO:0070887	cellular response to chemical stimulus	5381	54	45.52	0.08995
GO:0097034	mitochondrial respiratory chain complex IV biogenesis	7	0	0.06	0.09028
GO:0071230	cellular response to amino acid stimulus	14	0	0.12	0.09055
GO:0002376	immune system process	3637	47	30.77	0.09068
GO:0009070	serine family amino acid biosynthetic process	440	15	3.72	0.09071
GO:0009648	photoperiodism	443	3	3.75	0.09074
GO:0042773	ATP synthesis coupled electron transport	61	0	0.52	0.09103
GO:0019359	nicotinamide nucleotide biosynthetic process	13	0	0.11	0.09107
GO:0009306	protein secretion	51	3	0.43	0.09114
GO:0043094	cellular metabolic compound salvage	336	3	2.84	0.09121
GO:0033013	tetrapyrrole metabolic process	618	10	5.23	0.09138
GO:0048764	trichoblast maturation	1258	15	10.64	0.09145
GO:0048765	root hair cell differentiation	1258	15	10.64	0.09145
GO:0044042	glucan metabolic process	1346	9	11.39	0.09168
GO:0006073	cellular glucan metabolic process	1346	9	11.39	0.09168
GO:0032197	transposition, RNA-mediated	19	0	0.16	0.09206
GO:0090241	negative regulation of histone H4 acetylation	19	0	0.16	0.09206
GO:0007112	male meiosis cytokinesis	12	0	0.1	0.09216
GO:0010245	radial microtubular system formation	12	0	0.1	0.09216
GO:0033206	meiotic cytokinesis	12	0	0.1	0.09216
GO:0046916	cellular transition metal ion homeostasis	145	0	1.23	0.09225
GO:0071470	cellular response to osmotic stress	139	2	1.18	0.09234
GO:0072337	modified amino acid transport	15	0	0.13	0.09243
GO:0010105	negative regulation of ethylene-activated signaling pathway	76	0	0.64	0.09259
GO:0070298	negative regulation of phosphorelay signal transduction system	76	0	0.64	0.09259
GO:0046822	regulation of nucleocytoplasmic transport	8	0	0.07	0.09281
GO:0046824	positive regulation of nucleocytoplasmic transport	8	0	0.07	0.09281
GO:0046825	regulation of protein export from nucleus	8	0	0.07	0.09281
GO:0046827	positive regulation of protein export from nucleus	8	0	0.07	0.09281
GO:0015995	chlorophyll biosynthetic process	341	7	2.88	0.0934
GO:0071806	protein transmembrane transport	245	1	2.07	0.09353
GO:0065002	intracellular protein transmembrane transport	245	1	2.07	0.09353
GO:0080119	ER body organization	8	0	0.07	0.09362
GO:0032509	endosome transport via multivesicular body sorting pathway	8	0	0.07	0.09362
GO:0051574	positive regulation of histone H3-K9 methylation	21	0	0.18	0.09365
GO:0007018	microtubule-based movement	91	1	0.77	0.09468
GO:0010029	regulation of seed germination	339	4	2.87	0.09543
GO:0032776	DNA methylation on cytosine	20	0	0.17	0.09547
GO:0055080	cation homeostasis	610	3	5.16	0.09568
GO:0022904	respiratory electron transport chain	75	0	0.63	0.09577
GO:0080110	sporopollenin biosynthetic process	56	0	0.47	0.09611
GO:0009934	regulation of meristem structural organization	118	3	1	0.09638
GO:0043244	regulation of protein complex disassembly	89	0	0.75	0.09668
GO:0060255	regulation of macromolecule metabolic process	4809	53	40.68	0.09701
GO:0015712	hexose phosphate transport	6	0	0.05	0.09705
GO:0015714	phosphoenolpyruvate transport	6	0	0.05	0.09705
GO:1901575	organic substance catabolic process	4411	45	37.32	0.09728
GO:0009749	response to glucose	239	3	2.02	0.09734
GO:0019344	cysteine biosynthetic process	433	15	3.66	0.09756
GO:0048508	embryonic meristem development	358	0	3.03	0.09764
GO:0010439	regulation of glucosinolate biosynthetic process	89	0	0.75	0.09808
GO:0042991	transcription factor import into nucleus	95	1	0.8	0.09818
GO:0006505	GPI anchor metabolic process	9	0	0.08	0.09839
GO:0048577	negative regulation of short-day photoperiodism, flowering	32	0	0.27	0.09906
GO:0010438	cellular response to sulfur starvation	76	0	0.64	0.09913
GO:0006873	cellular ion homeostasis	532	4	4.5	0.09931
GO:0010109	regulation of photosynthesis	89	0	0.75	0.09967
GO:0031122	cytoplasmic microtubule organization	118	1	1	0.0997
GO:0050776	regulation of immune response	1765	17	14.93	0.10005
GO:0009658	chloroplast organization	493	5	4.17	0.10025
GO:0016117	carotenoid biosynthetic process	281	3	2.38	0.10044
GO:0016109	tetraterpenoid biosynthetic process	281	3	2.38	0.10044
GO:0032196	transposition	24	0	0.2	0.10058
GO:0009695	jasmonic acid biosynthetic process	393	5	3.32	0.10092
GO:0042743	hydrogen peroxide metabolic process	898	12	7.6	0.10126
GO:0006468	protein phosphorylation	1798	21	15.21	0.10127
GO:0018958	phenol-containing compound metabolic process	814	7	6.89	0.10134
GO:0032879	regulation of localization	924	16	7.82	0.10209
GO:0006793	phosphorus metabolic process	5461	56	46.2	0.10211
GO:0006862	nucleotide transport	259	1	2.19	0.10232
GO:0006096	glycolytic process	620	6	5.25	0.10269
GO:0009992	cellular water homeostasis	30	1	0.25	0.10272
GO:0006574	valine catabolic process	9	0	0.08	0.10276
GO:0010400	rhamnogalacturonan I side chain metabolic process	17	0	0.14	0.10291
GO:0045597	positive regulation of cell differentiation	58	1	0.49	0.10316
GO:0043622	cortical microtubule organization	117	1	0.99	0.1034
GO:0019751	polyol metabolic process	193	3	1.63	0.10351
GO:0009410	response to xenobiotic stimulus	125	2	1.06	0.10355
GO:0009610	response to symbiotic fungus	117	1	0.99	0.1037
GO:0009823	cytokinin catabolic process	14	0	0.12	0.10371
GO:0042447	hormone catabolic process	14	0	0.12	0.10371
GO:0009269	response to desiccation	171	2	1.45	0.10383
GO:0048573	photoperiodism, flowering	422	3	3.57	0.10394
GO:0055069	zinc ion homeostasis	66	0	0.56	0.10398
GO:0060627	regulation of vesicle-mediated transport	15	0	0.13	0.10412
GO:2001252	positive regulation of chromosome organization	87	0	0.74	0.1045
GO:0070919	production of siRNA involved in chromatin silencing by small RNA	9	0	0.08	0.10463
GO:0006625	protein targeting to peroxisome	203	0	1.72	0.10464
GO:0043574	peroxisomal transport	203	0	1.72	0.10464
GO:0072662	protein localization to peroxisome	203	0	1.72	0.10464
GO:0072663	establishment of protein localization to peroxisome	203	0	1.72	0.10464
GO:0055046	microgametogenesis	114	1	0.96	0.10517
GO:0043604	amide biosynthetic process	45	1	0.38	0.10533
GO:0006611	protein export from nucleus	10	0	0.08	0.10533
GO:0006869	lipid transport	261	1	2.21	0.10551
GO:0006778	porphyrin-containing compound metabolic process	616	10	5.21	0.1068
GO:0006308	DNA catabolic process	6	0	0.05	0.10702
GO:2000033	regulation of seed dormancy process	15	0	0.13	0.10718
GO:0051239	regulation of multicellular organismal process	2918	27	24.69	0.10729
GO:0040007	growth	4038	40	34.16	0.10743
GO:0006955	immune response	3366	39	28.48	0.10824
GO:0046903	secretion	121	3	1.02	0.10827
GO:0016072	rRNA metabolic process	403	3	3.41	0.10872
GO:0035556	intracellular signal transduction	1851	22	15.66	0.10884
GO:0010927	cellular component assembly involved in morphogenesis	360	3	3.05	0.10953
GO:0006576	cellular biogenic amine metabolic process	594	10	5.03	0.10975
GO:0035821	modification of morphology or physiology of other organism	397	4	3.36	0.10996
GO:0010107	potassium ion import	41	2	0.35	0.11023
GO:1901940	(-)-exo-alpha-bergamotene biosynthetic process	13	1	0.11	0.11071
GO:1901938	(-)-exo-alpha-bergamotene metabolic process	13	1	0.11	0.11071
GO:0009631	cold acclimation	105	0	0.89	0.11079
GO:0006928	cellular component movement	246	5	2.08	0.11086
GO:0000288	nuclear-transcribed mRNA catabolic process, deadenylation-dependent decay	27	0	0.23	0.11112
GO:0030003	cellular cation homeostasis	521	3	4.41	0.1113
GO:0008283	cell proliferation	675	3	5.71	0.1117
GO:0009736	cytokinin-activated signaling pathway	195	0	1.65	0.11193
GO:0090421	embryonic meristem initiation	178	0	1.51	0.11262
GO:0051188	cofactor biosynthetic process	587	8	4.97	0.11268
GO:0022618	ribonucleoprotein complex assembly	45	1	0.38	0.11286
GO:0071826	ribonucleoprotein complex subunit organization	45	1	0.38	0.11286
GO:0009250	glucan biosynthetic process	700	4	5.92	0.11302
GO:0055081	anion homeostasis	109	2	0.92	0.11337
GO:0016558	protein import into peroxisome matrix	201	0	1.7	0.11447
GO:0005992	trehalose biosynthetic process	36	0	0.3	0.11447
GO:0003156	regulation of organ formation	38	0	0.32	0.11512
GO:0009607	response to biotic stimulus	5420	57	45.85	0.11533
GO:0044743	intracellular protein transmembrane import	240	1	2.03	0.11555
GO:0051186	cofactor metabolic process	1341	17	11.34	0.11567
GO:2000032	regulation of secondary shoot formation	15	0	0.13	0.11571
GO:0060688	regulation of morphogenesis of a branching structure	15	0	0.13	0.11571
GO:0043631	RNA polyadenylation	18	0	0.15	0.11593
GO:0009798	axis specification	456	1	3.86	0.11607
GO:0006119	oxidative phosphorylation	62	0	0.52	0.11644
GO:0098655	cation transmembrane transport	363	6	3.07	0.11648
GO:1903409	reactive oxygen species biosynthetic process	169	1	1.43	0.11666
GO:0050665	hydrogen peroxide biosynthetic process	169	1	1.43	0.11666
GO:0046068	cGMP metabolic process	31	0	0.26	0.11667
GO:0006884	cell volume homeostasis	31	1	0.26	0.11667
GO:0052652	cyclic purine nucleotide metabolic process	31	0	0.26	0.11667
GO:0006182	cGMP biosynthetic process	31	0	0.26	0.11667
GO:0031146	SCF-dependent proteasomal ubiquitin-dependent protein catabolic process	19	0	0.16	0.11802
GO:0007264	small GTPase mediated signal transduction	151	1	1.28	0.11832
GO:0032103	positive regulation of response to external stimulus	8	1	0.07	0.1184
GO:0002239	response to oomycetes	59	0	0.5	0.12014
GO:0001578	microtubule bundle formation	31	0	0.26	0.12029
GO:0055076	transition metal ion homeostasis	184	0	1.56	0.12072
GO:0009688	abscisic acid biosynthetic process	108	1	0.91	0.12101
GO:2000024	regulation of leaf development	69	0	0.58	0.12119
GO:0045824	negative regulation of innate immune response	9	0	0.08	0.12142
GO:0050777	negative regulation of immune response	9	0	0.08	0.12142
GO:0015851	nucleobase transport	193	0	1.63	0.12221
GO:0010246	rhamnogalacturonan I biosynthetic process	6	0	0.05	0.12413
GO:0007129	synapsis	114	1	0.96	0.12431
GO:0006863	purine nucleobase transport	192	0	1.62	0.12432
GO:0006534	cysteine metabolic process	447	15	3.78	0.12466
GO:0031279	regulation of cyclase activity	6	0	0.05	0.12487
GO:1902171	regulation of tocopherol cyclase activity	6	0	0.05	0.12487
GO:0007169	transmembrane receptor protein tyrosine kinase signaling pathway	168	3	1.42	0.12511
GO:0044030	regulation of DNA methylation	23	0	0.19	0.12538
GO:0006801	superoxide metabolic process	33	0	0.28	0.12559
GO:0080135	regulation of cellular response to stress	1195	11	10.11	0.12578
GO:0051570	regulation of histone H3-K9 methylation	24	0	0.2	0.12611
GO:2000280	regulation of root development	198	1	1.68	0.12626
GO:0033014	tetrapyrrole biosynthetic process	392	8	3.32	0.12629
GO:2000377	regulation of reactive oxygen species metabolic process	543	5	4.59	0.12688
GO:2001057	reactive nitrogen species metabolic process	21	0	0.18	0.1276
GO:0042126	nitrate metabolic process	21	0	0.18	0.1276
GO:0042128	nitrate assimilation	21	0	0.18	0.1276
GO:0032952	regulation of (1->3)-beta-D-glucan metabolic process	28	0	0.24	0.12791
GO:0032953	regulation of (1->3)-beta-D-glucan biosynthetic process	28	0	0.24	0.12791
GO:0034214	protein hexamerization	7	1	0.06	0.12803
GO:0016444	somatic cell DNA recombination	38	1	0.32	0.12832
GO:0006508	proteolysis	1494	7	12.64	0.12858
GO:0010588	cotyledon vascular tissue pattern formation	175	0	1.48	0.12891
GO:0046132	pyrimidine ribonucleoside biosynthetic process	35	1	0.3	0.12992
GO:0046134	pyrimidine nucleoside biosynthetic process	35	1	0.3	0.12992
GO:0046049	UMP metabolic process	23	1	0.19	0.13032
GO:0009174	pyrimidine ribonucleoside monophosphate biosynthetic process	23	1	0.19	0.13032
GO:0006222	UMP biosynthetic process	23	1	0.19	0.13032
GO:0071370	cellular response to gibberellin stimulus	336	4	2.84	0.1307
GO:0080143	regulation of amino acid export	7	0	0.06	0.13139
GO:0051952	regulation of amine transport	7	0	0.06	0.13139
GO:0051955	regulation of amino acid transport	7	0	0.06	0.13139
GO:0032890	regulation of organic acid transport	7	0	0.06	0.13139
GO:0003333	amino acid transmembrane transport	43	0	0.36	0.13142
GO:0070542	response to fatty acid	15	0	0.13	0.13149
GO:0071398	cellular response to fatty acid	15	0	0.13	0.13149
GO:0009266	response to temperature stimulus	2678	31	22.66	0.13162
GO:1901617	organic hydroxy compound biosynthetic process	1770	22	14.97	0.13177
GO:0080134	regulation of response to stress	2350	30	19.88	0.13193
GO:0010351	lithium ion transport	90	1	0.76	0.13227
GO:1901657	glycosyl compound metabolic process	1397	10	11.82	0.13297
GO:0042398	cellular modified amino acid biosynthetic process	251	4	2.12	0.1332
GO:1900618	regulation of shoot system morphogenesis	17	0	0.14	0.1338
GO:1902645	tertiary alcohol biosynthetic process	109	1	0.92	0.13419
GO:0010192	mucilage biosynthetic process	100	0	0.85	0.13464
GO:0071495	cellular response to endogenous stimulus	3359	27	28.42	0.13492
GO:0006580	ethanolamine metabolic process	12	0	0.1	0.13519
GO:0006575	cellular modified amino acid metabolic process	339	5	2.87	0.13529
GO:0043692	monoterpene metabolic process	18	1	0.15	0.13604
GO:0043693	monoterpene biosynthetic process	18	1	0.15	0.13604
GO:0071822	protein complex subunit organization	1862	16	15.75	0.1361
GO:0006270	DNA replication initiation	94	2	0.8	0.1361
GO:0009068	aspartate family amino acid catabolic process	13	0	0.11	0.13715
GO:0051289	protein homotetramerization	15	1	0.13	0.13728
GO:0045682	regulation of epidermis development	67	1	0.57	0.13752
GO:0032011	ARF protein signal transduction	30	0	0.25	0.1388
GO:0032012	regulation of ARF protein signal transduction	30	0	0.25	0.1388
GO:0035725	sodium ion transmembrane transport	40	0	0.34	0.13915
GO:0070192	chromosome organization involved in meiosis	116	1	0.98	0.13948
GO:0023052	signaling	5558	65	47.02	0.13972
GO:0009152	purine ribonucleotide biosynthetic process	222	1	1.88	0.14007
GO:0046901	tetrahydrofolylpolyglutamate biosynthetic process	6	0	0.05	0.14019
GO:2001251	negative regulation of chromosome organization	24	0	0.2	0.14024
GO:0006446	regulation of translational initiation	30	0	0.25	0.14061
GO:0044707	single-multicellular organism process	10486	92	88.71	0.14066
GO:0000710	meiotic mismatch repair	9	0	0.08	0.14151
GO:0009959	negative gravitropism	22	0	0.19	0.14176
GO:0046036	CTP metabolic process	13	1	0.11	0.14201
GO:0009148	pyrimidine nucleoside triphosphate biosynthetic process	13	1	0.11	0.14201
GO:0009208	pyrimidine ribonucleoside triphosphate metabolic process	13	1	0.11	0.14201
GO:0009209	pyrimidine ribonucleoside triphosphate biosynthetic process	13	1	0.11	0.14201
GO:0006241	CTP biosynthetic process	13	1	0.11	0.14201
GO:0009799	specification of symmetry	377	2	3.19	0.14209
GO:0030004	cellular monovalent inorganic cation homeostasis	53	2	0.45	0.14215
GO:0080136	priming of cellular response to stress	17	0	0.14	0.14218
GO:0042335	cuticle development	282	1	2.39	0.14234
GO:0031537	regulation of anthocyanin metabolic process	141	1	1.19	0.14235
GO:0009660	amyloplast organization	14	0	0.12	0.14334
GO:0048858	cell projection morphogenesis	22	0	0.19	0.14346
GO:0044458	motile cilium assembly	22	0	0.19	0.14346
GO:0042384	cilium assembly	22	0	0.19	0.14346
GO:0060271	cilium morphogenesis	22	0	0.19	0.14346
GO:0032990	cell part morphogenesis	22	0	0.19	0.14346
GO:0030031	cell projection assembly	22	0	0.19	0.14346
GO:0000278	mitotic cell cycle	863	7	7.3	0.14371
GO:0009963	positive regulation of flavonoid biosynthetic process	332	6	2.81	0.14374
GO:0006351	transcription, DNA-templated	3623	31	30.65	0.14379
GO:0006450	regulation of translational fidelity	12	0	0.1	0.14394
GO:0048354	mucilage biosynthetic process involved in seed coat development	91	0	0.77	0.14399
GO:0032774	RNA biosynthetic process	3628	31	30.69	0.14409
GO:0009745	sucrose mediated signaling	9	0	0.08	0.14457
GO:0009958	positive gravitropism	169	4	1.43	0.14473
GO:0071941	nitrogen cycle metabolic process	33	0	0.28	0.14489
GO:0034605	cellular response to heat	122	3	1.03	0.14549
GO:0001510	RNA methylation	301	4	2.55	0.14595
GO:0002460	adaptive immune response based on somatic recombination of immune receptors built from immunoglobulin superfamily domains	17	0	0.14	0.14599
GO:0019724	B cell mediated immunity	17	0	0.14	0.14599
GO:0002443	leukocyte mediated immunity	17	0	0.14	0.14599
GO:0002449	lymphocyte mediated immunity	17	0	0.14	0.14599
GO:0002437	inflammatory response to antigenic stimulus	17	0	0.14	0.14599
GO:0002438	acute inflammatory response to antigenic stimulus	17	0	0.14	0.14599
GO:0016064	immunoglobulin mediated immune response	17	0	0.14	0.14599
GO:0016068	type I hypersensitivity	17	0	0.14	0.14599
GO:0002250	adaptive immune response	17	0	0.14	0.14599
GO:0002524	hypersensitivity	17	0	0.14	0.14599
GO:0002526	acute inflammatory response	17	0	0.14	0.14599
GO:0009789	positive regulation of abscisic acid-activated signaling pathway	111	0	0.94	0.14688
GO:0006344	maintenance of chromatin silencing	20	0	0.17	0.14695
GO:1901421	positive regulation of response to alcohol	188	0	1.59	0.14699
GO:0071248	cellular response to metal ion	198	4	1.68	0.14782
GO:0009800	cinnamic acid biosynthetic process	102	0	0.86	0.1481
GO:0009803	cinnamic acid metabolic process	102	0	0.86	0.1481
GO:0010421	hydrogen peroxide-mediated programmed cell death	27	0	0.23	0.14928
GO:0036474	cell death in response to hydrogen peroxide	27	0	0.23	0.14928
GO:0090355	positive regulation of auxin metabolic process	29	0	0.25	0.14939
GO:0032502	developmental process	11149	99	94.32	0.14957
GO:0016024	CDP-diacylglycerol biosynthetic process	8	0	0.07	0.14967
GO:0046341	CDP-diacylglycerol metabolic process	8	0	0.07	0.14967
GO:0048453	sepal formation	92	2	0.78	0.14973
GO:0048447	sepal morphogenesis	92	2	0.78	0.14973
GO:0071368	cellular response to cytokinin stimulus	208	1	1.76	0.14984
GO:0006144	purine nucleobase metabolic process	19	0	0.16	0.1509
GO:0019856	pyrimidine nucleobase biosynthetic process	16	1	0.14	0.1516
GO:0052546	cell wall pectin metabolic process	249	4	2.11	0.15162
GO:0009312	oligosaccharide biosynthetic process	105	0	0.89	0.15167
GO:0061024	membrane organization	1534	14	12.98	0.15181
GO:0009915	phloem sucrose loading	9	0	0.08	0.15189
GO:0046620	regulation of organ growth	25	0	0.21	0.15195
GO:0006596	polyamine biosynthetic process	34	0	0.29	0.15205
GO:0060284	regulation of cell development	118	3	1	0.15248
GO:1902023	L-arginine transport	14	0	0.12	0.15291
GO:0043091	L-arginine import	14	0	0.12	0.15291
GO:0090467	arginine import	14	0	0.12	0.15291
GO:0042775	mitochondrial ATP synthesis coupled electron transport	39	0	0.33	0.1534
GO:0034051	negative regulation of plant-type hypersensitive response	8	0	0.07	0.15348
GO:0010206	photosystem II repair	42	1	0.36	0.15408
GO:0030091	protein repair	42	1	0.36	0.15408
GO:0009124	nucleoside monophosphate biosynthetic process	196	3	1.66	0.15412
GO:0032258	CVT pathway	6	0	0.05	0.15418
GO:0051168	nuclear export	160	0	1.35	0.15422
GO:1901879	regulation of protein depolymerization	43	0	0.36	0.15433
GO:0010265	SCF complex assembly	18	0	0.15	0.15507
GO:0007067	mitotic nuclear division	161	0	1.36	0.1552
GO:0007167	enzyme linked receptor protein signaling pathway	170	3	1.44	0.15526
GO:0009647	skotomorphogenesis	16	0	0.14	0.15606
GO:0009866	induced systemic resistance, ethylene mediated signaling pathway	11	0	0.09	0.15638
GO:0046189	phenol-containing compound biosynthetic process	717	6	6.07	0.15712
GO:0042752	regulation of circadian rhythm	211	1	1.79	0.15752
GO:0010305	leaf vascular tissue pattern formation	235	2	1.99	0.15787
GO:0044782	cilium organization	50	0	0.42	0.15787
GO:0033397	zeatin metabolic process	50	0	0.42	0.15838
GO:0033398	zeatin biosynthetic process	50	0	0.42	0.15838
GO:0033466	trans-zeatin biosynthetic process	50	0	0.42	0.15838
GO:0033400	trans-zeatin metabolic process	50	0	0.42	0.15838
GO:0009853	photorespiration	307	2	2.6	0.15848
GO:1903046	meiotic cell cycle process	396	4	3.35	0.15853
GO:0046467	membrane lipid biosynthetic process	333	4	2.82	0.15945
GO:0052545	callose localization	550	4	4.65	0.15962
GO:0010394	homogalacturonan metabolic process	21	0	0.18	0.16006
GO:0006587	serotonin biosynthetic process from tryptophan	6	0	0.05	0.16048
GO:0006588	activation of tryptophan 5-monooxygenase activity	6	0	0.05	0.16048
GO:0032768	regulation of monooxygenase activity	6	0	0.05	0.16048
GO:0032770	positive regulation of monooxygenase activity	6	0	0.05	0.16048
GO:0042427	serotonin biosynthetic process	6	0	0.05	0.16048
GO:0042428	serotonin metabolic process	6	0	0.05	0.16048
GO:0048645	organ formation	989	6	8.37	0.16053
GO:0070972	protein localization to endoplasmic reticulum	42	0	0.36	0.16101
GO:0009558	embryo sac cellularization	35	1	0.3	0.16109
GO:0002229	defense response to oomycetes	56	0	0.47	0.16128
GO:0009438	methylglyoxal metabolic process	131	3	1.11	0.1613
GO:0051596	methylglyoxal catabolic process	131	3	1.11	0.1613
GO:0009834	plant-type secondary cell wall biogenesis	204	0	1.73	0.16171
GO:0034660	ncRNA metabolic process	668	5	5.65	0.16175
GO:0032270	positive regulation of cellular protein metabolic process	206	0	1.74	0.16189
GO:0045490	pectin catabolic process	108	3	0.91	0.16196
GO:0007020	microtubule nucleation	233	4	1.97	0.1622
GO:0034644	cellular response to UV	27	0	0.23	0.16256
GO:0010769	regulation of cell morphogenesis involved in differentiation	117	3	0.99	0.1626
GO:0000304	response to singlet oxygen	17	0	0.14	0.1628
GO:0016553	base conversion or substitution editing	125	1	1.06	0.16305
GO:0051568	histone H3-K4 methylation	47	0	0.4	0.16407
GO:0031349	positive regulation of defense response	472	4	3.99	0.1641
GO:2000031	regulation of salicylic acid mediated signaling pathway	71	0	0.6	0.16458
GO:0072527	pyrimidine-containing compound metabolic process	283	3	2.39	0.16467
GO:0000724	double-strand break repair via homologous recombination	110	1	0.93	0.16478
GO:0000725	recombinational repair	110	1	0.93	0.16478
GO:0050684	regulation of mRNA processing	22	1	0.19	0.1648
GO:0080127	fruit septum development	8	0	0.07	0.16588
GO:0047484	regulation of response to osmotic stress	31	0	0.26	0.16664
GO:0034311	diol metabolic process	9	0	0.08	0.16755
GO:0034312	diol biosynthetic process	9	0	0.08	0.16755
GO:0043467	regulation of generation of precursor metabolites and energy	97	0	0.82	0.16756
GO:0006265	DNA topological change	17	0	0.14	0.16804
GO:0042343	indole glucosinolate metabolic process	174	2	1.47	0.16822
GO:0009156	ribonucleoside monophosphate biosynthetic process	192	3	1.62	0.16829
GO:0006206	pyrimidine nucleobase metabolic process	19	1	0.16	0.16846
GO:0032870	cellular response to hormone stimulus	3335	27	28.21	0.16892
GO:0031123	RNA 3'-end processing	57	0	0.48	0.16925
GO:0043624	cellular protein complex disassembly	78	0	0.66	0.16985
GO:0032880	regulation of protein localization	260	4	2.2	0.17068
GO:0006406	mRNA export from nucleus	141	0	1.19	0.17095
GO:0052386	cell wall thickening	420	5	3.55	0.1714
GO:0031109	microtubule polymerization or depolymerization	239	4	2.02	0.17322
GO:0009560	embryo sac egg cell differentiation	146	0	1.24	0.17322
GO:0080092	regulation of pollen tube growth	116	3	0.98	0.17327
GO:0010037	response to carbon dioxide	53	0	0.45	0.17337
GO:1900424	regulation of defense response to bacterium	54	1	0.46	0.17342
GO:0008033	tRNA processing	91	1	0.77	0.17345
GO:0030834	regulation of actin filament depolymerization	38	0	0.32	0.1735
GO:0080036	regulation of cytokinin-activated signaling pathway	14	0	0.12	0.1735
GO:0033044	regulation of chromosome organization	293	1	2.48	0.17386
GO:0016554	cytidine to uridine editing	110	1	0.93	0.17399
GO:0034720	histone H3-K4 demethylation	10	0	0.08	0.17434
GO:0010289	homogalacturonan biosynthetic process	20	0	0.17	0.17466
GO:0051049	regulation of transport	736	13	6.23	0.17486
GO:0007029	endoplasmic reticulum organization	17	1	0.14	0.1753
GO:2000242	negative regulation of reproductive process	272	1	2.3	0.17567
GO:0070201	regulation of establishment of protein localization	16	0	0.14	0.17595
GO:0051223	regulation of protein transport	16	0	0.14	0.17595
GO:0046460	neutral lipid biosynthetic process	48	0	0.41	0.17638
GO:0046463	acylglycerol biosynthetic process	48	0	0.41	0.17638
GO:0016926	protein desumoylation	151	1	1.28	0.17698
GO:0006109	regulation of carbohydrate metabolic process	248	1	2.1	0.17751
GO:0051865	protein autoubiquitination	62	1	0.52	0.17775
GO:0007127	meiosis I	352	2	2.98	0.17814
GO:0051193	regulation of cofactor metabolic process	145	3	1.23	0.17865
GO:0007349	cellularization	37	1	0.31	0.17879
GO:0071489	cellular response to red or far red light	196	2	1.66	0.17888
GO:0009638	phototropism	124	3	1.05	0.17938
GO:0046785	microtubule polymerization	234	4	1.98	0.17954
GO:0031408	oxylipin biosynthetic process	110	3	0.93	0.17959
GO:0035195	gene silencing by miRNA	290	4	2.45	0.17962
GO:0051173	positive regulation of nitrogen compound metabolic process	1295	7	10.96	0.17987
GO:1901160	primary amino compound metabolic process	23	0	0.19	0.17998
GO:0002683	negative regulation of immune system process	12	0	0.1	0.18008
GO:0006821	chloride transport	14	0	0.12	0.18055
GO:0006597	spermine biosynthetic process	7	0	0.06	0.18063
GO:0006557	S-adenosylmethioninamine biosynthetic process	7	0	0.06	0.18063
GO:0046499	S-adenosylmethioninamine metabolic process	7	0	0.06	0.18063
GO:0008215	spermine metabolic process	7	0	0.06	0.18063
GO:0022613	ribonucleoprotein complex biogenesis	565	5	4.78	0.18107
GO:0044802	single-organism membrane organization	1524	13	12.89	0.18115
GO:2000693	positive regulation of seed maturation	13	0	0.11	0.18178
GO:0040011	locomotion	83	2	0.7	0.18188
GO:0051814	movement in other organism involved in symbiotic interaction	11	0	0.09	0.18272
GO:0052192	movement in environment of other organism involved in symbiotic interaction	11	0	0.09	0.18272
GO:0052126	movement in host environment	11	0	0.09	0.18272
GO:0044000	movement in host	11	0	0.09	0.18272
GO:0046739	transport of virus in multicellular host	11	0	0.09	0.18272
GO:0065003	macromolecular complex assembly	1728	16	14.62	0.18274
GO:0030912	response to deep water	6	0	0.05	0.18275
GO:0007231	osmosensory signaling pathway	20	0	0.17	0.18283
GO:0010411	xyloglucan metabolic process	67	0	0.57	0.18322
GO:0006882	cellular zinc ion homeostasis	60	0	0.51	0.18341
GO:0072668	tubulin complex biogenesis	8	0	0.07	0.18398
GO:0007021	tubulin complex assembly	8	0	0.07	0.18398
GO:0071514	genetic imprinting	39	0	0.33	0.18404
GO:0006349	regulation of gene expression by genetic imprinting	39	0	0.33	0.18404
GO:0017004	cytochrome complex assembly	20	0	0.17	0.18504
GO:0010017	red or far-red light signaling pathway	194	2	1.64	0.18507
GO:0033037	polysaccharide localization	555	4	4.7	0.18508
GO:2001020	regulation of response to DNA damage stimulus	6	0	0.05	0.18509
GO:0050778	positive regulation of immune response	463	4	3.92	0.18596
GO:0002684	positive regulation of immune system process	463	4	3.92	0.18596
GO:0009163	nucleoside biosynthetic process	205	2	1.73	0.18686
GO:0042455	ribonucleoside biosynthetic process	205	2	1.73	0.18686
GO:1901401	regulation of tetrapyrrole metabolic process	143	3	1.21	0.1869
GO:2000069	regulation of post-embryonic root development	75	0	0.63	0.18691
GO:0042214	terpene metabolic process	215	1	1.82	0.18695
GO:0030048	actin filament-based movement	154	4	1.3	0.18704
GO:0050657	nucleic acid transport	157	0	1.33	0.18715
GO:0050658	RNA transport	157	0	1.33	0.18715
GO:0006403	RNA localization	157	0	1.33	0.18715
GO:0051236	establishment of RNA localization	157	0	1.33	0.18715
GO:1902407	assembly of actomyosin apparatus involved in mitotic cytokinesis	24	0	0.2	0.18759
GO:0000912	assembly of actomyosin apparatus involved in cytokinesis	24	0	0.2	0.18759
GO:0000914	phragmoplast assembly	24	0	0.2	0.18759
GO:0010048	vernalization response	208	0	1.76	0.18903
GO:2000113	negative regulation of cellular macromolecule biosynthetic process	1081	10	9.15	0.18925
GO:0010558	negative regulation of macromolecule biosynthetic process	1081	10	9.15	0.18925
GO:0019243	methylglyoxal catabolic process to D-lactate	129	3	1.09	0.18992
GO:0006089	lactate metabolic process	129	3	1.09	0.18992
GO:0051046	regulation of secretion	12	0	0.1	0.19057
GO:0010345	suberin biosynthetic process	91	2	0.77	0.19086
GO:0090056	regulation of chlorophyll metabolic process	142	3	1.2	0.19116
GO:0043201	response to leucine	45	0	0.38	0.19223
GO:0080052	response to histidine	45	0	0.38	0.19223
GO:0080053	response to phenylalanine	45	0	0.38	0.19223
GO:0006220	pyrimidine nucleotide metabolic process	239	3	2.02	0.19277
GO:0035967	cellular response to topologically incorrect protein	529	6	4.48	0.19281
GO:0034620	cellular response to unfolded protein	529	6	4.48	0.19281
GO:0016571	histone methylation	672	7	5.69	0.19288
GO:0006732	coenzyme metabolic process	863	10	7.3	0.1929
GO:0010115	regulation of abscisic acid biosynthetic process	25	0	0.21	0.1932
GO:0044764	multi-organism cellular process	162	0	1.37	0.19322
GO:0010039	response to iron ion	235	1	1.99	0.19334
GO:0045840	positive regulation of mitosis	6	0	0.05	0.19344
GO:1901293	nucleoside phosphate biosynthetic process	698	6	5.91	0.19364
GO:0009129	pyrimidine nucleoside monophosphate metabolic process	29	1	0.25	0.19365
GO:0015908	fatty acid transport	21	0	0.18	0.19398
GO:0006637	acyl-CoA metabolic process	249	3	2.11	0.19437
GO:0035383	thioester metabolic process	249	3	2.11	0.19437
GO:0051028	mRNA transport	148	0	1.25	0.19446
GO:0010581	regulation of starch biosynthetic process	12	0	0.1	0.19447
GO:0046129	purine ribonucleoside biosynthetic process	178	1	1.51	0.19495
GO:0042451	purine nucleoside biosynthetic process	178	1	1.51	0.19495
GO:0044767	single-organism developmental process	10943	97	92.58	0.19529
GO:0030433	ER-associated ubiquitin-dependent protein catabolic process	23	0	0.19	0.19619
GO:0006397	mRNA processing	494	4	4.18	0.19626
GO:0002238	response to molecule of fungal origin	83	2	0.7	0.1963
GO:0045089	positive regulation of innate immune response	459	4	3.88	0.19658
GO:0006004	fucose metabolic process	14	0	0.12	0.19692
GO:0042353	fucose biosynthetic process	14	0	0.12	0.19692
GO:0065001	specification of axis polarity	375	1	3.17	0.19745
GO:0010078	maintenance of root meristem identity	63	0	0.53	0.1976
GO:0006814	sodium ion transport	76	1	0.64	0.19791
GO:0052746	inositol phosphorylation	8	0	0.07	0.19844
GO:1902170	cellular response to reactive nitrogen species	107	1	0.91	0.19866
GO:0051276	chromosome organization	1894	15	16.02	0.1992
GO:1903311	regulation of mRNA metabolic process	31	1	0.26	0.19987
GO:0010084	specification of organ axis polarity	18	0	0.15	0.2001
GO:0010061	regulation of trichoblast fate specification	11	0	0.09	0.20043
GO:0010057	trichoblast fate specification	11	0	0.09	0.20043
GO:0019481	L-alanine catabolic process, by transamination	7	1	0.06	0.20043
GO:0009057	macromolecule catabolic process	1706	15	14.43	0.20072
GO:0008284	positive regulation of cell proliferation	122	0	1.03	0.20092
GO:0019216	regulation of lipid metabolic process	205	4	1.73	0.20129
GO:0015827	tryptophan transport	12	0	0.1	0.20229
GO:0015810	aspartate transport	12	0	0.1	0.20229
GO:0009165	nucleotide biosynthetic process	696	6	5.89	0.20234
GO:0051938	L-glutamate import	11	0	0.09	0.20241
GO:0031640	killing of cells of other organism	27	0	0.23	0.20297
GO:0044364	disruption of cells of other organism	27	0	0.23	0.20297
GO:0001906	cell killing	27	0	0.23	0.20297
GO:0052542	defense response by callose deposition	474	4	4.01	0.20305
GO:0006207	'de novo' pyrimidine nucleobase biosynthetic process	12	1	0.1	0.20331
GO:0008064	regulation of actin polymerization or depolymerization	298	1	2.52	0.20362
GO:0030832	regulation of actin filament length	298	1	2.52	0.20362
GO:0030833	regulation of actin filament polymerization	298	1	2.52	0.20362
GO:0032956	regulation of actin cytoskeleton organization	298	1	2.52	0.20362
GO:0032970	regulation of actin filament-based process	298	1	2.52	0.20362
GO:0010166	wax metabolic process	164	2	1.39	0.20384
GO:2000904	regulation of starch metabolic process	33	1	0.28	0.20404
GO:2000022	regulation of jasmonic acid mediated signaling pathway	29	0	0.25	0.20406
GO:0009451	RNA modification	815	9	6.89	0.20643
GO:0046113	nucleobase catabolic process	7	0	0.06	0.2068
GO:0043254	regulation of protein complex assembly	299	1	2.53	0.20708
GO:0032271	regulation of protein polymerization	299	1	2.53	0.20708
GO:0015698	inorganic anion transport	862	9	7.29	0.2073
GO:0042548	regulation of photosynthesis, light reaction	71	0	0.6	0.20765
GO:0032352	positive regulation of hormone metabolic process	53	0	0.45	0.20883
GO:0043174	nucleoside salvage	13	1	0.11	0.20892
GO:1901463	regulation of tetrapyrrole biosynthetic process	138	3	1.17	0.2091
GO:0019419	sulfate reduction	6	0	0.05	0.20927
GO:0051347	positive regulation of transferase activity	83	0	0.7	0.20966
GO:0006166	purine ribonucleoside salvage	6	0	0.05	0.20975
GO:0072657	protein localization to membrane	1144	10	9.68	0.20995
GO:0090150	establishment of protein localization to membrane	1144	10	9.68	0.20995
GO:1900151	regulation of nuclear-transcribed mRNA catabolic process, deadenylation-dependent decay	20	0	0.17	0.21024
GO:0061013	regulation of mRNA catabolic process	20	0	0.17	0.21024
GO:0042659	regulation of cell fate specification	15	1	0.13	0.21059
GO:0010196	nonphotochemical quenching	9	1	0.08	0.21121
GO:1990066	energy quenching	9	1	0.08	0.21121
GO:0051656	establishment of organelle localization	246	4	2.08	0.21234
GO:0006066	alcohol metabolic process	1233	17	10.43	0.21315
GO:0032844	regulation of homeostatic process	66	2	0.56	0.21373
GO:0010380	regulation of chlorophyll biosynthetic process	137	3	1.16	0.21383
GO:0032273	positive regulation of protein polymerization	277	1	2.34	0.21458
GO:0030838	positive regulation of actin filament polymerization	277	1	2.34	0.21458
GO:0045010	actin nucleation	277	1	2.34	0.21458
GO:0031334	positive regulation of protein complex assembly	277	1	2.34	0.21458
GO:0007015	actin filament organization	339	2	2.87	0.21584
GO:1900673	olefin metabolic process	298	6	2.52	0.21594
GO:1900674	olefin biosynthetic process	298	6	2.52	0.21594
GO:0044262	cellular carbohydrate metabolic process	2258	13	19.1	0.21641
GO:0060359	response to ammonium ion	10	0	0.08	0.21651
GO:0072522	purine-containing compound biosynthetic process	337	1	2.85	0.2166
GO:0006221	pyrimidine nucleotide biosynthetic process	238	3	2.01	0.21724
GO:0009760	C4 photosynthesis	6	0	0.05	0.21733
GO:0044236	multicellular organismal metabolic process	6	0	0.05	0.21733
GO:0097468	programmed cell death in response to reactive oxygen species	30	0	0.25	0.21822
GO:0036473	cell death in response to oxidative stress	30	0	0.25	0.21822
GO:0051495	positive regulation of cytoskeleton organization	278	1	2.35	0.21849
GO:0032106	positive regulation of response to extracellular stimulus	7	1	0.06	0.21882
GO:0032109	positive regulation of response to nutrient levels	7	1	0.06	0.21882
GO:0080040	positive regulation of cellular response to phosphate starvation	7	1	0.06	0.21882
GO:2000012	regulation of auxin polar transport	14	0	0.12	0.21893
GO:0098660	inorganic ion transmembrane transport	361	6	3.05	0.21919
GO:0009910	negative regulation of flower development	259	1	2.19	0.21938
GO:0044087	regulation of cellular component biogenesis	328	1	2.77	0.22117
GO:0017157	regulation of exocytosis	10	0	0.08	0.2214
GO:0045003	double-strand break repair via synthesis-dependent strand annealing	15	0	0.13	0.22196
GO:0009957	epidermal cell fate specification	66	1	0.56	0.22375
GO:0036092	phosphatidylinositol-3-phosphate biosynthetic process	14	0	0.12	0.22382
GO:0048024	regulation of mRNA splicing, via spliceosome	8	1	0.07	0.22503
GO:0043603	cellular amide metabolic process	108	2	0.91	0.22512
GO:0006827	high-affinity iron ion transmembrane transport	18	0	0.15	0.22544
GO:0007263	nitric oxide mediated signal transduction	27	0	0.23	0.22548
GO:0009892	negative regulation of metabolic process	1920	18	16.24	0.22548
GO:0010019	chloroplast-nucleus signaling pathway	12	0	0.1	0.2255
GO:0045471	response to ethanol	19	0	0.16	0.22584
GO:0001101	response to acid chemical	4930	43	41.71	0.22604
GO:0032957	inositol trisphosphate metabolic process	26	0	0.22	0.22668
GO:0072528	pyrimidine-containing compound biosynthetic process	254	3	2.15	0.22817
GO:0009817	defense response to fungus, incompatible interaction	171	2	1.45	0.22856
GO:0010383	cell wall polysaccharide metabolic process	895	7	7.57	0.22857
GO:1901070	guanosine-containing compound biosynthetic process	13	0	0.11	0.22895
GO:1902533	positive regulation of intracellular signal transduction	11	0	0.09	0.22944
GO:0043410	positive regulation of MAPK cascade	11	0	0.09	0.22944
GO:0043406	positive regulation of MAP kinase activity	11	0	0.09	0.22944
GO:0000187	activation of MAPK activity	11	0	0.09	0.22944
GO:0071902	positive regulation of protein serine/threonine kinase activity	11	0	0.09	0.22944
GO:0043605	cellular amide catabolic process	8	0	0.07	0.22946
GO:0051130	positive regulation of cellular component organization	460	2	3.89	0.22971
GO:0006817	phosphate ion transport	48	1	0.41	0.22999
GO:0051792	medium-chain fatty acid biosynthetic process	8	0	0.07	0.23018
GO:0009650	UV protection	44	0	0.37	0.23045
GO:0016137	glycoside metabolic process	45	0	0.38	0.231
GO:0042822	pyridoxal phosphate metabolic process	10	0	0.08	0.23102
GO:0042823	pyridoxal phosphate biosynthetic process	10	0	0.08	0.23102
GO:0009649	entrainment of circadian clock	21	0	0.18	0.2318
GO:0030041	actin filament polymerization	306	1	2.59	0.23202
GO:0052173	response to defenses of other organism involved in symbiotic interaction	129	2	1.09	0.23239
GO:0052255	modulation by organism of defense response of other organism involved in symbiotic interaction	129	2	1.09	0.23239
GO:0052200	response to host defenses	129	2	1.09	0.23239
GO:0052564	response to immune response of other organism involved in symbiotic interaction	129	2	1.09	0.23239
GO:0052552	modulation by organism of immune response of other organism involved in symbiotic interaction	129	2	1.09	0.23239
GO:0052553	modulation by symbiont of host immune response	129	2	1.09	0.23239
GO:0052555	positive regulation by organism of immune response of other organism involved in symbiotic interaction	129	2	1.09	0.23239
GO:0052556	positive regulation by symbiont of host immune response	129	2	1.09	0.23239
GO:0052572	response to host immune response	129	2	1.09	0.23239
GO:0075136	response to host	129	2	1.09	0.23239
GO:0052031	modulation by symbiont of host defense response	129	2	1.09	0.23239
GO:0072521	purine-containing compound metabolic process	888	5	7.51	0.23246
GO:0030036	actin cytoskeleton organization	405	2	3.43	0.23253
GO:1901565	organonitrogen compound catabolic process	1410	18	11.93	0.23383
GO:0051016	barbed-end actin filament capping	23	0	0.19	0.23407
GO:0019567	arabinose biosynthetic process	7	0	0.06	0.23477
GO:0019322	pentose biosynthetic process	7	0	0.06	0.23477
GO:0045604	regulation of epidermal cell differentiation	32	1	0.27	0.23492
GO:0030856	regulation of epithelial cell differentiation	32	1	0.27	0.23492
GO:0032350	regulation of hormone metabolic process	63	0	0.53	0.23547
GO:0010072	primary shoot apical meristem specification	156	0	1.32	0.23682
GO:0006879	cellular iron ion homeostasis	53	0	0.45	0.23769
GO:0010255	glucose mediated signaling pathway	17	0	0.14	0.23778
GO:0052543	callose deposition in cell wall	391	3	3.31	0.23781
GO:0052541	plant-type cell wall cellulose metabolic process	140	3	1.18	0.23883
GO:0001731	formation of translation preinitiation complex	16	0	0.14	0.23887
GO:0009727	detection of ethylene stimulus	14	0	0.12	0.23896
GO:0009168	purine ribonucleoside monophosphate biosynthetic process	165	1	1.4	0.23936
GO:0009127	purine nucleoside monophosphate biosynthetic process	165	1	1.4	0.23936
GO:0010638	positive regulation of organelle organization	451	2	3.82	0.24015
GO:0010065	primary meristem tissue development	149	0	1.26	0.24045
GO:0009768	photosynthesis, light harvesting in photosystem I	10	0	0.08	0.2408
GO:0006405	RNA export from nucleus	150	0	1.27	0.24102
GO:0009395	phospholipid catabolic process	63	1	0.53	0.24135
GO:2000896	amylopectin metabolic process	11	0	0.09	0.24203
GO:0010021	amylopectin biosynthetic process	11	0	0.09	0.24203
GO:0046621	negative regulation of organ growth	22	0	0.19	0.24205
GO:0006743	ubiquinone metabolic process	25	0	0.21	0.2422
GO:0006744	ubiquinone biosynthetic process	25	0	0.21	0.2422
GO:0007062	sister chromatid cohesion	237	1	2.01	0.24237
GO:0030422	production of siRNA involved in RNA interference	306	5	2.59	0.24243
GO:0009123	nucleoside monophosphate metabolic process	515	5	4.36	0.24275
GO:0010193	response to ozone	207	1	1.75	0.24279
GO:0008213	protein alkylation	678	7	5.74	0.24289
GO:0006479	protein methylation	678	7	5.74	0.24289
GO:0051650	establishment of vesicle localization	17	0	0.14	0.24295
GO:0051648	vesicle localization	17	0	0.14	0.24295
GO:0052305	positive regulation by organism of innate immune response in other organism involved in symbiotic interaction	125	2	1.06	0.24297
GO:0052306	modulation by organism of innate immune response in other organism involved in symbiotic interaction	125	2	1.06	0.24297
GO:0052308	pathogen-associated molecular pattern dependent modulation by organism of innate immune response in other organism involved in symbiotic interaction	125	2	1.06	0.24297
GO:0052166	positive regulation by symbiont of host innate immune response	125	2	1.06	0.24297
GO:0052167	modulation by symbiont of host innate immune response	125	2	1.06	0.24297
GO:0052169	pathogen-associated molecular pattern dependent modulation by symbiont of host innate immune response	125	2	1.06	0.24297
GO:0052257	pathogen-associated molecular pattern dependent induction by organism of innate immune response of other organism involved in symbiotic interaction	125	2	1.06	0.24297
GO:0052510	positive regulation by organism of defense response of other organism involved in symbiotic interaction	125	2	1.06	0.24297
GO:0052509	positive regulation by symbiont of host defense response	125	2	1.06	0.24297
GO:0052033	pathogen-associated molecular pattern dependent induction by symbiont of host innate immune response	125	2	1.06	0.24297
GO:0051493	regulation of cytoskeleton organization	309	1	2.61	0.24309
GO:0007346	regulation of mitotic cell cycle	146	0	1.24	0.24375
GO:0035196	production of miRNAs involved in gene silencing by miRNA	273	4	2.31	0.24392
GO:0008643	carbohydrate transport	159	0	1.35	0.24492
GO:0007267	cell-cell signaling	188	1	1.59	0.24494
GO:0006808	regulation of nitrogen utilization	11	0	0.09	0.24574
GO:0019740	nitrogen utilization	11	0	0.09	0.24574
GO:0051262	protein tetramerization	34	1	0.29	0.24617
GO:0043092	L-amino acid import	15	0	0.13	0.24632
GO:1900150	regulation of defense response to fungus	60	0	0.51	0.24662
GO:0032504	multicellular organism reproduction	1219	10	10.31	0.2467
GO:0042254	ribosome biogenesis	531	4	4.49	0.24765
GO:0019321	pentose metabolic process	110	1	0.93	0.24773
GO:0072596	establishment of protein localization to chloroplast	100	2	0.85	0.24797
GO:0072598	protein localization to chloroplast	100	2	0.85	0.24797
GO:0045036	protein targeting to chloroplast	100	2	0.85	0.24797
GO:0006636	unsaturated fatty acid biosynthetic process	199	4	1.68	0.24904
GO:0033559	unsaturated fatty acid metabolic process	199	4	1.68	0.24904
GO:0008645	hexose transport	11	0	0.09	0.25093
GO:1900055	regulation of leaf senescence	28	0	0.24	0.25119
GO:1900056	negative regulation of leaf senescence	28	0	0.24	0.25119
GO:0000469	cleavage involved in rRNA processing	9	0	0.08	0.25276
GO:0000478	endonucleolytic cleavage involved in rRNA processing	9	0	0.08	0.25276
GO:0090502	RNA phosphodiester bond hydrolysis, endonucleolytic	9	0	0.08	0.25276
GO:0009220	pyrimidine ribonucleotide biosynthetic process	227	3	1.92	0.25299
GO:0009218	pyrimidine ribonucleotide metabolic process	227	3	1.92	0.25299
GO:0010025	wax biosynthetic process	145	2	1.23	0.25339
GO:0098586	cellular response to virus	213	2	1.8	0.25341
GO:0010623	developmental programmed cell death	44	0	0.37	0.25348
GO:0031570	DNA integrity checkpoint	12	0	0.1	0.25355
GO:0080175	phragmoplast microtubule organization	21	0	0.18	0.25355
GO:0009590	detection of gravity	6	0	0.05	0.25368
GO:0009161	ribonucleoside monophosphate metabolic process	511	5	4.32	0.25385
GO:0010227	floral organ abscission	68	0	0.58	0.25477
GO:0032312	regulation of ARF GTPase activity	16	0	0.14	0.25502
GO:0044786	cell cycle DNA replication	277	2	2.34	0.25546
GO:0010063	positive regulation of trichoblast fate specification	10	0	0.08	0.25552
GO:0034052	positive regulation of plant-type hypersensitive response	16	0	0.14	0.25607
GO:0052249	modulation of RNA levels in other organism involved in symbiotic interaction	212	2	1.79	0.25643
GO:0009616	virus induced gene silencing	212	2	1.79	0.25643
GO:0052018	modulation by symbiont of RNA levels in host	212	2	1.79	0.25643
GO:0009108	coenzyme biosynthetic process	281	2	2.38	0.25674
GO:0045037	protein import into chloroplast stroma	23	1	0.19	0.25682
GO:0071472	cellular response to salt stress	93	0	0.79	0.258
GO:0010143	cutin biosynthetic process	61	0	0.52	0.25875
GO:0050830	defense response to Gram-positive bacterium	12	0	0.1	0.26086
GO:0010236	plastoquinone biosynthetic process	7	0	0.06	0.26087
GO:0043487	regulation of RNA stability	21	0	0.18	0.26131
GO:0043489	RNA stabilization	21	0	0.18	0.26131
GO:0030030	cell projection organization	61	0	0.52	0.26166
GO:0008154	actin polymerization or depolymerization	321	1	2.72	0.26179
GO:0008202	steroid metabolic process	811	12	6.86	0.2628
GO:0009130	pyrimidine nucleoside monophosphate biosynthetic process	26	1	0.22	0.26298
GO:0042660	positive regulation of cell fate specification	14	1	0.12	0.26318
GO:0007584	response to nutrient	96	0	0.81	0.26322
GO:0006163	purine nucleotide metabolic process	802	4	6.78	0.26332
GO:0006878	cellular copper ion homeostasis	32	0	0.27	0.26345
GO:0006388	tRNA splicing, via endonucleolytic cleavage and ligation	7	0	0.06	0.26429
GO:0010212	response to ionizing radiation	135	0	1.14	0.26457
GO:1902930	regulation of alcohol biosynthetic process	51	0	0.43	0.26519
GO:0048868	pollen tube development	1066	10	9.02	0.26651
GO:0010201	response to continuous far red light stimulus by the high-irradiance response system	9	0	0.08	0.26701
GO:0048464	flower calyx development	106	2	0.9	0.26809
GO:0048442	sepal development	106	2	0.9	0.26809
GO:0033365	protein localization to organelle	991	9	8.38	0.26833
GO:0008285	negative regulation of cell proliferation	36	0	0.3	0.26861
GO:0048219	inter-Golgi cisterna vesicle-mediated transport	7	0	0.06	0.26865
GO:0006099	tricarboxylic acid cycle	52	0	0.44	0.26901
GO:0042023	DNA endoreduplication	274	1	2.32	0.26921
GO:0048510	regulation of timing of transition from vegetative to reproductive phase	174	0	1.47	0.26923
GO:0048506	regulation of timing of meristematic phase transition	174	0	1.47	0.26923
GO:0008300	isoprenoid catabolic process	75	1	0.63	0.26924
GO:0016115	terpenoid catabolic process	75	1	0.63	0.26924
GO:0016559	peroxisome fission	14	0	0.12	0.2695
GO:0034622	cellular macromolecular complex assembly	1545	11	13.07	0.27011
GO:0030244	cellulose biosynthetic process	298	2	2.52	0.27024
GO:0032324	molybdopterin cofactor biosynthetic process	11	0	0.09	0.27131
GO:0006777	Mo-molybdopterin cofactor biosynthetic process	11	0	0.09	0.27131
GO:0000038	very long-chain fatty acid metabolic process	173	3	1.46	0.2722
GO:0010332	response to gamma radiation	94	0	0.8	0.27264
GO:0051494	negative regulation of cytoskeleton organization	33	0	0.28	0.27266
GO:0072506	trivalent inorganic anion homeostasis	38	1	0.32	0.27282
GO:0055062	phosphate ion homeostasis	38	1	0.32	0.27282
GO:0009435	NAD biosynthetic process	8	0	0.07	0.27436
GO:0051129	negative regulation of cellular component organization	73	0	0.62	0.27478
GO:0031647	regulation of protein stability	37	3	0.31	0.27478
GO:0050821	protein stabilization	37	3	0.31	0.27478
GO:0046520	sphingoid biosynthetic process	40	0	0.34	0.27515
GO:0006357	regulation of transcription from RNA polymerase II promoter	30	0	0.25	0.27592
GO:0050993	dimethylallyl diphosphate metabolic process	12	0	0.1	0.27604
GO:0000255	allantoin metabolic process	8	0	0.07	0.27624
GO:0010219	regulation of vernalization response	9	0	0.08	0.27637
GO:0006986	response to unfolded protein	533	6	4.51	0.27681
GO:0010071	root meristem specification	19	0	0.16	0.27683
GO:0010417	glucuronoxylan biosynthetic process	48	2	0.41	0.27734
GO:0015914	phospholipid transport	12	0	0.1	0.27818
GO:0072595	maintenance of protein localization in organelle	26	0	0.22	0.27955
GO:0010304	PSII associated light-harvesting complex II catabolic process	80	2	0.68	0.27956
GO:0009961	response to 1-aminocyclopropane-1-carboxylic acid	29	0	0.25	0.28032
GO:0006564	L-serine biosynthetic process	6	0	0.05	0.28056
GO:0009835	fruit ripening	50	1	0.42	0.28057
GO:0071695	anatomical structure maturation	50	1	0.42	0.28057
GO:0016197	endosomal transport	113	1	0.96	0.28083
GO:0043966	histone H3 acetylation	15	1	0.13	0.28129
GO:0046246	terpene biosynthetic process	171	1	1.45	0.2813
GO:1901661	quinone metabolic process	35	0	0.3	0.28173
GO:1901663	quinone biosynthetic process	35	0	0.3	0.28173
GO:0009955	adaxial/abaxial pattern specification	431	2	3.65	0.28207
GO:0010099	regulation of photomorphogenesis	105	1	0.89	0.28274
GO:0042816	vitamin B6 metabolic process	13	0	0.11	0.28336
GO:0042819	vitamin B6 biosynthetic process	13	0	0.11	0.28336
GO:0007166	cell surface receptor signaling pathway	251	3	2.12	0.2834
GO:0031324	negative regulation of cellular metabolic process	1328	13	11.23	0.28363
GO:0051651	maintenance of location in cell	46	0	0.39	0.28373
GO:0010639	negative regulation of organelle organization	72	0	0.61	0.28405
GO:0006567	threonine catabolic process	11	0	0.09	0.28431
GO:0034599	cellular response to oxidative stress	422	7	3.57	0.28442
GO:0033383	geranyl diphosphate metabolic process	84	1	0.71	0.28456
GO:0051274	beta-glucan biosynthetic process	343	2	2.9	0.28459
GO:0031407	oxylipin metabolic process	113	3	0.96	0.28468
GO:0009816	defense response to bacterium, incompatible interaction	205	4	1.73	0.28487
GO:0010112	regulation of systemic acquired resistance	31	0	0.26	0.28592
GO:0006629	lipid metabolic process	3800	43	32.15	0.28786
GO:0006661	phosphatidylinositol biosynthetic process	107	0	0.91	0.28826
GO:0043242	negative regulation of protein complex disassembly	32	0	0.27	0.28848
GO:1901880	negative regulation of protein depolymerization	32	0	0.27	0.28848
GO:0009142	nucleoside triphosphate biosynthetic process	145	2	1.23	0.28994
GO:0046503	glycerolipid catabolic process	46	0	0.39	0.29007
GO:0006995	cellular response to nitrogen starvation	121	2	1.02	0.29037
GO:0006722	triterpenoid metabolic process	121	3	1.02	0.29037
GO:0045912	negative regulation of carbohydrate metabolic process	7	0	0.06	0.29061
GO:0048232	male gamete generation	106	1	0.9	0.29153
GO:0042274	ribosomal small subunit biogenesis	13	0	0.11	0.29154
GO:0015846	polyamine transport	12	0	0.1	0.29196
GO:0010023	proanthocyanidin biosynthetic process	85	0	0.72	0.2926
GO:0046416	D-amino acid metabolic process	8	0	0.07	0.29275
GO:0007131	reciprocal meiotic recombination	178	1	1.51	0.29298
GO:0035825	reciprocal DNA recombination	178	1	1.51	0.29298
GO:0008360	regulation of cell shape	6	0	0.05	0.29298
GO:0010483	pollen tube reception	37	0	0.31	0.29306
GO:0051703	intraspecies interaction between organisms	37	0	0.31	0.29306
GO:0046184	aldehyde biosynthetic process	13	0	0.11	0.29454
GO:0010243	response to organonitrogen compound	1395	18	11.8	0.29456
GO:0031426	polycistronic mRNA processing	39	1	0.33	0.29479
GO:0016104	triterpenoid biosynthetic process	119	3	1.01	0.29639
GO:0032200	telomere organization	95	1	0.8	0.29742
GO:0000723	telomere maintenance	95	1	0.8	0.29742
GO:2000072	regulation of defense response to fungus, incompatible interaction	8	0	0.07	0.29743
GO:0010338	leaf formation	23	0	0.19	0.29878
GO:0010496	intercellular transport	46	0	0.39	0.29916
[truncated: 1,359 more rows]

## Sheet: DE lncRNA GO-CC-cis
GO.ID	Term	Annotated	Significant	Expected	KS
GO:0009897	external side of plasma membrane	130	0	1.09	3.1e-07
GO:0009522	photosystem I	86	1	0.72	7.5e-06
GO:0009535	chloroplast thylakoid membrane	700	9	5.88	8.2e-06
GO:0005886	plasma membrane	5984	57	50.3	0.00014
GO:0030076	light-harvesting complex	42	0	0.35	0.00039
GO:0009523	photosystem II	108	1	0.91	0.00056
GO:0005618	cell wall	2169	21	18.23	0.00064
GO:0044464	cell part	20383	173	171.32	0.00114
GO:0030173	integral component of Golgi membrane	23	0	0.19	0.00148
GO:0048046	apoplast	1262	14	10.61	0.00201
GO:0032300	mismatch repair complex	13	0	0.11	0.00207
GO:0005634	nucleus	7117	59	59.82	0.00215
GO:0005615	extracellular space	91	0	0.76	0.0022
GO:0005794	Golgi apparatus	2105	23	17.69	0.00255
GO:0009543	chloroplast thylakoid lumen	83	2	0.7	0.00409
GO:0000418	DNA-directed RNA polymerase IV complex	38	1	0.32	0.00505
GO:0015030	Cajal body	44	0	0.37	0.00531
GO:0043224	nuclear SCF ubiquitin ligase complex	18	0	0.15	0.00646
GO:0010287	plastoglobule	123	1	1.03	0.00774
GO:0005773	vacuole	2704	28	22.73	0.00823
GO:0033597	mitotic checkpoint complex	16	0	0.13	0.00858
GO:0031234	extrinsic component of cytoplasmic side of plasma membrane	54	1	0.45	0.00861
GO:0045261	proton-transporting ATP synthase complex, catalytic core F(1)	74	1	0.62	0.00997
GO:0044437	vacuolar part	1548	16	13.01	0.01035
GO:0005774	vacuolar membrane	1522	16	12.79	0.01207
GO:0005911	cell-cell junction	3014	27	25.33	0.01226
GO:0030054	cell junction	3014	27	25.33	0.01226
GO:0009506	plasmodesma	3011	27	25.31	0.01239
GO:0055044	symplast	3011	27	25.31	0.01239
GO:0005834	heterotrimeric G-protein complex	53	1	0.45	0.01336
GO:0009505	plant-type cell wall	1006	9	8.46	0.01503
GO:0098588	bounding membrane of organelle	2162	21	18.17	0.01717
GO:0005768	endosome	911	7	7.66	0.02462
GO:0005829	cytosol	4280	43	35.97	0.02502
GO:0045259	proton-transporting ATP synthase complex	95	1	0.8	0.02595
GO:0044428	nuclear part	1970	18	16.56	0.02872
GO:0009526	plastid envelope	1434	13	12.05	0.0294
GO:0071944	cell periphery	7473	72	62.81	0.02977
GO:0010170	glucose-1-phosphate adenylyltransferase complex	7	0	0.06	0.03026
GO:1902503	adenylyltransferase complex	7	0	0.06	0.03026
GO:0043227	membrane-bounded organelle	16662	145	140.04	0.03032
GO:0005775	vacuolar lumen	30	0	0.25	0.0307
GO:0043231	intracellular membrane-bounded organelle	16638	145	139.84	0.03164
GO:0005887	integral component of plasma membrane	151	1	1.27	0.03295
GO:0000785	chromatin	188	0	1.58	0.03512
GO:0005849	mRNA cleavage factor complex	12	0	0.1	0.03606
GO:0009538	photosystem I reaction center	15	0	0.13	0.03669
GO:0031981	nuclear lumen	1652	15	13.89	0.03972
GO:0044426	cell wall part	50	0	0.42	0.04018
GO:0016328	lateral plasma membrane	32	0	0.27	0.04087
GO:0009941	chloroplast envelope	1307	12	10.99	0.04157
GO:0070013	intracellular organelle lumen	1886	18	15.85	0.04302
GO:0043233	organelle lumen	1886	18	15.85	0.04302
GO:0009574	preprophase band	66	0	0.55	0.04353
GO:0045263	proton-transporting ATP synthase complex, coupling factor F(o)	15	0	0.13	0.04393
GO:0045281	succinate dehydrogenase complex	8	0	0.07	0.05035
GO:0045273	respiratory chain complex II	8	0	0.07	0.05035
GO:0005872	minus-end kinesin complex	7	0	0.06	0.05046
GO:0000314	organellar small ribosomal subunit	14	0	0.12	0.05172
GO:0048226	Casparian strip	16	0	0.13	0.05411
GO:0016602	CCAAT-binding factor complex	15	0	0.13	0.05533
GO:0000793	condensed chromosome	46	1	0.39	0.05594
GO:0000312	plastid small ribosomal subunit	9	0	0.08	0.0589
GO:0031974	membrane-enclosed lumen	1890	18	15.89	0.05898
GO:0031248	protein acetyltransferase complex	15	0	0.13	0.0665
GO:1902493	acetyltransferase complex	15	0	0.13	0.0665
GO:0000123	histone acetyltransferase complex	15	0	0.13	0.0665
GO:0000502	proteasome complex	154	0	1.29	0.06861
GO:0030176	integral component of endoplasmic reticulum membrane	54	0	0.45	0.07042
GO:0000313	organellar ribosome	23	0	0.19	0.07187
GO:0044462	external encapsulating structure part	58	0	0.49	0.07276
GO:0000325	plant-type vacuole	465	4	3.91	0.07308
GO:0005680	anaphase-promoting complex	8	0	0.07	0.07389
GO:0010009	cytoplasmic side of endosome membrane	7	0	0.06	0.07429
GO:0016021	integral component of membrane	2089	17	17.56	0.07545
GO:0005853	eukaryotic translation elongation factor 1 complex	17	0	0.14	0.07583
GO:0043076	megasporocyte nucleus	41	0	0.34	0.07677
GO:0043078	polar nucleus	41	0	0.34	0.07677
GO:0090575	RNA polymerase II transcription factor complex	26	0	0.22	0.07907
GO:0016020	membrane	10348	100	86.97	0.07949
GO:0031514	motile cilium	29	0	0.24	0.08168
GO:0009531	secondary cell wall	34	0	0.29	0.08228
GO:0032838	cell projection cytoplasm	15	0	0.13	0.08636
GO:0097014	ciliary cytoplasm	15	0	0.13	0.08636
GO:0044441	ciliary part	15	0	0.13	0.08636
GO:0005694	chromosome	361	1	3.03	0.09126
GO:0005929	cilium	58	0	0.49	0.09191
GO:0042995	cell projection	302	3	2.54	0.09302
GO:0070603	SWI/SNF superfamily-type complex	6	0	0.05	0.09553
GO:0030929	ADPG pyrophosphorylase complex	8	0	0.07	0.09935
GO:0030931	heterotetrameric ADPG pyrophosphorylase complex	8	0	0.07	0.09935
GO:0031301	integral component of organelle membrane	144	1	1.21	0.10206
GO:0031227	intrinsic component of endoplasmic reticulum membrane	58	0	0.49	0.10684
GO:0009705	plant-type vacuole membrane	318	2	2.67	0.11204
GO:0005838	proteasome regulatory particle	89	0	0.75	0.11632
GO:0022624	proteasome accessory complex	89	0	0.75	0.11632
GO:0044798	nuclear transcription factor complex	27	0	0.23	0.11652
GO:0044463	cell projection part	113	0	0.95	0.11656
GO:0009707	chloroplast outer membrane	90	1	0.76	0.11743
GO:0000792	heterochromatin	18	0	0.15	0.11936
GO:0005720	nuclear heterochromatin	18	0	0.15	0.11936
GO:0005783	endoplasmic reticulum	1516	18	12.74	0.12009
GO:0031090	organelle membrane	2760	27	23.2	0.12432
GO:0000794	condensed nuclear chromosome	28	1	0.24	0.12553
GO:0044440	endosomal part	106	1	0.89	0.12659
GO:0010008	endosome membrane	106	1	0.89	0.12659
GO:0005761	mitochondrial ribosome	9	0	0.08	0.1285
GO:0005654	nucleoplasm	482	3	4.05	0.12958
GO:0000419	DNA-directed RNA polymerase V complex	24	1	0.2	0.13256
GO:0005811	lipid particle	28	0	0.24	0.13453
GO:0090406	pollen tube	231	3	1.94	0.14016
GO:0016592	mediator complex	74	0	0.62	0.14723
GO:0005871	kinesin complex	41	0	0.34	0.14954
GO:0030981	cortical microtubule cytoskeleton	74	0	0.62	0.14983
GO:0019005	SCF ubiquitin ligase complex	93	0	0.78	0.14984
GO:0005667	transcription factor complex	30	0	0.25	0.15166
GO:0009501	amyloplast	56	0	0.47	0.15224
GO:0000148	1,3-beta-D-glucan synthase complex	17	0	0.14	0.15368
GO:0031300	intrinsic component of organelle membrane	155	2	1.3	0.15517
GO:0000152	nuclear ubiquitin ligase complex	29	0	0.24	0.15757
GO:0044427	chromosomal part	275	0	2.31	0.15791
GO:0045257	succinate dehydrogenase complex (ubiquinone)	6	0	0.05	0.16043
GO:0045283	fumarate reductase complex	6	0	0.05	0.16043
GO:0005749	mitochondrial respiratory chain complex II	6	0	0.05	0.16043
GO:0031360	intrinsic component of thylakoid membrane	11	0	0.09	0.16131
GO:0031361	integral component of thylakoid membrane	11	0	0.09	0.16131
GO:0012505	endomembrane system	3561	38	29.93	0.16259
GO:0030130	clathrin coat of trans-Golgi network vesicle	8	0	0.07	0.16527
GO:0005730	nucleolus	1128	12	9.48	0.16583
GO:0030125	clathrin vesicle coat	23	0	0.19	0.16624
GO:0045177	apical part of cell	156	0	1.31	0.17096
GO:0009842	cyanelle	25	0	0.21	0.17241
GO:0008540	proteasome regulatory particle, base subcomplex	75	0	0.63	0.17289
GO:0031907	microbody lumen	7	0	0.06	0.17994
GO:0005782	peroxisomal matrix	7	0	0.06	0.17994
GO:0009507	chloroplast	5926	58	49.81	0.18183
GO:0055028	cortical microtubule	72	0	0.61	0.18222
GO:0032578	aleurone grain membrane	15	2	0.13	0.1823
GO:0098589	membrane region	551	4	4.63	0.18326
GO:0005578	proteinaceous extracellular matrix	7	0	0.06	0.18444
GO:0005847	mRNA cleavage and polyadenylation specificity factor complex	7	0	0.06	0.20205
GO:0005576	extracellular region	2530	31	21.26	0.20221
GO:0031350	intrinsic component of plastid membrane	39	1	0.33	0.20281
GO:0031351	integral component of plastid membrane	39	1	0.33	0.20281
GO:0016604	nuclear body	175	3	1.47	0.20401
GO:0000228	nuclear chromosome	90	1	0.76	0.20708
GO:0009527	plastid outer membrane	108	1	0.91	0.21218
GO:0009509	chromoplast	24	1	0.2	0.21343
GO:0019867	outer membrane	143	1	1.2	0.21386
GO:0017119	Golgi transport complex	11	1	0.09	0.21516
GO:0031968	organelle outer membrane	142	1	1.19	0.21978
GO:0000322	storage vacuole	34	0	0.29	0.22004
GO:0033106	cis-Golgi network membrane	8	0	0.07	0.22129
GO:0030427	site of polarized growth	105	0	0.88	0.22717
GO:0000795	synaptonemal complex	10	0	0.08	0.22739
GO:0042170	plastid membrane	310	3	2.61	0.22777
GO:0005771	multivesicular body	48	0	0.4	0.22998
GO:0043226	organelle	17024	147	143.09	0.23129
GO:0005874	microtubule	210	1	1.77	0.23167
GO:0031224	intrinsic component of membrane	2403	20	20.2	0.23749
GO:0043229	intracellular organelle	16995	147	142.84	0.24647
GO:0005753	mitochondrial proton-transporting ATP synthase complex	32	1	0.27	0.25003
GO:0005881	cytoplasmic microtubule	73	0	0.61	0.251
GO:0010598	NAD(P)H dehydrogenase complex (plastoquinone)	9	0	0.08	0.25147
GO:0010282	senescence-associated vacuole	28	0	0.24	0.26677
GO:0030095	chloroplast photosystem II	10	0	0.08	0.2677
GO:0000932	cytoplasmic mRNA processing body	20	0	0.17	0.26809
GO:0009536	plastid	6669	67	56.05	0.26839
GO:0030532	small nuclear ribonucleoprotein complex	7	0	0.06	0.27196
GO:0045267	proton-transporting ATP synthase, catalytic core	9	1	0.08	0.27374
GO:0005754	mitochondrial proton-transporting ATP synthase, catalytic core	9	1	0.08	0.27374
GO:0031410	cytoplasmic vesicle	1071	7	9	0.27433
GO:0035838	growing cell tip	95	0	0.8	0.27548
GO:0090404	pollen tube tip	95	0	0.8	0.27548
GO:0031988	membrane-bounded vesicle	1070	7	8.99	0.27782
GO:0016023	cytoplasmic membrane-bounded vesicle	1053	7	8.85	0.28163
GO:0009547	plastid ribosome	15	0	0.13	0.28181
GO:0030132	clathrin coat of coated pit	8	0	0.07	0.28325
GO:0005802	trans-Golgi network	573	5	4.82	0.28378
GO:0009513	etioplast	7	1	0.06	0.28414
GO:0031975	envelope	1912	18	16.07	0.2845
GO:0033177	proton-transporting two-sector ATPase complex, proton-transporting domain	30	0	0.25	0.28586
GO:0080008	Cul4-RING E3 ubiquitin ligase complex	85	0	0.71	0.28613
GO:0005741	mitochondrial outer membrane	40	0	0.34	0.29675
GO:0031969	chloroplast membrane	244	3	2.05	0.29959
GO:0005770	late endosome	104	1	0.87	0.30361
GO:0005789	endoplasmic reticulum membrane	414	2	3.48	0.30437
GO:0030127	COPII vesicle coat	13	0	0.11	0.30467
GO:0012507	ER to Golgi transport vesicle membrane	13	0	0.11	0.30467
GO:0051286	cell tip	97	0	0.82	0.30492
GO:0060187	cell pole	97	0	0.82	0.30492
GO:0042175	nuclear outer membrane-endoplasmic reticulum membrane network	417	2	3.5	0.30506
GO:0070993	translation preinitiation complex	17	0	0.14	0.30866
GO:0005852	eukaryotic translation initiation factor 3 complex	17	0	0.14	0.30866
GO:0009368	endopeptidase Clp complex	14	0	0.12	0.30873
GO:0009840	chloroplastic endopeptidase Clp complex	14	0	0.12	0.30873
GO:0031967	organelle envelope	1904	18	16	0.31319
GO:0005681	spliceosomal complex	25	1	0.21	0.31467
GO:0070469	respiratory chain	175	2	1.47	0.31588
GO:0044438	microbody part	36	1	0.3	0.3176
GO:0044439	peroxisomal part	36	1	0.3	0.3176
GO:0000790	nuclear chromatin	43	0	0.36	0.31813
GO:0043680	filiform apparatus	34	0	0.29	0.3182
GO:0005875	microtubule associated complex	69	0	0.58	0.31883
GO:0042555	MCM complex	7	0	0.06	0.3199
GO:0009898	cytoplasmic side of plasma membrane	34	2	0.29	0.32273
GO:0032588	trans-Golgi network membrane	50	0	0.42	0.32405
GO:0000164	protein phosphatase type 1 complex	7	0	0.06	0.32847
GO:0016282	eukaryotic 43S preinitiation complex	16	0	0.13	0.33078
GO:0033290	eukaryotic 48S preinitiation complex	16	0	0.13	0.33078
GO:0044424	intracellular part	18648	160	156.74	0.33091
GO:0032040	small-subunit processome	6	0	0.05	0.3316
GO:0030120	vesicle coat	47	0	0.4	0.3342
GO:0030684	preribosome	8	0	0.07	0.33447
GO:0055035	plastid thylakoid membrane	704	9	5.92	0.33497
GO:0098590	plasma membrane region	134	2	1.13	0.33624
GO:0042597	periplasmic space	9	0	0.08	0.3369
GO:0016469	proton-transporting two-sector ATPase complex	130	2	1.09	0.33793
GO:1990104	DNA bending complex	86	0	0.72	0.34163
GO:0000786	nucleosome	86	0	0.72	0.34163
GO:0009346	citrate lyase complex	9	0	0.08	0.34628
GO:0005763	mitochondrial small ribosomal subunit	6	0	0.05	0.3476
GO:0044432	endoplasmic reticulum part	519	4	4.36	0.34854
GO:0042579	microbody	557	6	4.68	0.34896
GO:0031012	extracellular matrix	61	0	0.51	0.34978
GO:0044444	cytoplasmic part	14390	130	120.95	0.35585
GO:0031354	intrinsic component of plastid outer membrane	18	1	0.15	0.35939
GO:0031355	integral component of plastid outer membrane	18	1	0.15	0.35939
GO:0031358	intrinsic component of chloroplast outer membrane	18	1	0.15	0.35939
GO:0031359	integral component of chloroplast outer membrane	18	1	0.15	0.35939
GO:0009524	phragmoplast	277	1	2.33	0.3612
GO:0031965	nuclear membrane	15	0	0.13	0.36322
GO:0005751	mitochondrial respiratory chain complex IV	14	0	0.12	0.36594
GO:0045277	respiratory chain complex IV	14	0	0.12	0.36594
GO:0000015	phosphopyruvate hydratase complex	9	0	0.08	0.36602
GO:0005876	spindle microtubule	28	0	0.24	0.36741
GO:0030312	external encapsulating structure	2177	21	18.3	0.36972
GO:0000326	protein storage vacuole	31	0	0.26	0.37129
GO:0044451	nucleoplasm part	352	3	2.96	0.37144
GO:0044434	chloroplast part	2805	34	23.58	0.37187
GO:0005777	peroxisome	556	6	4.67	0.37619
GO:0044421	extracellular region part	110	0	0.92	0.37696
GO:0031903	microbody membrane	33	1	0.28	0.37957
GO:0005778	peroxisomal membrane	33	1	0.28	0.37957
GO:0030313	cell envelope	8	0	0.07	0.38021
GO:0030288	outer membrane-bounded periplasmic space	8	0	0.07	0.38021
GO:0030880	RNA polymerase complex	75	2	0.63	0.38151
GO:0044459	plasma membrane part	831	7	6.98	0.3851
GO:0031231	intrinsic component of peroxisomal membrane	9	0	0.08	0.38811
GO:0005779	integral component of peroxisomal membrane	9	0	0.08	0.38811
GO:0043673	sexine	13	0	0.11	0.38851
GO:0043674	columella	13	0	0.11	0.38851
GO:0030863	cortical cytoskeleton	84	0	0.71	0.3922
GO:0033095	aleurone grain	18	2	0.15	0.39605
GO:0055029	nuclear DNA-directed RNA polymerase complex	74	2	0.62	0.39644
GO:0000428	DNA-directed RNA polymerase complex	74	2	0.62	0.39644
GO:0044422	organelle part	7547	72	63.43	0.39986
GO:0044429	mitochondrial part	510	4	4.29	0.40116
GO:0031982	vesicle	1101	7	9.25	0.40395
GO:0005743	mitochondrial inner membrane	337	4	2.83	0.41017
GO:0016272	prefoldin complex	10	0	0.08	0.41534
GO:0009504	cell plate	127	0	1.07	0.41564
GO:0010005	cortical microtubule, transverse to long axis	54	0	0.45	0.41576
GO:0030136	clathrin-coated vesicle	59	1	0.5	0.41772
GO:0031461	cullin-RING ubiquitin ligase complex	186	0	1.56	0.42056
GO:0005677	chromatin silencing complex	18	0	0.15	0.42184
GO:0000275	mitochondrial proton-transporting ATP synthase complex, catalytic core F(1)	19	1	0.16	0.42391
GO:0098687	chromosomal region	7	0	0.06	0.42391
GO:0000781	chromosome, telomeric region	7	0	0.06	0.42391
GO:0044815	DNA packaging complex	89	0	0.75	0.42569
GO:0098573	intrinsic component of mitochondrial membrane	23	1	0.19	0.42725
GO:0005905	coated pit	10	0	0.08	0.42874
GO:0000791	euchromatin	11	0	0.09	0.43218
GO:0044446	intracellular organelle part	7471	72	62.79	0.43422
GO:0046930	pore complex	39	3	0.33	0.43922
GO:0031463	Cul3-RING ubiquitin ligase complex	20	0	0.17	0.44036
GO:0005801	cis-Golgi network	56	0	0.47	0.44152
GO:0005746	mitochondrial respiratory chain	125	2	1.05	0.44161
GO:0044435	plastid part	2906	34	24.42	0.44162
GO:0098552	side of membrane	183	2	1.54	0.44397
GO:0035770	ribonucleoprotein granule	35	0	0.29	0.44841
GO:0036464	cytoplasmic ribonucleoprotein granule	35	0	0.29	0.44841
GO:0031901	early endosome membrane	34	0	0.29	0.44931
GO:0044431	Golgi apparatus part	720	7	6.05	0.45033
GO:0009570	chloroplast stroma	1305	17	10.97	0.45294
GO:0000151	ubiquitin ligase complex	236	0	1.98	0.45335
GO:0030665	clathrin-coated vesicle membrane	29	1	0.24	0.45368
GO:0098562	cytoplasmic side of membrane	53	2	0.45	0.45388
GO:0015630	microtubule cytoskeleton	438	1	3.68	0.45515
GO:0009986	cell surface	217	4	1.82	0.45942
GO:0005819	spindle	183	0	1.54	0.46214
GO:0005737	cytoplasm	15668	139	131.69	0.46572
GO:0005815	microtubule organizing center	10	0	0.08	0.46888
GO:0012506	vesicle membrane	120	3	1.01	0.46947
GO:0042807	central vacuole	19	0	0.16	0.4714
GO:0042651	thylakoid membrane	734	9	6.17	0.47267
GO:0030134	ER to Golgi transport vesicle	22	0	0.18	0.47454
GO:0016324	apical plasma membrane	105	0	0.88	0.48367
GO:0030874	nucleolar chromatin	9	0	0.08	0.48398
GO:0005731	nucleolus organizer region	9	0	0.08	0.48398
GO:0008541	proteasome regulatory particle, lid subcomplex	14	0	0.12	0.48721
GO:0030659	cytoplasmic vesicle membrane	106	3	0.89	0.49009
GO:0044433	cytoplasmic vesicle part	106	3	0.89	0.49009
GO:0008287	protein serine/threonine phosphatase complex	73	0	0.61	0.49273
GO:1903293	phosphatase complex	73	0	0.61	0.49273
GO:0009579	thylakoid	1186	14	9.97	0.49612
GO:0010319	stromule	121	2	1.02	0.49695
GO:0005884	actin filament	13	0	0.11	0.50487
GO:0031226	intrinsic component of plasma membrane	411	4	3.45	0.50573
GO:0005747	mitochondrial respiratory chain complex I	67	2	0.56	0.50989
GO:0030139	endocytic vesicle	35	1	0.29	0.51054
GO:0015934	large ribosomal subunit	244	2	2.05	0.51601
GO:0019866	organelle inner membrane	462	5	3.88	0.51934
GO:0009921	auxin efflux carrier complex	11	0	0.09	0.52104
GO:0032541	cortical endoplasmic reticulum	15	0	0.13	0.52363
GO:0030964	NADH dehydrogenase complex	69	2	0.58	0.5253
GO:0045271	respiratory chain complex I	69	2	0.58	0.5253
GO:0000138	Golgi trans cisterna	7	1	0.06	0.52574
GO:0030135	coated vesicle	96	1	0.81	0.52684
GO:0009533	chloroplast stromal thylakoid	16	0	0.13	0.52792
GO:0033180	proton-transporting V-type ATPase, V1 domain	10	1	0.08	0.52909
GO:0005719	nuclear euchromatin	8	0	0.07	0.54333
GO:0005759	mitochondrial matrix	116	1	0.97	0.54461
GO:0070382	exocytic vesicle	17	0	0.14	0.54488
GO:0031966	mitochondrial membrane	381	4	3.2	0.54787
GO:0044430	cytoskeletal part	496	1	4.17	0.54869
GO:0005635	nuclear envelope	194	2	1.63	0.551
GO:0070062	extracellular vesicular exosome	14	0	0.12	0.55167
GO:0065010	extracellular membrane-bounded organelle	14	0	0.12	0.55167
GO:0043230	extracellular organelle	14	0	0.12	0.55167
GO:0000315	organellar large ribosomal subunit	8	0	0.07	0.55178
GO:0005732	small nucleolar ribonucleoprotein complex	26	0	0.22	0.55251
GO:0005856	cytoskeleton	584	1	4.91	0.5565
GO:0045178	basal part of cell	29	2	0.24	0.55668
GO:0016323	basolateral plasma membrane	29	2	0.24	0.55668
GO:0009925	basal plasma membrane	29	2	0.24	0.55668
GO:0031897	Tic complex	10	1	0.08	0.55719
GO:0044455	mitochondrial membrane part	192	3	1.61	0.56261
GO:0000327	lytic vacuole within protein storage vacuole	6	0	0.05	0.56611
GO:0005740	mitochondrial envelope	408	4	3.43	0.56662
GO:0031209	SCAR complex	7	0	0.06	0.56763
GO:0005739	mitochondrion	3388	31	28.48	0.57726
GO:0030118	clathrin coat	39	0	0.33	0.57905
GO:0005769	early endosome	88	0	0.74	0.57936
GO:0031977	thylakoid lumen	146	2	1.23	0.57972
GO:0009930	longitudinal side of cell surface	24	0	0.2	0.57998
GO:0048500	signal recognition particle	18	0	0.15	0.58034
GO:0005786	signal recognition particle, endoplasmic reticulum targeting	16	0	0.13	0.58284
GO:0030117	membrane coat	67	0	0.56	0.58701
GO:0048475	coated membrane	67	0	0.56	0.58701
GO:0000323	lytic vacuole	39	0	0.33	0.59466
GO:0009514	glyoxysome	38	0	0.32	0.59634
GO:0031371	ubiquitin conjugating enzyme complex	28	0	0.24	0.59922
GO:0031372	UBC13-MMS2 complex	28	0	0.24	0.59922
GO:0016591	DNA-directed RNA polymerase II, holoenzyme	38	0	0.32	0.59941
GO:0044454	nuclear chromosome part	69	0	0.58	0.59941
GO:0031225	anchored component of membrane	332	3	2.79	0.60019
GO:0030658	transport vesicle membrane	29	0	0.24	0.60484
GO:0043667	pollen wall	21	0	0.18	0.60642
GO:0043668	exine	21	0	0.18	0.60642
GO:0044420	extracellular matrix part	21	0	0.18	0.60642
GO:0000139	Golgi membrane	132	1	1.11	0.61033
GO:0031304	intrinsic component of mitochondrial inner membrane	7	1	0.06	0.61352
GO:0012510	trans-Golgi network transport vesicle membrane	12	0	0.1	0.62049
GO:0031306	intrinsic component of mitochondrial outer membrane	16	0	0.13	0.6231
GO:0031307	integral component of mitochondrial outer membrane	16	0	0.13	0.6231
GO:0032592	integral component of mitochondrial membrane	16	0	0.13	0.6231
GO:0005665	DNA-directed RNA polymerase II, core complex	26	0	0.22	0.62373
GO:0010445	nuclear dicing body	7	0	0.06	0.62639
GO:0030286	dynein complex	7	0	0.06	0.62677
GO:0008180	COP9 signalosome	15	0	0.13	0.62927
GO:0034357	photosynthetic membrane	755	10	6.35	0.63475
GO:1990204	oxidoreductase complex	160	2	1.34	0.6357
GO:0012511	monolayer-surrounded lipid storage body	10	0	0.08	0.6395
GO:0070069	cytochrome complex	52	0	0.44	0.64232
GO:0071782	endoplasmic reticulum tubular network	27	0	0.23	0.65472
GO:0072686	mitotic spindle	14	0	0.12	0.6585
GO:0071458	integral component of cytoplasmic side of endoplasmic reticulum membrane	12	0	0.1	0.6603
GO:0098554	cytoplasmic side of endoplasmic reticulum membrane	12	0	0.1	0.6603
GO:0019897	extrinsic component of plasma membrane	56	1	0.47	0.6623
GO:0000311	plastid large ribosomal subunit	6	0	0.05	0.66478
GO:0044452	nucleolar part	13	0	0.11	0.66711
GO:0032580	Golgi cisterna membrane	10	0	0.08	0.66845
GO:0046658	anchored component of plasma membrane	260	3	2.19	0.66911
GO:0032991	macromolecular complex	3298	29	27.72	0.67359
GO:0033178	proton-transporting two-sector ATPase complex, catalytic domain	93	2	0.78	0.67517
GO:0005797	Golgi medial cisterna	15	0	0.13	0.68295
GO:0043228	non-membrane-bounded organelle	2558	21	21.5	0.68299
GO:0043232	intracellular non-membrane-bounded organelle	2558	21	21.5	0.68299
GO:0005960	glycine cleavage complex	13	1	0.11	0.68349
GO:0030662	coated vesicle membrane	57	1	0.48	0.684
GO:0043660	bacteroid-containing symbiosome	8	0	0.07	0.68651
GO:0043661	peribacteroid membrane	8	0	0.07	0.68651
GO:0043659	symbiosome	8	0	0.07	0.68651
GO:0031312	extrinsic component of organelle membrane	26	1	0.22	0.69623
GO:0009532	plastid stroma	1332	17	11.2	0.70587
GO:0044436	thylakoid part	820	10	6.89	0.70857
GO:0005643	nuclear pore	30	2	0.25	0.71704
GO:0030140	trans-Golgi network transport vesicle	37	0	0.31	0.71942
GO:0005744	mitochondrial inner membrane presequence translocase complex	16	0	0.13	0.7309
GO:0044448	cell cortex part	126	0	1.06	0.73551
GO:0010007	magnesium chelatase complex	15	0	0.13	0.73747
GO:0005750	mitochondrial respiratory chain complex III	36	0	0.3	0.73868
GO:0045275	respiratory chain complex III	36	0	0.3	0.73868
GO:0000813	ESCRT I complex	6	0	0.05	0.74262
GO:0016607	nuclear speck	59	2	0.5	0.74475
GO:0009516	leucoplast	9	0	0.08	0.74761
GO:0031201	SNARE complex	14	0	0.12	0.75229
GO:0005938	cell cortex	155	0	1.3	0.75259
GO:0031314	extrinsic component of mitochondrial inner membrane	7	1	0.06	0.75413
GO:0010369	chromocenter	7	0	0.06	0.75523
GO:0005622	intracellular	18727	160	157.4	0.75577
GO:0043234	protein complex	2347	19	19.73	0.75578
GO:0048471	perinuclear region of cytoplasm	11	0	0.09	0.7603
GO:0008250	oligosaccharyltransferase complex	12	0	0.1	0.76586
GO:0032993	protein-DNA complex	128	0	1.08	0.76912
GO:0005798	Golgi-associated vesicle	65	0	0.55	0.77112
GO:0010494	cytoplasmic stress granule	15	0	0.13	0.77551
GO:0005788	endoplasmic reticulum lumen	98	2	0.82	0.77625
GO:0008076	voltage-gated potassium channel complex	6	0	0.05	0.78611
GO:0034702	ion channel complex	6	0	0.05	0.78611
GO:0034703	cation channel complex	6	0	0.05	0.78611
GO:0034705	potassium channel complex	6	0	0.05	0.78611
GO:0000159	protein phosphatase type 2A complex	30	0	0.25	0.7876
GO:1902911	protein kinase complex	6	0	0.05	0.79107
GO:0009528	plastid inner membrane	118	1	0.99	0.79165
GO:0030663	COPI-coated vesicle membrane	17	0	0.14	0.79181
GO:0030137	COPI-coated vesicle	17	0	0.14	0.79181
GO:0045298	tubulin complex	24	0	0.2	0.79382
GO:0036452	ESCRT complex	17	0	0.14	0.79804
GO:0030660	Golgi-associated vesicle membrane	29	0	0.24	0.80026
GO:0000306	extrinsic component of vacuolar membrane	14	0	0.12	0.80142
GO:0030133	transport vesicle	87	0	0.73	0.8045
GO:0000815	ESCRT III complex	8	0	0.07	0.8046
GO:0022625	cytosolic large ribosomal subunit	192	2	1.61	0.80835
GO:0005795	Golgi stack	100	2	0.84	0.80863
GO:0005839	proteasome core complex	30	0	0.25	0.80892
GO:0009706	chloroplast inner membrane	106	1	0.89	0.81078
GO:0022626	cytosolic ribosome	591	6	4.97	0.82446
GO:0044425	membrane part	3448	30	28.98	0.82642
GO:0009654	photosystem II oxygen evolving complex	22	0	0.18	0.82672
GO:0044445	cytosolic part	623	6	5.24	0.83041
GO:0031970	organelle envelope lumen	11	1	0.09	0.83669
GO:0005758	mitochondrial intermembrane space	11	1	0.09	0.83669
GO:0030131	clathrin adaptor complex	22	0	0.18	0.842
GO:0009295	nucleoid	74	0	0.62	0.84558
GO:0019898	extrinsic component of membrane	126	2	1.06	0.85008
GO:0035061	interchromatin granule	32	1	0.27	0.85246
GO:0034399	nuclear periphery	40	0	0.34	0.85795
GO:0031985	Golgi cisterna	32	1	0.27	0.86026
GO:0030529	ribonucleoprotein complex	968	10	8.14	0.86092
GO:0030119	AP-type membrane coat adaptor complex	23	0	0.19	0.86303
GO:1990234	transferase complex	407	3	3.42	0.86373
GO:1902495	transmembrane transporter complex	56	0	0.47	0.87119
GO:0031976	plastid thylakoid	937	9	7.88	0.87392
GO:1990351	transporter complex	57	0	0.48	0.87552
GO:0005663	DNA replication factor C complex	6	0	0.05	0.87665
GO:0031984	organelle subcompartment	969	10	8.14	0.88104
GO:0016459	myosin complex	21	0	0.18	0.89148
GO:0016471	vacuolar proton-transporting V-type ATPase complex	16	0	0.13	0.89954
GO:0000808	origin recognition complex	6	0	0.05	0.89969
GO:0000220	vacuolar proton-transporting V-type ATPase, V0 domain	9	0	0.08	0.90279
GO:0035145	exon-exon junction complex	8	0	0.07	0.90463
GO:0042644	chloroplast nucleoid	14	0	0.12	0.9084
GO:0000276	mitochondrial proton-transporting ATP synthase complex, coupling factor F(o)	6	0	0.05	0.90871
GO:0019773	proteasome core complex, alpha-subunit complex	16	0	0.13	0.91479
GO:0005840	ribosome	793	9	6.67	0.91622
GO:0009521	photosystem	170	2	1.43	0.91809
GO:0030126	COPI vesicle coat	11	0	0.09	0.91902
GO:0044391	ribosomal subunit	358	2	3.01	0.92166
GO:0098533	ATPase dependent transmembrane transport complex	14	0	0.12	0.92258
GO:0009534	chloroplast thylakoid	932	9	7.83	0.92471
GO:0000145	exocyst	27	0	0.23	0.92764
GO:0043190	ATP-binding cassette (ABC) transporter complex	13	0	0.11	0.92791
GO:0005945	6-phosphofructokinase complex	16	0	0.13	0.93585
GO:0030904	retromer complex	9	0	0.08	0.94359
GO:0030666	endocytic vesicle membrane	10	0	0.08	0.94475
GO:0033176	proton-transporting V-type ATPase complex	28	1	0.24	0.95834
GO:0000229	cytoplasmic chromosome	21	0	0.18	0.96052
GO:0009508	plastid chromosome	21	0	0.18	0.96052
GO:0016363	nuclear matrix	28	0	0.24	0.96319
GO:0005657	replication fork	17	0	0.14	0.96434
GO:0010168	ER body	7	0	0.06	0.97384
GO:0022627	cytosolic small ribosomal subunit	98	0	0.82	0.97598
GO:0005885	Arp2/3 protein complex	18	0	0.15	0.97603
GO:0030894	replisome	11	0	0.09	0.97679
GO:0000776	kinetochore	7	0	0.06	0.97745
GO:0015935	small ribosomal subunit	119	0	1	0.97865
GO:0043596	nuclear replication fork	10	0	0.08	0.97888
GO:0043601	nuclear replisome	10	0	0.08	0.97888
GO:0042575	DNA polymerase complex	8	0	0.07	0.98307
GO:1902494	catalytic complex	704	5	5.92	0.98606
GO:0042646	plastid nucleoid	36	0	0.3	0.98805
GO:1990391	DNA repair complex	18	0	0.15	0.98937
GO:0009331	glycerol-3-phosphate dehydrogenase complex	8	0	0.07	0.99136
GO:0000775	chromosome, centromeric region	28	0	0.24	0.99178
GO:0033179	proton-transporting V-type ATPase, V0 domain	15	0	0.13	0.99487
GO:0015629	actin cytoskeleton	56	0	0.47	0.99582
GO:0031519	PcG protein complex	11	0	0.09	0.99716
GO:0009317	acetyl-CoA carboxylase complex	9	0	0.08	0.99995
GO:0005575	cellular_component	20940	176	176	1
GO:0031978	plastid thylakoid lumen	83	2	0.7	1
GO:0005623	cell	20383	173	171.32	1
GO:0031228	intrinsic component of Golgi membrane	23	0	0.19	1

## Sheet: DE lncRNA GO-MF-cis
GO.ID	Term	Annotated	Significant	Expected	KS
GO:0005515	protein binding	6877	59	54.99	1e-28
GO:0004672	protein kinase activity	1988	24	15.9	3.2e-11
GO:0004252	serine-type endopeptidase activity	178	0	1.42	4e-11
GO:0003700	sequence-specific DNA binding transcription factor activity	1369	11	10.95	8.8e-09
GO:0019199	transmembrane receptor protein kinase activity	201	1	1.61	2.4e-08
GO:0016711	flavonoid 3'-monooxygenase activity	78	0	0.62	6.5e-07
GO:0004674	protein serine/threonine kinase activity	1319	18	10.55	2.3e-06
GO:0036202	ent-cassa-12,15-diene 11-hydroxylase activity	32	0	0.26	4.8e-06
GO:0016168	chlorophyll binding	102	1	0.82	6.1e-06
GO:0010327	acetyl CoA:(Z)-3-hexen-1-ol acetyltransferase activity	14	0	0.11	8.5e-06
GO:0048038	quinone binding	55	4	0.44	9.5e-06
GO:0030761	8-hydroxyquercitin 8-O-methyltransferase activity	43	0	0.34	1e-05
GO:0030746	isoflavone 4'-O-methyltransferase activity	44	0	0.35	2.2e-05
GO:0033799	myricetin 3'-O-methyltransferase activity	62	0	0.5	3e-05
GO:0047203	13-hydroxylupinine O-tigloyltransferase activity	15	0	0.12	3.1e-05
GO:0019825	oxygen binding	173	2	1.38	4.1e-05
GO:0033793	aureusidin synthase activity	10	0	0.08	4.3e-05
GO:0030766	11-O-demethyl-17-O-deacetylvindoline O-methyltransferase activity	46	0	0.37	8.9e-05
GO:0043565	sequence-specific DNA binding	452	3	3.61	0.00012
GO:0042803	protein homodimerization activity	512	5	4.09	0.00014
GO:0020037	heme binding	457	5	3.65	0.00014
GO:0052582	(+)-menthofuran synthase activity	27	1	0.22	0.00015
GO:0046933	proton-transporting ATP synthase activity, rotational mechanism	90	2	0.72	0.00017
GO:0016166	phytoene dehydrogenase activity	12	0	0.1	0.00024
GO:0033800	isoflavone 7-O-methyltransferase activity	36	0	0.29	0.00026
GO:0071992	phytochelatin transmembrane transporter activity	33	1	0.26	0.00033
GO:0047372	acylglycerol lipase activity	20	0	0.16	0.00039
GO:0003899	DNA-directed RNA polymerase activity	111	1	0.89	0.00043
GO:0031625	ubiquitin protein ligase binding	220	1	1.76	0.00045
GO:0004970	ionotropic glutamate receptor activity	28	0	0.22	0.00045
GO:0005234	extracellular-glutamate-gated ion channel activity	28	0	0.22	0.00045
GO:0097007	4,8,12-trimethyltrideca-1,3,7,11-tetraene synthase activity	43	0	0.34	0.00051
GO:0097008	(3E)-4,8-dimethyl-1,3,7-nonatriene synthase activity	43	0	0.34	0.00051
GO:0008757	S-adenosylmethionine-dependent methyltransferase activity	310	5	2.48	0.00055
GO:0004871	signal transducer activity	848	10	6.78	0.00055
GO:0050422	strictosidine beta-glucosidase activity	8	0	0.06	0.00074
GO:0070330	aromatase activity	26	0	0.21	0.00081
GO:0047760	butyrate-CoA ligase activity	29	1	0.23	0.0009
GO:0015446	arsenite-transmembrane transporting ATPase activity	35	1	0.28	0.00102
GO:0004620	phospholipase activity	137	0	1.1	0.00106
GO:0008171	O-methyltransferase activity	95	3	0.76	0.00109
GO:0016208	AMP binding	27	1	0.22	0.0011
GO:0047714	galactolipase activity	37	0	0.3	0.00112
GO:0009055	electron carrier activity	557	4	4.45	0.00125
GO:0045544	gibberellin 20-oxidase activity	12	0	0.1	0.00135
GO:0001653	peptide receptor activity	67	3	0.54	0.00146
GO:0045549	9-cis-epoxycarotenoid dioxygenase activity	11	0	0.09	0.00155
GO:0043621	protein self-association	156	0	1.25	0.00156
GO:0030267	glyoxylate reductase (NADP) activity	19	0	0.15	0.00183
GO:0051213	dioxygenase activity	267	0	2.13	0.00187
GO:0018858	benzoate-CoA ligase activity	28	1	0.22	0.00192
GO:0003987	acetate-CoA ligase activity	30	1	0.24	0.002
GO:0008762	UDP-N-acetylmuramate dehydrogenase activity	59	0	0.47	0.00202
GO:0042802	identical protein binding	1031	9	8.24	0.00203
GO:0070011	peptidase activity, acting on L-amino acid peptides	742	2	5.93	0.00216
GO:0042054	histone methyltransferase activity	141	1	1.13	0.00231
GO:0008509	anion transmembrane transporter activity	585	3	4.68	0.00233
GO:0016788	hydrolase activity, acting on ester bonds	1313	14	10.5	0.00234
GO:0019899	enzyme binding	664	3	5.31	0.0024
GO:0034008	R-linalool synthase activity	8	1	0.06	0.0025
GO:0044212	transcription regulatory region DNA binding	158	3	1.26	0.00266
GO:0016709	oxidoreductase activity, acting on paired donors, with incorporation or reduction of molecular oxygen, NAD(P)H as one donor, and incorporation of one atom of oxygen	359	2	2.87	0.00272
GO:0031418	L-ascorbic acid binding	35	0	0.28	0.00327
GO:0030599	pectinesterase activity	69	4	0.55	0.00445
GO:0009044	xylan 1,4-beta-xylosidase activity	26	0	0.21	0.00447
GO:0046556	alpha-L-arabinofuranosidase activity	26	0	0.21	0.00447
GO:0004866	endopeptidase inhibitor activity	51	0	0.41	0.00495
GO:0008970	phosphatidylcholine 1-acylhydrolase activity	31	0	0.25	0.00519
GO:0005516	calmodulin binding	397	3	3.17	0.00543
GO:0004003	ATP-dependent DNA helicase activity	36	1	0.29	0.00546
GO:0004888	transmembrane signaling receptor activity	312	3	2.49	0.00561
GO:0004867	serine-type endopeptidase inhibitor activity	19	0	0.15	0.00562
GO:0016630	protochlorophyllide reductase activity	14	0	0.11	0.00567
GO:0016621	cinnamoyl-CoA reductase activity	68	0	0.54	0.00568
GO:0030983	mismatched DNA binding	18	1	0.14	0.00579
GO:0016746	transferase activity, transferring acyl groups	588	3	4.7	0.00584
GO:0004616	phosphogluconate dehydrogenase (decarboxylating) activity	10	0	0.08	0.0059
GO:0022804	active transmembrane transporter activity	914	7	7.31	0.00592
GO:0016641	oxidoreductase activity, acting on the CH-NH2 group of donors, oxygen as acceptor	81	0	0.65	0.00628
GO:0009011	starch synthase activity	6	0	0.05	0.00639
GO:0042800	histone methyltransferase activity (H3-K4 specific)	69	0	0.55	0.00651
GO:0005524	ATP binding	2309	25	18.46	0.00653
GO:0018812	3-hydroxyacyl-CoA dehydratase activity	17	0	0.14	0.00654
GO:0008692	3-hydroxybutyryl-CoA epimerase activity	17	0	0.14	0.00654
GO:0004165	dodecenoyl-CoA delta-isomerase activity	17	0	0.14	0.00654
GO:0034009	isoprene synthase activity	6	0	0.05	0.00665
GO:0004806	triglyceride lipase activity	50	0	0.4	0.00694
GO:0046961	proton-transporting ATPase activity, rotational mechanism	75	1	0.6	0.00699
GO:0008559	xenobiotic-transporting ATPase activity	59	0	0.47	0.00699
GO:0003690	double-stranded DNA binding	155	2	1.24	0.00741
GO:0004721	phosphoprotein phosphatase activity	255	2	2.04	0.00775
GO:0050662	coenzyme binding	508	10	4.06	0.00793
GO:0051539	4 iron, 4 sulfur cluster binding	89	2	0.71	0.00808
GO:0043023	ribosomal large subunit binding	7	0	0.06	0.00821
GO:0050136	NADH dehydrogenase (quinone) activity	85	4	0.68	0.00838
GO:0051119	sugar transmembrane transporter activity	138	0	1.1	0.0086
GO:0045156	electron transporter, transferring electrons within the cyclic electron transport pathway of photosynthesis activity	29	0	0.23	0.00905
GO:0046608	carotenoid isomerase activity	55	0	0.44	0.00908
GO:0050734	hydroxycinnamoyltransferase activity	68	0	0.54	0.00917
GO:0009905	ent-copalyl diphosphate synthase activity	6	0	0.05	0.00967
GO:0004383	guanylate cyclase activity	59	1	0.47	0.01013
GO:0016752	sinapoyltransferase activity	18	0	0.14	0.01023
GO:0080042	ADP-glucose pyrophosphohydrolase activity	8	0	0.06	0.01024
GO:0043682	copper-transporting ATPase activity	7	0	0.06	0.01041
GO:0047995	hydroxyphenylpyruvate reductase activity	14	0	0.11	0.0105
GO:0005506	iron ion binding	531	5	4.25	0.01051
GO:0080138	borate uptake transmembrane transporter activity	11	0	0.09	0.01057
GO:0015115	silicate transmembrane transporter activity	11	0	0.09	0.01057
GO:0004097	catechol oxidase activity	7	0	0.06	0.01119
GO:0042409	caffeoyl-CoA O-methyltransferase activity	11	3	0.09	0.0113
GO:0046975	histone methyltransferase activity (H3-K36 specific)	59	0	0.47	0.01131
GO:0046577	long-chain-alcohol oxidase activity	6	1	0.05	0.0115
GO:0004519	endonuclease activity	253	0	2.02	0.01211
GO:0050378	UDP-glucuronate 4-epimerase activity	9	2	0.07	0.01223
GO:0016410	N-acyltransferase activity	236	1	1.89	0.01241
GO:0015083	aluminum ion transmembrane transporter activity	7	0	0.06	0.01251
GO:0080079	cellobiose glucosidase activity	20	0	0.16	0.01273
GO:0008144	drug binding	25	1	0.2	0.01304
GO:0032451	demethylase activity	26	1	0.21	0.01321
GO:0016849	phosphorus-oxygen lyase activity	104	1	0.83	0.01328
GO:0004520	endodeoxyribonuclease activity	14	0	0.11	0.01343
GO:0005507	copper ion binding	452	10	3.61	0.01349
GO:0003918	DNA topoisomerase type II (ATP-hydrolyzing) activity	9	0	0.07	0.01389
GO:0061505	DNA topoisomerase II activity	9	0	0.07	0.01389
GO:0047652	allantoate deiminase activity	6	0	0.05	0.01438
GO:0004849	uridine kinase activity	11	1	0.09	0.01476
GO:0008569	minus-end-directed microtubule motor activity	14	0	0.11	0.01479
GO:0016854	racemase and epimerase activity	70	2	0.56	0.01487
GO:0005275	amine transmembrane transporter activity	23	0	0.18	0.01495
GO:0015154	disaccharide transmembrane transporter activity	46	0	0.37	0.01528
GO:0022892	substrate-specific transporter activity	1678	9	13.42	0.01553
GO:0016747	transferase activity, transferring acyl groups other than amino-acyl groups	487	1	3.89	0.01572
GO:0033858	N-acetylgalactosamine kinase activity	6	0	0.05	0.01573
GO:0004034	aldose 1-epimerase activity	14	0	0.11	0.0158
GO:0042578	phosphoric ester hydrolase activity	501	7	4.01	0.01586
GO:0033218	amide binding	132	1	1.06	0.016
GO:0008324	cation transmembrane transporter activity	886	6	7.08	0.01609
GO:0016508	long-chain-enoyl-CoA hydratase activity	16	0	0.13	0.01623
GO:0004335	galactokinase activity	14	0	0.11	0.01623
GO:0016206	catechol O-methyltransferase activity	10	0	0.08	0.01629
GO:0015563	uptake transmembrane transporter activity	14	0	0.11	0.01633
GO:0015168	glycerol transmembrane transporter activity	14	0	0.11	0.01633
GO:0015145	monosaccharide transmembrane transporter activity	43	0	0.34	0.01657
GO:0008395	steroid hydroxylase activity	58	0	0.46	0.01661
GO:0042282	hydroxymethylglutaryl-CoA reductase activity	7	0	0.06	0.01689
GO:0004656	procollagen-proline 4-dioxygenase activity	11	0	0.09	0.0169
GO:0031543	peptidyl-proline dioxygenase activity	11	0	0.09	0.0169
GO:0031545	peptidyl-proline 4-dioxygenase activity	11	0	0.09	0.0169
GO:0019798	procollagen-proline dioxygenase activity	11	0	0.09	0.0169
GO:0016787	hydrolase activity	4514	35	36.09	0.01714
GO:0017118	lipoyltransferase activity	6	0	0.05	0.01729
GO:0005527	macrolide binding	22	1	0.18	0.01732
GO:0005528	FK506 binding	22	1	0.18	0.01732
GO:0019779	Atg8 activating enzyme activity	7	0	0.06	0.01741
GO:0015103	inorganic anion transmembrane transporter activity	243	2	1.94	0.01752
GO:0015085	calcium ion transmembrane transporter activity	108	0	0.86	0.01761
GO:0015203	polyamine transmembrane transporter activity	19	0	0.15	0.01788
GO:0015291	secondary active transmembrane transporter activity	444	4	3.55	0.01845
GO:0016992	lipoate synthase activity	11	0	0.09	0.01858
GO:0016979	lipoate-protein ligase activity	11	0	0.09	0.01858
GO:0016813	hydrolase activity, acting on carbon-nitrogen (but not peptide) bonds, in linear amidines	11	0	0.09	0.01877
GO:0004842	ubiquitin-protein transferase activity	489	4	3.91	0.01886
GO:0002094	polyprenyltransferase activity	7	0	0.06	0.01929
GO:0052689	carboxylic ester hydrolase activity	274	5	2.19	0.01975
GO:0036203	taxoid 14-beta-hydroxylase activity	15	0	0.12	0.01977
GO:0000822	inositol hexakisphosphate binding	12	0	0.1	0.02004
GO:0016682	oxidoreductase activity, acting on diphenols and related substances as donors, oxygen as acceptor	78	0	0.62	0.02009
GO:0046873	metal ion transmembrane transporter activity	378	2	3.02	0.02027
GO:0004190	aspartic-type endopeptidase activity	90	1	0.72	0.0203
GO:0015293	symporter activity	175	0	1.4	0.02031
GO:0008515	sucrose transmembrane transporter activity	45	0	0.36	0.02048
GO:0003712	transcription cofactor activity	82	0	0.66	0.0205
GO:0008175	tRNA methyltransferase activity	8	0	0.06	0.02091
GO:0004300	enoyl-CoA hydratase activity	22	0	0.18	0.02096
GO:0003913	DNA photolyase activity	6	0	0.05	0.02122
GO:0008195	phosphatidate phosphatase activity	30	0	0.24	0.02158
GO:0004398	histidine decarboxylase activity	9	0	0.07	0.02209
GO:0000989	transcription factor binding transcription factor activity	85	0	0.68	0.02236
GO:0016744	transferase activity, transferring aldehyde or ketonic groups	22	0	0.18	0.02257
GO:0046982	protein heterodimerization activity	290	1	2.32	0.02307
GO:0009975	cyclase activity	97	2	0.78	0.02308
GO:0004337	geranyltranstransferase activity	14	0	0.11	0.02332
GO:0042887	amide transmembrane transporter activity	74	1	0.59	0.02377
GO:0015925	galactosidase activity	54	1	0.43	0.02398
GO:0015105	arsenite transmembrane transporter activity	48	1	0.38	0.0242
GO:0050247	raucaffricine beta-glucosidase activity	10	0	0.08	0.02428
GO:0050506	vomilenine glucosyltransferase activity	10	0	0.08	0.02428
GO:0042277	peptide binding	127	1	1.02	0.02434
GO:0070402	NADPH binding	38	0	0.3	0.02465
GO:0047701	beta-L-arabinosidase activity	19	0	0.15	0.02484
GO:0004338	glucan exo-1,3-beta-glucosidase activity	19	0	0.15	0.02484
GO:0052597	diamine oxidase activity	10	0	0.08	0.02531
GO:0050525	cutinase activity	9	0	0.07	0.02535
GO:0000234	phosphoethanolamine N-methyltransferase activity	6	0	0.05	0.02536
GO:0019144	ADP-sugar diphosphatase activity	9	0	0.07	0.02539
GO:0080041	ADP-ribose pyrophosphohydrolase activity	9	0	0.07	0.02539
GO:0004536	deoxyribonuclease activity	16	0	0.13	0.0254
GO:0004476	mannose-6-phosphate isomerase activity	6	0	0.05	0.02584
GO:0019001	guanyl nucleotide binding	295	2	2.36	0.02669
GO:0003857	3-hydroxyacyl-CoA dehydrogenase activity	17	0	0.14	0.02709
GO:0008514	organic anion transmembrane transporter activity	325	1	2.6	0.02714
GO:0004659	prenyltransferase activity	44	0	0.35	0.02763
GO:1901476	carbohydrate transporter activity	164	0	1.31	0.02769
GO:0015144	carbohydrate transmembrane transporter activity	164	0	1.31	0.02769
GO:0003896	DNA primase activity	6	0	0.05	0.02793
GO:0016791	phosphatase activity	435	5	3.48	0.02828
GO:0004802	transketolase activity	7	0	0.06	0.02833
GO:0070001	aspartic-type peptidase activity	102	1	0.82	0.02842
GO:0016161	beta-amylase activity	65	0	0.52	0.02904
GO:0031490	chromatin DNA binding	7	0	0.06	0.02959
GO:0016491	oxidoreductase activity	2866	24	22.92	0.02973
GO:0035529	NADH pyrophosphatase activity	7	0	0.06	0.03047
GO:0032452	histone demethylase activity	14	0	0.11	0.03068
GO:0031624	ubiquitin conjugating enzyme binding	16	0	0.13	0.03075
GO:0044390	small protein conjugating enzyme binding	16	0	0.13	0.03075
GO:0032561	guanyl ribonucleotide binding	292	2	2.33	0.03087
GO:0050661	NADP binding	109	1	0.87	0.03094
GO:0046715	borate transmembrane transporter activity	24	0	0.19	0.03106
GO:0015662	ATPase activity, coupled to transmembrane movement of ions, phosphorylative mechanism	103	0	0.82	0.03108
GO:0045431	flavonol synthase activity	15	0	0.12	0.03139
GO:0031957	very long-chain fatty acid-CoA ligase activity	7	0	0.06	0.0316
GO:0008137	NADH dehydrogenase (ubiquinone) activity	76	3	0.61	0.03192
GO:0008134	transcription factor binding	78	2	0.62	0.03201
GO:0003824	catalytic activity	13497	116	107.92	0.03228
GO:0003697	single-stranded DNA binding	116	0	0.93	0.03277
GO:0031406	carboxylic acid binding	183	1	1.46	0.03285
GO:0043177	organic acid binding	183	1	1.46	0.03285
GO:0030275	LRR domain binding	15	0	0.12	0.03312
GO:0019206	nucleoside kinase activity	16	1	0.13	0.03324
GO:0016899	oxidoreductase activity, acting on the CH-OH group of donors, oxygen as acceptor	17	1	0.14	0.03356
GO:0031683	G-protein beta/gamma-subunit complex binding	8	0	0.06	0.03368
GO:0072341	modified amino acid binding	68	0	0.54	0.03381
GO:0016887	ATPase activity	948	10	7.58	0.03413
GO:0008066	glutamate receptor activity	34	0	0.27	0.03467
GO:0060090	binding, bridging	10	0	0.08	0.03482
GO:0032440	2-alkenal reductase [NAD(P)] activity	190	2	1.52	0.03523
GO:0016462	pyrophosphatase activity	1440	12	11.51	0.03526
GO:0004857	enzyme inhibitor activity	184	3	1.47	0.03565
GO:0005525	GTP binding	289	2	2.31	0.03565
GO:0004565	beta-galactosidase activity	51	1	0.41	0.03619
GO:0016706	oxidoreductase activity, acting on paired donors, with incorporation or reduction of molecular oxygen, 2-oxoglutarate as one donor, and incorporation of one atom each of oxygen into both donors	190	0	1.52	0.03628
GO:0008289	lipid binding	352	3	2.81	0.03664
GO:0015603	iron chelate transmembrane transporter activity	9	0	0.07	0.03696
GO:0051980	iron-nicotianamine transmembrane transporter activity	9	0	0.07	0.03696
GO:0047216	inositol 3-alpha-galactosyltransferase activity	7	0	0.06	0.03743
GO:0022891	substrate-specific transmembrane transporter activity	1555	8	12.43	0.03763
GO:0016857	racemase and epimerase activity, acting on carbohydrates and derivatives	49	2	0.39	0.03793
GO:0031517	red light photoreceptor activity	7	0	0.06	0.03817
GO:0004315	3-oxoacyl-[acyl-carrier-protein] synthase activity	20	0	0.16	0.0386
GO:0016684	oxidoreductase activity, acting on peroxide as acceptor	183	3	1.46	0.03931
GO:0015157	oligosaccharide transmembrane transporter activity	51	0	0.41	0.0398
GO:0016818	hydrolase activity, acting on acid anhydrides, in phosphorus-containing anhydrides	1454	12	11.63	0.04015
GO:0015204	urea transmembrane transporter activity	33	0	0.26	0.04028
GO:0015075	ion transmembrane transporter activity	1338	8	10.7	0.04029
GO:0070283	radical SAM enzyme activity	12	0	0.1	0.04086
GO:0008878	glucose-1-phosphate adenylyltransferase activity	12	0	0.1	0.04286
GO:0033907	beta-D-fucosidase activity	20	0	0.16	0.04321
GO:0080083	beta-gentiobiose beta-glucosidase activity	20	0	0.16	0.04321
GO:0008374	O-acyltransferase activity	171	0	1.37	0.04325
GO:0019842	vitamin binding	55	0	0.44	0.04325
GO:0033843	xyloglucan 6-xylosyltransferase activity	6	0	0.05	0.04341
GO:0072510	trivalent inorganic cation transmembrane transporter activity	11	0	0.09	0.04342
GO:0010314	phosphatidylinositol-5-phosphate binding	24	0	0.19	0.04358
GO:0003729	mRNA binding	123	2	0.98	0.04503
GO:0044822	poly(A) RNA binding	123	2	0.98	0.04503
GO:0035252	UDP-xylosyltransferase activity	21	0	0.17	0.04514
GO:0000285	1-phosphatidylinositol-3-phosphate 5-kinase activity	15	1	0.12	0.0455
GO:0033764	steroid dehydrogenase activity, acting on the CH-OH group of donors, NAD or NADP as acceptor	31	1	0.25	0.04565
GO:0004016	adenylate cyclase activity	18	0	0.14	0.04583
GO:0003993	acid phosphatase activity	67	2	0.54	0.0461
GO:0016817	hydrolase activity, acting on acid anhydrides	1479	12	11.83	0.04619
GO:0052580	(+)-pulegone reductase, (-)-menthone as substrate, activity	19	0	0.15	0.04633
GO:0052579	(+)-pulegone reductase, (+)-isomenthone as substrate, activity	19	0	0.15	0.04633
GO:0010297	heteropolysaccharide binding	7	0	0.06	0.04644
GO:0000988	protein binding transcription factor activity	96	0	0.77	0.0467
GO:0016301	kinase activity	2559	29	20.46	0.04674
GO:0008517	folic acid transporter activity	6	0	0.05	0.047
GO:0008756	o-succinylbenzoate-CoA ligase activity	13	1	0.1	0.04726
GO:0034593	phosphatidylinositol bisphosphate phosphatase activity	28	1	0.22	0.04728
GO:0016707	gibberellin 3-beta-dioxygenase activity	12	0	0.1	0.04756
GO:0008080	N-acetyltransferase activity	107	1	0.86	0.04771
GO:0004439	phosphatidylinositol-4,5-bisphosphate 5-phosphatase activity	21	0	0.17	0.04773
GO:0043141	ATP-dependent 5'-3' DNA helicase activity	6	0	0.05	0.04867
GO:0043139	5'-3' DNA helicase activity	6	0	0.05	0.04867
GO:0016812	hydrolase activity, acting on carbon-nitrogen (but not peptide) bonds, in cyclic amides	7	0	0.06	0.04951
GO:0000030	mannosyltransferase activity	24	0	0.19	0.05003
GO:0016760	cellulose synthase (UDP-forming) activity	36	1	0.29	0.05028
GO:0080102	3-methylthiopropyl glucosinolate S-oxygenase activity	8	0	0.06	0.05059
GO:0080103	4-methylthiopropyl glucosinolate S-oxygenase activity	8	0	0.06	0.05059
GO:0080104	5-methylthiopropyl glucosinolate S-oxygenase activity	8	0	0.06	0.05059
GO:0080105	6-methylthiopropyl glucosinolate S-oxygenase activity	8	0	0.06	0.05059
GO:0080106	7-methylthiopropyl glucosinolate S-oxygenase activity	8	0	0.06	0.05059
GO:0080107	8-methylthiopropyl glucosinolate S-oxygenase activity	8	0	0.06	0.05059
GO:0022803	passive transmembrane transporter activity	219	1	1.75	0.05084
GO:0015267	channel activity	219	1	1.75	0.05084
GO:0016859	cis-trans isomerase activity	120	2	0.96	0.05088
GO:0016411	acylglycerol O-acyltransferase activity	29	0	0.23	0.05101
GO:0016886	ligase activity, forming phosphoric ester bonds	6	0	0.05	0.05107
GO:0042625	ATPase activity, coupled to transmembrane movement of ions	277	3	2.21	0.05131
GO:0043295	glutathione binding	64	0	0.51	0.05141
GO:1900750	oligopeptide binding	64	0	0.51	0.05141
GO:0003854	3-beta-hydroxy-delta5-steroid dehydrogenase activity	11	1	0.09	0.05143
GO:0022829	wide pore channel activity	11	1	0.09	0.05143
GO:0015288	porin activity	11	1	0.09	0.05143
GO:0016757	transferase activity, transferring glycosyl groups	766	7	6.12	0.0517
GO:0005385	zinc ion transmembrane transporter activity	15	0	0.12	0.05201
GO:0016628	oxidoreductase activity, acting on the CH-CH group of donors, NAD or NADP as acceptor	280	4	2.24	0.05212
GO:0052624	2-phytyl-1,4-naphthoquinone methyltransferase activity	10	0	0.08	0.05237
GO:0080150	S-adenosyl-L-methionine:benzoic acid carboxyl methyl transferase activity	10	0	0.08	0.05237
GO:0019829	cation-transporting ATPase activity	232	3	1.86	0.05297
GO:0048029	monosaccharide binding	54	0	0.43	0.05309
GO:0046912	transferase activity, transferring acyl groups, acyl groups converted into alkyl on transfer	29	0	0.23	0.05328
GO:0016773	phosphotransferase activity, alcohol group as acceptor	2207	26	17.65	0.05355
GO:0050897	cobalt ion binding	123	3	0.98	0.05359
GO:0080176	xyloglucan 1,6-alpha-xylosidase activity	12	0	0.1	0.05456
GO:0016783	sulfurtransferase activity	24	0	0.19	0.05462
GO:1901681	sulfur compound binding	97	0	0.78	0.05477
GO:0008308	voltage-gated anion channel activity	28	0	0.22	0.05481
GO:0016627	oxidoreductase activity, acting on the CH-CH group of donors	348	4	2.78	0.05489
GO:0005351	sugar:proton symporter activity	98	0	0.78	0.05497
GO:0005402	cation:sugar symporter activity	98	0	0.78	0.05497
GO:0030527	structural constituent of chromatin	9	0	0.07	0.0553
GO:0035639	purine ribonucleoside triphosphate binding	2592	27	20.72	0.05558
GO:0022838	substrate-specific channel activity	215	1	1.72	0.05578
GO:0019902	phosphatase binding	52	0	0.42	0.0562
GO:0019903	protein phosphatase binding	52	0	0.42	0.0562
GO:0050660	flavin adenine dinucleotide binding	156	2	1.25	0.05638
GO:0016780	phosphotransferase activity, for other substituted phosphate groups	17	0	0.14	0.05729
GO:0015297	antiporter activity	191	3	1.53	0.05739
GO:0003979	UDP-glucose 6-dehydrogenase activity	10	0	0.08	0.05789
GO:0008172	S-methyltransferase activity	8	0	0.06	0.05816
GO:0008092	cytoskeletal protein binding	298	1	2.38	0.05829
GO:0046992	oxidoreductase activity, acting on X-H and Y-H to form an X-Y bond	14	0	0.11	0.05865
GO:0046993	oxidoreductase activity, acting on X-H and Y-H to form an X-Y bond, with oxygen as acceptor	14	0	0.11	0.05865
GO:0005244	voltage-gated ion channel activity	91	1	0.73	0.05869
GO:0022832	voltage-gated channel activity	91	1	0.73	0.05869
GO:0008234	cysteine-type peptidase activity	167	0	1.34	0.05881
GO:0015020	glucuronosyltransferase activity	40	0	0.32	0.05964
GO:0004499	N,N-dimethylaniline monooxygenase activity	21	0	0.17	0.0597
GO:0070548	L-glutamine aminotransferase activity	8	0	0.06	0.06022
GO:0045330	aspartyl esterase activity	32	2	0.26	0.06108
GO:0047631	ADP-ribose diphosphatase activity	8	0	0.06	0.06128
GO:0005496	steroid binding	57	0	0.46	0.06209
GO:0019200	carbohydrate kinase activity	60	0	0.48	0.06222
GO:0043522	leucine zipper domain binding	13	0	0.1	0.0623
GO:0008194	UDP-glycosyltransferase activity	470	6	3.76	0.06252
GO:0004420	hydroxymethylglutaryl-CoA reductase (NADPH) activity	8	0	0.06	0.06364
GO:0002161	aminoacyl-tRNA editing activity	11	0	0.09	0.06485
GO:0008131	primary amine oxidase activity	36	0	0.29	0.06499
GO:0005509	calcium ion binding	287	9	2.29	0.06521
GO:0015294	solute:cation symporter activity	151	0	1.21	0.06535
GO:0004176	ATP-dependent peptidase activity	34	1	0.27	0.06554
GO:0035514	DNA demethylase activity	9	0	0.07	0.06633
GO:0008170	N-methyltransferase activity	145	2	1.16	0.06651
GO:0017111	nucleoside-triphosphatase activity	1374	11	10.99	0.06702
GO:0010011	auxin binding	24	0	0.19	0.06748
GO:0072509	divalent inorganic cation transmembrane transporter activity	204	1	1.63	0.06754
GO:0050737	O-hydroxycinnamoyltransferase activity	17	0	0.14	0.06782
GO:0000210	NAD+ diphosphatase activity	8	0	0.06	0.06785
GO:0030246	carbohydrate binding	266	5	2.13	0.06791
GO:0003682	chromatin binding	230	0	1.84	0.06807
GO:0018024	histone-lysine N-methyltransferase activity	118	1	0.94	0.0684
GO:0042623	ATPase activity, coupled	717	7	5.73	0.06941
GO:0004601	peroxidase activity	177	3	1.42	0.07126
GO:0016667	oxidoreductase activity, acting on a sulfur group of donors	132	2	1.06	0.07203
GO:0009815	1-aminocyclopropane-1-carboxylate oxidase activity	35	0	0.28	0.07244
GO:0017171	serine hydrolase activity	268	0	2.14	0.07268
GO:0008236	serine-type peptidase activity	268	0	2.14	0.07268
GO:0043022	ribosome binding	19	0	0.15	0.0727
GO:0004722	protein serine/threonine phosphatase activity	166	1	1.33	0.07296
GO:0005262	calcium channel activity	39	0	0.31	0.07366
GO:0046527	glucosyltransferase activity	381	2	3.05	0.07416
GO:0004713	protein tyrosine kinase activity	150	1	1.2	0.07453
GO:0008568	microtubule-severing ATPase activity	29	0	0.23	0.07653
GO:0015200	methylammonium transmembrane transporter activity	11	0	0.09	0.0766
GO:0042879	aldonate transmembrane transporter activity	7	0	0.06	0.07743
GO:0071917	triose-phosphate transmembrane transporter activity	7	0	0.06	0.07743
GO:0015120	phosphoglycerate transmembrane transporter activity	7	0	0.06	0.07743
GO:0008047	enzyme activator activity	140	2	1.12	0.07805
GO:0015112	nitrate transmembrane transporter activity	102	0	0.82	0.07856
GO:0016829	lyase activity	769	9	6.15	0.07875
GO:0051287	NAD binding	103	3	0.82	0.07986
GO:0000217	DNA secondary structure binding	9	1	0.07	0.08011
GO:0001664	G-protein coupled receptor binding	7	0	0.06	0.08012
GO:0005261	cation channel activity	87	1	0.7	0.08078
GO:0005388	calcium-transporting ATPase activity	61	0	0.49	0.08097
GO:0004965	G-protein coupled GABA receptor activity	9	0	0.07	0.08112
GO:0016917	GABA receptor activity	9	0	0.07	0.08112
GO:0051920	peroxiredoxin activity	8	0	0.06	0.08133
GO:0015166	polyol transmembrane transporter activity	35	0	0.28	0.08329
GO:0030611	arsenate reductase activity	23	0	0.18	0.08459
GO:0030613	oxidoreductase activity, acting on phosphorus or arsenic in donors	23	0	0.18	0.08459
GO:0030614	oxidoreductase activity, acting on phosphorus or arsenic in donors, disulfide as acceptor	23	0	0.18	0.08459
GO:0008794	arsenate reductase (glutaredoxin) activity	23	0	0.18	0.08459
GO:0004518	nuclease activity	382	1	3.05	0.0847
GO:0016671	oxidoreductase activity, acting on a sulfur group of donors, disulfide as acceptor	53	0	0.42	0.08512
GO:0016836	hydro-lyase activity	148	2	1.18	0.08581
GO:0016151	nickel cation binding	9	0	0.07	0.08598
GO:0052716	hydroquinone:oxygen oxidoreductase activity	29	0	0.23	0.08602
GO:0052634	C-19 gibberellin 2-beta-dioxygenase activity	12	0	0.1	0.0866
GO:0052635	C-20 gibberellin 2-beta-dioxygenase activity	12	0	0.1	0.0866
GO:0019843	rRNA binding	149	1	1.19	0.08709
GO:0005355	glucose transmembrane transporter activity	9	0	0.07	0.08766
GO:0009670	triose-phosphate:phosphate antiporter activity	6	0	0.05	0.08902
GO:0015121	phosphoenolpyruvate:phosphate antiporter activity	6	0	0.05	0.08902
GO:0034595	phosphatidylinositol phosphate 5-phosphatase activity	33	1	0.26	0.0895
GO:0004326	tetrahydrofolylpolyglutamate synthase activity	7	0	0.06	0.08959
GO:0034768	(E)-beta-ocimene synthase activity	23	1	0.18	0.09015
GO:0004523	RNA-DNA hybrid ribonuclease activity	18	0	0.14	0.09075
GO:0016278	lysine N-methyltransferase activity	121	1	0.97	0.09133
GO:0016279	protein-lysine N-methyltransferase activity	121	1	0.97	0.09133
GO:0008017	microtubule binding	118	0	0.94	0.09163
GO:0003852	2-isopropylmalate synthase activity	6	0	0.05	0.09202
GO:0015114	phosphate ion transmembrane transporter activity	23	0	0.18	0.09246
GO:0009702	L-arabinokinase activity	8	0	0.06	0.09498
GO:0019139	cytokinin dehydrogenase activity	14	0	0.11	0.09562
GO:0004222	metalloendopeptidase activity	62	0	0.5	0.09607
GO:0005319	lipid transporter activity	75	0	0.6	0.09616
GO:0030234	enzyme regulator activity	391	5	3.13	0.09631
GO:0003973	(S)-2-hydroxy-acid oxidase activity	7	0	0.06	0.09704
GO:0009671	nitrate:proton symporter activity	8	0	0.06	0.09839
GO:0010295	(+)-abscisic acid 8'-hydroxylase activity	18	0	0.14	0.09851
GO:0071997	glutathione S-conjugate-transporting ATPase activity	21	0	0.17	0.09855
GO:0015431	glutathione S-conjugate-exporting ATPase activity	21	0	0.17	0.09855
GO:0010290	chlorophyll catabolite transmembrane transporter activity	21	0	0.17	0.09855
GO:1901505	carbohydrate derivative transporter activity	186	1	1.49	0.09888
GO:0015081	sodium ion transmembrane transporter activity	46	0	0.37	0.09892
GO:0016758	transferase activity, transferring hexosyl groups	627	6	5.01	0.10159
GO:0051538	3 iron, 4 sulfur cluster binding	8	0	0.06	0.10189
GO:0015926	glucosidase activity	108	2	0.86	0.10208
GO:0009674	potassium:sodium symporter activity	14	0	0.11	0.10345
GO:0022820	potassium ion symporter activity	14	0	0.11	0.10345
GO:0031516	far-red light photoreceptor activity	8	0	0.06	0.10378
GO:0008506	sucrose:proton symporter activity	27	0	0.22	0.10449
GO:0005384	manganese ion transmembrane transporter activity	19	0	0.15	0.10481
GO:0035251	UDP-glucosyltransferase activity	343	2	2.74	0.10497
GO:0038023	signaling receptor activity	537	9	4.29	0.10537
GO:0016407	acetyltransferase activity	157	1	1.26	0.10561
GO:0032403	protein complex binding	222	1	1.78	0.1059
GO:0042300	beta-amyrin synthase activity	15	0	0.12	0.10602
GO:0009041	uridylate kinase activity	10	0	0.08	0.10627
GO:0008081	phosphoric diester hydrolase activity	67	2	0.54	0.10659
GO:0004462	lactoylglutathione lyase activity	10	0	0.08	0.10672
GO:1901981	phosphatidylinositol phosphate binding	46	0	0.37	0.10696
GO:0015036	disulfide oxidoreductase activity	81	1	0.65	0.10719
GO:0016597	amino acid binding	107	1	0.86	0.10798
GO:0033293	monocarboxylic acid binding	38	0	0.3	0.1082
GO:0005199	structural constituent of cell wall	38	0	0.3	0.10913
GO:0004869	cysteine-type endopeptidase inhibitor activity	23	0	0.18	0.10918
GO:0047274	galactinol-sucrose galactosyltransferase activity	14	0	0.11	0.10966
GO:0010313	phytochrome binding	16	1	0.13	0.10977
GO:0043566	structure-specific DNA binding	204	2	1.63	0.11
GO:0003678	DNA helicase activity	61	1	0.49	0.1112
GO:0016842	amidine-lyase activity	7	1	0.06	0.11134
GO:0005342	organic acid transmembrane transporter activity	199	0	1.59	0.11139
GO:0046943	carboxylic acid transmembrane transporter activity	199	0	1.59	0.11139
GO:0003843	1,3-beta-D-glucan synthase activity	17	0	0.14	0.11148
GO:0051748	UTP-monosaccharide-1-phosphate uridylyltransferase activity	6	0	0.05	0.11164
GO:0003777	microtubule motor activity	77	0	0.62	0.11197
GO:0070566	adenylyltransferase activity	29	0	0.23	0.11233
GO:0017056	structural constituent of nuclear pore	6	0	0.05	0.11349
GO:0004089	carbonate dehydratase activity	32	0	0.26	0.11353
GO:0030544	Hsp70 protein binding	7	0	0.06	0.11375
GO:0042562	hormone binding	41	0	0.33	0.11406
GO:0016782	transferase activity, transferring sulfur-containing groups	47	0	0.38	0.11548
GO:0042626	ATPase activity, coupled to transmembrane movement of substances	440	4	3.52	0.11584
GO:0043492	ATPase activity, coupled to movement of substances	440	4	3.52	0.11584
GO:0010181	FMN binding	67	2	0.54	0.11585
GO:0003978	UDP-glucose 4-epimerase activity	6	0	0.05	0.11678
GO:0003691	double-stranded telomeric DNA binding	14	0	0.11	0.11722
GO:0022890	inorganic cation transmembrane transporter activity	627	4	5.01	0.11746
GO:0050551	myrcene synthase activity	24	1	0.19	0.11808
GO:0016209	antioxidant activity	218	3	1.74	0.11839
GO:0008641	small protein activating enzyme activity	22	0	0.18	0.11872
GO:0005451	monovalent cation:proton antiporter activity	36	1	0.29	0.11932
GO:0042285	xylosyltransferase activity	26	0	0.21	0.11986
GO:0061134	peptidase regulator activity	68	0	0.54	0.12016
GO:0030414	peptidase inhibitor activity	68	0	0.54	0.12016
GO:0003924	GTPase activity	197	1	1.58	0.12054
GO:0004872	receptor activity	571	9	4.57	0.12164
GO:0004033	aldo-keto reductase (NADP) activity	38	0	0.3	0.1219
GO:0004108	citrate (Si)-synthase activity	6	0	0.05	0.12194
GO:0036440	citrate synthase activity	6	0	0.05	0.12194
GO:0004779	sulfate adenylyltransferase activity	9	0	0.07	0.12224
GO:0051777	ent-kaurenoate oxidase activity	6	0	0.05	0.1235
GO:0016843	amine-lyase activity	17	0	0.14	0.12409
GO:0016844	strictosidine synthase activity	17	0	0.14	0.12409
GO:0008891	glycolate oxidase activity	6	0	0.05	0.12428
GO:0015035	protein disulfide oxidoreductase activity	67	0	0.54	0.12429
GO:0004629	phospholipase C activity	14	0	0.11	0.12452
GO:0008378	galactosyltransferase activity	60	1	0.48	0.1249
GO:0003684	damaged DNA binding	25	1	0.2	0.12576
GO:0015924	mannosyl-oligosaccharide mannosidase activity	6	0	0.05	0.1264
GO:0004571	mannosyl-oligosaccharide 1,2-alpha-mannosidase activity	6	0	0.05	0.1264
GO:0036201	ent-isokaurene C2-hydroxylase activity	15	0	0.12	0.12667
GO:0047312	L-phenylalanine:pyruvate aminotransferase activity	7	0	0.06	0.12782
GO:0080097	L-tryptophan:pyruvate aminotransferase activity	7	0	0.06	0.12782
GO:0080098	L-tyrosine:pyruvate aminotransferase activity	7	0	0.06	0.12782
GO:0080099	L-methionine:2-oxoglutarate aminotransferase activity	7	0	0.06	0.12782
GO:0050048	L-leucine:2-oxoglutarate aminotransferase activity	7	0	0.06	0.12782
GO:0080100	L-glutamine:2-oxoglutarate aminotransferase activity	7	0	0.06	0.12782
GO:0019901	protein kinase binding	214	1	1.71	0.12827
GO:0004144	diacylglycerol O-acyltransferase activity	20	0	0.16	0.12856
GO:0016759	cellulose synthase activity	50	1	0.4	0.13002
GO:0004675	transmembrane receptor protein serine/threonine kinase activity	60	0	0.48	0.1303
GO:0047262	polygalacturonate 4-alpha-galacturonosyltransferase activity	32	2	0.26	0.13065
GO:0005347	ATP transmembrane transporter activity	37	1	0.3	0.13076
GO:0070290	N-acylphosphatidylethanolamine-specific phospholipase D activity	14	0	0.11	0.13129
GO:0016307	phosphatidylinositol phosphate kinase activity	43	1	0.34	0.13169
GO:0008967	phosphoglycolate phosphatase activity	8	0	0.06	0.13239
GO:0005375	copper ion transmembrane transporter activity	22	0	0.18	0.13353
GO:1901618	organic hydroxy compound transmembrane transporter activity	39	0	0.31	0.13379
GO:0015665	alcohol transmembrane transporter activity	39	0	0.31	0.13379
GO:0004702	receptor signaling protein serine/threonine kinase activity	144	0	1.15	0.13381
GO:0050664	oxidoreductase activity, acting on NAD(P)H, oxygen as acceptor	16	0	0.13	0.13541
GO:0015932	nucleobase-containing compound transmembrane transporter activity	168	1	1.34	0.13571
GO:0047501	(+)-neomenthol dehydrogenase activity	9	0	0.07	0.13582
GO:0047504	(-)-menthol dehydrogenase activity	9	0	0.07	0.13582
GO:0003755	peptidyl-prolyl cis-trans isomerase activity	55	1	0.44	0.13687
GO:0008094	DNA-dependent ATPase activity	74	1	0.59	0.13705
GO:0052866	phosphatidylinositol phosphate phosphatase activity	36	1	0.29	0.13762
GO:0051766	inositol trisphosphate kinase activity	11	0	0.09	0.13773
GO:0016853	isomerase activity	432	7	3.45	0.13836
GO:0045543	gibberellin 2-beta-dioxygenase activity	17	0	0.14	0.13845
GO:0015295	solute:proton symporter activity	117	0	0.94	0.13865
GO:0008883	glutamyl-tRNA reductase activity	7	0	0.06	0.13894
GO:0015217	ADP transmembrane transporter activity	30	1	0.24	0.13975
GO:0019900	kinase binding	243	1	1.94	0.14111
GO:0042561	alpha-amyrin synthase activity	13	0	0.1	0.14302
GO:0042973	glucan endo-1,3-beta-D-glucosidase activity	55	1	0.44	0.14306
GO:0030247	polysaccharide binding	47	0	0.38	0.14346
GO:0001871	pattern binding	47	0	0.38	0.14346
GO:0016840	carbon-nitrogen lyase activity	39	1	0.31	0.14394
GO:0016618	hydroxypyruvate reductase activity	20	0	0.16	0.14415
GO:0005543	phospholipid binding	213	3	1.7	0.14417
GO:0022836	gated channel activity	134	1	1.07	0.14618
GO:0008426	protein kinase C inhibitor activity	6	0	0.05	0.14644
GO:0016004	phospholipase activator activity	13	1	0.1	0.14765
GO:0060229	lipase activator activity	13	1	0.1	0.14765
GO:0004683	calmodulin-dependent protein kinase activity	91	1	0.73	0.14821
GO:0005345	purine nucleobase transmembrane transporter activity	28	0	0.22	0.14905
GO:0050162	oxalate oxidase activity	30	0	0.24	0.14941
GO:0035197	siRNA binding	15	0	0.12	0.15084
GO:0016861	intramolecular oxidoreductase activity, interconverting aldoses and ketoses	23	1	0.18	0.15121
GO:0008169	C-methyltransferase activity	15	0	0.12	0.15178
GO:0008422	beta-glucosidase activity	71	1	0.57	0.15256
GO:0019113	limonene monooxygenase activity	38	0	0.3	0.15327
GO:0004781	sulfate adenylyltransferase (ATP) activity	8	0	0.06	0.15441
GO:0032453	histone demethylase activity (H3-K4 specific)	10	0	0.08	0.15441
GO:0015334	high-affinity oligopeptide transporter activity	53	0	0.42	0.1547
GO:0015605	organophosphate ester transmembrane transporter activity	159	1	1.27	0.15499
GO:1901677	phosphate transmembrane transporter activity	184	1	1.47	0.15515
GO:0051183	vitamin transporter activity	10	0	0.08	0.15602
GO:0018674	(S)-limonene 3-monooxygenase activity	35	0	0.28	0.15802
GO:0015245	fatty acid transporter activity	21	0	0.17	0.1582
GO:0030755	quercetin 3-O-methyltransferase activity	19	0	0.15	0.15859
GO:0030744	luteolin O-methyltransferase activity	19	0	0.15	0.15859
GO:0047763	caffeate O-methyltransferase activity	19	0	0.15	0.15859
GO:0050291	sphingosine N-acyltransferase activity	11	0	0.09	0.15865
GO:0015238	drug transmembrane transporter activity	119	1	0.95	0.1593
GO:0090484	drug transporter activity	119	1	0.95	0.1593
GO:0015631	tubulin binding	128	0	1.02	0.16015
GO:0003680	AT DNA binding	16	0	0.13	0.16178
GO:0051747	cytosine C-5 DNA demethylase activity	6	0	0.05	0.1639
GO:0015417	polyamine-transporting ATPase activity	8	0	0.06	0.16592
GO:0000976	transcription regulatory region sequence-specific DNA binding	30	0	0.24	0.16593
GO:0090438	camelliol C synthase activity	12	0	0.1	0.16612
GO:0003825	alpha,alpha-trehalose-phosphate synthase (UDP-forming) activity	17	0	0.14	0.16716
GO:0001409	guanine nucleotide transmembrane transporter activity	7	0	0.06	0.16741
GO:0010292	GTP:GDP antiporter activity	7	0	0.06	0.16741
GO:0018458	isopiperitenol dehydrogenase activity	16	0	0.13	0.16813
GO:0018459	carveol dehydrogenase activity	16	0	0.13	0.16813
GO:0016679	oxidoreductase activity, acting on diphenols and related substances as donors	110	0	0.88	0.16833
GO:0016160	amylase activity	83	0	0.66	0.17019
GO:0003743	translation initiation factor activity	112	0	0.9	0.17038
GO:0003779	actin binding	108	1	0.86	0.17103
GO:0004467	long-chain fatty acid-CoA ligase activity	15	0	0.12	0.17233
GO:0005216	ion channel activity	165	1	1.32	0.17235
GO:0090595	acetyl-CoA:L-lysine N6-acetyltransferase	58	1	0.46	0.17266
GO:0004402	histone acetyltransferase activity	58	1	0.46	0.17266
GO:0017169	CDP-alcohol phosphatidyltransferase activity	12	0	0.1	0.17302
GO:0004551	nucleotide diphosphatase activity	21	0	0.17	0.17597
GO:2001070	starch binding	9	0	0.07	0.17633
GO:0004161	dimethylallyltranstransferase activity	18	0	0.14	0.17647
GO:0070063	RNA polymerase binding	10	0	0.08	0.17929
GO:0052726	inositol-1,3,4-trisphosphate 5-kinase activity	8	0	0.06	0.17954
GO:0051765	inositol tetrakisphosphate kinase activity	8	0	0.06	0.17954
GO:0004014	adenosylmethionine decarboxylase activity	7	0	0.06	0.18008
GO:0010285	L,L-diaminopimelate aminotransferase activity	19	0	0.15	0.18177
GO:0008173	RNA methyltransferase activity	27	1	0.22	0.18178
GO:0004045	aminoacyl-tRNA hydrolase activity	7	1	0.06	0.18197
GO:0046915	transition metal ion transmembrane transporter activity	115	1	0.92	0.1824
GO:0008237	metallopeptidase activity	112	0	0.9	0.18246
GO:0043047	single-stranded telomeric DNA binding	7	0	0.06	0.18335
GO:0009883	red or far-red light photoreceptor activity	9	0	0.07	0.18366
GO:0019187	beta-1,4-mannosyltransferase activity	17	0	0.14	0.18498
GO:0051753	mannan synthase activity	17	0	0.14	0.18498
GO:0015645	fatty acid ligase activity	20	0	0.16	0.18511
GO:0003725	double-stranded RNA binding	29	0	0.23	0.18579
GO:0016229	steroid dehydrogenase activity	44	1	0.35	0.18599
GO:0046983	protein dimerization activity	927	9	7.41	0.1866
GO:0004364	glutathione transferase activity	77	0	0.62	0.18705
GO:0016635	oxidoreductase activity, acting on the CH-CH group of donors, quinone or related compound as acceptor	8	0	0.06	0.18963
GO:0052731	phosphocholine phosphatase activity	7	0	0.06	0.19037
GO:0052732	phosphoethanolamine phosphatase activity	7	0	0.06	0.19037
GO:0015562	efflux transmembrane transporter activity	95	0	0.76	0.19061
GO:0015079	potassium ion transmembrane transporter activity	114	1	0.91	0.19305
GO:0016638	oxidoreductase activity, acting on the CH-NH2 group of donors	100	0	0.8	0.19397
GO:0016730	oxidoreductase activity, acting on iron-sulfur proteins as donors	6	0	0.05	0.19426
GO:0005048	signal sequence binding	27	1	0.22	0.19437
GO:0016668	oxidoreductase activity, acting on a sulfur group of donors, NAD(P) as acceptor	25	1	0.2	0.19463
GO:0015197	peptide transporter activity	142	1	1.14	0.19517
GO:0042162	telomeric DNA binding	28	1	0.22	0.1958
GO:0004709	MAP kinase kinase kinase activity	74	0	0.59	0.19588
GO:0016702	oxidoreductase activity, acting on single donors with incorporation of molecular oxygen, incorporation of two atoms of oxygen	107	0	0.86	0.19873
GO:0032794	GTPase activating protein binding	10	0	0.08	0.2003
GO:0001104	RNA polymerase II transcription cofactor activity	12	0	0.1	0.20036
GO:0016645	oxidoreductase activity, acting on the CH-NH group of donors	52	0	0.42	0.20041
GO:0005372	water transmembrane transporter activity	50	0	0.4	0.20055
GO:0015250	water channel activity	50	0	0.4	0.20055
GO:0036239	taxoid 7beta-hydroxylase activity	15	0	0.12	0.20081
GO:0015171	amino acid transmembrane transporter activity	137	0	1.1	0.20094
GO:0005217	intracellular ligand-gated ion channel activity	34	0	0.27	0.20185
GO:0043813	phosphatidylinositol-3,5-bisphosphate 5-phosphatase activity	13	0	0.1	0.20444
GO:0010329	auxin efflux transmembrane transporter activity	41	0	0.33	0.20475
GO:0016810	hydrolase activity, acting on carbon-nitrogen (but not peptide) bonds	124	0	0.99	0.20477
GO:0050266	rosmarinate synthase activity	10	0	0.08	0.2055
GO:0043178	alcohol binding	34	0	0.27	0.2059
GO:0015198	oligopeptide transporter activity	107	0	0.86	0.20602
GO:0016726	oxidoreductase activity, acting on CH or CH2 groups, NAD or NADP as acceptor	7	0	0.06	0.20732
GO:0004630	phospholipase D activity	18	0	0.14	0.20913
GO:0003959	NADPH dehydrogenase activity	15	1	0.12	0.20916
GO:1902936	phosphatidylinositol bisphosphate binding	20	0	0.16	0.21148
GO:0015175	neutral amino acid transmembrane transporter activity	31	0	0.25	0.21214
GO:0045552	dihydrokaempferol 4-reductase activity	8	0	0.06	0.2136
GO:0016820	hydrolase activity, acting on acid anhydrides, catalyzing transmembrane movement of substances	447	4	3.57	0.21396
GO:0097472	cyclin-dependent protein kinase activity	41	0	0.33	0.21409
GO:0004693	cyclin-dependent protein serine/threonine kinase activity	41	0	0.33	0.21409
GO:0032450	maltose alpha-glucosidase activity	9	0	0.07	0.21421
GO:0016877	ligase activity, forming carbon-sulfur bonds	81	1	0.65	0.21426
GO:0005337	nucleoside transmembrane transporter activity	105	1	0.84	0.21445
GO:0005057	receptor signaling protein activity	201	1	1.61	0.21473
GO:0042936	dipeptide transporter activity	67	0	0.54	0.21698
GO:0008233	peptidase activity	849	4	6.79	0.21781
GO:0005086	ARF guanyl-nucleotide exchange factor activity	18	0	0.14	0.218
GO:0033549	MAP kinase phosphatase activity	14	0	0.11	0.21822
GO:0015215	nucleotide transmembrane transporter activity	130	1	1.04	0.21823
GO:0015399	primary active transmembrane transporter activity	494	4	3.95	0.219
GO:0008574	plus-end-directed microtubule motor activity	21	0	0.17	0.21957
GO:0005215	transporter activity	1931	12	15.44	0.22043
GO:0043425	bHLH transcription factor binding	16	1	0.13	0.22075
GO:0015181	arginine transmembrane transporter activity	15	0	0.12	0.2214
GO:0015189	L-lysine transmembrane transporter activity	15	0	0.12	0.2214
GO:0050373	UDP-arabinose 4-epimerase activity	7	0	0.06	0.2222
GO:0019904	protein domain specific binding	35	0	0.28	0.22239
GO:0008060	ARF GTPase activator activity	35	1	0.28	0.2227
GO:0005484	SNAP receptor activity	29	0	0.23	0.2231
GO:0045309	protein phosphorylated amino acid binding	19	0	0.15	0.22408
GO:0052725	inositol-1,3,4-trisphosphate 6-kinase activity	10	0	0.08	0.22549
GO:0004805	trehalose-phosphatase activity	25	0	0.2	0.22758
GO:0004792	thiosulfate sulfurtransferase activity	6	0	0.05	0.22839
GO:0016846	carbon-sulfur lyase activity	72	2	0.58	0.22861
GO:0047434	indolepyruvate decarboxylase activity	11	0	0.09	0.22864
GO:0003860	3-hydroxyisobutyryl-CoA hydrolase activity	11	0	0.09	0.23054
GO:0003916	DNA topoisomerase activity	15	0	0.12	0.23184
GO:0016629	12-oxophytodienoate reductase activity	8	0	0.06	0.2348
GO:0051749	indole acetic acid carboxyl methyltransferase activity	6	0	0.05	0.23507
GO:0004812	aminoacyl-tRNA ligase activity	70	0	0.56	0.2354
GO:0016875	ligase activity, forming carbon-oxygen bonds	70	0	0.56	0.2354
GO:0016876	ligase activity, forming aminoacyl-tRNA and related compounds	70	0	0.56	0.2354
GO:0003730	mRNA 3'-UTR binding	12	0	0.1	0.2362
GO:0016165	linoleate 13S-lipoxygenase activity	28	0	0.22	0.2367
GO:1990137	plant seed peroxidase activity	6	0	0.05	0.23736
GO:0033612	receptor serine/threonine kinase binding	141	1	1.13	0.23766
GO:0015205	nucleobase transmembrane transporter activity	29	0	0.23	0.23827
GO:0042937	tripeptide transporter activity	64	0	0.51	0.23844
GO:0009982	pseudouridine synthase activity	26	0	0.21	0.23873
GO:0004559	alpha-mannosidase activity	13	0	0.1	0.2395
GO:0070569	uridylyltransferase activity	8	0	0.06	0.24026
GO:0047172	shikimate O-hydroxycinnamoyltransferase activity	9	0	0.07	0.24074
GO:0047205	quinate O-hydroxycinnamoyltransferase activity	9	0	0.07	0.24074
GO:0016614	oxidoreductase activity, acting on CH-OH group of donors	416	3	3.33	0.24229
GO:0008143	poly(A) binding	21	0	0.17	0.24265
GO:0051540	metal cluster binding	186	2	1.49	0.24309
GO:0051536	iron-sulfur cluster binding	186	2	1.49	0.24309
GO:0015108	chloride transmembrane transporter activity	13	0	0.1	0.24444
GO:0004180	carboxypeptidase activity	56	0	0.45	0.24511
GO:0004332	fructose-bisphosphate aldolase activity	9	0	0.07	0.24533
GO:0015211	purine nucleoside transmembrane transporter activity	97	1	0.78	0.24764
GO:0046592	polyamine oxidase activity	9	0	0.07	0.24826
GO:0004175	endopeptidase activity	470	1	3.76	0.24938
GO:0008353	RNA polymerase II carboxy-terminal domain kinase activity	16	0	0.13	0.25068
GO:0005471	ATP:ADP antiporter activity	19	1	0.15	0.25282
GO:0015405	P-P-bond-hydrolysis-driven transmembrane transporter activity	482	4	3.85	0.25357
GO:0008238	exopeptidase activity	87	0	0.7	0.25402
GO:0015930	glutamate synthase activity	7	0	0.06	0.25457
GO:0045181	glutamate synthase activity, NAD(P)H as acceptor	7	0	0.06	0.25457
GO:0015216	purine nucleotide transmembrane transporter activity	69	1	0.55	0.25524
GO:0005346	purine ribonucleotide transmembrane transporter activity	69	1	0.55	0.25524
GO:0016405	CoA-ligase activity	59	1	0.47	0.25631
GO:0030145	manganese ion binding	59	1	0.47	0.25675
GO:0008964	phosphoenolpyruvate carboxylase activity	10	0	0.08	0.25842
GO:0004435	phosphatidylinositol phospholipase C activity	8	0	0.06	0.25895
GO:0004568	chitinase activity	71	2	0.57	0.26024
GO:0015491	cation:cation antiporter activity	53	1	0.42	0.26029
GO:0016763	transferase activity, transferring pentosyl groups	82	1	0.66	0.2608
GO:0004708	MAP kinase kinase activity	10	0	0.08	0.26166
GO:0090599	alpha-glucosidase activity	37	1	0.3	0.26188
GO:0016655	oxidoreductase activity, acting on NAD(P)H, quinone or similar compound as acceptor	122	5	0.98	0.26339
GO:0003950	NAD+ ADP-ribosyltransferase activity	6	0	0.05	0.26367
GO:0015301	anion:anion antiporter activity	45	1	0.36	0.26437
GO:0016639	oxidoreductase activity, acting on the CH-NH2 group of donors, NAD or NADP as acceptor	12	0	0.1	0.26537
GO:0004766	spermidine synthase activity	6	0	0.05	0.26606
GO:0004930	G-protein coupled receptor activity	23	0	0.18	0.26746
GO:0015137	citrate transmembrane transporter activity	23	0	0.18	0.26754
GO:0016174	NAD(P)H oxidase activity	12	0	0.1	0.26755
GO:0072328	alkene binding	13	0	0.1	0.26927
GO:0051740	ethylene binding	13	0	0.1	0.26927
GO:0017022	myosin binding	18	0	0.14	0.2694
GO:0080115	myosin XI tail binding	18	0	0.14	0.2694
GO:0032029	myosin tail binding	18	0	0.14	0.2694
GO:0032036	myosin heavy chain binding	18	0	0.14	0.2694
GO:0015149	hexose transmembrane transporter activity	16	0	0.13	0.27023
GO:0019210	kinase inhibitor activity	12	0	0.1	0.27033
GO:0001076	RNA polymerase II transcription factor binding transcription factor activity	15	0	0.12	0.27033
GO:0047938	glucose-6-phosphate 1-epimerase activity	6	0	0.05	0.2714
GO:0008466	glycogenin glucosyltransferase activity	10	1	0.08	0.27182
GO:0030976	thiamine pyrophosphate binding	14	0	0.11	0.27237
GO:0080161	auxin transmembrane transporter activity	56	0	0.45	0.27245
GO:0004567	beta-mannosidase activity	30	0	0.24	0.27398
GO:0004366	glycerol-3-phosphate O-acyltransferase activity	14	0	0.11	0.27445
GO:0070717	poly-purine tract binding	32	0	0.26	0.27527
GO:0080044	quercetin 7-O-glucosyltransferase activity	116	1	0.93	0.27548
GO:0050550	pinene synthase activity	7	1	0.06	0.27652
GO:0050552	(4S)-limonene synthase activity	7	1	0.06	0.27652
GO:0034002	(R)-limonene synthase activity	7	1	0.06	0.27652
GO:0080015	sabinene synthase activity	7	1	0.06	0.27652
GO:0015385	sodium:proton antiporter activity	26	0	0.21	0.27834
GO:0005222	intracellular cAMP activated cation channel activity	19	0	0.15	0.28099
GO:0016661	oxidoreductase activity, acting on other nitrogenous compounds as donors	20	0	0.16	0.28236
GO:0008020	G-protein coupled photoreceptor activity	10	0	0.08	0.28287
GO:0008097	5S rRNA binding	28	1	0.22	0.28303
GO:0000295	adenine nucleotide transmembrane transporter activity	62	1	0.5	0.28323
GO:0010334	sesquiterpene synthase activity	93	1	0.74	0.28392
GO:0005544	calcium-dependent phospholipid binding	16	1	0.13	0.28448
GO:0080043	quercetin 3-O-glucosyltransferase activity	113	1	0.9	0.28487
GO:0016765	transferase activity, transferring alkyl or aryl (other than methyl) groups	168	2	1.34	0.28529
GO:0035173	histone kinase activity	29	0	0.23	0.28633
GO:0035174	histone serine kinase activity	29	0	0.23	0.28633
GO:0016289	CoA hydrolase activity	18	0	0.14	0.28643
GO:0005381	iron ion transmembrane transporter activity	27	0	0.22	0.28716
GO:0032791	lead ion binding	11	0	0.09	0.28776
GO:0050234	pyrazolylalanine synthase activity	6	1	0.05	0.28815
GO:0047458	beta-pyrazolylalanine synthase activity	6	1	0.05	0.28815
GO:0050461	L-mimosine synthase activity	6	1	0.05	0.28815
GO:0050017	L-3-cyanoalanine synthase activity	6	1	0.05	0.28815
GO:0019205	nucleobase-containing compound kinase activity	57	1	0.46	0.28835
GO:0047668	amygdalin beta-glucosidase activity	13	0	0.1	0.28851
GO:0005546	phosphatidylinositol-4,5-bisphosphate binding	16	0	0.13	0.28861
GO:0042393	histone binding	57	1	0.46	0.28916
GO:0016634	oxidoreductase activity, acting on the CH-CH group of donors, oxygen as acceptor	23	0	0.18	0.29011
GO:0004623	phospholipase A2 activity	37	0	0.3	0.29123
GO:0047196	long-chain-alcohol O-fatty-acyltransferase activity	11	0	0.09	0.29128
GO:0035250	UDP-galactosyltransferase activity	28	1	0.22	0.29212
GO:0008187	poly-pyrimidine tract binding	72	1	0.58	0.29321
GO:0008266	poly(U) RNA binding	72	1	0.58	0.29321
GO:0016903	oxidoreductase activity, acting on the aldehyde or oxo group of donors	221	1	1.77	0.29407
GO:0004427	inorganic diphosphatase activity	25	0	0.2	0.29505
GO:0052581	(-)-isopiperitenone reductase activity	10	0	0.08	0.29544
GO:0022834	ligand-gated channel activity	73	0	0.58	0.29571
GO:0015276	ligand-gated ion channel activity	73	0	0.58	0.29571
GO:0004715	non-membrane spanning protein tyrosine kinase activity	50	0	0.4	0.29655
GO:0005504	fatty acid binding	7	0	0.06	0.29923
GO:0016623	oxidoreductase activity, acting on the aldehyde or oxo group of donors, oxygen as acceptor	53	0	0.42	0.30149
GO:0001071	nucleic acid binding transcription factor activity	1408	11	11.26	0.30254
GO:0000287	magnesium ion binding	243	2	1.94	0.30268
GO:0016725	oxidoreductase activity, acting on CH or CH2 groups	13	0	0.1	0.30273
GO:0005254	chloride channel activity	11	0	0.09	0.30364
GO:0005247	voltage-gated chloride channel activity	11	0	0.09	0.30364
GO:1901682	sulfur compound transmembrane transporter activity	51	1	0.41	0.30399
GO:0052744	phosphatidylinositol monophosphate phosphatase activity	6	0	0.05	0.30658
GO:0015296	anion:cation symporter activity	37	0	0.3	0.3069
GO:0052694	jasmonoyl-isoleucine-12-hydroxylase activity	31	0	0.25	0.30707
GO:0001047	core promoter binding	14	0	0.11	0.3088
GO:0003878	ATP citrate synthase activity	11	0	0.09	0.30909
GO:0046906	tetrapyrrole binding	568	6	4.54	0.30913
GO:0016713	oxidoreductase activity, acting on paired donors, with incorporation or reduction of molecular oxygen, reduced iron-sulfur protein as one donor, and incorporation of one atom of oxygen	62	2	0.5	0.30953
GO:0004031	aldehyde oxidase activity	23	0	0.18	0.30969
GO:0004430	1-phosphatidylinositol 4-kinase activity	13	0	0.1	0.30998
GO:0035671	enone reductase activity	23	2	0.18	0.31194
GO:0017110	nucleoside-diphosphatase activity	15	0	0.12	0.31335
GO:0008465	glycerate dehydrogenase activity	13	0	0.1	0.31412
GO:0003713	transcription coactivator activity	39	0	0.31	0.31459
GO:0005230	extracellular ligand-gated ion channel activity	32	0	0.26	0.31465
GO:0003984	acetolactate synthase activity	7	0	0.06	0.31582
GO:0000339	RNA cap binding	11	0	0.09	0.31599
GO:0030060	L-malate dehydrogenase activity	8	0	0.06	0.31681
GO:0003756	protein disulfide isomerase activity	26	0	0.21	0.31734
GO:0016864	intramolecular oxidoreductase activity, transposing S-S bonds	26	0	0.21	0.31734
GO:0080019	fatty-acyl-CoA reductase (alcohol-forming) activity	18	0	0.14	0.31756
GO:0008113	peptide-methionine (S)-S-oxide reductase activity	10	0	0.08	0.31902
GO:0016835	carbon-oxygen lyase activity	303	5	2.42	0.31929
GO:0022843	voltage-gated cation channel activity	59	1	0.47	0.32135
GO:0043424	protein histidine kinase binding	82	0	0.66	0.32205
GO:0010484	H3 histone acetyltransferase activity	12	0	0.1	0.32376
GO:0016298	lipase activity	222	0	1.78	0.32457
GO:0080081	4-methylumbelliferyl-beta-D-glucopyranoside beta-glucosidase activity	11	0	0.09	0.32626
GO:0080082	esculin beta-glucosidase activity	11	0	0.09	0.32626
GO:0050403	trans-zeatin O-beta-D-glucosyltransferase activity	57	0	0.46	0.32722
GO:0004558	alpha-1,4-glucosidase activity	13	1	0.1	0.32802
GO:0008312	7S RNA binding	11	0	0.09	0.3283
GO:0005102	receptor binding	160	1	1.28	0.32993
GO:0043546	molybdopterin cofactor binding	22	0	0.18	0.33088
GO:0045486	naringenin 3-dioxygenase activity	11	0	0.09	0.33099
GO:0045300	acyl-[acyl-carrier-protein] desaturase activity	7	0	0.06	0.33103
GO:0015116	sulfate transmembrane transporter activity	28	1	0.22	0.33242
GO:0009882	blue light photoreceptor activity	36	2	0.29	0.33249
GO:0001070	RNA binding transcription factor activity	39	0	0.31	0.33278
GO:0001072	RNA binding transcription antitermination factor activity	39	0	0.31	0.33278
GO:0051015	actin filament binding	55	1	0.44	0.33339
GO:0005253	anion channel activity	41	0	0.33	0.33472
GO:0052625	4-aminobenzoate amino acid synthetase activity	11	0	0.09	0.33735
GO:0052626	benzoate amino acid synthetase activity	11	0	0.09	0.33735
GO:0052627	vanillate amino acid synthetase activity	11	0	0.09	0.33735
GO:0052628	4-hydroxybenzoate amino acid synthetase activity	11	0	0.09	0.33735
GO:0016624	oxidoreductase activity, acting on the aldehyde or oxo group of donors, disulfide as acceptor	22	0	0.18	0.33831
GO:0016790	thiolester hydrolase activity	54	0	0.43	0.33907
GO:0000293	ferric-chelate reductase activity	11	0	0.09	0.33975
GO:0016723	oxidoreductase activity, oxidizing metal ions, NAD or NADP as acceptor	11	0	0.09	0.33975
GO:1990136	linoleate 9S-lipoxygenase activity	12	0	0.1	0.33992
GO:0047782	coniferin beta-glucosidase activity	9	0	0.07	0.34011
GO:0004828	serine-tRNA ligase activity	9	0	0.07	0.34129
GO:0033770	2-hydroxyisoflavanone synthase activity	12	0	0.1	0.34267
GO:0051082	unfolded protein binding	100	3	0.8	0.34299
GO:0035198	miRNA binding	19	0	0.15	0.34305
GO:0004040	amidase activity	12	0	0.1	0.34368
GO:0050366	tyramine N-feruloyltransferase activity	7	0	0.06	0.34572
GO:0004845	uracil phosphoribosyltransferase activity	7	1	0.06	0.3461
GO:0010301	xanthoxin dehydrogenase activity	19	0	0.15	0.34672
GO:0016688	L-ascorbate peroxidase activity	10	0	0.08	0.34903
GO:0034062	RNA polymerase activity	116	1	0.93	0.34983
GO:0010857	calcium-dependent protein kinase activity	30	1	0.24	0.35122
GO:0009931	calcium-dependent protein serine/threonine kinase activity	30	1	0.24	0.35122
GO:0047635	alanine-oxo-acid transaminase activity	27	1	0.22	0.35126
GO:0004021	L-alanine:2-oxoglutarate aminotransferase activity	27	1	0.22	0.35126
GO:0004747	ribokinase activity	8	0	0.06	0.35292
GO:0050224	prunasin beta-glucosidase activity	10	0	0.08	0.35302
GO:0008940	nitrate reductase activity	14	0	0.11	0.3534
GO:0048027	mRNA 5'-UTR binding	10	1	0.08	0.35342
GO:0015415	phosphate ion transmembrane-transporting ATPase activity	7	0	0.06	0.35456
GO:0030295	protein kinase activator activity	13	0	0.1	0.356
GO:0030151	molybdenum ion binding	9	0	0.07	0.35644
GO:0019948	SUMO activating enzyme activity	7	0	0.06	0.35719
GO:0008028	monocarboxylic acid transmembrane transporter activity	19	0	0.15	0.35763
GO:0080030	methyl indole-3-acetate esterase activity	37	0	0.3	0.36069
GO:0052736	beta-glucanase activity	19	0	0.15	0.36094
GO:0080039	xyloglucan endotransglucosylase activity	19	0	0.15	0.36094
GO:0033946	xyloglucan-specific endo-beta-1,4-glucanase activity	19	0	0.15	0.36094
GO:0045735	nutrient reservoir activity	56	0	0.45	0.36271
GO:0010326	methionine-oxo-acid transaminase activity	11	0	0.09	0.36345
GO:0018488	aryl-aldehyde oxidase activity	20	0	0.16	0.36591
GO:0004737	pyruvate decarboxylase activity	11	0	0.09	0.36762
GO:0004311	farnesyltranstransferase activity	14	0	0.11	0.36779
GO:0090448	glucosinolate:proton symporter activity	19	0	0.15	0.36866
GO:0030504	inorganic diphosphate transmembrane transporter activity	6	0	0.05	0.3703
GO:0005548	phospholipid transporter activity	24	0	0.19	0.37225
GO:0008242	omega peptidase activity	7	0	0.06	0.37341
GO:0050502	cis-zeatin O-beta-D-glucosyltransferase activity	52	0	0.42	0.37366
GO:0004738	pyruvate dehydrogenase activity	12	0	0.1	0.37544
GO:0004739	pyruvate dehydrogenase (acetyl-transferring) activity	12	0	0.1	0.37544
GO:0008061	chitin binding	50	1	0.4	0.37577
GO:0008106	alcohol dehydrogenase (NADP+) activity	20	0	0.16	0.37606
GO:0048531	beta-1,3-galactosyltransferase activity	15	0	0.12	0.37723
GO:0090079	translation regulator activity, nucleic acid binding	6	0	0.05	0.3774
GO:0000900	translation repressor activity, nucleic acid binding	6	0	0.05	0.3774
GO:0030371	translation repressor activity	6	0	0.05	0.3774
GO:0045182	translation regulator activity	6	0	0.05	0.3774
GO:0070008	serine-type exopeptidase activity	53	0	0.42	0.37769
GO:0016811	hydrolase activity, acting on carbon-nitrogen (but not peptide) bonds, in linear amides	68	0	0.54	0.37855
GO:0080054	low-affinity nitrate transmembrane transporter activity	33	0	0.26	0.37871
GO:0016874	ligase activity	436	2	3.49	0.38102
GO:0016722	oxidoreductase activity, oxidizing metal ions	15	0	0.12	0.38202
GO:0022857	transmembrane transporter activity	1687	9	13.49	0.38345
GO:0008146	sulfotransferase activity	23	0	0.18	0.38425
GO:0071949	FAD binding	19	0	0.15	0.38479
GO:0050302	indole-3-acetaldehyde oxidase activity	19	0	0.15	0.38479
GO:0046923	ER retention sequence binding	19	0	0.15	0.38481
GO:0015298	solute:cation antiporter activity	98	1	0.78	0.38629
GO:0019840	isoprenoid binding	18	0	0.14	0.38786
GO:0010328	auxin influx transmembrane transporter activity	39	0	0.31	0.38917
GO:0016860	intramolecular oxidoreductase activity	83	1	0.66	0.38927
GO:0010294	abscisic acid glucosyltransferase activity	85	1	0.68	0.38935
GO:0071771	aldehyde decarbonylase activity	13	0	0.1	0.39055
GO:0003988	acetyl-CoA C-acyltransferase activity	9	0	0.07	0.39152
GO:0005452	inorganic anion exchanger activity	10	0	0.08	0.39166
GO:0080139	borate efflux transmembrane transporter activity	10	0	0.08	0.39166
GO:0033810	anthocyanin 5-O-glucoside 6'''-O-malonyltransferase activity	9	0	0.07	0.39215
GO:0033809	anthocyanin 6''-O-malonyltransferase activity	9	0	0.07	0.39215
GO:0090447	glycerol-3-phosphate 2-O-acyltransferase activity	11	0	0.09	0.39364
GO:0004550	nucleoside diphosphate kinase activity	9	0	0.07	0.3943
GO:0004712	protein serine/threonine/tyrosine kinase activity	49	0	0.39	0.39441
GO:0016308	1-phosphatidylinositol-4-phosphate 5-kinase activity	30	1	0.24	0.3949
GO:0005249	voltage-gated potassium channel activity	55	0	0.44	0.39491
GO:0010279	indole-3-acetic acid amido synthetase activity	25	0	0.2	0.39522
GO:0004044	amidophosphoribosyltransferase activity	6	0	0.05	0.39801
GO:0019203	carbohydrate phosphatase activity	41	0	0.33	0.39958
GO:0015086	cadmium ion transmembrane transporter activity	62	1	0.5	0.40051
GO:0003774	motor activity	99	0	0.79	0.40081
GO:0004312	fatty acid synthase activity	72	0	0.58	0.40209
GO:0035091	phosphatidylinositol binding	103	1	0.82	0.40297
GO:0030775	glucuronoxylan 4-O-methyltransferase activity	10	0	0.08	0.40298
GO:0030291	protein serine/threonine kinase inhibitor activity	11	0	0.09	0.40337
GO:0004860	protein kinase inhibitor activity	11	0	0.09	0.40337
GO:0004697	protein kinase C activity	22	1	0.18	0.40404
GO:0008553	hydrogen-exporting ATPase activity, phosphorylative mechanism	11	0	0.09	0.40407
GO:0010293	abscisic aldehyde oxidase activity	18	0	0.14	0.40465
GO:0019239	deaminase activity	19	0	0.15	0.40469
GO:0032934	sterol binding	8	0	0.06	0.40549
GO:0016891	endoribonuclease activity, producing 5'-phosphomonoesters	66	0	0.53	0.40567
GO:0016878	acid-thiol ligase activity	62	1	0.5	0.40582
GO:0008508	bile acid:sodium symporter activity	7	0	0.06	0.40619
GO:0015125	bile acid transmembrane transporter activity	7	0	0.06	0.40619
GO:0070567	cytidylyltransferase activity	17	1	0.14	0.4083
GO:0004774	succinate-CoA ligase activity	12	0	0.1	0.40852
GO:0003727	single-stranded RNA binding	142	1	1.14	0.40961
GO:0050062	long-chain-fatty-acyl-CoA reductase activity	14	0	0.11	0.40983
GO:0008802	betaine-aldehyde dehydrogenase activity	12	0	0.1	0.41183
GO:0004698	calcium-dependent protein kinase C activity	16	1	0.13	0.41303
GO:0016872	intramolecular lyase activity	14	0	0.11	0.41323
GO:0004198	calcium-dependent cysteine-type endopeptidase activity	35	0	0.28	0.41358
GO:0016755	transferase activity, transferring amino-acyl groups	25	2	0.2	0.41461
GO:0033558	protein deacetylase activity	10	0	0.08	0.41525
GO:0019213	deacetylase activity	10	0	0.08	0.41525
GO:0004407	histone deacetylase activity	10	0	0.08	0.41525
GO:0000987	core promoter proximal region sequence-specific DNA binding	13	0	0.1	0.41617
GO:0001159	core promoter proximal region DNA binding	13	0	0.1	0.41617
GO:0004221	ubiquitin thiolesterase activity	25	0	0.2	0.41759
GO:0047364	desulfoglucosinolate sulfotransferase activity	21	0	0.17	0.41761
GO:0015299	solute:proton antiporter activity	92	1	0.74	0.41794
GO:0004634	phosphopyruvate hydratase activity	10	0	0.08	0.41843
GO:0005267	potassium channel activity	61	0	0.49	0.41888
GO:0045158	electron transporter, transferring electrons within cytochrome b6/f complex of photosystem II activity	10	0	0.08	0.41921
GO:0003951	NAD+ kinase activity	9	0	0.07	0.41971
GO:0015142	tricarboxylic acid transmembrane transporter activity	26	0	0.21	0.42004
GO:0051020	GTPase binding	75	0	0.6	0.42302
GO:0004362	glutathione-disulfide reductase activity	8	0	0.06	0.4242
GO:0015037	peptide disulfide oxidoreductase activity	11	0	0.09	0.42619
GO:0015038	glutathione disulfide oxidoreductase activity	11	0	0.09	0.42619
GO:0019209	kinase activator activity	16	0	0.13	0.42784
GO:0003746	translation elongation factor activity	62	0	0.5	0.42893
GO:0016616	oxidoreductase activity, acting on the CH-OH group of donors, NAD or NADP as acceptor	387	2	3.09	0.42928
GO:0004605	phosphatidate cytidylyltransferase activity	8	0	0.06	0.4297
GO:0016799	hydrolase activity, hydrolyzing N-glycosyl compounds	28	0	0.22	0.43133
GO:0004473	malate dehydrogenase (decarboxylating) (NADP+) activity	13	1	0.1	0.43134
GO:0005365	myo-inositol transmembrane transporter activity	18	0	0.14	0.43147
GO:0004012	phospholipid-translocating ATPase activity	9	0	0.07	0.43235
GO:0016420	malonyltransferase activity	8	0	0.06	0.43515
GO:1990135	flavonoid sulfotransferase activity	20	0	0.16	0.43535
GO:0080118	brassinosteroid sulfotransferase activity	20	0	0.16	0.43535
GO:0080131	hydroxyjasmonate sulfotransferase activity	20	0	0.16	0.43535
GO:0046870	cadmium ion binding	14	1	0.11	0.43538
GO:0072551	diferuloyl mono-(hydroxyferuloyl) spermidine meta-hydroxylase activity	12	0	0.1	0.43595
GO:0072552	monoferuloyl di-(hydroxyferuloyl) spermidine meta-hydroxylase activity	12	0	0.1	0.43595
GO:0043855	cyclic nucleotide-gated ion channel activity	22	0	0.18	0.43624
GO:0005221	intracellular cyclic nucleotide activated cation channel activity	22	0	0.18	0.43624
GO:0090440	abscisic acid transporter activity	18	0	0.14	0.4379
GO:0080046	quercetin 4'-O-glucosyltransferase activity	73	0	0.58	0.43942
GO:0080031	methyl salicylate esterase activity	32	0	0.26	0.44071
GO:0080032	methyl jasmonate esterase activity	32	0	0.26	0.44071
GO:0001872	(1->3)-beta-D-glucan binding	14	0	0.11	0.4411
GO:0016756	glutathione gamma-glutamylcysteinyltransferase activity	23	2	0.18	0.44114
GO:0004306	ethanolamine-phosphate cytidylyltransferase activity	6	0	0.05	0.44132
GO:0004325	ferrochelatase activity	16	0	0.13	0.44133
GO:0031559	oxidosqualene cyclase activity	55	1	0.44	0.44423
GO:0042299	lupeol synthase activity	55	1	0.44	0.44423
GO:0017025	TBP-class protein binding	8	1	0.06	0.44427
GO:0015095	magnesium ion transmembrane transporter activity	19	0	0.15	0.44592
GO:0018685	alkane 1-monooxygenase activity	53	1	0.42	0.4463
GO:0009378	four-way junction helicase activity	8	0	0.06	0.44776
GO:0043138	3'-5' DNA helicase activity	8	0	0.06	0.44776
GO:0008810	cellulase activity	20	0	0.16	0.45139
GO:0004768	stearoyl-CoA 9-desaturase activity	6	0	0.05	0.45213
GO:0016215	acyl-CoA desaturase activity	6	0	0.05	0.45213
GO:0046857	oxidoreductase activity, acting on other nitrogenous compounds as donors, with NAD or NADP as acceptor	16	0	0.13	0.45227
GO:0010354	homogentisate prenyltransferase activity	6	0	0.05	0.45303
GO:0046593	mandelonitrile lyase activity	24	0	0.19	0.45362
GO:0080066	3-methylthiopropyl-desulfoglucosinolate sulfotransferase activity	19	0	0.15	0.45386
GO:0080067	4-methylthiobutyl-desulfoglucosinolate sulfotransferase activity	19	0	0.15	0.45386
GO:0080068	5-methylthiopentyl-desulfoglucosinolate sulfotransferase activity	19	0	0.15	0.45386
GO:0080069	7-methylthioheptyl-desulfoglucosinolate sulfotransferase activity	19	0	0.15	0.45386
GO:0080070	8-methylthiooctyl-desulfoglucosinolate sulfotransferase activity	19	0	0.15	0.45386
GO:0080071	indol-3-yl-methyl-desulfoglucosinolate sulfotransferase activity	19	0	0.15	0.45386
GO:0030675	Rac GTPase activator activity	7	0	0.06	0.4546
GO:0016893	endonuclease activity, active with either ribo- or deoxyribonucleic acids and producing 5'-phosphomonoesters	69	0	0.55	0.45612
GO:0009884	cytokinin receptor activity	7	0	0.06	0.45974
GO:0043495	protein anchor	10	0	0.08	0.46074
GO:0015271	outward rectifier potassium channel activity	12	0	0.1	0.46228
GO:0005242	inward rectifier potassium channel activity	37	0	0.3	0.46516
GO:0052691	UDP-arabinopyranose mutase activity	7	1	0.06	0.46578
GO:0008174	mRNA methyltransferase activity	6	0	0.05	0.4676
GO:0009927	histidine phosphotransfer kinase activity	13	0	0.1	0.46849
GO:0015101	organic cation transmembrane transporter activity	26	0	0.21	0.47176
GO:0004526	ribonuclease P activity	8	0	0.06	0.47546
GO:0015386	potassium:proton antiporter activity	6	1	0.05	0.47781
GO:0043225	anion transmembrane-transporting ATPase activity	65	1	0.52	0.47788
GO:0015923	mannosidase activity	52	0	0.42	0.47945
GO:0047209	coniferyl-alcohol glucosyltransferase activity	21	0	0.17	0.48006
GO:0015179	L-amino acid transmembrane transporter activity	62	0	0.5	0.48056
GO:0008135	translation factor activity, nucleic acid binding	178	0	1.42	0.48064
GO:0003985	acetyl-CoA C-acetyltransferase activity	7	0	0.06	0.48227
GO:0016453	C-acetyltransferase activity	7	0	0.06	0.48227
GO:0050736	O-malonyltransferase activity	7	0	0.06	0.48286
GO:0004096	catalase activity	14	0	0.11	0.48379
GO:0047958	glycine:2-oxoglutarate aminotransferase activity	9	1	0.07	0.48463
GO:0052640	salicylic acid glucosyltransferase (glucoside-forming) activity	23	0	0.18	0.48602
GO:0052641	benzoic acid glucosyltransferase activity	23	0	0.18	0.48602
GO:0016531	copper chaperone activity	6	0	0.05	0.48606
GO:0018675	(S)-limonene 6-monooxygenase activity	32	0	0.26	0.4869
GO:0004185	serine-type carboxypeptidase activity	51	0	0.41	0.48702
GO:0005046	KDEL sequence binding	16	0	0.13	0.48929
GO:0016768	spermine synthase activity	7	0	0.06	0.48975
GO:0080122	AMP transmembrane transporter activity	6	0	0.05	0.49055
GO:0004022	alcohol dehydrogenase (NAD) activity	30	0	0.24	0.49108
GO:0004048	anthranilate phosphoribosyltransferase activity	15	0	0.12	0.49223
GO:0005313	L-glutamate transmembrane transporter activity	14	0	0.11	0.4927
GO:0048032	galacturonate binding	9	0	0.07	0.49593
GO:0019207	kinase regulator activity	59	0	0.47	0.49856
GO:0047787	delta4-3-oxosteroid 5beta-reductase activity	7	1	0.06	0.49863
GO:0004197	cysteine-type endopeptidase activity	91	0	0.73	0.49904
GO:0016841	ammonia-lyase activity	14	0	0.11	0.49909
GO:0031420	alkali metal ion binding	13	0	0.1	0.5005
GO:0030955	potassium ion binding	13	0	0.1	0.5005
GO:0052639	salicylic acid glucosyltransferase (ester-forming) activity	22	0	0.18	0.50152
GO:0004749	ribose phosphate diphosphokinase activity	7	1	0.06	0.50226
GO:0017016	Ras GTPase binding	46	0	0.37	0.50279
GO:0031267	small GTPase binding	46	0	0.37	0.50279
GO:0051184	cofactor transporter activity	38	0	0.3	0.5035
GO:0050253	retinyl-palmitate esterase activity	9	0	0.07	0.50382
GO:0050577	GDP-L-fucose synthase activity	6	0	0.05	0.50395
GO:0036459	ubiquitinyl hydrolase activity	31	0	0.25	0.50442
GO:0015174	basic amino acid transmembrane transporter activity	42	0	0.34	0.50828
GO:0004396	hexokinase activity	14	0	0.11	0.51108
GO:0009678	hydrogen-translocating pyrophosphatase activity	10	0	0.08	0.51111
GO:0005366	myo-inositol:proton symporter activity	17	0	0.14	0.51277
GO:0005338	nucleotide-sugar transmembrane transporter activity	51	0	0.41	0.51393
GO:0052742	phosphatidylinositol kinase activity	17	0	0.14	0.51434
GO:0016620	oxidoreductase activity, acting on the aldehyde or oxo group of donors, NAD or NADP as acceptor	145	1	1.16	0.51624
GO:0016905	myosin heavy chain kinase activity	16	0	0.13	0.51725
GO:0015232	heme transporter activity	10	0	0.08	0.51754
GO:0004028	3-chloroallyl aldehyde dehydrogenase activity	19	0	0.15	0.51945
GO:0015077	monovalent inorganic cation transmembrane transporter activity	420	3	3.36	0.52023
GO:0016652	oxidoreductase activity, acting on NAD(P)H, NAD(P) as acceptor	14	1	0.11	0.52206
GO:0008483	transaminase activity	101	1	0.81	0.52262
GO:0016769	transferase activity, transferring nitrogenous groups	101	1	0.81	0.52262
GO:0008270	zinc ion binding	1109	13	8.87	0.52267
GO:0005085	guanyl-nucleotide exchange factor activity	42	0	0.34	0.52533
GO:0051219	phosphoprotein binding	24	0	0.19	0.52563
GO:0004331	fructose-2,6-bisphosphate 2-phosphatase activity	7	0	0.06	0.52736
GO:0042132	fructose 1,6-bisphosphate 1-phosphatase activity	7	0	0.06	0.52736
GO:0004784	superoxide dismutase activity	20	0	0.16	0.52802
GO:0016721	oxidoreductase activity, acting on superoxide radicals as acceptor	20	0	0.16	0.52802
GO:0000049	tRNA binding	13	0	0.1	0.53001
GO:0016647	oxidoreductase activity, acting on the CH-NH group of donors, oxygen as acceptor	14	0	0.11	0.53245
GO:0050284	sinapate 1-glucosyltransferase activity	20	0	0.16	0.53403
GO:0016866	intramolecular transferase activity	114	2	0.91	0.53723
GO:0016701	oxidoreductase activity, acting on single donors with incorporation of molecular oxygen	122	0	0.98	0.53752
GO:0016814	hydrolase activity, acting on carbon-nitrogen (but not peptide) bonds, in cyclic amidines	20	0	0.16	0.53787
GO:0010291	carotene beta-ring hydroxylase activity	16	0	0.13	0.54377
GO:0004564	beta-fructofuranosidase activity	19	0	0.15	0.54601
GO:0016985	mannan endo-1,4-beta-mannosidase activity	16	0	0.13	0.54691
GO:0015172	acidic amino acid transmembrane transporter activity	40	0	0.32	0.54719
GO:0005083	small GTPase regulator activity	69	1	0.55	0.55001
GO:0046914	transition metal ion binding	2135	25	17.07	0.55094
GO:0004611	phosphoenolpyruvate carboxykinase activity	14	0	0.11	0.55138
GO:0019865	immunoglobulin binding	37	0	0.3	0.55218
GO:0005100	Rho GTPase activator activity	11	0	0.09	0.55268
GO:0008271	secondary active sulfate transmembrane transporter activity	18	0	0.14	0.55292
GO:0008536	Ran GTPase binding	26	0	0.21	0.55663
GO:0003724	RNA helicase activity	21	0	0.17	0.55698
GO:0003796	lysozyme activity	7	0	0.06	0.55735
GO:0016774	phosphotransferase activity, carboxyl group as acceptor	15	0	0.12	0.55774
GO:0004340	glucokinase activity	8	0	0.06	0.55944
GO:0070547	L-tyrosine aminotransferase activity	17	0	0.14	0.56074
GO:0050362	L-tryptophan:2-oxoglutarate aminotransferase activity	17	0	0.14	0.56074
GO:0004838	L-tyrosine:2-oxoglutarate aminotransferase activity	17	0	0.14	0.56074
GO:0070529	L-tryptophan aminotransferase activity	17	0	0.14	0.56074
GO:0019863	IgE binding	36	0	0.29	0.56113
GO:0004650	polygalacturonase activity	56	0	0.45	0.56187
GO:0047807	cytokinin 7-beta-glucosyltransferase activity	10	0	0.08	0.56199
GO:0080062	cytokinin 9-beta-glucosyltransferase activity	10	0	0.08	0.56199
GO:0016847	1-aminocyclopropane-1-carboxylate synthase activity	15	0	0.12	0.56557
GO:0042171	lysophosphatidic acid acyltransferase activity	7	0	0.06	0.56757
GO:0002020	protease binding	21	1	0.17	0.56878
GO:0047893	flavonol 3-O-glucosyltransferase activity	49	1	0.39	0.5696
GO:0016646	oxidoreductase activity, acting on the CH-NH group of donors, NAD or NADP as acceptor	17	0	0.14	0.57028
GO:0005179	hormone activity	10	0	0.08	0.57136
GO:0009881	photoreceptor activity	58	2	0.46	0.57185
GO:0080133	midchain alkane hydroxylase activity	28	2	0.22	0.5722
GO:0015165	pyrimidine nucleotide-sugar transmembrane transporter activity	31	0	0.25	0.57341
GO:0004356	glutamate-ammonia ligase activity	7	0	0.06	0.57392
GO:0035064	methylated histone binding	17	0	0.14	0.57512
GO:0015368	calcium:cation antiporter activity	11	0	0.09	0.57539
GO:0016642	oxidoreductase activity, acting on the CH-NH2 group of donors, disulfide as acceptor	7	0	0.06	0.57609
GO:0004375	glycine dehydrogenase (decarboxylating) activity	7	0	0.06	0.57609
GO:0004723	calcium-dependent protein serine/threonine phosphatase activity	11	0	0.09	0.57636
GO:0033760	2'-deoxymugineic-acid 2'-dioxygenase activity	6	0	0.05	0.57747
GO:0008408	3'-5' exonuclease activity	42	0	0.34	0.57826
GO:0004575	sucrose alpha-glucosidase activity	18	0	0.14	0.57869
GO:0005315	inorganic phosphate transmembrane transporter activity	28	0	0.22	0.57903
GO:0016530	metallochaperone activity	10	0	0.08	0.5806
GO:0046480	galactolipid galactosyltransferase activity	7	0	0.06	0.58184
GO:0046481	digalactosyldiacylglycerol synthase activity	7	0	0.06	0.58184
GO:0022821	potassium ion antiporter activity	10	1	0.08	0.58219
GO:0019955	cytokine binding	6	0	0.05	0.58379
GO:0009784	transmembrane receptor histidine kinase activity	6	0	0.05	0.58379
GO:0005034	osmosensor activity	6	0	0.05	0.58379
GO:0009885	transmembrane histidine kinase cytokinin receptor activity	6	0	0.05	0.58379
GO:0036442	hydrogen-exporting ATPase activity	84	1	0.67	0.58629
GO:0047251	thiohydroximate beta-D-glucosyltransferase activity	17	0	0.14	0.58676
GO:0008477	purine nucleosidase activity	6	0	0.05	0.58681
GO:0000990	core RNA polymerase binding transcription factor activity	11	0	0.09	0.58726
GO:0000996	core DNA-dependent RNA polymerase binding promoter specificity activity	11	0	0.09	0.58726
GO:0016987	sigma factor activity	11	0	0.09	0.58726
GO:0001053	plastid sigma factor activity	11	0	0.09	0.58726
GO:0019783	small conjugating protein-specific protease activity	33	0	0.26	0.58751
GO:0016884	carbon-nitrogen ligase activity, with glutamine as amido-N-donor	35	0	0.28	0.58892
GO:0050275	scopoletin glucosyltransferase activity	46	0	0.37	0.58962
GO:0008447	L-ascorbate oxidase activity	16	0	0.13	0.59007
GO:0030170	pyridoxal phosphate binding	143	2	1.14	0.59172
GO:0004645	phosphorylase activity	12	0	0.1	0.59465
GO:0008327	methyl-CpG binding	8	0	0.06	0.59468
GO:0004549	tRNA-specific ribonuclease activity	10	0	0.08	0.59531
GO:0016781	phosphotransferase activity, paired acceptors	7	0	0.06	0.59551
GO:0004743	pyruvate kinase activity	14	0	0.11	0.59722
GO:0047911	galacturan 1,4-alpha-galacturonidase activity	32	0	0.26	0.5984
GO:0008022	protein C-terminus binding	6	0	0.05	0.59876
GO:0050004	isoflavone 7-O-glucosyltransferase activity	22	0	0.18	0.59898
GO:0043021	ribonucleoprotein complex binding	28	0	0.22	0.60051
GO:0016778	diphosphotransferase activity	14	1	0.11	0.60118
GO:0016838	carbon-oxygen lyase activity, acting on phosphates	125	1	1	0.60204
GO:0072533	tri-(coumaroyl or caffeoyl) spermidine meta-hydroxylase activity	19	0	0.15	0.60346
GO:0008453	alanine-glyoxylate transaminase activity	12	1	0.1	0.60355
GO:0015098	molybdate ion transmembrane transporter activity	6	1	0.05	0.60375
GO:0005200	structural constituent of cytoskeleton	64	1	0.51	0.60388
GO:0016273	arginine N-methyltransferase activity	9	0	0.07	0.60397
GO:0016274	protein-arginine N-methyltransferase activity	9	0	0.07	0.60397
GO:0004104	cholinesterase activity	10	0	0.08	0.60412
GO:0015928	fucosidase activity	10	0	0.08	0.60412
GO:0004560	alpha-L-fucosidase activity	10	0	0.08	0.60412
GO:0004607	phosphatidylcholine-sterol O-acyltransferase activity	9	0	0.07	0.60501
GO:0004470	malic enzyme activity	15	1	0.12	0.60914
GO:0008865	fructokinase activity	13	0	0.1	0.60928
GO:0046409	p-coumarate 3-hydroxylase activity	26	0	0.21	0.6105
GO:0008138	protein tyrosine/serine/threonine phosphatase activity	19	0	0.15	0.61174
GO:0019104	DNA N-glycosylase activity	12	0	0.1	0.61305
GO:0047461	(+)-delta-cadinene synthase activity	36	0	0.29	0.61506
GO:0047617	acyl-CoA hydrolase activity	7	0	0.06	0.61511
GO:0017091	AU-rich element binding	10	0	0.08	0.6155
GO:0043169	cation binding	3815	53	30.5	0.61578
GO:0030695	GTPase regulator activity	72	1	0.58	0.61648
GO:0072532	tri-(feruloyl or hydroxyferuloyl) spermidine meta-hydroxylase activity	18	0	0.14	0.61973
GO:0047036	codeinone reductase (NADPH) activity	10	0	0.08	0.61992
GO:0010333	terpene synthase activity	117	1	0.94	0.62258
GO:0048037	cofactor binding	716	15	5.72	0.6237
GO:0015370	solute:sodium symporter activity	9	0	0.07	0.62493
GO:0016798	hydrolase activity, acting on glycosyl bonds	643	5	5.14	0.62606
GO:0016831	carboxy-lyase activity	130	0	1.04	0.6271
GO:0009703	nitrate reductase (NADH) activity	11	0	0.09	0.62917
GO:0008199	ferric iron binding	6	0	0.05	0.62928
GO:0030742	GTP-dependent protein binding	34	0	0.27	0.63009
GO:0004497	monooxygenase activity	591	5	4.73	0.63076
GO:0008142	oxysterol binding	6	0	0.05	0.63115
GO:2001080	chitosan binding	14	0	0.11	0.63218
GO:0004124	cysteine synthase activity	10	1	0.08	0.63382
GO:0009922	fatty acid elongase activity	28	0	0.22	0.63595
GO:0046872	metal ion binding	3715	51	29.7	0.63782
GO:0009672	auxin:proton symporter activity	12	0	0.1	0.63923
GO:0016651	oxidoreductase activity, acting on NAD(P)H	215	7	1.72	0.64194
GO:0019888	protein phosphatase regulator activity	33	0	0.26	0.64243
GO:0047627	adenylylsulfatase activity	19	0	0.15	0.64422
GO:0016819	hydrolase activity, acting on acid anhydrides, in sulfonyl-containing anhydrides	19	0	0.15	0.64422
GO:0000981	sequence-specific DNA binding RNA polymerase II transcription factor activity	21	0	0.17	0.64424
GO:0010178	IAA-amino acid conjugate hydrolase activity	9	0	0.07	0.64819
GO:0004775	succinate-CoA ligase (ADP-forming) activity	11	0	0.09	0.64939
GO:0016832	aldehyde-lyase activity	44	0	0.35	0.64972
GO:0005310	dicarboxylic acid transmembrane transporter activity	39	0	0.31	0.65041
GO:0004069	L-aspartate:2-oxoglutarate aminotransferase activity	23	0	0.18	0.65333
GO:0072550	triferuloylspermidine meta-hydroxylase activity	16	0	0.13	0.6536
GO:0072547	tricoumaroylspermidine meta-hydroxylase activity	16	0	0.13	0.6536
GO:0072548	dicoumaroyl monocaffeoyl spermidine meta-hydroxylase activity	16	0	0.13	0.6536
GO:0072549	monocoumaroyl dicaffeoyl spermidine meta-hydroxylase activity	16	0	0.13	0.6536
GO:0010349	L-galactose dehydrogenase activity	6	0	0.05	0.65634
GO:0008526	phosphatidylinositol transporter activity	15	0	0.12	0.65649
GO:0004298	threonine-type endopeptidase activity	28	0	0.22	0.65795
GO:0070003	threonine-type peptidase activity	28	0	0.22	0.65795
GO:0019789	SUMO transferase activity	10	0	0.08	0.65799
GO:0004843	ubiquitin-specific protease activity	22	0	0.18	0.65844
GO:0010542	nitrate efflux transmembrane transporter activity	9	0	0.07	0.65924
GO:0004121	cystathionine beta-lyase activity	14	1	0.11	0.66218
GO:0034046	poly(G) binding	11	0	0.09	0.66314
GO:0004576	oligosaccharyl transferase activity	15	0	0.12	0.66366
GO:0016879	ligase activity, forming carbon-nitrogen bonds	173	0	1.38	0.667
GO:0051139	metal ion:proton antiporter activity	11	0	0.09	0.66701
GO:0003887	DNA-directed DNA polymerase activity	24	0	0.19	0.66715
GO:0034639	L-amino acid efflux transmembrane transporter activity	23	0	0.18	0.67039
GO:0004072	aspartate kinase activity	6	0	0.05	0.67056
GO:0008198	ferrous iron binding	7	0	0.06	0.67148
GO:0008948	oxaloacetate decarboxylase activity	12	0	0.1	0.67267
GO:0034432	bis(5'-adenosyl)-pentaphosphatase activity	13	0	0.1	0.67457
GO:0016681	oxidoreductase activity, acting on diphenols and related substances as donors, cytochrome as acceptor	31	0	0.25	0.67557
GO:0008121	ubiquinol-cytochrome-c reductase activity	31	0	0.25	0.67557
GO:0008441	3'(2'),5'-bisphosphate nucleotidase activity	7	0	0.06	0.67624
GO:0052638	indole-3-butyrate beta-glucosyltransferase activity	27	0	0.22	0.67753
GO:0080002	UDP-glucose:4-aminobenzoate acylglucosyltransferase activity	24	0	0.19	0.67792
GO:0016157	sucrose synthase activity	8	0	0.06	0.67848
GO:0060589	nucleoside-triphosphatase regulator activity	75	1	0.6	0.67978
GO:0004129	cytochrome-c oxidase activity	22	0	0.18	0.67999
GO:0016675	oxidoreductase activity, acting on a heme group of donors	22	0	0.18	0.67999
GO:0016676	oxidoreductase activity, acting on a heme group of donors, oxygen as acceptor	22	0	0.18	0.67999
GO:0015002	heme-copper terminal oxidase activity	22	0	0.18	0.67999
GO:0047213	anthocyanidin 3-O-glucosyltransferase activity	13	0	0.1	0.68039
GO:0008252	nucleotidase activity	10	1	0.08	0.68101
GO:0070401	NADP+ binding	8	0	0.06	0.68216
GO:0048040	UDP-glucuronate decarboxylase activity	11	0	0.09	0.68221
GO:0036310	annealing helicase activity	7	0	0.06	0.68252
GO:0097617	annealing activity	7	0	0.06	0.68252
GO:0004372	glycine hydroxymethyltransferase activity	7	0	0.06	0.68267
GO:0015929	hexosaminidase activity	9	0	0.07	0.68392
GO:0016409	palmitoyltransferase activity	6	0	0.05	0.68443
GO:0004758	serine C-palmitoyltransferase activity	6	0	0.05	0.68443
GO:0016454	C-palmitoyltransferase activity	6	0	0.05	0.68443
GO:0005092	GDP-dissociation inhibitor activity	8	0	0.06	0.68576
GO:0019208	phosphatase regulator activity	34	0	0.27	0.68801
GO:0010427	abscisic acid binding	14	0	0.11	0.69254
GO:0004365	glyceraldehyde-3-phosphate dehydrogenase (NAD+) (phosphorylating) activity	12	1	0.1	0.69396
GO:0070696	transmembrane receptor protein serine/threonine kinase binding	36	1	0.29	0.6942
GO:0030551	cyclic nucleotide binding	29	0	0.23	0.6944
GO:0005088	Ras guanyl-nucleotide exchange factor activity	16	0	0.13	0.69467
GO:0005089	Rho guanyl-nucleotide exchange factor activity	16	0	0.13	0.69467
GO:0016408	C-acyltransferase activity	26	0	0.21	0.69619
GO:0008276	protein methyltransferase activity	151	1	1.21	0.69695
GO:0000156	phosphorelay response regulator activity	58	1	0.46	0.69836
GO:0005099	Ras GTPase activator activity	25	0	0.2	0.70165
GO:0005096	GTPase activator activity	62	1	0.5	0.70208
GO:0015078	hydrogen ion transmembrane transporter activity	286	3	2.29	0.7024
GO:0015369	calcium:proton antiporter activity	7	0	0.06	0.70352
GO:0070546	L-phenylalanine aminotransferase activity	19	0	0.15	0.70358
GO:0080130	L-phenylalanine:2-oxoglutarate aminotransferase activity	19	0	0.15	0.70358
GO:0003677	DNA binding	2188	14	17.49	0.70446
GO:0036094	small molecule binding	4342	47	34.72	0.70603
GO:0008460	dTDP-glucose 4,6-dehydratase activity	10	0	0.08	0.70635
GO:0045548	phenylalanine ammonia-lyase activity	7	0	0.06	0.70654
GO:0070300	phosphatidic acid binding	29	0	0.23	0.70774
GO:0004864	protein phosphatase inhibitor activity	11	0	0.09	0.70926
GO:0019212	phosphatase inhibitor activity	11	0	0.09	0.70926
GO:0005460	UDP-glucose transmembrane transporter activity	19	0	0.15	0.71129
GO:0004707	MAP kinase activity	34	0	0.27	0.71672
GO:0019887	protein kinase regulator activity	54	0	0.43	0.71768
GO:0016801	hydrolase activity, acting on ether bonds	10	0	0.08	0.7178
GO:0070035	purine NTP-dependent helicase activity	182	2	1.46	0.71936
GO:0008026	ATP-dependent helicase activity	182	2	1.46	0.71936
GO:0034485	phosphatidylinositol-3,4,5-trisphosphate 5-phosphatase activity	7	0	0.06	0.72157
GO:0050833	pyruvate transmembrane transporter activity	6	0	0.05	0.72288
GO:0035175	histone kinase activity (H3-S10 specific)	13	0	0.1	0.72346
GO:0044022	histone kinase activity (H3-S28 specific)	13	0	0.1	0.72346
GO:0005459	UDP-galactose transmembrane transporter activity	18	0	0.14	0.72417
GO:0004386	helicase activity	264	2	2.11	0.72661
GO:0000254	C-4 methylsterol oxidase activity	6	0	0.05	0.72721
GO:0016868	intramolecular transferase activity, phosphotransferases	15	0	0.12	0.72722
GO:0016743	carboxyl- or carbamoyltransferase activity	8	0	0.06	0.72843
GO:0032182	small conjugating protein binding	7	0	0.06	0.72873
GO:0043130	ubiquitin binding	7	0	0.06	0.72873
GO:0003785	actin monomer binding	18	0	0.14	0.72919
GO:0034003	vetispiradiene synthase activity	23	0	0.18	0.73321
GO:0019202	amino acid kinase activity	13	0	0.1	0.73541
GO:0052745	inositol phosphate phosphatase activity	18	0	0.14	0.73677
GO:0016776	phosphotransferase activity, phosphate group as acceptor	45	0	0.36	0.73818
GO:0019156	isoamylase activity	8	0	0.06	0.73856
GO:0003840	gamma-glutamyltransferase activity	6	0	0.05	0.7395
GO:0016881	acid-amino acid ligase activity	89	0	0.71	0.74237
GO:0035560	pheophoridase activity	6	0	0.05	0.74459
GO:0016705	oxidoreductase activity, acting on paired donors, with incorporation or reduction of molecular oxygen	777	5	6.21	0.74463
GO:0016720	delta12-fatty acid dehydrogenase activity	8	0	0.06	0.74696
GO:0004579	dolichyl-diphosphooligosaccharide-protein glycotransferase activity	13	0	0.1	0.74928
GO:0005343	organic acid:sodium symporter activity	8	0	0.06	0.75086
GO:0016538	cyclin-dependent protein serine/threonine kinase regulator activity	27	0	0.22	0.75116
GO:0051537	2 iron, 2 sulfur cluster binding	48	0	0.38	0.75303
GO:0017137	Rab GTPase binding	19	0	0.15	0.75305
GO:0047220	galactosylxylosylprotein 3-beta-galactosyltransferase activity	6	0	0.05	0.754
GO:0043167	ion binding	6887	76	55.07	0.75866
GO:0004471	malate dehydrogenase (decarboxylating) (NAD+) activity	13	0	0.1	0.75939
GO:0016413	O-acetyltransferase activity	35	0	0.28	0.75953
GO:0016742	hydroxymethyl-, formyl- and related transferase activity	13	0	0.1	0.76089
GO:0004133	glycogen debranching enzyme activity	11	0	0.09	0.76329
GO:0004321	fatty-acyl-CoA synthase activity	11	0	0.09	0.76653
GO:0005097	Rab GTPase activator activity	12	0	0.1	0.76854
GO:0004177	aminopeptidase activity	20	0	0.16	0.76867
GO:0004143	diacylglycerol kinase activity	17	0	0.14	0.76953
GO:0033855	nicotianamine aminotransferase activity	10	0	0.08	0.77297
GO:0019787	small conjugating protein transferase activity	15	0	0.12	0.77425
GO:0004553	hydrolase activity, hydrolyzing O-glycosyl compounds	586	5	4.69	0.7754
GO:0004367	glycerol-3-phosphate dehydrogenase [NAD+] activity	7	0	0.06	0.77698
GO:0052658	inositol-1,4,5-trisphosphate 5-phosphatase activity	8	0	0.06	0.77925
GO:0008375	acetylglucosaminyltransferase activity	28	1	0.22	0.77933
GO:0015416	organic phosphonate transmembrane-transporting ATPase activity	20	0	0.16	0.78726
GO:0015604	organic phosphonate transmembrane transporter activity	20	0	0.16	0.78726
GO:0080116	glucuronoxylan glucuronosyltransferase activity	14	0	0.11	0.78897
GO:0005457	GDP-fucose transmembrane transporter activity	13	0	0.1	0.79213
GO:0036080	purine nucleotide-sugar transmembrane transporter activity	13	0	0.1	0.79213
GO:0080045	quercetin 3'-O-glucosyltransferase activity	21	0	0.17	0.79269
GO:0080108	S-alkylthiohydroximate lyase activity	9	0	0.07	0.79315
GO:0009824	AMP dimethylallyltransferase activity	6	0	0.05	0.79319
GO:0016837	carbon-oxygen lyase activity, acting on polysaccharides	28	2	0.22	0.79525
GO:0030570	pectate lyase activity	28	2	0.22	0.79525
GO:0051019	mitogen-activated protein kinase binding	9	0	0.07	0.79923
GO:0042389	omega-3 fatty acid desaturase activity	6	0	0.05	0.80337
GO:0008235	metalloexopeptidase activity	11	0	0.09	0.80509
GO:0016417	S-acyltransferase activity	14	0	0.11	0.80571
GO:0005047	signal recognition particle binding	6	0	0.05	0.80727
GO:0015556	C4-dicarboxylate transmembrane transporter activity	19	0	0.15	0.81111
GO:0071617	lysophospholipid acyltransferase activity	9	0	0.07	0.81142
GO:0008443	phosphofructokinase activity	17	0	0.14	0.81354
GO:0008601	protein phosphatase type 2A regulator activity	21	0	0.17	0.81941
GO:0004521	endoribonuclease activity	95	0	0.76	0.81942
GO:0008381	mechanically-gated ion channel activity	7	0	0.06	0.8198
GO:0022833	mechanically gated channel activity	7	0	0.06	0.8198
GO:0015140	malate transmembrane transporter activity	18	0	0.14	0.8201
GO:0016207	4-coumarate-CoA ligase activity	14	0	0.11	0.82088
GO:0016211	ammonia ligase activity	10	0	0.08	0.82153
GO:0016880	acid-ammonia (or amide) ligase activity	10	0	0.08	0.82153
GO:0030276	clathrin binding	18	0	0.14	0.8221
GO:0008417	fucosyltransferase activity	9	0	0.07	0.82304
GO:0003872	6-phosphofructokinase activity	16	0	0.13	0.82349
GO:0050308	sugar-phosphatase activity	15	0	0.12	0.82353
GO:0009008	DNA-methyltransferase activity	7	0	0.06	0.82507
GO:0003886	DNA (cytosine-5-)-methyltransferase activity	7	0	0.06	0.82507
GO:0004676	3-phosphoinositide-dependent protein kinase activity	6	0	0.05	0.82663
GO:0016615	malate dehydrogenase activity	24	1	0.19	0.8281
GO:0000155	phosphorelay sensor kinase activity	37	0	0.3	0.82976
GO:0032296	double-stranded RNA-specific ribonuclease activity	23	0	0.18	0.83005
GO:0004525	ribonuclease III activity	23	0	0.18	0.83005
GO:0010277	chlorophyllide a oxygenase [overall] activity	6	0	0.05	0.83145
GO:0051192	prosthetic group binding	9	0	0.07	0.83199
GO:0044620	ACP phosphopantetheine attachment site binding	9	0	0.07	0.83199
GO:0000036	ACP phosphopantetheine attachment site binding involved in fatty acid biosynthetic process	9	0	0.07	0.83199
GO:0016830	carbon-carbon lyase activity	209	0	1.67	0.83341
GO:0003995	acyl-CoA dehydrogenase activity	9	0	0.07	0.83617
GO:0004029	aldehyde dehydrogenase (NAD) activity	27	0	0.22	0.8381
GO:0047334	diphosphate-fructose-6-phosphate 1-phosphotransferase activity	6	0	0.05	0.83871
GO:0008519	ammonium transmembrane transporter activity	9	0	0.07	0.83907
GO:0004673	protein histidine kinase activity	45	0	0.36	0.84265
GO:0016775	phosphotransferase activity, nitrogenous group as acceptor	45	0	0.36	0.84265
GO:0016703	oxidoreductase activity, acting on single donors with incorporation of molecular oxygen, incorporation of one atom of oxygen (internal monooxygenases or internal mixed function oxidases)	12	0	0.1	0.84618
GO:0008409	5'-3' exonuclease activity	8	0	0.06	0.84631
GO:0003997	acyl-CoA oxidase activity	8	0	0.06	0.85296
GO:0080132	fatty acid alpha-hydroxylase activity	14	0	0.11	0.85326
GO:0046424	ferulate 5-hydroxylase activity	14	0	0.11	0.85326
GO:0008977	prephenate dehydrogenase activity	6	0	0.05	0.8541
GO:0004665	prephenate dehydrogenase (NADP+) activity	6	0	0.05	0.8541
GO:0004075	biotin carboxylase activity	7	0	0.06	0.85568
GO:0016670	oxidoreductase activity, acting on a sulfur group of donors, oxygen as acceptor	6	0	0.05	0.85675
GO:0004527	exonuclease activity	73	0	0.58	0.85912
GO:0004540	ribonuclease activity	148	1	1.18	0.8592
GO:0016740	transferase activity	5817	53	46.51	0.86176
GO:0008565	protein transporter activity	100	1	0.8	0.86254
GO:0004357	glutamate-cysteine ligase activity	9	0	0.07	0.86299
GO:0019201	nucleotide kinase activity	34	0	0.27	0.86316
GO:0004004	ATP-dependent RNA helicase activity	6	0	0.05	0.86731
GO:0008186	RNA-dependent ATPase activity	6	0	0.05	0.86731
GO:0016892	endoribonuclease activity, producing 3'-phosphomonoesters	9	0	0.07	0.8697
GO:0016894	endonuclease activity, active with either ribo- or deoxyribonucleic acids and producing 3'-phosphomonoesters	9	0	0.07	0.8697
GO:0005198	structural molecule activity	605	4	4.84	0.86975
GO:0046030	inositol trisphosphate phosphatase activity	11	0	0.09	0.8705
GO:0008429	phosphatidylethanolamine binding	11	0	0.09	0.87065
GO:0004316	3-oxoacyl-[acyl-carrier-protein] reductase (NADPH) activity	14	0	0.11	0.87147
GO:0016863	intramolecular oxidoreductase activity, transposing C=C bonds	24	0	0.19	0.8733
GO:0000062	fatty-acyl-CoA binding	17	0	0.14	0.87625
GO:0008168	methyltransferase activity	454	7	3.63	0.87856
GO:0050213	progesterone 5-alpha-reductase activity	7	0	0.06	0.89322
GO:0016656	monodehydroascorbate reductase (NADH) activity	16	0	0.13	0.89406
GO:0045551	cinnamyl-alcohol dehydrogenase activity	10	0	0.08	0.89481
GO:0033897	ribonuclease T2 activity	7	0	0.06	0.89711
GO:0031072	heat shock protein binding	45	0	0.36	0.89854
GO:0034594	phosphatidylinositol trisphosphate phosphatase activity	8	0	0.06	0.8998
GO:0003863	3-methyl-2-oxobutanoate dehydrogenase (2-methylpropanoyl-transferring) activity	8	0	0.06	0.90161
GO:0016741	transferase activity, transferring one-carbon groups	466	7	3.73	0.90316
GO:0000166	nucleotide binding	4121	45	32.95	0.90355
GO:1901265	nucleoside phosphate binding	4121	45	32.95	0.90355
GO:0047681	aryl-alcohol dehydrogenase (NADP+) activity	9	0	0.07	0.90481
GO:0033926	glycopeptide alpha-N-acetylgalactosaminidase activity	7	0	0.06	0.90533
GO:0017050	D-erythro-sphingosine kinase activity	7	0	0.06	0.90585
GO:0019238	cyclohydrolase activity	8	0	0.06	0.91011
GO:0017077	oxidative phosphorylation uncoupler activity	8	0	0.06	0.91108
GO:0046029	mannitol dehydrogenase activity	8	0	0.06	0.91493
GO:0031320	hexitol dehydrogenase activity	8	0	0.06	0.91493
GO:0030523	dihydrolipoamide S-acyltransferase activity	6	0	0.05	0.91593
GO:0004563	beta-N-acetylhexosaminidase activity	7	0	0.06	0.91702
GO:0004349	glutamate 5-kinase activity	6	0	0.05	0.91928
GO:0000175	3'-5'-exoribonuclease activity	19	0	0.15	0.91936
GO:0004725	protein tyrosine phosphatase activity	20	1	0.16	0.92639
GO:0044769	ATPase activity, coupled to transmembrane movement of ions, rotational mechanism	104	2	0.83	0.92767
GO:0004017	adenylate kinase activity	18	0	0.14	0.93217
GO:0047924	geraniol dehydrogenase activity	6	0	0.05	0.9355
GO:0051087	chaperone binding	12	0	0.1	0.93763
GO:0008934	inositol monophosphate 1-phosphatase activity	6	0	0.05	0.93984
GO:0052834	inositol monophosphate phosphatase activity	6	0	0.05	0.93984
GO:0004351	glutamate decarboxylase activity	6	0	0.05	0.94297
GO:0016796	exonuclease activity, active with either ribo- or deoxyribonucleic acids and producing 5'-phosphomonoesters	27	0	0.22	0.95459
GO:0003954	NADH dehydrogenase activity	91	4	0.73	0.95521
GO:0016896	exoribonuclease activity, producing 5'-phosphomonoesters	26	0	0.21	0.95623
GO:0004532	exoribonuclease activity	26	0	0.21	0.95623
GO:0009916	alternative oxidase activity	11	0	0.09	0.9581
GO:0004448	isocitrate dehydrogenase activity	9	0	0.07	0.96044
GO:0008320	protein transmembrane transporter activity	42	0	0.34	0.96094
GO:0022884	macromolecule transmembrane transporter activity	42	0	0.34	0.96094
GO:0005488	binding	14759	128	118.01	0.9618
GO:0016833	oxo-acid-lyase activity	12	0	0.1	0.96889
GO:0003735	structural constituent of ribosome	420	3	3.36	0.97025
GO:0016717	oxidoreductase activity, acting on paired donors, with oxidation of a pair of donors resulting in the reduction of molecular oxygen to two molecules of water	32	0	0.26	0.97078
GO:0016210	naringenin-chalcone synthase activity	11	0	0.09	0.97312
GO:0004619	phosphoglycerate mutase activity	6	0	0.05	0.97467
GO:0003747	translation release factor activity	12	0	0.1	0.97738
GO:0008079	translation termination factor activity	12	0	0.1	0.97738
GO:0097367	carbohydrate derivative binding	3014	32	24.1	0.97787
GO:0016984	ribulose-bisphosphate carboxylase activity	16	0	0.13	0.97995
GO:0004602	glutathione peroxidase activity	11	0	0.09	0.98076
GO:0043168	anion binding	3640	35	29.1	0.98242
GO:0016149	translation release factor activity, codon specific	9	0	0.07	0.98299
GO:0016653	oxidoreductase activity, acting on NAD(P)H, heme protein as acceptor	12	0	0.1	0.98405
GO:0072374	carotene epsilon hydroxylase activity	8	0	0.06	0.98773
GO:0009974	zeinoxanthin epsilon hydroxylase activity	8	0	0.06	0.98773
GO:0004815	aspartate-tRNA ligase activity	6	0	0.05	0.98873
GO:0032553	ribonucleotide binding	2935	30	23.47	0.99128
GO:0017076	purine nucleotide binding	2936	30	23.48	0.99317
GO:0016762	xyloglucan:xyloglucosyl transferase activity	34	0	0.27	0.9943
GO:0001882	nucleoside binding	2909	30	23.26	0.99433
GO:0032549	ribonucleoside binding	2908	30	23.25	0.99437
GO:0030554	adenyl nucleotide binding	2643	28	21.13	0.99473
GO:0032555	purine ribonucleotide binding	2883	29	23.05	0.99538
GO:0001883	purine nucleoside binding	2882	29	23.04	0.99542
GO:0032550	purine ribonucleoside binding	2882	29	23.04	0.99542
GO:0004392	heme oxygenase (decyclizing) activity	13	0	0.1	0.99622
GO:0015450	P-P-bond-hydrolysis-driven protein transmembrane transporter activity	33	0	0.26	0.99642
GO:0032559	adenyl ribonucleotide binding	2597	27	20.76	0.99819
GO:0016885	ligase activity, forming carbon-carbon bonds	14	0	0.11	0.99832
GO:0016421	CoA carboxylase activity	14	0	0.11	0.99832
GO:0003989	acetyl-CoA carboxylase activity	12	0	0.1	0.99856
GO:1901363	heterocyclic compound binding	8223	69	65.75	0.99878
GO:0043531	ADP binding	252	0	2.01	0.99899
GO:0004556	alpha-amylase activity	19	0	0.15	0.99905
GO:0097159	organic cyclic compound binding	8318	69	66.51	0.99916
GO:0046524	sucrose-phosphate synthase activity	6	0	0.05	0.99981
GO:0000975	regulatory region DNA binding	160	3	1.28	0.99995
GO:0001067	regulatory region nucleic acid binding	160	3	1.28	0.99995
GO:0003676	nucleic acid binding	3864	22	30.9	0.99998
GO:0016772	transferase activity, transferring phosphorus-containing groups	3130	31	25.03	0.99999
GO:0003723	RNA binding	1257	6	10.05	0.99999
GO:0016779	nucleotidyltransferase activity	487	2	3.89	1
[truncated: 14 more rows]

## Sheet: DE lncRNA GO-BP-trans
GO.ID	Term	Annotated	Significant	Expected	KS
[truncated: 3,358 more rows]

[truncated: 6 more sheets: DE lncRNA GO-CC trans, DE lncRNA GO-MF-trans, DE circRNA GO BP, DE circRNA GO CC, DE circRNA GO MF, Sheet1]
