# Supplementary material for: Analysis of the Coding and Non-Coding RNA Transcriptomes in Response to Bell Pepper Chilling
Source: Int J Mol Sci. 2018 Jul 9;19(7):2001. doi: 10.3390/ijms19072001 (PMC6073856; doi:10.3390/ijms19072001)
Supplement: Supplementary file 1 [file ijms-19-02001-s001.zip › ijms-312801-supplementary-Revised-2018-6-30/Table S4 The KEGG analysis of ncRNAs-2018.xlsx]

## Sheet: DE miRNA KEGG
#Pathway	ko_ID	Unigene	gene	Unigene_all	gene_all
#KEGG_n	74	KEGG_N	595
RNA degradation	ko03018	7	24	74	595	Capana12g000589;Capana12g002630;Capana05g000237;Capana03g000172;Capana12g001540;Capana06g000619;Capana01g003620	K12619+K00850+K00850+K04077+K07573+K12611+K14442
Tropane, piperidine and pyridine alkaloid biosynthesis	ko00960	4	6	74	595	Capana06g002685;Capana06g000173;Capana06g000932;Capana10g001396	K08081+K08081+K00276+K08081
Ribosome	ko03010	4	27	74	595	Capana10g002436;Capana06g001705;Greenpepper_newGene_16003;Capana06g002892	K02989+K02877+K02963+K02932
Peroxisome	ko04146	4	11	74	595	Capana12g000764;Capana03g003690;Greenpepper_newGene_23284;Greenpepper_newGene_52088	K13348+K01897+K01897+K07513
mRNA surveillance pathway	ko03015	4	18	74	595	Capana00g003165;Capana12g000168;Capana00g004055;Capana03g002244	K04354+K14405+K14411+K14402
Plant-pathogen interaction	ko04626	3	28	74	595	Capana00g001550;Capana03g000469;Capana09g000844	K13457+K05391+K13420
RNA transport	ko03013	3	14	74	595	Capana12g000985;Capana09g001946;Greenpepper_newGene_64687	K14301+K03254+K03260
Plant hormone signal transduction	ko04075	3	27	74	595	Capana06g000382;Capana06g002186;Capana03g004532	K14500+K14509+K14509
Phenylpropanoid biosynthesis	ko00940	3	11	74	595	Capana06g000674;Capana06g000675;Capana00g000651	K05349+K05349+K05349
Folate biosynthesis	ko00790	2	4	74	595	Greenpepper_newGene_9802;Capana10g002257	K13950+K01633
RNA polymerase	ko03020	2	12	74	595	Capana10g002535;Capana10g002418	K03021+K03021
Cysteine and methionine metabolism	ko00270	2	6	74	595	Capana12g001109;Capana04g000012	K00558+K00558
Spliceosome	ko03040	2	33	74	595	Greenpepper_newGene_69369;Capana02g003404	K12837+K12879
Protein processing in endoplasmic reticulum	ko04141	2	19	74	595	Capana03g001182;Capana12g002483	K13525+K03094
Glycerophospholipid metabolism	ko00564	2	7	74	595	Greenpepper_newGene_59728;Greenpepper_newGene_76206	K15728+K00968
Phosphatidylinositol signaling system	ko04070	2	6	74	595	Capana00g003302;Capana10g001362	K00901+K05857
Diterpenoid biosynthesis	ko00904	2	4	74	595	Capana03g002435;Capana00g003127	K05282+K04125
Glycosaminoglycan degradation	ko00531	2	6	74	595	Capana01g002663;Capana06g000028	K01205+K10532
Base excision repair	ko03410	2	5	74	595	Capana03g000472;Capana02g000141	K01246+K10801
Biosynthesis of amino acids	ko01230	2	20	74	595	Capana08g002208;Capana00g004292	K00873+K00817
Starch and sucrose metabolism	ko00500	1	10	74	595	Capana03g001539	K00695
Carbon metabolism	ko01200	1	13	74	595	Capana03g000252	K00029
Endocytosis	ko04144	1	22	74	595	Greenpepper_newGene_51131	K03283
Porphyrin and chlorophyll metabolism	ko00860	1	7	74	595	Capana10g002504	K04035
Lysine degradation	ko00310	1	3	74	595	Capana01g000704	K11420
Nucleotide excision repair	ko03420	1	7	74	595	Capana01g000206	K02202
Glycosphingolipid biosynthesis - globo series	ko00603	1	1	74	595	Capana02g001975	K01988
Homologous recombination	ko03440	1	6	74	595	Capana03g004304	K03165
Oxidative phosphorylation	ko00190	1	5	74	595	Greenpepper_newGene_16014	K05577
ABC transporters	ko02010	1	4	74	595	Capana03g000541	K05674
Purine metabolism	ko00230	1	2	74	595	Capana12g002135	K11808
Monoterpenoid biosynthesis	ko00902	1	2	74	595	Capana10g000571	K15086
Pantothenate and CoA biosynthesis	ko00770	1	3	74	595	Capana11g000476	K00606
Glycerolipid metabolism	ko00561	1	2	74	595	Capana11g000208	K00679
Regulation of autophagy	ko04140	1	4	74	595	Capana00g002651	K08269
Sulfur metabolism	ko00920	1	5	74	595	Capana02g002063	K01082
Phagosome	ko04145	1	6	74	595	Capana05g001104	K00921

## Sheet: DE lncRNA KEGG-cis
#Pathway	ko_ID	Unigene	gene	Unigene_all	gene_all
#KEGG_n	201	KEGG_N	6743
RNA transport	ko03013	16	254	201	6743	Capana01g001296;Capana02g002845;Capana02g003444;Capana03g001153;Capana03g001758;Capana04g000553;Capana05g000214;Capana06g001222;Capana08g001950;Capana08g001951;Capana10g000481;Capana10g002250;Capana11g000123;Capana11g000987;Capana11g001000;Capana11g001001	K14297+K03262+K14004+K10577+K14290+K13174+K12881+K13126+K14294+K14294+K12883+K03250+K03231+K12879+K14311+K14311
Oxidative phosphorylation	ko00190	15	256	201	6743	Capana01g001868;Capana01g001869;Capana01g001871;Capana01g001873;Capana01g001874;Capana01g001875;Capana01g001876;Capana01g002197;Capana01g002199;Capana02g002840;Capana03g000067;Capana03g001756;Capana05g001808;Capana06g002639;Capana12g001027	K05581+K05582+K02109+K02111+K02111+K02111+K02109+K05575+K05579+K02133+K03966+K11352+K03940+K00412+K02145
Carbon metabolism	ko01200	14	335	201	6743	Capana01g000816;Capana01g000823;Capana01g003224;Capana03g000070;Capana03g000071;Capana05g000237;Capana05g002203;Capana05g002207;Capana07g001429;Capana08g000942;Capana10g000102;Capana10g001751;Capana12g000555;Capana12g001220	K00948+K00873+K01647+K00814+K00814+K00850+K00382+K00382+K01681+K13034+K01595+K00029+K05298+K03841
Plant-pathogen interaction	ko04626	13	276	201	6743	Capana00g000271;Capana00g002807;Capana03g000681;Capana04g000148;Capana07g002410;Capana07g002411;Capana08g001381;Capana08g001958;Capana10g000190;Capana10g002248;Capana10g002249;Capana10g002358;Capana12g002386	K13412+K13420+K04368+K13412+K04079+K04079+K13429+K13414+K04079+K13448+K13448+K13412+K13459
Protein processing in endoplasmic reticulum	ko04141	11	326	201	6743	Capana01g003307;Capana02g003444;Capana02g003579;Capana03g000064;Capana03g001009;Capana03g001757;Capana04g000140;Capana07g002410;Capana07g002411;Capana09g002401;Capana10g000190	K14006+K14004+K13993+K04554+K10084+K10601+K01228+K04079+K04079+K09562+K04079
Purine metabolism	ko00230	11	279	201	6743	Capana00g003686;Capana01g000816;Capana01g000823;Capana01g001878;Capana01g001883;Capana01g002553;Capana01g003225;Capana01g003293;Capana02g001966;Capana03g004370;Capana08g001366	K03022+K00948+K00873+K03046+K03043+K03002+K01835+K01923+K01466+K01519+K03013
Ubiquitin mediated proteolysis	ko04120	11	225	201	6743	Capana00g003938;Capana02g000435;Capana02g000917;Capana02g002749;Capana03g000064;Capana03g001153;Capana03g001161;Capana03g001757;Capana03g001798;Capana08g000944;Capana10g000098	K03353+K03357+K10573+K10688+K04554+K10577+K03363+K10601+K03350+K10576+K10580
Photosynthesis	ko00195	10	204	201	6743	Capana00g002026;Capana01g001865;Capana01g001867;Capana01g001871;Capana01g001873;Capana01g001874;Capana01g001875;Capana01g001876;Capana01g004493;Capana07g001928	K02689+K02703+K02689+K02109+K02111+K02111+K02111+K02109+K02701+K02705
Biosynthesis of amino acids	ko01230	9	316	201	6743	Capana01g000816;Capana01g000823;Capana01g003224;Capana02g000833;Capana03g000070;Capana03g000071;Capana05g000237;Capana07g001429;Capana08g000942	K00948+K00873+K01647+K01739+K00814+K00814+K00850+K01681+K13034
Ribosome	ko03010	9	378	201	6743	Capana00g004979;Capana01g000694;Capana02g002805;Capana03g003647;Capana03g004550;Capana04g001519;Capana05g002202;Capana08g001938;Capana11g000024	K02957+K02884+K02868+K02883+K02958+K02877+K02905+K02942+K02899
Pyrimidine metabolism	ko00240	9	218	201	6743	Capana00g003686;Capana01g001878;Capana01g001883;Capana01g002553;Capana03g004370;Capana04g002491;Capana07g002418;Capana08g001366;Capana10g000188	K03022+K03046+K03043+K03002+K01519+K00384+K00876+K03013+K00876
Spliceosome	ko03040	8	284	201	6743	Capana02g002605;Capana03g000592;Capana03g001832;Capana05g000214;Capana08g002023;Capana10g000481;Capana11g000115;Capana11g000987	K11088+K11092+K12890+K12881+K12891+K12883+K12842+K12879
mRNA surveillance pathway	ko03015	7	155	201	6743	Capana03g001597;Capana05g000214;Capana06g001222;Capana08g001950;Capana08g001951;Capana10g000481;Capana10g002172	K15544+K12881+K13126+K14294+K14294+K12883+K14409
Amino sugar and nucleotide sugar metabolism	ko00520	7	151	201	6743	Capana00g003684;Capana01g003225;Capana07g000255;Capana07g000258;Capana09g002402;Capana10g000714;Capana12g000259	K08679+K01835+K01183+K01183+K00621+K13648+K08679
Phenylpropanoid biosynthesis	ko00940	7	240	201	6743	Capana02g003073;Capana02g003074;Capana02g003075;Capana03g000357;Capana04g001246;Capana08g002014;Capana10g000692	K00588+K00588+K00588+K18368+K00430+K00430+K13066
Starch and sucrose metabolism	ko00500	7	281	201	6743	Capana00g003684;Capana01g003225;Capana03g000068;Capana05g001793;Capana08g000100;Capana10g000714;Capana12g000259	K08679+K01835+K01051+K01051+K16055+K13648+K08679
Carbon fixation in photosynthetic organisms	ko00710	6	115	201	6743	Capana03g000070;Capana03g000071;Capana10g000102;Capana10g001751;Capana12g000555;Capana12g001220	K00814+K00814+K01595+K00029+K05298+K03841
Glycolysis / Gluconeogenesis	ko00010	6	168	201	6743	Capana01g000823;Capana01g003225;Capana05g000237;Capana05g002203;Capana05g002207;Capana12g001220	K00873+K01835+K00850+K00382+K00382+K03841
Plant hormone signal transduction	ko04075	6	324	201	6743	Capana00g000912;Capana02g002054;Capana08g001379;Capana08g001380;Capana10g002168;Capana11g002252	K14494+K14485+K14493+K14490+K14431+K14431
Glutathione metabolism	ko00480	5	129	201	6743	Capana01g002551;Capana01g003292;Capana01g003296;Capana07g002003;Capana07g002004	K00799+K00799+K00799+K00799+K00799
Phenylalanine metabolism	ko00360	5	166	201	6743	Capana02g003073;Capana02g003074;Capana02g003075;Capana04g001246;Capana08g002014	K00588+K00588+K00588+K00430+K00430
Pyruvate metabolism	ko00620	5	122	201	6743	Capana01g000823;Capana05g002203;Capana05g002207;Capana10g000102;Capana10g001751	K00873+K00382+K00382+K01595+K00029
RNA polymerase	ko03020	5	117	201	6743	Capana00g003686;Capana01g001878;Capana01g001883;Capana01g002553;Capana08g001366	K03022+K03046+K03043+K03002+K03013
Basal transcription factors	ko03022	5	53	201	6743	Capana02g001964;Capana03g000673;Capana10g000185;Capana10g002245;Capana11g000022	K03144+K03128+K03141+K03124+K10842
Nucleotide excision repair	ko03420	5	104	201	6743	Capana02g001964;Capana02g002839;Capana10g000185;Capana11g000022;Capana11g000166	K03144+K10747+K03141+K10842+K10747
Base excision repair	ko03410	4	61	201	6743	Capana02g002839;Capana03g001008;Capana07g001352;Capana11g000166	K10747+K10773+K01246+K10747
Ribosome biogenesis in eukaryotes	ko03008	4	146	201	6743	Capana03g000232;Capana03g001758;Capana10g002173;Capana12g001824	K14566+K14290+K14557+K14521
Pentose and glucuronate interconversions	ko00040	4	142	201	6743	Capana01g003320;Capana02g003577;Capana03g000068;Capana05g001793	K01728+K01728+K01051+K01051
Citrate cycle (TCA cycle)	ko00020	4	77	201	6743	Capana01g003224;Capana05g002203;Capana05g002207;Capana07g001429	K01647+K00382+K00382+K01681
2-Oxocarboxylic acid metabolism	ko01210	4	85	201	6743	Capana01g003224;Capana03g000070;Capana03g000071;Capana07g001429	K01647+K00814+K00814+K01681
Pentose phosphate pathway	ko00030	4	67	201	6743	Capana01g000816;Capana01g003225;Capana05g000237;Capana12g001220	K00948+K01835+K00850+K03841
RNA degradation	ko03018	3	152	201	6743	Capana05g000237;Capana06g001222;Capana06g002929	K00850+K13126+K12587
Aminoacyl-tRNA biosynthesis	ko00970	3	85	201	6743	Capana08g001729;Capana08g002213;Capana10g002177	K01892+K01876+K01893
Flavonoid biosynthesis	ko00941	3	60	201	6743	Capana02g003073;Capana02g003074;Capana02g003075	K00588+K00588+K00588
Sulfur metabolism	ko00920	3	45	201	6743	Capana02g000833;Capana04g002572;Capana08g000942	K01739+K05907+K13034
Galactose metabolism	ko00052	3	84	201	6743	Capana01g003225;Capana05g000237;Capana06g001220	K01835+K00850+K12309
Valine, leucine and isoleucine degradation	ko00280	3	77	201	6743	Capana03g004369;Capana05g002203;Capana05g002207	K07513+K00382+K00382
Peroxisome	ko04146	3	125	201	6743	Capana02g002837;Capana03g004369;Capana04g002566	K12261+K07513+K13347
N-Glycan biosynthesis	ko00510	3	58	201	6743	Capana02g003450;Capana04g000140;Capana09g001998	K01231+K01228+K03850
Mismatch repair	ko03430	3	65	201	6743	Capana02g001967;Capana02g002839;Capana11g000166	K07456+K10747+K10747
Phagosome	ko04145	3	113	201	6743	Capana04g000187;Capana07g000768;Capana12g001027	K07375+K00921+K02145
Fatty acid metabolism	ko01212	3	137	201	6743	Capana03g004369;Capana05g000220;Capana08g002013	K07513+K10703+K02372
Stilbenoid, diarylheptanoid and gingerol biosynthesis	ko00945	3	44	201	6743	Capana02g003073;Capana02g003074;Capana02g003075	K00588+K00588+K00588
Glycerolipid metabolism	ko00561	2	83	201	6743	Capana06g001343;Capana10g002361	K15728+K13523
Circadian rhythm - plant	ko04712	2	69	201	6743	Capana05g001802;Capana10g000688	K12125+K12130
Biosynthesis of unsaturated fatty acids	ko01040	2	58	201	6743	Capana03g004369;Capana05g000220	K07513+K10703
Fructose and mannose metabolism	ko00051	2	70	201	6743	Capana05g000237;Capana12g001220	K00850+K03841
Endocytosis	ko04144	2	224	201	6743	Capana05g001800;Capana05g001801	K12194+K12471
Protein export	ko03060	2	64	201	6743	Capana00g002811;Capana03g000688	K09647+K09648
Steroid biosynthesis	ko00100	2	36	201	6743	Capana02g002799;Capana08g000068	K00227+K05917
Selenocompound metabolism	ko00450	2	26	201	6743	Capana02g000833;Capana04g002491	K01739+K00384
Glycerophospholipid metabolism	ko00564	2	120	201	6743	Capana06g001343;Capana10g002361	K15728+K13523
Arginine and proline metabolism	ko00330	2	109	201	6743	Capana04g000146;Capana09g000453	K00472+K17839
Non-homologous end-joining	ko03450	2	13	201	6743	Capana01g001397;Capana01g001398	K10885+K10885
Glycosaminoglycan degradation	ko00531	2	19	201	6743	Capana06g001220;Capana11g001276	K12309+K10532
Terpenoid backbone biosynthesis	ko00900	2	78	201	6743	Capana08g001733;Capana10g000194	K00991+K00787
Proteasome	ko03050	2	78	201	6743	Capana03g000057;Capana11g000118	K03061+K02736
Cysteine and methionine metabolism	ko00270	2	132	201	6743	Capana02g000833;Capana08g000942	K01739+K13034
Regulation of autophagy	ko04140	2	39	201	6743	Capana01g001639;Capana11g001783	K08342+K07198
Zeatin biosynthesis	ko00908	2	87	201	6743	Capana10g002240;Capana10g002242	K13495+K13495
ABC transporters	ko02010	2	43	201	6743	Capana03g000540;Capana03g000541	K05674+K05674
Fatty acid elongation	ko00062	2	45	201	6743	Capana02g002057;Capana05g000220	K15397+K10703
Glycine, serine and threonine metabolism	ko00260	2	102	201	6743	Capana05g002203;Capana05g002207	K00382+K00382
Glyoxylate and dicarboxylate metabolism	ko00630	2	92	201	6743	Capana01g003224;Capana07g001429	K01647+K01681
DNA replication	ko03030	2	79	201	6743	Capana02g002839;Capana11g000166	K10747+K10747
Alanine, aspartate and glutamate metabolism	ko00250	2	69	201	6743	Capana03g000070;Capana03g000071	K00814+K00814
alpha-Linolenic acid metabolism	ko00592	1	78	201	6743	Capana03g004369	K07513
Fatty acid degradation	ko00071	1	76	201	6743	Capana03g004369	K07513
beta-Alanine metabolism	ko00410	1	72	201	6743	Capana09g000453	K17839
Porphyrin and chlorophyll metabolism	ko00860	1	61	201	6743	Capana10g000104	K01599
Inositol phosphate metabolism	ko00562	1	94	201	6743	Capana07g000768	K00921
Pantothenate and CoA biosynthesis	ko00770	1	37	201	6743	Capana12g002221	K06133
Folate biosynthesis	ko00790	1	22	201	6743	Capana01g003226	K03639
SNARE interactions in vesicular transport	ko04130	1	51	201	6743	Capana08g001579	K08489
Riboflavin metabolism	ko00740	1	10	201	6743	Capana03g001595	K14379
Glycosphingolipid biosynthesis - ganglio series	ko00604	1	5	201	6743	Capana06g001220	K12309
Vancomycin resistance	ko01502	1	4	201	6743	Capana03g000398	K02563
Other types of O-glycan biosynthesis	ko00514	1	7	201	6743	Capana03g000058	K03691
Tyrosine metabolism	ko00350	1	70	201	6743	Capana01g001395	K01800
Sulfur relay system	ko04122	1	16	201	6743	Capana01g003226	K03639
Sphingolipid metabolism	ko00600	1	38	201	6743	Capana06g001220	K12309
Biotin metabolism	ko00780	1	35	201	6743	Capana08g002013	K02372
Phosphatidylinositol signaling system	ko04070	1	106	201	6743	Capana07g000768	K00921
Cyanoamino acid metabolism	ko00460	1	65	201	6743	Capana08g000942	K13034
Fatty acid biosynthesis	ko00061	1	72	201	6743	Capana08g002013	K02372
Other glycan degradation	ko00511	1	21	201	6743	Capana06g001220	K12309
Carotenoid biosynthesis	ko00906	1	67	201	6743	Capana03g000054	K02293
Brassinosteroid biosynthesis	ko00905	1	21	201	6743	Capana02g002751	K12637
Photosynthesis - antenna proteins	ko00196	1	32	201	6743	Capana08g002012	K08917

## Sheet: DE lncRNA KEGG-trans
#KEGG_n	1	KEGG_N	6743
#Pathway	ko_ID	Unigene	gene	Unigene_all	gene_all
Glyoxylate and dicarboxylate metabolism	ko00630	1	92	1	6743	Capana12g002623	K01601
Carbon fixation in photosynthetic organisms	ko00710	1	115	1	6743	Capana12g002623	K01601
Carbon metabolism	ko01200	1	335	1	6743	Capana12g002623	K01601

## Sheet: DE circRNA KEGG
#KEGG_n	2	KEGG_N	18
#Pathway	ko_ID	Unigene	gene	P-value	Corrected_P-value
mRNA surveillance pathway	ko03015	1	2	mRNA surveillance pathway	0.215686	Capana04g000798	K06100
Spliceosome	ko03040	1	1	Spliceosome	0.111111	Capana10g000222	K12882
