# Supplementary material for: Analysis of the Coding and Non-Coding RNA Transcriptomes in Response to Bell Pepper Chilling
Source: Int J Mol Sci. 2018 Jul 9;19(7):2001. doi: 10.3390/ijms19072001 (PMC6073856; doi:10.3390/ijms19072001)
Supplement: Supplementary file 1 [file ijms-19-02001-s001.zip › ijms-312801-supplementary-Revised-2018-6-30/Table S6 The GO and KEGG of mRNA-2018.xlsx]

## Sheet: mRNA GO-BP
GO.ID	Term	Annotated	Significant	Expected	KS
GO:0010200	response to chitin	1248	290	140.94	8.1e-18
GO:0044763	single-organism cellular process	16229	1926	1832.78	7.9e-15
GO:0010359	regulation of anion channel activity	316	34	35.69	6.2e-14
GO:0016045	detection of bacterium	257	24	29.02	1.1e-12
GO:0002764	immune response-regulating signaling pathway	132	7	14.91	4.7e-12
GO:0009626	plant-type hypersensitive response	1500	252	169.4	8.5e-12
GO:0002679	respiratory burst involved in defense response	423	110	47.77	9e-11
GO:0044699	single-organism process	19052	2210	2151.59	1.6e-10
GO:0050832	defense response to fungus	1565	286	176.74	1.1e-09
GO:1901700	response to oxygen-containing compound	8042	1233	908.2	1.2e-09
GO:0010204	defense response signaling pathway, resistance gene-independent	148	9	16.71	1.5e-09
GO:0080001	mucilage extrusion from seed coat	107	8	12.08	1.6e-09
GO:0009733	response to auxin	1510	193	170.53	4.8e-09
GO:0009651	response to salt stress	2852	383	322.08	1.6e-08
GO:0009864	induced systemic resistance, jasmonic acid mediated signaling pathway	105	23	11.86	3e-08
GO:0050896	response to stimulus	14832	1920	1675.01	4.2e-08
GO:1901701	cellular response to oxygen-containing compound	3961	610	447.33	4.7e-08
GO:0010033	response to organic substance	8638	1228	975.51	5.2e-08
GO:0048653	anther development	704	81	79.5	6.9e-08
GO:0009628	response to abiotic stimulus	8357	1117	943.78	8.3e-08
GO:0006612	protein targeting to membrane	1140	216	128.74	1.2e-07
GO:0009611	response to wounding	1368	246	154.49	1.4e-07
GO:0045088	regulation of innate immune response	1678	293	189.5	1.7e-07
GO:0010363	regulation of plant-type hypersensitive response	1168	221	131.91	2e-07
GO:0009409	response to cold	1790	273	202.15	2.2e-07
GO:0016043	cellular component organization	9486	1073	1071.28	2.4e-07
GO:0009693	ethylene biosynthetic process	283	74	31.96	2.6e-07
GO:0009414	response to water deprivation	1960	313	221.35	3.3e-07
GO:0042742	defense response to bacterium	1879	264	212.2	3.6e-07
GO:0006898	receptor-mediated endocytosis	134	5	15.13	4.2e-07
GO:0009791	post-embryonic development	7060	803	797.3	5.8e-07
GO:0009617	response to bacterium	2669	378	301.42	7.3e-07
GO:0033554	cellular response to stress	4394	647	496.22	7.6e-07
GO:0010102	lateral root morphogenesis	303	26	34.22	7.7e-07
GO:0042538	hyperosmotic salinity response	735	118	83.01	1.6e-06
GO:0007165	signal transduction	5437	839	614.01	2.2e-06
GO:0010167	response to nitrate	610	86	68.89	2.6e-06
GO:0009738	abscisic acid-activated signaling pathway	971	178	109.66	2.9e-06
GO:0009581	detection of external stimulus	237	25	26.76	3.3e-06
GO:0009867	jasmonic acid mediated signaling pathway	968	189	109.32	3.8e-06
GO:0048359	mucilage metabolic process involved in seed coat development	198	21	22.36	4.7e-06
GO:0030154	cell differentiation	4084	445	461.22	4.9e-06
GO:0052544	defense response by callose deposition in cell wall	320	34	36.14	5.4e-06
GO:0009723	response to ethylene	1424	257	160.82	5.8e-06
GO:0046686	response to cadmium ion	1737	192	196.16	6.5e-06
GO:0050794	regulation of cellular process	9500	1266	1072.86	6.8e-06
GO:0010286	heat acclimation	293	72	33.09	7e-06
GO:0043069	negative regulation of programmed cell death	729	135	82.33	8.8e-06
GO:0010103	stomatal complex morphogenesis	454	48	51.27	8.9e-06
GO:0044765	single-organism transport	6816	856	769.75	1e-05
GO:0030968	endoplasmic reticulum unfolded protein response	509	102	57.48	1e-05
GO:0000165	MAPK cascade	746	143	84.25	1.2e-05
GO:0044710	single-organism metabolic process	12828	1548	1448.7	1.2e-05
GO:0009719	response to endogenous stimulus	6483	981	732.14	1.5e-05
GO:0048281	inflorescence morphogenesis	64	5	7.23	1.6e-05
GO:1901708	(+)-3'-hydroxylarreatricin biosynthetic process	11	1	1.24	1.7e-05
GO:1901709	(+)-larreatricin metabolic process	11	1	1.24	1.7e-05
GO:0009753	response to jasmonic acid	1705	311	192.55	1.7e-05
GO:0009739	response to gibberellin	681	103	76.91	2e-05
GO:0030155	regulation of cell adhesion	57	5	6.44	2.1e-05
GO:2000027	regulation of organ morphogenesis	96	10	10.84	2.2e-05
GO:0006950	response to stress	10975	1499	1239.43	2.4e-05
GO:0009408	response to heat	883	165	99.72	2.5e-05
GO:0006464	cellular protein modification process	4826	646	545.01	2.6e-05
GO:0080164	regulation of nitric oxide metabolic process	16	8	1.81	3.7e-05
GO:0009862	systemic acquired resistance, salicylic acid mediated signaling pathway	740	134	83.57	4e-05
GO:0009737	response to abscisic acid	2476	385	279.62	4e-05
GO:0015706	nitrate transport	583	87	65.84	4.1e-05
GO:0050789	regulation of biological process	11151	1413	1259.31	5.2e-05
GO:0019222	regulation of metabolic process	6221	806	702.55	5.4e-05
GO:0009886	post-embryonic morphogenesis	1802	166	203.5	5.6e-05
GO:0010035	response to inorganic substance	4860	686	548.85	5.6e-05
GO:0009755	hormone-mediated signaling pathway	3143	525	354.95	6e-05
GO:0031347	regulation of defense response	2260	393	255.23	6.3e-05
GO:0009612	response to mechanical stimulus	204	50	23.04	6.4e-05
GO:0051707	response to other organism	5337	778	602.72	6.8e-05
GO:0031348	negative regulation of defense response	756	141	85.38	7.6e-05
GO:0080090	regulation of primary metabolic process	4633	610	523.22	8.2e-05
GO:0009741	response to brassinosteroid	621	91	70.13	8.8e-05
GO:0016049	cell growth	3167	361	357.66	9.6e-05
GO:0032787	monocarboxylic acid metabolic process	3459	438	390.63	0.0001
GO:1901362	organic cyclic compound biosynthetic process	6825	862	770.76	0.00012
GO:0045893	positive regulation of transcription, DNA-templated	1232	174	139.13	0.00012
GO:0060560	developmental growth involved in morphogenesis	2594	296	292.95	0.00012
GO:0009653	anatomical structure morphogenesis	6194	740	699.5	0.00013
GO:0009751	response to salicylic acid	1627	294	183.74	0.00013
GO:0019375	galactolipid biosynthetic process	276	45	31.17	0.00013
GO:0046777	protein autophosphorylation	879	142	99.27	0.00014
GO:0042631	cellular response to water deprivation	292	47	32.98	0.00014
GO:0009873	ethylene-activated signaling pathway	512	95	57.82	0.00015
GO:0006979	response to oxidative stress	1691	268	190.97	0.00015
GO:0018298	protein-chromophore linkage	99	8	11.18	0.00016
GO:0048856	anatomical structure development	10543	1260	1190.65	0.00017
GO:0048364	root development	3058	393	345.35	0.00018
GO:0016102	diterpenoid biosynthetic process	279	32	31.51	0.00019
GO:0009605	response to external stimulus	6941	972	783.86	0.0002
GO:0008544	epidermis development	2837	321	320.39	0.00022
GO:0065008	regulation of biological quality	3859	490	435.81	0.00022
GO:0048507	meristem development	2246	242	253.65	0.00024
GO:0003006	developmental process involved in reproduction	6961	779	786.12	0.00024
GO:0019605	butyrate metabolic process	29	6	3.28	0.00024
GO:0048731	system development	8943	1050	1009.95	0.00025
GO:0006083	acetate metabolic process	29	6	3.28	0.00026
GO:0009863	salicylic acid mediated signaling pathway	1141	210	128.86	0.00026
GO:2000026	regulation of multicellular organismal development	2782	340	314.18	0.00028
GO:0010337	regulation of salicylic acid metabolic process	32	3	3.61	0.00029
GO:0002215	defense response to nematode	44	8	4.97	0.00033
GO:0006865	amino acid transport	948	152	107.06	0.00033
GO:0042127	regulation of cell proliferation	373	28	42.12	0.00033
GO:0006970	response to osmotic stress	3128	432	353.25	0.00034
GO:0010583	response to cyclopentenone	402	69	45.4	0.00034
GO:0009639	response to red or far red light	1173	148	132.47	0.00034
GO:0006355	regulation of transcription, DNA-templated	3237	462	365.56	0.00035
GO:0071497	cellular response to freezing	50	15	5.65	0.00036
GO:0065007	biological regulation	12192	1535	1376.87	0.00036
GO:0010260	organ senescence	587	89	66.29	0.00038
GO:0090332	stomatal closure	77	19	8.7	0.00038
GO:0009887	organ morphogenesis	1934	194	218.41	0.00039
GO:0010817	regulation of hormone levels	1699	219	191.87	0.00039
GO:0009740	gibberellic acid mediated signaling pathway	328	47	37.04	0.00039
GO:0045892	negative regulation of transcription, DNA-templated	1044	125	117.9	0.0004
GO:0009664	plant-type cell wall organization	1513	170	170.87	0.00042
GO:0010268	brassinosteroid homeostasis	123	12	13.89	0.00042
GO:0009725	response to hormone	5923	872	668.9	0.00042
GO:0033385	geranylgeranyl diphosphate metabolic process	17	1	1.92	0.00046
GO:0007049	cell cycle	2715	276	306.61	0.00047
GO:0015996	chlorophyll catabolic process	209	25	23.6	0.00052
GO:0010584	pollen exine formation	321	51	36.25	0.00058
GO:0009416	response to light stimulus	3570	469	403.17	0.00061
GO:0010223	secondary shoot formation	169	17	19.09	0.00062
GO:0012501	programmed cell death	1987	335	224.4	0.00063
GO:0044283	small molecule biosynthetic process	3638	515	410.85	0.00064
GO:0007154	cell communication	6427	963	725.82	0.00068
GO:0071310	cellular response to organic substance	4756	720	537.11	0.0007
GO:0009832	plant-type cell wall biogenesis	653	82	73.74	0.00074
GO:0046244	salicylic acid catabolic process	6	5	0.68	0.00082
GO:0030001	metal ion transport	1552	186	175.27	0.00082
GO:0007275	multicellular organismal development	10336	1246	1167.27	0.00083
GO:0010234	anther wall tapetum cell fate specification	61	7	6.89	0.00085
GO:0009701	isoflavonoid phytoalexin biosynthetic process	44	1	4.97	0.00088
GO:0009826	unidimensional cell growth	2025	227	228.69	0.00089
GO:0008380	RNA splicing	650	61	73.41	0.00091
GO:0010148	transpiration	95	11	10.73	0.00091
GO:0003002	regionalization	1508	137	170.3	0.00092
GO:0009814	defense response, incompatible interaction	1822	304	205.76	0.00095
GO:0006996	organelle organization	4979	468	562.29	0.00099
GO:0009641	shade avoidance	65	10	7.34	0.00099
GO:0048518	positive regulation of biological process	3490	455	394.13	0.001
GO:0010182	sugar mediated signaling pathway	341	36	38.51	0.00104
GO:0009821	alkaloid biosynthetic process	103	2	11.63	0.00106
GO:0032107	regulation of response to nutrient levels	30	12	3.39	0.00111
GO:0051704	multi-organism process	6573	918	742.3	0.00116
GO:0048367	shoot system development	5160	577	582.73	0.00118
GO:0071396	cellular response to lipid	1782	296	201.25	0.00124
GO:0009969	xyloglucan biosynthetic process	20	6	2.26	0.00126
GO:0009875	pollen-pistil interaction	99	22	11.18	0.00129
GO:0009407	toxin catabolic process	506	68	57.14	0.00131
GO:1901137	carbohydrate derivative biosynthetic process	1845	206	208.36	0.00132
GO:0044711	single-organism biosynthetic process	7750	956	875.23	0.00132
GO:0044272	sulfur compound biosynthetic process	1342	184	151.56	0.00143
GO:0042777	plasma membrane ATP synthesis coupled proton transport	52	3	5.87	0.00145
GO:0044723	single-organism carbohydrate metabolic process	3783	418	427.22	0.00154
GO:0008610	lipid biosynthetic process	2702	323	305.14	0.00154
GO:0044550	secondary metabolite biosynthetic process	1382	174	156.07	0.00157
GO:0006811	ion transport	3641	466	411.19	0.0016
GO:0009682	induced systemic resistance	238	46	26.88	0.00163
GO:0035235	ionotropic glutamate receptor signaling pathway	28	3	3.16	0.00164
GO:0010431	seed maturation	630	68	71.15	0.00165
GO:0009643	photosynthetic acclimation	16	7	1.81	0.00166
GO:0051301	cell division	2308	236	260.65	0.00167
GO:0015802	basic amino acid transport	163	25	18.41	0.00168
GO:0034059	response to anoxia	50	13	5.65	0.00173
GO:0010325	raffinose family oligosaccharide biosynthetic process	40	11	4.52	0.00176
GO:0015696	ammonium transport	147	22	16.6	0.00179
GO:0048513	organ development	6810	801	769.07	0.00182
GO:0071554	cell wall organization or biogenesis	3595	425	405.99	0.00186
GO:0009625	response to insect	329	59	37.15	0.00187
GO:0034976	response to endoplasmic reticulum stress	964	178	108.87	0.00191
GO:0015700	arsenite transport	46	6	5.19	0.00198
GO:0052325	cell wall pectin biosynthetic process	49	8	5.53	0.002
GO:0072507	divalent inorganic cation homeostasis	119	13	13.44	0.00201
GO:0043067	regulation of programmed cell death	1518	285	171.43	0.00208
GO:0016099	monoterpenoid biosynthetic process	125	13	14.12	0.00213
GO:0016458	gene silencing	1160	107	131	0.00219
GO:0022603	regulation of anatomical structure morphogenesis	708	82	79.96	0.00221
GO:0080029	cellular response to boron-containing substance levels	28	7	3.16	0.00223
GO:0080027	response to herbivore	53	10	5.99	0.00225
GO:0019438	aromatic compound biosynthetic process	6185	781	698.49	0.00229
GO:0001676	long-chain fatty acid metabolic process	38	8	4.29	0.00235
GO:0009793	embryo development ending in seed dormancy	1636	182	184.76	0.00236
GO:0006568	tryptophan metabolic process	329	60	37.15	0.00236
GO:0040029	regulation of gene expression, epigenetic	1278	122	144.33	0.00236
GO:0048443	stamen development	1057	108	119.37	0.00244
GO:0071702	organic substance transport	3976	520	449.02	0.00246
GO:0010468	regulation of gene expression	4268	555	482	0.00251
GO:0009909	regulation of flower development	1113	114	125.69	0.00253
GO:0009695	jasmonic acid biosynthetic process	393	76	44.38	0.00255
GO:0010604	positive regulation of macromolecule metabolic process	1570	207	177.3	0.00259
GO:0048825	cotyledon development	237	33	26.76	0.00269
GO:0042221	response to chemical	10804	1487	1220.12	0.00271
GO:0001561	fatty acid alpha-oxidation	8	1	0.9	0.00276
GO:0051606	detection of stimulus	910	122	102.77	0.00277
GO:0000003	reproduction	2043	226	230.72	0.00284
GO:0019684	photosynthesis, light reaction	683	63	77.13	0.00289
GO:0016482	cytoplasmic transport	1477	127	166.8	0.00291
GO:0031325	positive regulation of cellular metabolic process	1599	214	180.58	0.00295
GO:0047484	regulation of response to osmotic stress	31	8	3.5	0.00297
GO:0010105	negative regulation of ethylene-activated signaling pathway	76	14	8.58	0.00299
GO:1902589	single-organism organelle organization	2574	234	290.69	0.00309
GO:0006012	galactose metabolic process	33	6	3.73	0.00318
GO:0035556	intracellular signal transduction	1851	329	209.04	0.00319
GO:0006468	protein phosphorylation	1798	279	203.05	0.00327
GO:0009860	pollen tube growth	885	103	99.95	0.00332
GO:0040007	growth	4038	485	456.02	0.00342
GO:0010016	shoot system morphogenesis	1735	168	195.94	0.00342
GO:0006888	ER to Golgi vesicle-mediated transport	340	39	38.4	0.00344
GO:0010052	guard cell differentiation	27	1	3.05	0.00347
GO:0009861	jasmonic acid and ethylene-dependent systemic resistance	72	10	8.13	0.00353
GO:0006984	ER-nucleus signaling pathway	554	110	62.56	0.00354
GO:0051259	protein oligomerization	109	20	12.31	0.0036
GO:0009686	gibberellin biosynthetic process	204	27	23.04	0.00367
GO:0048437	floral organ development	2152	203	243.03	0.00368
GO:0018130	heterocycle biosynthetic process	5427	688	612.88	0.00371
GO:0009657	plastid organization	1011	105	114.17	0.00383
GO:0009684	indoleacetic acid biosynthetic process	284	50	32.07	0.00386
GO:0052746	inositol phosphorylation	8	5	0.9	0.00391
GO:0042537	benzene-containing compound metabolic process	884	137	99.83	0.00392
GO:0051093	negative regulation of developmental process	788	80	88.99	0.00394
GO:0048366	leaf development	1873	217	211.52	0.00396
GO:0046189	phenol-containing compound biosynthetic process	717	106	80.97	0.00412
GO:0009830	cell wall modification involved in abscission	66	5	7.45	0.00419
GO:0031326	regulation of cellular biosynthetic process	3754	511	423.95	0.00419
GO:0009718	anthocyanin-containing compound biosynthetic process	240	33	27.1	0.00422
GO:0071214	cellular response to abiotic stimulus	784	109	88.54	0.00431
GO:0010228	vegetative to reproductive phase transition of meristem	1114	112	125.81	0.00432
GO:0019722	calcium-mediated signaling	203	40	22.93	0.00439
GO:0009644	response to high light intensity	525	80	59.29	0.0044
GO:0045089	positive regulation of innate immune response	459	74	51.84	0.00442
GO:0046340	diacylglycerol catabolic process	20	0	2.26	0.00443
GO:0052651	monoacylglycerol catabolic process	20	0	2.26	0.00443
GO:0048765	root hair cell differentiation	1258	148	142.07	0.00458
GO:0048646	anatomical structure formation involved in morphogenesis	1572	168	177.53	0.00458
GO:1902066	regulation of cell wall pectin metabolic process	17	1	1.92	0.0046
GO:0006720	isoprenoid metabolic process	1592	170	179.79	0.00465
GO:0044264	cellular polysaccharide metabolic process	1819	208	205.42	0.00476
GO:0051128	regulation of cellular component organization	1244	103	140.49	0.00477
GO:2000241	regulation of reproductive process	1436	159	162.17	0.00483
GO:0010119	regulation of stomatal movement	331	53	37.38	0.00491
GO:0008219	cell death	2189	362	247.21	0.005
GO:0016036	cellular response to phosphate starvation	421	56	47.54	0.00504
GO:0009595	detection of biotic stimulus	644	82	72.73	0.00511
GO:0055114	oxidation-reduction process	2788	299	314.86	0.00512
GO:0009555	pollen development	1290	174	145.68	0.00513
GO:0044712	single-organism catabolic process	3289	358	371.43	0.00523
GO:0022402	cell cycle process	2064	218	233.09	0.00526
GO:0097306	cellular response to alcohol	1435	247	162.06	0.00542
GO:0043269	regulation of ion transport	623	72	70.36	0.00555
GO:0090567	reproductive shoot system development	3369	354	380.47	0.00563
GO:0009888	tissue development	4735	528	534.73	0.00573
GO:0008202	steroid metabolic process	811	100	91.59	0.00574
GO:0005975	carbohydrate metabolic process	4821	546	544.45	0.00582
GO:0009789	positive regulation of abscisic acid-activated signaling pathway	111	23	12.54	0.00584
GO:0009699	phenylpropanoid biosynthetic process	838	101	94.64	0.00596
GO:0008652	cellular amino acid biosynthetic process	1328	179	149.97	0.00605
GO:0006066	alcohol metabolic process	1233	160	139.25	0.00607
GO:0045087	innate immune response	3277	503	370.08	0.00608
GO:2000112	regulation of cellular macromolecule biosynthetic process	3570	488	403.17	0.00611
GO:0016052	carbohydrate catabolic process	1557	150	175.84	0.00618
GO:0009627	systemic acquired resistance	1324	221	149.52	0.00637
GO:0009308	amine metabolic process	804	133	90.8	0.00639
GO:0043623	cellular protein complex assembly	1400	112	158.11	0.0064
GO:0010371	regulation of gibberellin biosynthetic process	22	5	2.48	0.00649
GO:0006793	phosphorus metabolic process	5461	703	616.72	0.00649
GO:0043090	amino acid import	326	42	36.82	0.00661
GO:0000919	cell plate assembly	69	12	7.79	0.00668
GO:0051246	regulation of protein metabolic process	1045	120	118.01	0.00674
GO:0045926	negative regulation of growth	77	9	8.7	0.00685
GO:0009790	embryo development	2022	215	228.35	0.00688
GO:0010030	positive regulation of seed germination	91	10	10.28	0.00688
GO:0070727	cellular macromolecule localization	2758	342	311.47	0.00697
GO:0010100	negative regulation of photomorphogenesis	46	5	5.19	0.00697
GO:0010310	regulation of hydrogen peroxide metabolic process	489	88	55.22	0.00714
GO:0046685	response to arsenic-containing substance	147	27	16.6	0.00725
GO:0048519	negative regulation of biological process	4167	559	470.59	0.00734
GO:0080156	mitochondrial mRNA modification	226	11	25.52	0.00743
GO:0010224	response to UV-B	449	65	50.71	0.00745
GO:1900459	positive regulation of brassinosteroid mediated signaling pathway	77	18	8.7	0.00754
GO:0009074	aromatic amino acid family catabolic process	211	41	23.83	0.00773
GO:0097305	response to alcohol	3053	474	344.78	0.00775
GO:0048589	developmental growth	3366	396	380.13	0.00777
GO:0010075	regulation of meristem growth	676	94	76.34	0.0078
GO:0072594	establishment of protein localization to organelle	965	68	108.98	0.00789
GO:0009798	axis specification	456	37	51.5	0.00803
GO:0010183	pollen tube guidance	72	9	8.13	0.00808
GO:0010395	rhamnogalacturonan I metabolic process	23	6	2.6	0.00809
GO:0009057	macromolecule catabolic process	1706	163	192.66	0.00811
GO:0015846	polyamine transport	12	1	1.36	0.00814
GO:0009637	response to blue light	475	56	53.64	0.00814
GO:0051782	negative regulation of cell division	50	7	5.65	0.00831
GO:0034968	histone lysine methylation	556	51	62.79	0.00837
GO:0006605	protein targeting	2085	287	235.46	0.00842
GO:0052033	pathogen-associated molecular pattern dependent induction by symbiont of host innate immune response	125	27	14.12	0.00846
GO:0046487	glyoxylate metabolic process	48	9	5.42	0.00846
GO:0033500	carbohydrate homeostasis	65	12	7.34	0.00853
GO:0006598	polyamine catabolic process	209	39	23.6	0.0086
GO:0019593	mannitol biosynthetic process	24	7	2.71	0.00866
GO:0010043	response to zinc ion	268	28	30.27	0.00867
GO:0006596	polyamine biosynthetic process	34	5	3.84	0.00871
GO:0016568	chromatin modification	1227	138	138.57	0.00876
GO:1901606	alpha-amino acid catabolic process	398	62	44.95	0.00879
GO:0071705	nitrogen compound transport	2158	309	243.71	0.0089
GO:0051865	protein autoubiquitination	62	13	7	0.0089
GO:0042744	hydrogen peroxide catabolic process	248	35	28.01	0.009
GO:0009646	response to absence of light	80	9	9.03	0.00917
GO:0009965	leaf morphogenesis	761	72	85.94	0.00921
GO:0043543	protein acylation	413	49	46.64	0.00931
GO:0010154	fruit development	2816	323	318.02	0.00934
GO:0000271	polysaccharide biosynthetic process	1606	172	181.37	0.00939
GO:0010187	negative regulation of seed germination	113	19	12.76	0.00943
GO:0071229	cellular response to acid chemical	2475	424	279.51	0.00944
GO:0042545	cell wall modification	1369	153	154.6	0.0096
GO:0048583	regulation of response to stimulus	3146	525	355.29	0.00965
GO:0051716	cellular response to stimulus	8394	1184	947.95	0.00975
GO:0044702	single organism reproductive process	5829	651	658.28	0.00988
GO:0071456	cellular response to hypoxia	106	22	11.97	0.00992
GO:0035303	regulation of dephosphorylation	330	54	37.27	0.01007
GO:0009933	meristem structural organization	873	86	98.59	0.01011
GO:0048438	floral whorl development	1975	188	223.04	0.01014
GO:0061458	reproductive system development	5902	658	666.53	0.01027
GO:0048608	reproductive structure development	5902	658	666.53	0.01027
GO:0008643	carbohydrate transport	159	21	17.96	0.01052
GO:0010015	root morphogenesis	2134	258	241	0.01062
GO:0006261	DNA-dependent DNA replication	296	29	33.43	0.01066
GO:0000255	allantoin metabolic process	8	0	0.9	0.01067
GO:0043605	cellular amide catabolic process	8	0	0.9	0.01067
GO:0006109	regulation of carbohydrate metabolic process	248	29	28.01	0.01073
GO:0072593	reactive oxygen species metabolic process	1010	153	114.06	0.01073
GO:0071407	cellular response to organic cyclic compound	1944	287	219.54	0.01075
GO:0019725	cellular homeostasis	726	93	81.99	0.01075
GO:0009908	flower development	3329	346	375.95	0.01075
GO:0010120	camalexin biosynthetic process	50	10	5.65	0.01084
GO:0052317	camalexin metabolic process	50	10	5.65	0.01084
GO:1902243	copal-8-ol diphosphate(3-) biosynthetic process	7	0	0.79	0.01094
GO:1902247	geranylgeranyl diphosphate catabolic process	7	0	0.79	0.01094
GO:0010229	inflorescence development	237	30	26.76	0.011
GO:0044036	cell wall macromolecule metabolic process	1146	147	129.42	0.01102
GO:0009620	response to fungus	2034	368	229.7	0.01116
GO:0042402	cellular biogenic amine catabolic process	405	74	45.74	0.0112
GO:0009310	amine catabolic process	405	74	45.74	0.0112
GO:0009072	aromatic amino acid family metabolic process	674	113	76.12	0.0114
GO:0010495	long-distance posttranscriptional gene silencing	10	1	1.13	0.01143
GO:1901617	organic hydroxy compound biosynthetic process	1770	253	199.89	0.01147
GO:0048829	root cap development	121	14	13.66	0.01149
GO:0009642	response to light intensity	667	105	75.33	0.01152
GO:2000024	regulation of leaf development	69	12	7.79	0.01156
GO:0048532	anatomical structure arrangement	885	88	99.95	0.01157
GO:0048580	regulation of post-embryonic development	1795	220	202.71	0.0116
GO:0070206	protein trimerization	10	0	1.13	0.0116
GO:0071367	cellular response to brassinosteroid stimulus	358	52	40.43	0.01161
GO:0048654	anther morphogenesis	140	15	15.81	0.01166
GO:0048655	anther wall tapetum morphogenesis	140	15	15.81	0.01166
GO:0009553	embryo sac development	550	40	62.11	0.0117
GO:0032268	regulation of cellular protein metabolic process	939	114	106.04	0.01176
GO:0006457	protein folding	461	68	52.06	0.0118
GO:0008299	isoprenoid biosynthetic process	1423	154	160.7	0.01191
GO:0048236	plant-type spore development	191	20	21.57	0.01198
GO:0009697	salicylic acid biosynthetic process	613	97	69.23	0.01201
GO:0048645	organ formation	989	80	111.69	0.01208
GO:0051336	regulation of hydrolase activity	84	13	9.49	0.01223
GO:0010114	response to red light	333	51	37.61	0.01225
GO:0030104	water homeostasis	55	9	6.21	0.01237
GO:0009696	salicylic acid metabolic process	693	108	78.26	0.01238
GO:0002253	activation of immune response	319	43	36.03	0.01249
GO:0002218	activation of innate immune response	319	43	36.03	0.01249
GO:0010311	lateral root formation	152	11	17.17	0.01253
GO:0000041	transition metal ion transport	774	104	87.41	0.01266
GO:0048468	cell development	2714	304	306.5	0.01276
GO:0044703	multi-organism reproductive process	1599	203	180.58	0.01283
GO:0090351	seedling development	1052	128	118.8	0.01286
GO:0002237	response to molecule of bacterial origin	270	45	30.49	0.01294
GO:0071840	cellular component organization or biogenesis	10117	1130	1142.54	0.013
GO:0016070	RNA metabolic process	5762	647	650.72	0.01303
GO:0045471	response to ethanol	19	7	2.15	0.01304
GO:0010084	specification of organ axis polarity	18	5	2.03	0.0131
GO:0043620	regulation of DNA-templated transcription in response to stress	34	11	3.84	0.01315
GO:0048827	phyllome development	3376	372	381.26	0.01316
GO:0006097	glyoxylate cycle	47	8	5.31	0.01322
GO:0009743	response to carbohydrate	1293	151	146.02	0.01323
GO:0018193	peptidyl-amino acid modification	223	28	25.18	0.01331
GO:0070887	cellular response to chemical stimulus	5381	801	607.69	0.01332
GO:0080127	fruit septum development	8	3	0.9	0.01332
GO:0045595	regulation of cell differentiation	652	53	73.63	0.01335
GO:0006569	tryptophan catabolic process	195	35	22.02	0.01337
GO:0046218	indolalkylamine catabolic process	195	35	22.02	0.01337
GO:0016569	covalent chromatin modification	1147	130	129.53	0.01342
GO:0032880	regulation of protein localization	260	42	29.36	0.01347
GO:0006875	cellular metal ion homeostasis	234	22	26.43	0.01356
GO:0043086	negative regulation of catalytic activity	310	35	35.01	0.01358
GO:0000281	mitotic cytokinesis	442	58	49.92	0.01373
GO:1902410	mitotic cytokinetic process	442	58	49.92	0.01373
GO:0000911	cytokinesis by cell plate formation	442	58	49.92	0.01373
GO:0006656	phosphatidylcholine biosynthetic process	11	3	1.24	0.01392
GO:0006694	steroid biosynthetic process	671	84	75.78	0.01392
GO:0072503	cellular divalent inorganic cation homeostasis	106	11	11.97	0.01403
GO:0070646	protein modification by small protein removal	383	35	43.25	0.01405
GO:0042445	hormone metabolic process	1011	139	114.17	0.01416
GO:0006952	defense response	5824	859	657.72	0.01417
GO:0046165	alcohol biosynthetic process	963	130	108.75	0.01426
GO:0080188	RNA-directed DNA methylation	16	0	1.81	0.01432
GO:0042401	cellular biogenic amine biosynthetic process	161	32	18.18	0.01437
GO:0009309	amine biosynthetic process	161	32	18.18	0.01437
GO:0043401	steroid hormone mediated signaling pathway	355	52	40.09	0.0144
GO:0009742	brassinosteroid mediated signaling pathway	355	52	40.09	0.0144
GO:0048545	response to steroid hormone	355	52	40.09	0.0144
GO:0071383	cellular response to steroid hormone stimulus	355	52	40.09	0.0144
GO:0015748	organophosphate ester transport	279	46	31.51	0.01445
GO:0055082	cellular chemical homeostasis	599	78	67.65	0.01457
GO:0019953	sexual reproduction	384	60	43.37	0.01476
GO:0008295	spermidine biosynthetic process	24	4	2.71	0.01494
GO:0005976	polysaccharide metabolic process	2596	294	293.17	0.01502
GO:0000302	response to reactive oxygen species	1195	172	134.95	0.01524
GO:0048229	gametophyte development	1893	237	213.78	0.01531
GO:0032103	positive regulation of response to external stimulus	8	4	0.9	0.0156
GO:0009652	thigmotropism	9	2	1.02	0.0157
GO:0048523	negative regulation of cellular process	2677	355	302.32	0.01585
GO:0009945	radial axis specification	26	2	2.94	0.01589
GO:0080147	root hair cell development	844	109	95.31	0.01596
GO:0032106	positive regulation of response to extracellular stimulus	7	4	0.79	0.01599
GO:0032109	positive regulation of response to nutrient levels	7	4	0.79	0.01599
GO:0080040	positive regulation of cellular response to phosphate starvation	7	4	0.79	0.01599
GO:0000375	RNA splicing, via transesterification reactions	284	23	32.07	0.01605
GO:0000377	RNA splicing, via transesterification reactions with bulged adenosine as nucleophile	284	23	32.07	0.01605
GO:0015824	proline transport	177	29	19.99	0.01614
GO:0009901	anther dehiscence	132	15	14.91	0.01624
GO:1902047	polyamine transmembrane transport	11	1	1.24	0.0163
GO:0010225	response to UV-C	11	2	1.24	0.01659
GO:0072330	monocarboxylic acid biosynthetic process	1769	274	199.78	0.01667
GO:0015074	DNA integration	228	47	25.75	0.01669
GO:0052542	defense response by callose deposition	474	68	53.53	0.01708
GO:0055074	calcium ion homeostasis	59	5	6.66	0.01723
GO:0006396	RNA processing	2051	172	231.62	0.01742
GO:0030855	epithelial cell differentiation	2015	232	227.56	0.01744
GO:0009913	epidermal cell differentiation	2015	232	227.56	0.01744
GO:0032506	cytokinetic process	447	58	50.48	0.01747
GO:0071493	cellular response to UV-B	16	1	1.81	0.0175
GO:0044042	glucan metabolic process	1346	157	152.01	0.01752
GO:0006073	cellular glucan metabolic process	1346	157	152.01	0.01752
GO:0042273	ribosomal large subunit biogenesis	9	0	1.02	0.01755
GO:0071669	plant-type cell wall organization or biogenesis	2057	224	232.3	0.01774
GO:0071482	cellular response to light stimulus	363	45	40.99	0.01795
GO:0071478	cellular response to radiation	363	45	40.99	0.01795
GO:0006796	phosphate-containing compound metabolic process	5262	678	594.25	0.01799
GO:1901607	alpha-amino acid biosynthetic process	979	132	110.56	0.0181
GO:0050826	response to freezing	235	39	26.54	0.01821
GO:0048656	anther wall tapetum formation	137	15	15.47	0.01822
GO:0048657	anther wall tapetum cell differentiation	137	15	15.47	0.01822
GO:0007010	cytoskeleton organization	1243	115	140.37	0.0183
GO:0000398	mRNA splicing, via spliceosome	267	22	30.15	0.01844
GO:0048869	cellular developmental process	5113	579	577.42	0.01868
GO:0044271	cellular nitrogen compound biosynthetic process	5217	651	589.17	0.01873
GO:0048440	carpel development	762	62	86.05	0.01878
GO:0000289	nuclear-transcribed mRNA poly(A) tail shortening	18	2	2.03	0.01878
GO:0042542	response to hydrogen peroxide	772	119	87.18	0.01878
GO:0000256	allantoin catabolic process	7	0	0.79	0.01882
GO:0022611	dormancy process	395	43	44.61	0.01882
GO:0010162	seed dormancy process	395	43	44.61	0.01882
GO:0009812	flavonoid metabolic process	1149	149	129.76	0.01902
GO:0048467	gynoecium development	815	67	92.04	0.01909
GO:0009720	detection of hormone stimulus	71	9	8.02	0.01928
GO:0009726	detection of endogenous stimulus	71	9	8.02	0.01928
GO:0035266	meristem growth	756	97	85.38	0.01934
GO:0009554	megasporogenesis	13	4	1.47	0.01936
GO:0010451	floral meristem growth	65	10	7.34	0.01943
GO:0010080	regulation of floral meristem growth	65	10	7.34	0.01943
GO:0009954	proximal/distal pattern formation	68	5	7.68	0.0198
GO:0009640	photomorphogenesis	588	70	66.4	0.01982
GO:0046470	phosphatidylcholine metabolic process	28	6	3.16	0.01988
GO:0051179	localization	8145	1005	919.83	0.02001
GO:0042593	glucose homeostasis	45	8	5.08	0.02002
GO:0046148	pigment biosynthetic process	968	128	109.32	0.02009
GO:0007033	vacuole organization	188	17	21.23	0.02025
GO:0009962	regulation of flavonoid biosynthetic process	400	56	45.17	0.02055
GO:0051186	cofactor metabolic process	1341	152	151.44	0.02056
GO:0015772	oligosaccharide transport	61	7	6.89	0.02058
GO:0010155	regulation of proton transport	156	14	17.62	0.02061
GO:0048831	regulation of shoot system development	1247	134	140.83	0.02084
GO:0055065	metal ion homeostasis	302	31	34.11	0.02085
GO:0009767	photosynthetic electron transport chain	179	16	20.21	0.02101
GO:0010608	posttranscriptional regulation of gene expression	895	74	101.07	0.02104
GO:0009566	fertilization	68	19	7.68	0.02109
GO:0009567	double fertilization forming a zygote and endosperm	68	19	7.68	0.02109
GO:0051260	protein homooligomerization	45	5	5.08	0.02142
GO:0045229	external encapsulating structure organization	2866	342	323.66	0.02161
GO:0006470	protein dephosphorylation	455	71	51.38	0.02166
GO:0046713	borate transport	24	5	2.71	0.02167
GO:0071241	cellular response to inorganic substance	276	37	31.17	0.02172
GO:0044248	cellular catabolic process	3488	374	393.91	0.02181
GO:0009991	response to extracellular stimulus	1280	175	144.55	0.02183
GO:0010941	regulation of cell death	1611	300	181.93	0.02203
GO:0046015	regulation of transcription by glucose	15	1	1.69	0.02205
GO:0031670	cellular response to nutrient	15	1	1.69	0.02205
GO:0045013	carbon catabolite repression of transcription	15	1	1.69	0.02205
GO:0045014	negative regulation of transcription by glucose	15	1	1.69	0.02205
GO:0045990	carbon catabolite regulation of transcription	15	1	1.69	0.02205
GO:0048588	developmental cell growth	1590	194	179.56	0.02222
GO:0009808	lignin metabolic process	334	35	37.72	0.02241
GO:0045814	negative regulation of gene expression, epigenetic	568	57	64.15	0.02258
GO:0009891	positive regulation of biosynthetic process	1709	247	193	0.02286
GO:0001678	cellular glucose homeostasis	37	8	4.18	0.02294
GO:0071333	cellular response to glucose stimulus	37	8	4.18	0.02294
GO:2000030	regulation of response to red or far red light	154	30	17.39	0.02302
GO:0019695	choline metabolic process	7	1	0.79	0.02313
GO:0006573	valine metabolic process	24	3	2.71	0.02322
GO:0009606	tropism	525	54	59.29	0.02336
GO:0000103	sulfate assimilation	19	1	2.15	0.02349
GO:0046461	neutral lipid catabolic process	32	6	3.61	0.02364
GO:0046464	acylglycerol catabolic process	32	6	3.61	0.02364
GO:0048767	root hair elongation	781	102	88.2	0.02368
GO:0080167	response to karrikin	447	72	50.48	0.02378
GO:0031124	mRNA 3'-end processing	29	3	3.28	0.02383
GO:0048569	post-embryonic organ development	2770	287	312.82	0.02388
GO:0009561	megagametogenesis	301	23	33.99	0.02395
GO:0016577	histone demethylation	28	4	3.16	0.02408
GO:0008214	protein dealkylation	28	4	3.16	0.02408
GO:0006482	protein demethylation	28	4	3.16	0.02408
GO:0070076	histone lysine demethylation	28	4	3.16	0.02408
GO:0007389	pattern specification process	2002	191	226.09	0.02451
GO:0015698	inorganic anion transport	862	134	97.35	0.0249
GO:0032386	regulation of intracellular transport	14	0	1.58	0.02514
GO:0042256	mature ribosome assembly	7	0	0.79	0.02514
GO:0006342	chromatin silencing	562	57	63.47	0.02529
GO:0009593	detection of chemical stimulus	137	22	15.47	0.02531
GO:0031221	arabinan metabolic process	17	3	1.92	0.02531
GO:0010383	cell wall polysaccharide metabolic process	895	115	101.07	0.02544
GO:0031668	cellular response to extracellular stimulus	1203	165	135.86	0.0255
GO:0071496	cellular response to external stimulus	1203	165	135.86	0.0255
GO:0061640	cytoskeleton-dependent cytokinesis	1058	135	119.48	0.02551
GO:0006473	protein acetylation	110	14	12.42	0.02566
GO:0010942	positive regulation of cell death	74	17	8.36	0.02567
GO:0042592	homeostatic process	1198	140	135.29	0.02578
GO:0010218	response to far red light	315	33	35.57	0.0258
GO:0048448	stamen morphogenesis	156	15	17.62	0.0259
GO:0032102	negative regulation of response to external stimulus	22	7	2.48	0.02611
GO:0002832	negative regulation of response to biotic stimulus	22	7	2.48	0.02611
GO:0043901	negative regulation of multi-organism process	22	7	2.48	0.02611
GO:0010466	negative regulation of peptidase activity	27	3	3.05	0.02624
GO:0030162	regulation of proteolysis	27	3	3.05	0.02624
GO:0052547	regulation of peptidase activity	27	3	3.05	0.02624
GO:0051346	negative regulation of hydrolase activity	27	3	3.05	0.02624
GO:0009645	response to low light intensity stimulus	32	6	3.61	0.02643
GO:0019520	aldonic acid metabolic process	6	0	0.68	0.02646
GO:2000037	regulation of stomatal complex patterning	24	6	2.71	0.02665
GO:0051247	positive regulation of protein metabolic process	268	23	30.27	0.02669
GO:0010675	regulation of cellular carbohydrate metabolic process	184	25	20.78	0.02669
GO:0035304	regulation of protein dephosphorylation	319	51	36.03	0.02672
GO:0070588	calcium ion transmembrane transport	41	5	4.63	0.02677
GO:0010106	cellular response to iron ion starvation	296	43	33.43	0.0268
GO:0042886	amide transport	356	42	40.2	0.02706
GO:0006631	fatty acid metabolic process	1242	129	140.26	0.0271
GO:0051649	establishment of localization in cell	3465	443	391.31	0.02711
GO:0051641	cellular localization	3951	495	446.2	0.02712
GO:0042430	indole-containing compound metabolic process	678	120	76.57	0.02713
GO:0006732	coenzyme metabolic process	863	90	97.46	0.02722
GO:0032989	cellular component morphogenesis	3051	338	344.56	0.02725
GO:0015708	silicate transport	11	2	1.24	0.02744
GO:0008216	spermidine metabolic process	42	6	4.74	0.02765
GO:0043604	amide biosynthetic process	45	10	5.08	0.02769
GO:0000096	sulfur amino acid metabolic process	797	95	90.01	0.02779
GO:0048658	anther wall tapetum development	147	17	16.6	0.02786
GO:0042435	indole-containing compound biosynthetic process	485	91	54.77	0.02788
GO:0006826	iron ion transport	351	51	39.64	0.02811
GO:0032501	multicellular organismal process	10915	1312	1232.66	0.02814
GO:0009247	glycolipid biosynthetic process	285	47	32.19	0.02818
GO:0071370	cellular response to gibberellin stimulus	336	50	37.95	0.02818
GO:0006497	protein lipidation	311	36	35.12	0.02855
GO:0042157	lipoprotein metabolic process	311	36	35.12	0.02855
GO:0042158	lipoprotein biosynthetic process	311	36	35.12	0.02855
GO:0043900	regulation of multi-organism process	579	86	65.39	0.02876
GO:0044242	cellular lipid catabolic process	702	71	79.28	0.02894
GO:0043455	regulation of secondary metabolic process	198	29	22.36	0.02918
GO:0032875	regulation of DNA endoreduplication	44	3	4.97	0.02919
GO:0048522	positive regulation of cellular process	2344	312	264.71	0.02923
GO:0010087	phloem or xylem histogenesis	477	44	53.87	0.02931
GO:0009992	cellular water homeostasis	30	5	3.39	0.02931
GO:0031399	regulation of protein modification process	715	92	80.75	0.02937
GO:0031401	positive regulation of protein modification process	148	13	16.71	0.02944
GO:0010256	endomembrane system organization	585	53	66.07	0.02946
GO:0016572	histone phosphorylation	161	25	18.18	0.02948
GO:0044092	negative regulation of molecular function	355	43	40.09	0.02951
GO:0015749	monosaccharide transport	29	4	3.28	0.0296
GO:0048316	seed development	2625	290	296.45	0.02973
GO:0046394	carboxylic acid biosynthetic process	2905	417	328.07	0.02978
GO:0016053	organic acid biosynthetic process	2905	417	328.07	0.02978
GO:0071277	cellular response to calcium ion	17	5	1.92	0.02996
GO:0016311	dephosphorylation	520	82	58.72	0.03026
GO:0005996	monosaccharide metabolic process	1251	123	141.28	0.03027
GO:0009825	multidimensional cell growth	531	64	59.97	0.03035
GO:0072512	trivalent inorganic cation transport	7	1	0.79	0.0304
GO:0070574	cadmium ion transmembrane transport	7	1	0.79	0.0304
GO:0015690	aluminum cation transport	7	1	0.79	0.0304
GO:0016042	lipid catabolic process	721	73	81.42	0.0308
GO:0009734	auxin-activated signaling pathway	327	48	36.93	0.03081
GO:0009556	microsporogenesis	180	16	20.33	0.03089
GO:0002213	defense response to insect	185	31	20.89	0.03101
GO:0071555	cell wall organization	2563	296	289.45	0.03107
GO:0070482	response to oxygen levels	282	56	31.85	0.03119
GO:0036293	response to decreased oxygen levels	282	56	31.85	0.03119
GO:0055085	transmembrane transport	1556	155	175.72	0.03139
GO:0009889	regulation of biosynthetic process	4096	562	462.57	0.0314
GO:0044106	cellular amine metabolic process	624	111	70.47	0.03156
GO:0000162	tryptophan biosynthetic process	121	26	13.66	0.03169
GO:0046219	indolalkylamine biosynthetic process	121	26	13.66	0.03169
GO:0070647	protein modification by small protein conjugation or removal	1053	133	118.92	0.03197
GO:0044085	cellular component biogenesis	3426	345	386.91	0.03212
GO:0048863	stem cell differentiation	269	21	30.38	0.03212
GO:0009804	coumarin metabolic process	286	50	32.3	0.03216
GO:0009805	coumarin biosynthetic process	286	50	32.3	0.03216
GO:0031365	N-terminal protein amino acid modification	305	34	34.44	0.03226
GO:0071326	cellular response to monosaccharide stimulus	41	8	4.63	0.03285
GO:0071331	cellular response to hexose stimulus	41	8	4.63	0.03285
GO:0042446	hormone biosynthetic process	833	113	94.07	0.03301
GO:1902241	copal-8-ol diphosphate(3-) metabolic process	8	0	0.9	0.03348
GO:0065001	specification of axis polarity	375	33	42.35	0.0335
GO:0009559	embryo sac central cell differentiation	58	2	6.55	0.03355
GO:0044093	positive regulation of molecular function	349	35	39.41	0.03383
GO:0000226	microtubule cytoskeleton organization	710	74	80.18	0.03384
GO:0044419	interspecies interaction between organisms	472	75	53.3	0.03418
GO:0000097	sulfur amino acid biosynthetic process	660	83	74.54	0.03425
GO:0048511	rhythmic process	552	77	62.34	0.03427
GO:0018377	protein myristoylation	302	34	34.11	0.03429
GO:0006498	N-terminal protein lipidation	302	34	34.11	0.03429
GO:0006499	N-terminal protein myristoylation	302	34	34.11	0.03429
GO:0016570	histone modification	993	113	112.14	0.03432
GO:0009827	plant-type cell wall modification	662	81	74.76	0.03443
GO:0005982	starch metabolic process	615	67	69.45	0.0345
GO:0009819	drought recovery	11	5	1.24	0.03464
GO:0010410	hemicellulose metabolic process	741	94	83.68	0.03509
GO:0072511	divalent inorganic cation transport	620	72	70.02	0.03517
GO:0048864	stem cell development	266	21	30.04	0.03523
GO:0009961	response to 1-aminocyclopropane-1-carboxylic acid	29	6	3.28	0.03532
GO:0048609	multicellular organismal reproductive process	1171	122	132.24	0.03535
GO:0000380	alternative mRNA splicing, via spliceosome	71	3	8.02	0.03536
GO:0043085	positive regulation of catalytic activity	348	35	39.3	0.03553
GO:0045962	positive regulation of development, heterochronic	17	2	1.92	0.03555
GO:0044724	single-organism carbohydrate catabolic process	1219	113	137.66	0.03562
GO:0010089	xylem development	261	34	29.48	0.03586
GO:0010617	circadian regulation of calcium ion oscillation	9	0	1.02	0.0359
GO:0051480	cytosolic calcium ion homeostasis	9	0	1.02	0.0359
GO:0070838	divalent metal ion transport	617	71	69.68	0.03594
GO:0006006	glucose metabolic process	1094	98	123.55	0.03596
GO:0031425	chloroplast RNA processing	196	10	22.13	0.03608
GO:0009690	cytokinin metabolic process	160	18	18.07	0.03616
GO:0019827	stem cell maintenance	265	21	29.93	0.03633
GO:0019761	glucosinolate biosynthetic process	550	73	62.11	0.03637
GO:0019758	glycosinolate biosynthetic process	550	73	62.11	0.03637
GO:0016144	S-glycoside biosynthetic process	550	73	62.11	0.03637
GO:0006862	nucleotide transport	259	40	29.25	0.03638
GO:0048878	chemical homeostasis	976	119	110.22	0.03695
GO:0003156	regulation of organ formation	38	5	4.29	0.03698
GO:0009813	flavonoid biosynthetic process	992	131	112.03	0.03701
GO:0006281	DNA repair	489	43	55.22	0.03728
GO:0009411	response to UV	1103	129	124.56	0.03753
GO:0019318	hexose metabolic process	1158	109	130.78	0.03778
GO:0051302	regulation of cell division	381	41	43.03	0.03784
GO:0060918	auxin transport	396	51	44.72	0.03793
GO:0006884	cell volume homeostasis	31	5	3.5	0.03802
GO:0019915	lipid storage	162	16	18.3	0.03815
GO:0007017	microtubule-based process	761	81	85.94	0.03832
GO:0032504	multicellular organism reproduction	1219	128	137.66	0.0384
GO:0009926	auxin polar transport	375	48	42.35	0.03844
GO:0018208	peptidyl-proline modification	68	8	7.68	0.03901
GO:0042398	cellular modified amino acid biosynthetic process	251	46	28.35	0.03913
GO:0015979	photosynthesis	910	83	102.77	0.03965
GO:0009871	jasmonic acid and ethylene-dependent systemic resistance, ethylene mediated signaling pathway	14	0	1.58	0.03989
GO:0070542	response to fatty acid	15	5	1.69	0.03998
GO:0071398	cellular response to fatty acid	15	5	1.69	0.03998
GO:0005991	trehalose metabolic process	39	7	4.4	0.04017
GO:1902275	regulation of chromatin organization	111	6	12.54	0.04018
GO:1903308	regulation of chromatin modification	111	6	12.54	0.04018
GO:0033036	macromolecule localization	3610	449	407.69	0.04018
GO:0043255	regulation of carbohydrate biosynthetic process	151	18	17.05	0.04035
GO:1900425	negative regulation of defense response to bacterium	16	6	1.81	0.04077
GO:0040008	regulation of growth	1338	151	151.1	0.04105
GO:0031328	positive regulation of cellular biosynthetic process	1377	195	155.51	0.04132
GO:0005984	disaccharide metabolic process	383	48	43.25	0.04144
GO:0048584	positive regulation of response to stimulus	721	125	81.42	0.04151
GO:1901349	glucosinolate transport	19	4	2.15	0.04152
GO:0090449	phloem glucosinolate loading	19	4	2.15	0.04152
GO:0010150	leaf senescence	436	70	49.24	0.04202
GO:0016128	phytosteroid metabolic process	472	56	53.3	0.04212
GO:0016131	brassinosteroid metabolic process	472	56	53.3	0.04212
GO:0010246	rhamnogalacturonan I biosynthetic process	6	2	0.68	0.04222
GO:0048528	post-embryonic root development	734	87	82.89	0.04239
GO:0006974	cellular response to DNA damage stimulus	571	46	64.48	0.04258
GO:0006821	chloride transport	14	3	1.58	0.04275
GO:0033386	geranylgeranyl diphosphate biosynthetic process	6	1	0.68	0.04281
GO:0015672	monovalent inorganic cation transport	774	74	87.41	0.04281
GO:0016192	vesicle-mediated transport	1337	121	150.99	0.04289
GO:0045596	negative regulation of cell differentiation	320	24	36.14	0.04307
GO:0010099	regulation of photomorphogenesis	105	19	11.86	0.04311
GO:0009062	fatty acid catabolic process	546	49	61.66	0.0432
GO:0035264	multicellular organism growth	33	3	3.73	0.04336
GO:0019932	second-messenger-mediated signaling	302	47	34.11	0.04339
GO:0009765	photosynthesis, light harvesting	89	9	10.05	0.04341
GO:0014070	response to organic cyclic compound	2968	459	335.18	0.0436
GO:1901334	lactone metabolic process	11	1	1.24	0.04364
GO:1901336	lactone biosynthetic process	11	1	1.24	0.04364
GO:1901600	strigolactone metabolic process	11	1	1.24	0.04364
GO:1901601	strigolactone biosynthetic process	11	1	1.24	0.04364
GO:0010216	maintenance of DNA methylation	25	4	2.82	0.0438
GO:0006779	porphyrin-containing compound biosynthetic process	384	53	43.37	0.04387
GO:0006733	oxidoreduction coenzyme metabolic process	489	43	55.22	0.0439
GO:0010074	maintenance of meristem identity	238	17	26.88	0.04391
GO:0006721	terpenoid metabolic process	1162	129	131.23	0.04425
GO:0046907	intracellular transport	3164	397	357.32	0.04437
GO:0016126	sterol biosynthetic process	435	63	49.13	0.0444
GO:0046398	UDP-glucuronate metabolic process	10	0	1.13	0.04444
GO:0051094	positive regulation of developmental process	449	50	50.71	0.04457
GO:0051240	positive regulation of multicellular organismal process	392	45	44.27	0.04457
GO:0045491	xylan metabolic process	686	85	77.47	0.04464
GO:0002238	response to molecule of fungal origin	83	15	9.37	0.04471
GO:0009635	response to herbicide	33	0	3.73	0.04479
GO:0033993	response to lipid	3474	539	392.33	0.04493
GO:0050790	regulation of catalytic activity	781	82	88.2	0.0451
GO:0042439	ethanolamine-containing compound metabolic process	49	10	5.53	0.04514
GO:0007623	circadian rhythm	540	75	60.98	0.04517
GO:0043412	macromolecule modification	5717	701	645.63	0.04522
GO:1903320	regulation of protein modification by small protein conjugation or removal	7	2	0.79	0.04523
GO:2000034	regulation of seed maturation	74	10	8.36	0.0453
GO:1900618	regulation of shoot system morphogenesis	17	2	1.92	0.04543
GO:0046395	carboxylic acid catabolic process	950	110	107.29	0.04553
GO:0016054	organic acid catabolic process	950	110	107.29	0.04553
GO:0009649	entrainment of circadian clock	21	4	2.37	0.04553
GO:0072329	monocarboxylic acid catabolic process	573	57	64.71	0.04562
GO:0001558	regulation of cell growth	506	48	57.14	0.04575
GO:0009816	defense response to bacterium, incompatible interaction	205	36	23.15	0.04593
GO:0022900	electron transport chain	443	35	50.03	0.04598
GO:0015833	peptide transport	330	42	37.27	0.04616
GO:0010199	organ boundary specification between lateral organs and the meristem	73	3	8.24	0.04658
GO:0044262	cellular carbohydrate metabolic process	2258	271	255	0.0466
GO:0010073	meristem maintenance	1137	131	128.4	0.04667
GO:0016125	sterol metabolic process	458	65	51.72	0.047
GO:0006857	oligopeptide transport	329	42	37.15	0.04711
GO:0010421	hydrogen peroxide-mediated programmed cell death	27	4	3.05	0.04714
GO:0036474	cell death in response to hydrogen peroxide	27	4	3.05	0.04714
GO:0001666	response to hypoxia	261	52	29.48	0.04719
GO:0010453	regulation of cell fate commitment	43	4	4.86	0.0472
GO:2000011	regulation of adaxial/abaxial pattern formation	24	0	2.71	0.04731
GO:0046688	response to copper ion	74	9	8.36	0.04736
GO:0006400	tRNA modification	43	4	4.86	0.04738
GO:0031056	regulation of histone modification	108	6	12.2	0.04738
GO:0010038	response to metal ion	2258	252	255	0.04774
GO:0046351	disaccharide biosynthetic process	86	19	9.71	0.04803
GO:0042594	response to starvation	963	139	108.75	0.04824
GO:0046503	glycerolipid catabolic process	46	9	5.19	0.04855
GO:0043068	positive regulation of programmed cell death	63	14	7.11	0.04863
GO:1901419	regulation of response to alcohol	354	57	39.98	0.04866
GO:0033169	histone H3-K9 demethylation	18	1	2.03	0.04877
GO:0031146	SCF-dependent proteasomal ubiquitin-dependent protein catabolic process	19	4	2.15	0.04885
GO:0009787	regulation of abscisic acid-activated signaling pathway	277	39	31.28	0.04916
GO:0031667	response to nutrient levels	1066	150	120.39	0.04934
GO:0071804	cellular potassium ion transport	124	18	14	0.04938
GO:0071805	potassium ion transmembrane transport	124	18	14	0.04938
GO:1901566	organonitrogen compound biosynthetic process	2685	332	303.22	0.04956
GO:0016567	protein ubiquitination	683	96	77.13	0.04991
GO:2000379	positive regulation of reactive oxygen species metabolic process	6	2	0.68	0.05008
GO:2000243	positive regulation of reproductive process	231	22	26.09	0.05055
GO:0030163	protein catabolic process	1076	97	121.52	0.05057
GO:0034637	cellular carbohydrate biosynthetic process	1258	142	142.07	0.0506
GO:1901659	glycosyl compound biosynthetic process	760	88	85.83	0.05101
GO:0016101	diterpenoid metabolic process	335	38	37.83	0.05116
GO:0006873	cellular ion homeostasis	532	65	60.08	0.0515
GO:0045935	positive regulation of nucleobase-containing compound metabolic process	1256	175	141.84	0.05152
GO:0080050	regulation of seed development	154	24	17.39	0.05158
GO:0015766	disaccharide transport	54	4	6.1	0.05169
GO:0009267	cellular response to starvation	952	137	107.51	0.0525
GO:0019760	glucosinolate metabolic process	651	82	73.52	0.053
GO:0019757	glycosinolate metabolic process	651	82	73.52	0.053
GO:0016143	S-glycoside metabolic process	651	82	73.52	0.053
GO:0019748	secondary metabolic process	2252	282	254.32	0.05333
GO:0006417	regulation of translation	236	22	26.65	0.05353
GO:0016573	histone acetylation	83	11	9.37	0.05354
GO:0018393	internal peptidyl-lysine acetylation	83	11	9.37	0.05354
GO:0018394	peptidyl-lysine acetylation	83	11	9.37	0.05354
GO:0006475	internal protein amino acid acetylation	83	11	9.37	0.05354
GO:1903310	positive regulation of chromatin modification	85	4	9.6	0.0536
GO:0043622	cortical microtubule organization	117	16	13.21	0.05375
GO:0044070	regulation of anion transport	332	37	37.49	0.05397
GO:0009845	seed germination	932	114	105.25	0.05407
GO:0000305	response to oxygen radical	115	10	12.99	0.05423
GO:0006874	cellular calcium ion homeostasis	52	4	5.87	0.0546
GO:0071248	cellular response to metal ion	198	30	22.36	0.05463
GO:0009100	glycoprotein metabolic process	377	34	42.58	0.05472
GO:0017038	protein import	487	33	55	0.05489
GO:0071421	manganese ion transmembrane transport	8	1	0.9	0.05497
GO:0009404	toxin metabolic process	637	84	71.94	0.05501
GO:0010647	positive regulation of cell communication	230	47	25.97	0.05537
GO:0009729	detection of brassinosteroid stimulus	55	6	6.21	0.0556
GO:0051504	diterpene phytoalexin precursor biosynthetic process pathway	22	2	2.48	0.0556
GO:0007112	male meiosis cytokinesis	12	2	1.36	0.05561
GO:0010245	radial microtubular system formation	12	2	1.36	0.05561
GO:0033206	meiotic cytokinesis	12	2	1.36	0.05561
GO:0070370	cellular heat acclimation	28	6	3.16	0.05565
GO:0009225	nucleotide-sugar metabolic process	80	12	9.03	0.05582
GO:0016310	phosphorylation	2795	435	315.65	0.05636
GO:2001252	positive regulation of chromosome organization	87	4	9.83	0.05688
GO:0009856	pollination	1286	157	145.23	0.05688
GO:0044706	multi-multicellular organism process	1286	157	145.23	0.05688
GO:0000902	cell morphogenesis	2734	291	308.76	0.05738
GO:0034284	response to monosaccharide	562	75	63.47	0.0574
GO:0017085	response to insecticide	6	3	0.68	0.05781
GO:0046680	response to DDT	6	3	0.68	0.05781
GO:0051321	meiotic cell cycle	777	68	87.75	0.0579
GO:0044255	cellular lipid metabolic process	3131	335	353.59	0.05794
GO:0009772	photosynthetic electron transport in photosystem II	27	2	3.05	0.05802
GO:0009630	gravitropism	461	48	52.06	0.05806
GO:1903047	mitotic cell cycle process	576	68	65.05	0.05821
GO:0048504	regulation of timing of organ formation	35	4	3.95	0.05829
GO:0019219	regulation of nucleobase-containing compound metabolic process	3494	483	394.59	0.05863
GO:0015770	sucrose transport	53	4	5.99	0.05876
GO:0033692	cellular polysaccharide biosynthetic process	1174	123	132.58	0.05882
GO:0034754	cellular hormone metabolic process	452	68	51.05	0.05889
GO:0010498	proteasomal protein catabolic process	599	63	67.65	0.0593
GO:0031122	cytoplasmic microtubule organization	118	16	13.33	0.0594
GO:0031669	cellular response to nutrient levels	985	138	111.24	0.05956
GO:0009101	glycoprotein biosynthetic process	372	30	42.01	0.05972
GO:0043413	macromolecule glycosylation	372	30	42.01	0.05972
GO:0006486	protein glycosylation	372	30	42.01	0.05972
GO:0009631	cold acclimation	105	16	11.86	0.05993
GO:0042754	negative regulation of circadian rhythm	59	5	6.66	0.06013
GO:0030003	cellular cation homeostasis	521	61	58.84	0.06019
GO:0009788	negative regulation of abscisic acid-activated signaling pathway	172	18	19.42	0.0603
GO:1901420	negative regulation of response to alcohol	172	18	19.42	0.0603
GO:0006913	nucleocytoplasmic transport	406	31	45.85	0.06034
GO:0051169	nuclear transport	406	31	45.85	0.06034
GO:0051171	regulation of nitrogen compound metabolic process	3649	507	412.09	0.06054
GO:0052545	callose localization	550	76	62.11	0.06054
GO:0045740	positive regulation of DNA replication	19	1	2.15	0.06063
GO:0090407	organophosphate biosynthetic process	1473	128	166.35	0.06081
GO:0016051	carbohydrate biosynthetic process	2310	252	260.87	0.06085
GO:0015804	neutral amino acid transport	196	31	22.13	0.06087
GO:0046339	diacylglycerol metabolic process	26	1	2.94	0.06108
GO:0048530	fruit morphogenesis	14	3	1.58	0.06114
GO:0006651	diacylglycerol biosynthetic process	6	1	0.68	0.0613
GO:0090333	regulation of stomatal closure	29	8	3.28	0.06131
GO:0071483	cellular response to blue light	122	9	13.78	0.06132
GO:0010051	xylem and phloem pattern formation	616	49	69.57	0.06177
GO:0000303	response to superoxide	111	10	12.54	0.06195
GO:0006574	valine catabolic process	9	1	1.02	0.06213
GO:0022604	regulation of cell morphogenesis	399	42	45.06	0.06228
GO:0043603	cellular amide metabolic process	108	18	12.2	0.06241
GO:0006528	asparagine metabolic process	8	1	0.9	0.06259
GO:0048444	floral organ morphogenesis	702	58	79.28	0.0629
GO:0048563	post-embryonic organ morphogenesis	702	58	79.28	0.0629
GO:0097184	response to azide	10	1	1.13	0.06294
GO:0097185	cellular response to azide	10	1	1.13	0.06294
GO:0044282	small molecule catabolic process	1018	117	114.97	0.0633
GO:0031062	positive regulation of histone methylation	82	4	9.26	0.06361
GO:0031058	positive regulation of histone modification	82	4	9.26	0.06361
GO:0009900	dehiscence	163	17	18.41	0.06374
GO:0007263	nitric oxide mediated signal transduction	27	5	3.05	0.06389
GO:0070085	glycosylation	382	32	43.14	0.06416
GO:1901564	organonitrogen compound metabolic process	4501	520	508.31	0.06459
GO:0009694	jasmonic acid metabolic process	568	105	64.15	0.06477
GO:0048481	ovule development	511	39	57.71	0.06493
GO:0042616	paclitaxel metabolic process	24	1	2.71	0.06501
GO:0009746	response to hexose	544	69	61.44	0.06513
GO:0009914	hormone transport	414	52	46.75	0.06516
GO:0051174	regulation of phosphorus metabolic process	685	93	77.36	0.06531
GO:0007292	female gamete generation	176	12	19.88	0.06535
GO:0000278	mitotic cell cycle	863	88	97.46	0.0656
GO:0005992	trehalose biosynthetic process	36	7	4.07	0.06574
GO:0009759	indole glucosinolate biosynthetic process	106	17	11.97	0.06584
GO:0097264	self proteolysis	19	0	2.15	0.066
GO:0009911	positive regulation of flower development	218	21	24.62	0.06608
GO:0046496	nicotinamide nucleotide metabolic process	351	32	39.64	0.06624
GO:0080149	sucrose induced translational repression	12	1	1.36	0.06643
GO:0043555	regulation of translation in response to stress	12	1	1.36	0.06643
GO:0032055	negative regulation of translation in response to stress	12	1	1.36	0.06643
GO:0051054	positive regulation of DNA metabolic process	21	1	2.37	0.06649
GO:0080086	stamen filament development	53	10	5.99	0.06651
GO:0043200	response to amino acid	98	13	11.07	0.06679
GO:0006471	protein ADP-ribosylation	31	2	3.5	0.06684
GO:0042743	hydrogen peroxide metabolic process	898	144	101.41	0.06714
GO:0015931	nucleobase-containing compound transport	448	54	50.59	0.06748
GO:0009785	blue light signaling pathway	113	8	12.76	0.06749
GO:0030522	intracellular receptor signaling pathway	113	8	12.76	0.06749
GO:0048527	lateral root development	647	78	73.07	0.06793
GO:0048838	release of seed from dormancy	23	3	2.6	0.06799
GO:0097438	exit from dormancy	23	3	2.6	0.06799
GO:0035670	plant-type ovary development	525	39	59.29	0.0687
GO:0010476	gibberellin mediated signaling pathway	334	49	37.72	0.0688
GO:1900376	regulation of secondary metabolite biosynthetic process	109	15	12.31	0.069
GO:0010501	RNA secondary structure unwinding	60	3	6.78	0.06929
GO:0031323	regulation of cellular metabolic process	4748	641	536.2	0.06941
GO:0044257	cellular protein catabolic process	1027	90	115.98	0.06943
GO:0033356	UDP-L-arabinose metabolic process	14	2	1.58	0.06948
GO:0045732	positive regulation of protein catabolic process	62	2	7	0.06973
GO:0048285	organelle fission	768	60	86.73	0.0698
GO:0034440	lipid oxidation	424	37	47.88	0.06996
GO:0007032	endosome organization	45	3	5.08	0.06999
GO:0010091	trichome branching	186	18	21.01	0.0703
GO:0070988	demethylation	36	4	4.07	0.0704
GO:2000067	regulation of root morphogenesis	26	4	2.94	0.07047
GO:0006629	lipid metabolic process	3800	426	429.14	0.07047
GO:0033037	polysaccharide localization	555	76	62.68	0.07053
GO:0043101	purine-containing compound salvage	8	0	0.9	0.0707
GO:0010557	positive regulation of macromolecule biosynthetic process	1335	188	150.76	0.07105
GO:0050801	ion homeostasis	685	82	77.36	0.07122
GO:0010197	polar nucleus fusion	28	2	3.16	0.07175
GO:0007276	gamete generation	281	29	31.73	0.07184
GO:0009629	response to gravity	482	49	54.43	0.07259
GO:0006790	sulfur compound metabolic process	1746	229	197.18	0.07278
GO:0046482	para-aminobenzoic acid metabolic process	131	22	14.79	0.0731
GO:0070417	cellular response to cold	87	24	9.83	0.07321
GO:0010455	positive regulation of cell fate commitment	28	3	3.16	0.07351
GO:0052575	carbohydrate localization	7	3	0.79	0.07391
GO:0052576	carbohydrate storage	7	3	0.79	0.07391
GO:0015773	raffinose transport	7	3	0.79	0.07391
GO:2001088	trisaccharide transport	7	3	0.79	0.07391
GO:0071465	cellular response to desiccation	7	3	0.79	0.07391
GO:0006506	GPI anchor biosynthetic process	6	1	0.68	0.07395
GO:0006597	spermine biosynthetic process	7	3	0.79	0.07405
GO:0006557	S-adenosylmethioninamine biosynthetic process	7	3	0.79	0.07405
GO:0046499	S-adenosylmethioninamine metabolic process	7	3	0.79	0.07405
GO:0008215	spermine metabolic process	7	3	0.79	0.07405
GO:0032446	protein modification by small protein conjugation	709	97	80.07	0.07406
GO:0044281	small molecule metabolic process	6827	811	770.99	0.07411
GO:0010375	stomatal complex patterning	27	6	3.05	0.0746
GO:0009662	etioplast organization	56	3	6.32	0.07463
GO:0033043	regulation of organelle organization	711	50	80.29	0.07492
GO:0060548	negative regulation of cell death	792	143	89.44	0.07495
GO:0019220	regulation of phosphate metabolic process	666	92	75.21	0.07497
GO:0006397	mRNA processing	494	40	55.79	0.07505
GO:0010202	response to low fluence red light stimulus	7	0	0.79	0.07522
GO:0048576	positive regulation of short-day photoperiodism, flowering	39	10	4.4	0.07527
GO:0009311	oligosaccharide metabolic process	443	60	50.03	0.07541
GO:0016138	glycoside biosynthetic process	7	0	0.79	0.0755
GO:0009660	amyloplast organization	14	3	1.58	0.07566
GO:0032270	positive regulation of cellular protein metabolic process	206	21	23.26	0.07614
GO:0046365	monosaccharide catabolic process	617	53	69.68	0.07634
GO:0019320	hexose catabolic process	617	53	69.68	0.07634
GO:0016998	cell wall macromolecule catabolic process	44	10	4.97	0.07641
GO:0043161	proteasome-mediated ubiquitin-dependent protein catabolic process	386	40	43.59	0.07658
GO:0051510	regulation of unidimensional cell growth	393	42	44.38	0.07695
GO:0006537	glutamate biosynthetic process	11	3	1.24	0.07699
GO:0006739	NADP metabolic process	339	28	38.28	0.07709
GO:0098655	cation transmembrane transport	363	33	40.99	0.07747
GO:0010876	lipid localization	423	44	47.77	0.07807
GO:0009786	regulation of asymmetric cell division	30	4	3.39	0.07822
GO:0009890	negative regulation of biosynthetic process	1105	132	124.79	0.07851
GO:0008356	asymmetric cell division	123	12	13.89	0.07854
GO:0006074	(1->3)-beta-D-glucan metabolic process	45	5	5.08	0.07868
GO:0006075	(1->3)-beta-D-glucan biosynthetic process	45	5	5.08	0.07868
GO:0006521	regulation of cellular amino acid metabolic process	54	5	6.1	0.07881
GO:0033238	regulation of cellular amine metabolic process	54	5	6.1	0.07881
GO:0030865	cortical cytoskeleton organization	121	16	13.66	0.07892
GO:0010118	stomatal movement	514	85	58.05	0.07907
GO:0019362	pyridine nucleotide metabolic process	353	32	39.87	0.07929
GO:0006891	intra-Golgi vesicle-mediated transport	116	9	13.1	0.07979
GO:0006007	glucose catabolic process	614	53	69.34	0.07994
GO:0023056	positive regulation of signaling	222	43	25.07	0.08031
GO:0009967	positive regulation of signal transduction	222	43	25.07	0.08031
GO:0009963	positive regulation of flavonoid biosynthetic process	332	53	37.49	0.08051
GO:1903409	reactive oxygen species biosynthetic process	169	24	19.09	0.08056
GO:0050665	hydrogen peroxide biosynthetic process	169	24	19.09	0.08056
GO:0090329	regulation of DNA-dependent DNA replication	47	3	5.31	0.08082
GO:1901698	response to nitrogen compound	2496	432	281.88	0.08109
GO:0032881	regulation of polysaccharide metabolic process	87	10	9.83	0.08111
GO:0006740	NADPH regeneration	330	26	37.27	0.08116
GO:0042726	flavin-containing compound metabolic process	15	4	1.69	0.08129
GO:1901804	beta-glucoside metabolic process	9	1	1.02	0.08155
GO:1901038	cyanidin 3-O-glucoside metabolic process	9	1	1.02	0.08155
GO:0033397	zeatin metabolic process	50	4	5.65	0.08193
GO:0033398	zeatin biosynthetic process	50	4	5.65	0.08193
GO:0033466	trans-zeatin biosynthetic process	50	4	5.65	0.08193
GO:0033400	trans-zeatin metabolic process	50	4	5.65	0.08193
GO:1990267	response to transition metal nanoparticle	348	38	39.3	0.08195
GO:0010160	formation of organ boundary	144	7	16.26	0.0826
GO:0048859	formation of anatomical boundary	144	7	16.26	0.0826
GO:0035967	cellular response to topologically incorrect protein	529	108	59.74	0.08281
GO:0034620	cellular response to unfolded protein	529	108	59.74	0.08281
GO:0043692	monoterpene metabolic process	18	5	2.03	0.08286
GO:0043693	monoterpene biosynthetic process	18	5	2.03	0.08286
GO:0080110	sporopollenin biosynthetic process	56	5	6.32	0.08298
GO:0033013	tetrapyrrole metabolic process	618	78	69.79	0.08311
GO:0010244	response to low fluence blue light stimulus by blue low-fluence system	13	3	1.47	0.08324
GO:0000280	nuclear division	732	58	82.67	0.08326
GO:0019395	fatty acid oxidation	401	35	45.29	0.08333
GO:0034285	response to disaccharide	590	74	66.63	0.08346
GO:0009744	response to sucrose	590	74	66.63	0.08346
GO:0043687	post-translational protein modification	182	20	20.55	0.08351
GO:0006098	pentose-phosphate shunt	329	26	37.15	0.08391
GO:2000762	regulation of phenylpropanoid metabolic process	100	15	11.29	0.084
GO:0010400	rhamnogalacturonan I side chain metabolic process	17	4	1.92	0.08402
GO:0034755	iron ion transmembrane transport	27	2	3.05	0.08426
GO:0009691	cytokinin biosynthetic process	121	10	13.66	0.08428
GO:0045488	pectin metabolic process	425	62	48	0.08453
GO:0010393	galacturonan metabolic process	425	62	48	0.08453
GO:0055046	microgametogenesis	114	16	12.87	0.08472
GO:0006487	protein N-linked glycosylation	167	20	18.86	0.08476
GO:0080022	primary root development	92	16	10.39	0.08494
GO:0009870	defense response signaling pathway, resistance gene-dependent	50	5	5.65	0.08525
GO:0098660	inorganic ion transmembrane transport	361	34	40.77	0.08581
GO:0033384	geranyl diphosphate biosynthetic process	7	1	0.79	0.08583
GO:0045337	farnesyl diphosphate biosynthetic process	7	1	0.79	0.08583
GO:0048582	positive regulation of post-embryonic development	376	44	42.46	0.08586
GO:0006766	vitamin metabolic process	225	24	25.41	0.08602
GO:0032259	methylation	1401	130	158.22	0.08665
GO:0032776	DNA methylation on cytosine	20	1	2.26	0.08677
GO:0009068	aspartate family amino acid catabolic process	13	4	1.47	0.08686
GO:0008645	hexose transport	11	2	1.24	0.08718
GO:2000105	positive regulation of DNA-dependent DNA replication	18	1	2.03	0.08722
GO:0032877	positive regulation of DNA endoreduplication	18	1	2.03	0.08722
GO:0006346	methylation-dependent chromatin silencing	197	12	22.25	0.08763
GO:0010207	photosystem II assembly	271	24	30.6	0.08766
GO:0048449	floral organ formation	614	49	69.34	0.08793
GO:0052548	regulation of endopeptidase activity	16	2	1.81	0.08808
GO:0010951	negative regulation of endopeptidase activity	16	2	1.81	0.08808
GO:0033591	response to L-ascorbic acid	18	6	2.03	0.08811
GO:0051188	cofactor biosynthetic process	587	76	66.29	0.08824
GO:0009610	response to symbiotic fungus	117	13	13.21	0.08825
GO:0006820	anion transport	2158	308	243.71	0.08872
GO:0034605	cellular response to heat	122	22	13.78	0.08881
GO:0006580	ethanolamine metabolic process	12	4	1.36	0.08902
GO:0048638	regulation of developmental growth	1083	134	122.31	0.08915
GO:0080135	regulation of cellular response to stress	1195	228	134.95	0.08927
GO:0046068	cGMP metabolic process	31	3	3.5	0.08937
GO:0052652	cyclic purine nucleotide metabolic process	31	3	3.5	0.08937
GO:0006182	cGMP biosynthetic process	31	3	3.5	0.08937
GO:0010450	inflorescence meristem growth	10	0	1.13	0.0894
GO:0000394	RNA splicing, via endonucleolytic cleavage and ligation	268	30	30.27	0.08941
GO:0006638	neutral lipid metabolic process	83	12	9.37	0.08971
GO:0006639	acylglycerol metabolic process	83	12	9.37	0.08971
GO:0052315	phytoalexin biosynthetic process	138	17	15.58	0.09029
GO:0006833	water transport	505	49	57.03	0.09046
GO:0042044	fluid transport	505	49	57.03	0.09046
GO:0016129	phytosteroid biosynthetic process	374	45	42.24	0.09047
GO:0016132	brassinosteroid biosynthetic process	374	45	42.24	0.09047
GO:0006575	cellular modified amino acid metabolic process	339	55	38.28	0.09055
GO:0016116	carotenoid metabolic process	311	34	35.12	0.09069
GO:0016108	tetraterpenoid metabolic process	311	34	35.12	0.09069
GO:0048455	stamen formation	146	15	16.49	0.09085
GO:0019637	organophosphate metabolic process	2517	231	284.25	0.09114
GO:0006558	L-phenylalanine metabolic process	32	9	3.61	0.09117
GO:1902221	erythrose 4-phosphate/phosphoenolpyruvate family amino acid metabolic process	32	9	3.61	0.09117
GO:0051502	diterpene phytoalexin biosynthetic process	24	2	2.71	0.09138
GO:0044700	single organism signaling	5550	848	626.77	0.09142
GO:0031047	gene silencing by RNA	846	73	95.54	0.09157
GO:0080136	priming of cellular response to stress	17	3	1.92	0.09191
GO:0019252	starch biosynthetic process	337	33	38.06	0.09191
GO:0006085	acetyl-CoA biosynthetic process	23	6	2.6	0.09201
GO:0010452	histone H3-K36 methylation	60	3	6.78	0.0922
GO:0000272	polysaccharide catabolic process	383	42	43.25	0.09231
GO:0000910	cytokinesis	1161	142	131.11	0.09247
GO:0051640	organelle localization	316	44	35.69	0.09265
GO:0002252	immune effector process	830	156	93.73	0.09267
GO:0022403	cell cycle phase	46	2	5.19	0.09313
GO:0044848	biological phase	46	2	5.19	0.09313
GO:0007030	Golgi organization	482	45	54.43	0.0933
GO:0046835	carbohydrate phosphorylation	18	5	2.03	0.09348
GO:0008654	phospholipid biosynthetic process	633	53	71.49	0.0943
GO:0046349	amino sugar biosynthetic process	6	3	0.68	0.09434
GO:0009939	positive regulation of gibberellic acid mediated signaling pathway	15	1	1.69	0.09437
GO:0030243	cellulose metabolic process	580	68	65.5	0.09443
GO:0009893	positive regulation of metabolic process	2002	271	226.09	0.09456
GO:0046890	regulation of lipid biosynthetic process	136	22	15.36	0.09472
GO:0015994	chlorophyll metabolic process	564	74	63.69	0.09474
GO:0009809	lignin biosynthetic process	259	23	29.25	0.09497
GO:0040011	locomotion	83	12	9.37	0.09499
GO:0051814	movement in other organism involved in symbiotic interaction	11	3	1.24	0.09542
GO:0052192	movement in environment of other organism involved in symbiotic interaction	11	3	1.24	0.09542
GO:0052126	movement in host environment	11	3	1.24	0.09542
GO:0044000	movement in host	11	3	1.24	0.09542
GO:0046739	transport of virus in multicellular host	11	3	1.24	0.09542
GO:0009896	positive regulation of catabolic process	67	2	7.57	0.09567
GO:0051325	interphase	45	2	5.08	0.09581
GO:0051329	mitotic interphase	45	2	5.08	0.09581
GO:0051319	G2 phase	45	2	5.08	0.09581
GO:0000085	mitotic G2 phase	45	2	5.08	0.09581
GO:0046500	S-adenosylmethionine metabolic process	8	3	0.9	0.09582
GO:0010226	response to lithium ion	11	0	1.24	0.0959
GO:0006778	porphyrin-containing compound metabolic process	616	78	69.57	0.09592
GO:0009107	lipoate biosynthetic process	10	0	1.13	0.09622
GO:0010417	glucuronoxylan biosynthetic process	48	12	5.42	0.09632
GO:0045492	xylan biosynthetic process	458	51	51.72	0.09675
GO:0010413	glucuronoxylan metabolic process	458	51	51.72	0.09675
GO:0000304	response to singlet oxygen	17	2	1.92	0.09683
GO:0044265	cellular macromolecule catabolic process	1214	110	137.1	0.09706
GO:0031349	positive regulation of defense response	472	79	53.3	0.09711
GO:0006635	fatty acid beta-oxidation	373	33	42.12	0.09714
GO:0010054	trichoblast differentiation	1435	167	162.06	0.09738
GO:0042546	cell wall biogenesis	1078	130	121.74	0.09744
GO:0046271	phenylpropanoid catabolic process	40	5	4.52	0.09773
GO:0009608	response to symbiont	125	13	14.12	0.09811
GO:0009668	plastid membrane organization	405	38	45.74	0.09868
GO:0010027	thylakoid membrane organization	405	38	45.74	0.09868
GO:0033014	tetrapyrrole biosynthetic process	392	53	44.27	0.09888
GO:0055069	zinc ion homeostasis	66	8	7.45	0.09919
GO:0006081	cellular aldehyde metabolic process	598	53	67.53	0.0999
GO:0080178	5-carbamoylmethyluridine metabolic process	19	1	2.15	0.10092
GO:0006354	DNA-templated transcription, elongation	85	6	9.6	0.10093
GO:0045493	xylan catabolic process	33	6	3.73	0.10104
GO:0071322	cellular response to carbohydrate stimulus	371	45	41.9	0.10106
GO:0071489	cellular response to red or far red light	196	33	22.13	0.1013
GO:0009959	negative gravitropism	22	4	2.48	0.10141
GO:0050691	regulation of defense response to virus by host	7	3	0.79	0.10152
GO:1901983	regulation of protein acetylation	24	0	2.71	0.10152
GO:0035065	regulation of histone acetylation	24	0	2.71	0.10152
GO:2000756	regulation of peptidyl-lysine acetylation	24	0	2.71	0.10152
GO:0016559	peroxisome fission	14	2	1.58	0.10181
GO:0009944	polarity specification of adaxial/abaxial axis	357	28	40.32	0.10184
GO:0006817	phosphate ion transport	48	10	5.42	0.10221
GO:0015991	ATP hydrolysis coupled proton transport	86	3	9.71	0.10255
GO:0015988	energy coupled proton transmembrane transport, against electrochemical gradient	86	3	9.71	0.10255
GO:0042255	ribosome assembly	11	0	1.24	0.10266
GO:2000280	regulation of root development	198	30	22.36	0.10272
GO:0032388	positive regulation of intracellular transport	9	0	1.02	0.10303
GO:0033157	regulation of intracellular protein transport	9	0	1.02	0.10303
GO:0090316	positive regulation of intracellular protein transport	9	0	1.02	0.10303
GO:0051222	positive regulation of protein transport	9	0	1.02	0.10303
GO:0051347	positive regulation of transferase activity	83	12	9.37	0.10452
GO:0000413	protein peptidyl-prolyl isomerization	50	6	5.65	0.10459
GO:0010265	SCF complex assembly	18	2	2.03	0.10475
GO:0098662	inorganic cation transmembrane transport	357	33	40.32	0.10482
GO:0040034	regulation of development, heterochronic	240	24	27.1	0.10487
GO:0040014	regulation of multicellular organism growth	30	1	3.39	0.10507
GO:2000032	regulation of secondary shoot formation	15	1	1.69	0.10511
GO:0060688	regulation of morphogenesis of a branching structure	15	1	1.69	0.10511
GO:0009823	cytokinin catabolic process	14	3	1.58	0.10554
GO:0042447	hormone catabolic process	14	3	1.58	0.10554
GO:0051273	beta-glucan metabolic process	625	73	70.58	0.10559
GO:0071446	cellular response to salicylic acid stimulus	1169	211	132.02	0.10565
GO:0006986	response to unfolded protein	533	109	60.19	0.10601
GO:0051603	proteolysis involved in cellular protein catabolic process	948	82	107.06	0.10612
GO:0046364	monosaccharide biosynthetic process	516	45	58.27	0.10617
GO:0010439	regulation of glucosinolate biosynthetic process	89	12	10.05	0.10644
GO:0000904	cell morphogenesis involved in differentiation	1503	156	169.74	0.10644
GO:0043414	macromolecule methylation	1189	107	134.28	0.10657
GO:0009955	adaxial/abaxial pattern specification	431	36	48.67	0.10728
GO:0042762	regulation of sulfur metabolic process	120	16	13.55	0.10752
GO:0000023	maltose metabolic process	266	26	30.04	0.1076
GO:0031060	regulation of histone methylation	90	4	10.16	0.10818
GO:0009067	aspartate family amino acid biosynthetic process	269	28	30.38	0.10825
GO:0018105	peptidyl-serine phosphorylation	28	8	3.16	0.10835
GO:0035404	histone-serine phosphorylation	28	8	3.16	0.10835
GO:0018209	peptidyl-serine modification	28	8	3.16	0.10835
GO:0043666	regulation of phosphoprotein phosphatase activity	11	3	1.24	0.10851
GO:0010921	regulation of phosphatase activity	11	3	1.24	0.10851
GO:0005986	sucrose biosynthetic process	49	11	5.53	0.10857
GO:0010565	regulation of cellular ketone metabolic process	205	28	23.15	0.1091
GO:1901605	alpha-amino acid metabolic process	1379	186	155.73	0.10917
GO:0009086	methionine biosynthetic process	232	28	26.2	0.10943
GO:0010037	response to carbon dioxide	53	10	5.99	0.11001
GO:0009066	aspartate family amino acid metabolic process	292	33	32.98	0.11014
GO:0043155	negative regulation of photosynthesis, light reaction	61	5	6.89	0.11033
GO:0010205	photoinhibition	61	5	6.89	0.11033
GO:0052314	phytoalexin metabolic process	139	17	15.7	0.11082
GO:0009773	photosynthetic electron transport in photosystem I	82	9	9.26	0.11111
GO:0042436	indole-containing compound catabolic process	263	43	29.7	0.11124
GO:0009943	adaxial/abaxial axis specification	367	28	41.45	0.11151
GO:0009956	radial pattern formation	101	11	11.41	0.11167
GO:0009735	response to cytokinin	433	53	48.9	0.11197
GO:0006564	L-serine biosynthetic process	6	3	0.68	0.1122
GO:0045022	early endosome to late endosome transport	7	1	0.79	0.11236
GO:0006065	UDP-glucuronate biosynthetic process	8	0	0.9	0.11249
GO:0015995	chlorophyll biosynthetic process	341	49	38.51	0.11282
GO:0010540	basipetal auxin transport	111	22	12.54	0.1129
GO:0008213	protein alkylation	678	72	76.57	0.11309
GO:0006479	protein methylation	678	72	76.57	0.11309
GO:0016571	histone methylation	672	71	75.89	0.11318
GO:0019567	arabinose biosynthetic process	7	2	0.79	0.11318
GO:0019322	pentose biosynthetic process	7	2	0.79	0.11318
GO:0006783	heme biosynthetic process	56	6	6.32	0.11318
GO:0042440	pigment metabolic process	1233	158	139.25	0.11318
GO:0006304	DNA modification	373	27	42.12	0.1132
GO:0019566	arabinose metabolic process	15	4	1.69	0.11335
GO:0006730	one-carbon metabolic process	52	9	5.87	0.11378
GO:0010618	aerenchyma formation	7	0	0.79	0.11379
GO:1901575	organic substance catabolic process	4411	465	498.14	0.11406
GO:0048465	corolla development	286	18	32.3	0.11419
GO:0048441	petal development	286	18	32.3	0.11419
GO:0044767	single-organism developmental process	10943	1305	1235.82	0.11445
GO:0060255	regulation of macromolecule metabolic process	4809	617	543.09	0.11476
GO:0045165	cell fate commitment	379	35	42.8	0.11534
GO:0051261	protein depolymerization	58	2	6.55	0.11666
GO:2001057	reactive nitrogen species metabolic process	21	2	2.37	0.11681
GO:0042126	nitrate metabolic process	21	2	2.37	0.11681
GO:0042128	nitrate assimilation	21	2	2.37	0.11681
GO:0065009	regulation of molecular function	1130	123	127.61	0.11712
GO:0031396	regulation of protein ubiquitination	6	2	0.68	0.11727
GO:0009069	serine family amino acid metabolic process	587	69	66.29	0.1178
GO:0032392	DNA geometric change	78	3	8.81	0.11829
GO:0032508	DNA duplex unwinding	78	3	8.81	0.11829
GO:0009932	cell tip growth	1308	152	147.72	0.11862
GO:0015914	phospholipid transport	12	4	1.36	0.11863
GO:0018205	peptidyl-lysine modification	99	12	11.18	0.11897
GO:0031327	negative regulation of cellular biosynthetic process	1101	132	124.34	0.11905
GO:0072524	pyridine-containing compound metabolic process	373	32	42.12	0.11973
GO:0055080	cation homeostasis	610	70	68.89	0.11976
GO:0044038	cell wall macromolecule biosynthetic process	485	53	54.77	0.12007
GO:0070589	cellular component macromolecule biosynthetic process	485	53	54.77	0.12007
GO:1901264	carbohydrate derivative transport	134	23	15.13	0.12029
GO:0023057	negative regulation of signaling	340	46	38.4	0.12047
GO:0010648	negative regulation of cell communication	340	46	38.4	0.12047
GO:0009968	negative regulation of signal transduction	340	46	38.4	0.12047
GO:0044728	DNA methylation or demethylation	372	27	42.01	0.12103
GO:0051726	regulation of cell cycle	547	60	61.77	0.12106
GO:0045487	gibberellin catabolic process	17	3	1.92	0.12183
GO:0042991	transcription factor import into nucleus	95	12	10.73	0.12224
GO:0070592	cell wall polysaccharide biosynthetic process	483	53	54.55	0.12261
GO:0080183	response to photooxidative stress	7	0	0.79	0.12272
GO:0010017	red or far-red light signaling pathway	194	33	21.91	0.12281
GO:0016093	polyprenol metabolic process	25	3	2.82	0.12285
GO:0016094	polyprenol biosynthetic process	25	3	2.82	0.12285
GO:0019348	dolichol metabolic process	25	3	2.82	0.12285
GO:0019408	dolichol biosynthetic process	25	3	2.82	0.12285
GO:0035864	response to potassium ion	8	0	0.9	0.12292
GO:0035865	cellular response to potassium ion	8	0	0.9	0.12292
GO:0019674	NAD metabolic process	14	5	1.58	0.12295
GO:0043244	regulation of protein complex disassembly	89	5	10.05	0.12334
GO:1900673	olefin metabolic process	298	76	33.65	0.12347
GO:1900674	olefin biosynthetic process	298	76	33.65	0.12347
GO:0015866	ADP transport	8	2	0.9	0.12373
GO:0009750	response to fructose	430	53	48.56	0.12376
GO:0006298	mismatch repair	18	1	2.03	0.12383
GO:0009698	phenylpropanoid metabolic process	1043	129	117.79	0.12422
GO:0071491	cellular response to red light	54	9	6.1	0.12429
GO:0009624	response to nematode	409	47	46.19	0.12478
GO:0048193	Golgi vesicle transport	887	92	100.17	0.12574
GO:0042180	cellular ketone metabolic process	253	32	28.57	0.12578
GO:0009226	nucleotide-sugar biosynthetic process	60	6	6.78	0.1258
GO:0006090	pyruvate metabolic process	987	87	111.46	0.12594
GO:0032940	secretion by cell	113	18	12.76	0.12635
GO:0009108	coenzyme biosynthetic process	281	34	31.73	0.12666
GO:0043473	pigmentation	444	46	50.14	0.12682
GO:0006555	methionine metabolic process	237	30	26.76	0.12752
GO:0031640	killing of cells of other organism	27	4	3.05	0.1278
GO:0044364	disruption of cells of other organism	27	4	3.05	0.1278
GO:0001906	cell killing	27	4	3.05	0.1278
GO:0032957	inositol trisphosphate metabolic process	26	6	2.94	0.12789
GO:0033506	glucosinolate biosynthetic process from homomethionine	7	0	0.79	0.12789
GO:0033321	homomethionine metabolic process	7	0	0.79	0.12789
GO:0006825	copper ion transport	31	3	3.5	0.1281
GO:0043241	protein complex disassembly	117	7	13.21	0.12887
GO:0032984	macromolecular complex disassembly	117	7	13.21	0.12887
GO:0043611	isoprene metabolic process	6	1	0.68	0.12899
GO:0043612	isoprene biosynthetic process	6	1	0.68	0.12899
GO:0071485	cellular response to absence of light	6	1	0.68	0.12899
GO:0002831	regulation of response to biotic stimulus	151	27	17.05	0.12918
GO:0006305	DNA alkylation	371	27	41.9	0.12928
GO:0006306	DNA methylation	371	27	41.9	0.12928
GO:0008272	sulfate transport	41	10	4.63	0.12974
GO:0010152	pollen maturation	75	4	8.47	0.12985
GO:0008285	negative regulation of cell proliferation	36	3	4.07	0.13032
GO:0009658	chloroplast organization	493	56	55.68	0.13046
GO:0044403	symbiosis, encompassing mutualism through parasitism	441	65	49.8	0.13056
GO:0051173	positive regulation of nitrogen compound metabolic process	1295	180	146.25	0.13066
GO:0007126	meiotic nuclear division	563	44	63.58	0.13069
GO:0046274	lignin catabolic process	35	5	3.95	0.13076
GO:0016114	terpenoid biosynthetic process	963	113	108.75	0.13086
GO:1900140	regulation of seedling development	402	63	45.4	0.13094
GO:0030258	lipid modification	479	44	54.09	0.13101
GO:0031540	regulation of anthocyanin biosynthetic process	64	3	7.23	0.13112
GO:1902039	negative regulation of seed dormancy process	6	1	0.68	0.13129
GO:0009799	specification of symmetry	377	32	42.58	0.13149
GO:0009854	oxidative photosynthetic carbon pathway	25	5	2.82	0.1315
GO:2000014	regulation of endosperm development	31	2	3.5	0.13155
GO:0042176	regulation of protein catabolic process	74	2	8.36	0.13165
GO:0006529	asparagine biosynthetic process	7	0	0.79	0.13183
GO:0080092	regulation of pollen tube growth	116	15	13.1	0.13191
GO:0010388	cullin deneddylation	176	13	19.88	0.13237
GO:0000338	protein deneddylation	176	13	19.88	0.13237
GO:0006378	mRNA polyadenylation	11	1	1.24	0.13241
GO:0010480	microsporocyte differentiation	58	8	6.55	0.13246
GO:0048533	sporocyte differentiation	58	8	6.55	0.13246
GO:0098542	defense response to other organism	3534	525	399.1	0.13259
GO:0019511	peptidyl-proline hydroxylation	11	0	1.24	0.13263
GO:0018401	peptidyl-proline hydroxylation to 4-hydroxy-L-proline	11	0	1.24	0.13263
GO:0018126	protein hydroxylation	11	0	1.24	0.13263
GO:0019471	4-hydroxyproline metabolic process	11	0	1.24	0.13263
GO:0046901	tetrahydrofolylpolyglutamate biosynthetic process	6	2	0.68	0.13295
GO:0009240	isopentenyl diphosphate biosynthetic process	418	33	47.21	0.1331
GO:0046490	isopentenyl diphosphate metabolic process	418	33	47.21	0.1331
GO:0034470	ncRNA processing	495	39	55.9	0.13344
GO:0006714	sesquiterpenoid metabolic process	199	20	22.47	0.1336
GO:0032101	regulation of response to external stimulus	160	35	18.07	0.13388
GO:0035725	sodium ion transmembrane transport	40	4	4.52	0.13456
GO:0043248	proteasome assembly	457	36	51.61	0.13506
GO:0009937	regulation of gibberellic acid mediated signaling pathway	41	5	4.63	0.13562
GO:0009312	oligosaccharide biosynthetic process	105	25	11.86	0.13636
GO:0042727	flavin-containing compound biosynthetic process	11	4	1.24	0.13644
GO:0009231	riboflavin biosynthetic process	11	4	1.24	0.13644
GO:0006771	riboflavin metabolic process	11	4	1.24	0.13644
GO:0072506	trivalent inorganic anion homeostasis	38	7	4.29	0.13694
GO:0055062	phosphate ion homeostasis	38	7	4.29	0.13694
GO:0051262	protein tetramerization	34	8	3.84	0.13705
GO:0009073	aromatic amino acid family biosynthetic process	234	41	26.43	0.13735
GO:0009820	alkaloid metabolic process	118	2	13.33	0.13737
GO:0044089	positive regulation of cellular component biogenesis	22	3	2.48	0.13747
GO:1901348	positive regulation of secondary cell wall biogenesis	22	3	2.48	0.13747
GO:1903340	positive regulation of cell wall organization or biogenesis	22	3	2.48	0.13747
GO:0051252	regulation of RNA metabolic process	3288	465	371.32	0.13786
GO:0015908	fatty acid transport	21	3	2.37	0.13819
GO:0006084	acetyl-CoA metabolic process	226	35	25.52	0.13844
GO:0010374	stomatal complex development	622	70	70.24	0.13859
GO:0090558	plant epidermis development	622	70	70.24	0.13859
GO:0007584	response to nutrient	96	13	10.84	0.13875
GO:0010589	leaf proximal/distal pattern formation	18	2	2.03	0.13908
GO:0010344	seed oilbody biogenesis	16	0	1.81	0.1398
GO:1901615	organic hydroxy compound metabolic process	2245	296	253.53	0.13983
GO:0051501	diterpene phytoalexin metabolic process	25	2	2.82	0.14011
GO:0046368	GDP-L-fucose metabolic process	20	0	2.26	0.14012
GO:0042350	GDP-L-fucose biosynthetic process	20	0	2.26	0.14012
GO:0080154	regulation of fertilization	16	0	1.81	0.14032
GO:0080155	regulation of double fertilization forming a zygote and endosperm	16	0	1.81	0.14032
GO:0055086	nucleobase-containing small molecule metabolic process	1767	145	199.55	0.14061
GO:0031222	arabinan catabolic process	13	2	1.47	0.14101
GO:1902593	single-organism nuclear import	245	17	27.67	0.14134
GO:0006606	protein import into nucleus	245	17	27.67	0.14134
GO:0044744	protein targeting to nucleus	245	17	27.67	0.14134
GO:1901984	negative regulation of protein acetylation	22	0	2.48	0.14176
GO:0035067	negative regulation of histone acetylation	22	0	2.48	0.14176
GO:0031057	negative regulation of histone modification	22	0	2.48	0.14176
GO:2000757	negative regulation of peptidyl-lysine acetylation	22	0	2.48	0.14176
GO:1903309	negative regulation of chromatin modification	22	0	2.48	0.14176
GO:0033383	geranyl diphosphate metabolic process	84	15	9.49	0.14196
GO:0080134	regulation of response to stress	2350	409	265.39	0.14245
GO:0010041	response to iron(III) ion	6	2	0.68	0.14291
GO:0010646	regulation of cell communication	772	111	87.18	0.14339
GO:0009607	response to biotic stimulus	5420	787	612.09	0.14357
GO:0010492	maintenance of shoot apical meristem identity	74	10	8.36	0.14376
GO:0008361	regulation of cell size	286	33	32.3	0.14395
GO:0009727	detection of ethylene stimulus	14	3	1.58	0.14408
GO:1900055	regulation of leaf senescence	28	8	3.16	0.14426
GO:1900056	negative regulation of leaf senescence	28	8	3.16	0.14426
GO:0002682	regulation of immune system process	1781	309	201.13	0.14431
GO:0006955	immune response	3366	513	380.13	0.14474
GO:0010264	myo-inositol hexakisphosphate biosynthetic process	109	22	12.31	0.14531
GO:0033517	myo-inositol hexakisphosphate metabolic process	109	22	12.31	0.14531
GO:0009410	response to xenobiotic stimulus	125	17	14.12	0.14613
GO:0043288	apocarotenoid metabolic process	173	16	19.54	0.14647
GO:0035966	response to topologically incorrect protein	963	143	108.75	0.14656
GO:0010769	regulation of cell morphogenesis involved in differentiation	117	15	13.21	0.14673
GO:0030042	actin filament depolymerization	53	2	5.99	0.14717
GO:0008614	pyridoxine metabolic process	10	0	1.13	0.14731
GO:0008615	pyridoxine biosynthetic process	10	0	1.13	0.14731
GO:0032885	regulation of polysaccharide biosynthetic process	49	6	5.53	0.14777
GO:0072348	sulfur compound transport	68	14	7.68	0.14782
GO:0009106	lipoate metabolic process	139	11	15.7	0.14812
GO:0008037	cell recognition	23	6	2.6	0.14841
GO:0048544	recognition of pollen	23	6	2.6	0.14841
GO:0034654	nucleobase-containing compound biosynthetic process	4323	540	488.21	0.1485
GO:0006928	cellular component movement	246	33	27.78	0.14875
GO:0019319	hexose biosynthetic process	483	39	54.55	0.14885
GO:0048508	embryonic meristem development	358	38	40.43	0.1494
GO:0009615	response to virus	431	43	48.67	0.15015
GO:0032922	circadian regulation of gene expression	23	4	2.6	0.1505
GO:0051289	protein homotetramerization	15	3	1.69	0.15092
GO:1902533	positive regulation of intracellular signal transduction	11	1	1.24	0.15098
GO:0043410	positive regulation of MAPK cascade	11	1	1.24	0.15098
GO:0043406	positive regulation of MAP kinase activity	11	1	1.24	0.15098
GO:0000187	activation of MAPK activity	11	1	1.24	0.15098
GO:0071902	positive regulation of protein serine/threonine kinase activity	11	1	1.24	0.15098
GO:0080159	zygote elongation	10	2	1.13	0.1512
GO:0010107	potassium ion import	41	8	4.63	0.15131
GO:1901699	cellular response to nitrogen compound	675	56	76.23	0.15162
GO:0042873	aldonate transport	7	0	0.79	0.152
GO:0035436	triose phosphate transmembrane transport	7	0	0.79	0.152
GO:0015713	phosphoglycerate transport	7	0	0.79	0.152
GO:0015717	triose phosphate transport	7	0	0.79	0.152
GO:0043044	ATP-dependent chromatin remodeling	6	0	0.68	0.15226
GO:2000377	regulation of reactive oxygen species metabolic process	543	95	61.32	0.1525
GO:0060968	regulation of gene silencing	50	2	5.65	0.15271
GO:0071230	cellular response to amino acid stimulus	14	2	1.58	0.15278
GO:0051235	maintenance of location	245	28	27.67	0.15279
GO:0043480	pigment accumulation in tissues	413	41	46.64	0.15296
GO:0043481	anthocyanin accumulation in tissues in response to UV light	413	41	46.64	0.15296
GO:0043476	pigment accumulation	413	41	46.64	0.15296
GO:0043478	pigment accumulation in response to UV light	413	41	46.64	0.15296
GO:0043479	pigment accumulation in tissues in response to UV light	413	41	46.64	0.15296
GO:0009934	regulation of meristem structural organization	118	16	13.33	0.15337
GO:0006623	protein targeting to vacuole	304	24	34.33	0.15389
GO:0072665	protein localization to vacuole	304	24	34.33	0.15389
GO:0072666	establishment of protein localization to vacuole	304	24	34.33	0.15389
GO:0032958	inositol phosphate biosynthetic process	110	22	12.42	0.15393
GO:0009880	embryonic pattern specification	206	18	23.26	0.15504
GO:0019216	regulation of lipid metabolic process	205	29	23.15	0.15509
GO:0016246	RNA interference	396	31	44.72	0.15548
GO:0016926	protein desumoylation	151	16	17.05	0.15548
GO:0009800	cinnamic acid biosynthetic process	102	20	11.52	0.15586
GO:0009803	cinnamic acid metabolic process	102	20	11.52	0.15586
GO:0010026	trichome differentiation	583	58	65.84	0.15586
GO:0009855	determination of bilateral symmetry	372	32	42.01	0.15621
GO:0006364	rRNA processing	396	31	44.72	0.1567
GO:1902582	single-organism intracellular transport	2717	345	306.84	0.15689
GO:0000212	meiotic spindle organization	13	0	1.47	0.1569
GO:0007053	spindle assembly involved in male meiosis	13	0	1.47	0.1569
GO:0009971	anastral spindle assembly involved in male meiosis	13	0	1.47	0.1569
GO:0090306	spindle assembly involved in meiosis	13	0	1.47	0.1569
GO:0055048	anastral spindle assembly	13	0	1.47	0.1569
GO:0045597	positive regulation of cell differentiation	58	5	6.55	0.1569
GO:0006302	double-strand break repair	166	16	18.75	0.1574
GO:2000023	regulation of lateral root development	31	2	3.5	0.15783
GO:0016117	carotenoid biosynthetic process	281	31	31.73	0.15821
GO:0016109	tetraterpenoid biosynthetic process	281	31	31.73	0.15821
GO:0046209	nitric oxide metabolic process	41	10	4.63	0.15879
GO:0050891	multicellular organismal water homeostasis	7	3	0.79	0.15881
GO:0050878	regulation of body fluid levels	7	3	0.79	0.15881
GO:0006809	nitric oxide biosynthetic process	25	2	2.82	0.15942
GO:0006094	gluconeogenesis	467	37	52.74	0.1597
GO:0042073	intraciliary transport	15	1	1.69	0.16046
GO:0030705	cytoskeleton-dependent intracellular transport	15	1	1.69	0.16046
GO:0035720	intraciliary anterograde transport	15	1	1.69	0.16046
GO:0010970	microtubule-based transport	15	1	1.69	0.16046
GO:0080112	seed growth	48	12	5.42	0.16086
GO:0080113	regulation of seed growth	48	12	5.42	0.16086
GO:0009835	fruit ripening	50	9	5.65	0.16109
GO:0071695	anatomical structure maturation	50	9	5.65	0.16109
GO:0009687	abscisic acid metabolic process	172	16	19.42	0.16161
GO:0019288	isopentenyl diphosphate biosynthetic process, methylerythritol 4-phosphate pathway	412	33	46.53	0.16201
GO:0019682	glyceraldehyde-3-phosphate metabolic process	412	33	46.53	0.16201
GO:0000188	inactivation of MAPK activity	6	0	0.68	0.16241
GO:0060284	regulation of cell development	118	15	13.33	0.1626
GO:0002697	regulation of immune effector process	22	6	2.48	0.16325
GO:0050688	regulation of defense response to virus	22	6	2.48	0.16325
GO:0034969	histone arginine methylation	10	2	1.13	0.16325
GO:0001708	cell fate specification	315	29	35.57	0.16345
GO:0097468	programmed cell death in response to reactive oxygen species	30	4	3.39	0.16346
GO:0036473	cell death in response to oxidative stress	30	4	3.39	0.16346
GO:0009846	pollen germination	209	18	23.6	0.16347
GO:0071941	nitrogen cycle metabolic process	33	3	3.73	0.16349
GO:0006275	regulation of DNA replication	209	21	23.6	0.16416
GO:0010351	lithium ion transport	90	7	10.16	0.16469
GO:0036092	phosphatidylinositol-3-phosphate biosynthetic process	14	2	1.58	0.16475
GO:1901160	primary amino compound metabolic process	23	5	2.6	0.16481
GO:0010104	regulation of ethylene-activated signaling pathway	81	14	9.15	0.16512
GO:0070297	regulation of phosphorelay signal transduction system	81	14	9.15	0.16512
GO:1901940	(-)-exo-alpha-bergamotene biosynthetic process	13	2	1.47	0.16557
GO:1901938	(-)-exo-alpha-bergamotene metabolic process	13	2	1.47	0.16557
GO:0010053	root epidermal cell differentiation	1502	176	169.62	0.16583
GO:0009070	serine family amino acid biosynthetic process	440	59	49.69	0.16603
GO:0043647	inositol phosphate metabolic process	139	26	15.7	0.1662
GO:0000578	embryonic axis specification	59	4	6.66	0.1665
GO:0023051	regulation of signaling	765	107	86.39	0.16709
GO:0051574	positive regulation of histone H3-K9 methylation	21	0	2.37	0.16715
GO:0090239	regulation of histone H4 acetylation	21	0	2.37	0.16715
GO:0015712	hexose phosphate transport	6	0	0.68	0.16748
GO:0015714	phosphoenolpyruvate transport	6	0	0.68	0.16748
GO:0009877	nodulation	28	5	3.16	0.16779
GO:0030029	actin filament-based process	559	56	63.13	0.16792
GO:0042550	photosystem I stabilization	7	3	0.79	0.16862
GO:0022610	biological adhesion	288	20	32.52	0.16863
GO:0007155	cell adhesion	288	20	32.52	0.16863
GO:0009831	plant-type cell wall modification involved in multidimensional cell growth	26	5	2.94	0.16896
GO:0042304	regulation of fatty acid biosynthetic process	60	12	6.78	0.169
GO:1902580	single-organism cellular localization	1517	244	171.32	0.16913
GO:1902578	single-organism localization	1517	244	171.32	0.16913
GO:0051170	nuclear import	256	18	28.91	0.16951
GO:0071470	cellular response to osmotic stress	139	19	15.7	0.16963
GO:0051241	negative regulation of multicellular organismal process	492	49	55.56	0.1697
GO:0016226	iron-sulfur cluster assembly	180	16	20.33	0.1698
GO:0031163	metallo-sulfur cluster assembly	180	16	20.33	0.1698
GO:0048577	negative regulation of short-day photoperiodism, flowering	32	4	3.61	0.17001
GO:0030308	negative regulation of cell growth	19	1	2.15	0.17008
GO:0007166	cell surface receptor signaling pathway	251	39	28.35	0.17025
GO:0006004	fucose metabolic process	14	1	1.58	0.17051
GO:0042353	fucose biosynthetic process	14	1	1.58	0.17051
GO:0019344	cysteine biosynthetic process	433	56	48.9	0.17117
GO:0060341	regulation of cellular localization	29	0	3.28	0.1713
GO:0051592	response to calcium ion	41	8	4.63	0.17137
GO:0090066	regulation of anatomical structure size	570	51	64.37	0.17177
GO:0032535	regulation of cellular component size	570	51	64.37	0.17177
GO:0003032	detection of oxygen	19	6	2.15	0.17258
GO:0070483	detection of hypoxia	19	6	2.15	0.17258
GO:0009834	plant-type secondary cell wall biogenesis	204	28	23.04	0.1726
GO:2000033	regulation of seed dormancy process	15	2	1.69	0.17295
GO:0022618	ribonucleoprotein complex assembly	45	3	5.08	0.17311
GO:0071826	ribonucleoprotein complex subunit organization	45	3	5.08	0.17311
GO:0046460	neutral lipid biosynthetic process	48	6	5.42	0.1737
GO:0046463	acylglycerol biosynthetic process	48	6	5.42	0.1737
GO:0015867	ATP transport	11	3	1.24	0.17417
GO:0010090	trichome morphogenesis	543	52	61.32	0.17419
GO:0006816	calcium ion transport	338	34	38.17	0.17458
GO:0045824	negative regulation of innate immune response	9	1	1.02	0.17489
GO:0050777	negative regulation of immune response	9	1	1.02	0.17489
GO:0009966	regulation of signal transduction	764	107	86.28	0.17491
GO:0031440	regulation of mRNA 3'-end processing	14	0	1.58	0.17533
GO:0070919	production of siRNA involved in chromatin silencing by small RNA	9	0	1.02	0.17564
GO:0006379	mRNA cleavage	9	2	1.02	0.17564
GO:0044707	single-multicellular organism process	10486	1267	1184.21	0.17583
GO:0006812	cation transport	2196	264	248	0.17597
GO:0035384	thioester biosynthetic process	35	8	3.95	0.17622
GO:0071616	acyl-CoA biosynthetic process	35	8	3.95	0.17622
GO:0090355	positive regulation of auxin metabolic process	29	2	3.28	0.17637
GO:0016103	diterpenoid catabolic process	18	3	2.03	0.17675
GO:0006567	threonine catabolic process	11	2	1.24	0.17688
GO:0009749	response to glucose	239	29	26.99	0.17825
GO:0046903	secretion	121	20	13.66	0.17947
GO:0046822	regulation of nucleocytoplasmic transport	8	0	0.9	0.17969
GO:0046824	positive regulation of nucleocytoplasmic transport	8	0	0.9	0.17969
GO:0046825	regulation of protein export from nucleus	8	0	0.9	0.17969
GO:0046827	positive regulation of protein export from nucleus	8	0	0.9	0.17969
GO:0010109	regulation of photosynthesis	89	12	10.05	0.17977
GO:0009960	endosperm development	175	14	19.76	0.18001
GO:0080119	ER body organization	8	0	0.9	0.18085
GO:0032509	endosome transport via multivesicular body sorting pathway	8	0	0.9	0.18085
GO:0046916	cellular transition metal ion homeostasis	145	13	16.38	0.18101
GO:0051788	response to misfolded protein	430	31	48.56	0.18138
GO:0060627	regulation of vesicle-mediated transport	15	0	1.69	0.18185
GO:0010098	suspensor development	19	4	2.15	0.18192
GO:0051607	defense response to virus	330	35	37.27	0.18231
GO:0055076	transition metal ion homeostasis	184	19	20.78	0.18254
GO:0009648	photoperiodism	443	56	50.03	0.18257
GO:0006753	nucleoside phosphate metabolic process	1707	136	192.78	0.18271
GO:0019359	nicotinamide nucleotide biosynthetic process	13	4	1.47	0.18299
GO:2000038	regulation of stomatal complex development	35	7	3.95	0.18309
GO:0006886	intracellular protein transport	2295	301	259.18	0.18348
GO:0052386	cell wall thickening	420	51	47.43	0.18382
GO:0048585	negative regulation of response to stimulus	1170	200	132.13	0.18511
GO:0009117	nucleotide metabolic process	1704	135	192.44	0.1854
GO:0030433	ER-associated ubiquitin-dependent protein catabolic process	23	3	2.6	0.18574
GO:0048858	cell projection morphogenesis	22	2	2.48	0.18618
GO:0044458	motile cilium assembly	22	2	2.48	0.18618
GO:0042384	cilium assembly	22	2	2.48	0.18618
GO:0060271	cilium morphogenesis	22	2	2.48	0.18618
GO:0032990	cell part morphogenesis	22	2	2.48	0.18618
GO:0030031	cell projection assembly	22	2	2.48	0.18618
GO:0072337	modified amino acid transport	15	1	1.69	0.18624
GO:0006972	hyperosmotic response	1047	145	118.24	0.18643
GO:0010029	regulation of seed germination	339	54	38.28	0.18644
GO:0048509	regulation of meristem development	985	122	111.24	0.18745
GO:1902644	tertiary alcohol metabolic process	173	16	19.54	0.18747
GO:0006644	phospholipid metabolic process	831	81	93.85	0.1877
GO:0009942	longitudinal axis specification	58	4	6.55	0.18797
GO:0071215	cellular response to abscisic acid stimulus	1071	194	120.95	0.18802
GO:0017148	negative regulation of translation	25	3	2.82	0.18806
GO:0032879	regulation of localization	924	109	104.35	0.18836
GO:0051016	barbed-end actin filament capping	23	2	2.6	0.18847
GO:0010930	negative regulation of auxin mediated signaling pathway	6	2	0.68	0.1886
GO:0060777	compound leaf morphogenesis	6	2	0.68	0.1886
GO:0019941	modification-dependent protein catabolic process	731	59	82.55	0.18931
GO:0043632	modification-dependent macromolecule catabolic process	731	59	82.55	0.18931
GO:0006270	DNA replication initiation	94	9	10.62	0.19219
GO:0006511	ubiquitin-dependent protein catabolic process	728	59	82.21	0.19227
GO:0006882	cellular zinc ion homeostasis	60	7	6.78	0.19282
GO:0016072	rRNA metabolic process	403	31	45.51	0.19282
GO:0006801	superoxide metabolic process	33	4	3.73	0.1945
GO:0010161	red light signaling pathway	52	9	5.87	0.19489
GO:0090421	embryonic meristem initiation	178	14	20.1	0.19495
GO:0010014	meristem initiation	525	46	59.29	0.19516
GO:0034052	positive regulation of plant-type hypersensitive response	16	4	1.81	0.19527
GO:0006869	lipid transport	261	28	29.48	0.19534
GO:0046475	glycerophospholipid catabolic process	14	3	1.58	0.19551
GO:0034638	phosphatidylcholine catabolic process	14	3	1.58	0.19551
GO:0010962	regulation of glucan biosynthetic process	44	4	4.97	0.19625
GO:0010438	cellular response to sulfur starvation	76	12	8.58	0.19696
GO:0009415	response to water	1976	317	223.15	0.19721
GO:0030048	actin filament-based movement	154	25	17.39	0.19767
GO:0033044	regulation of chromosome organization	293	16	33.09	0.19785
GO:0009685	gibberellin metabolic process	234	32	26.43	0.19854
GO:0010117	photoprotection	10	2	1.13	0.19861
GO:0051567	histone H3-K9 methylation	352	32	39.75	0.20066
GO:0048573	photoperiodism, flowering	422	54	47.66	0.20155
GO:0097034	mitochondrial respiratory chain complex IV biogenesis	7	0	0.79	0.20296
GO:0035265	organ growth	49	6	5.53	0.20376
GO:0009094	L-phenylalanine biosynthetic process	8	3	0.9	0.20424
GO:1902223	erythrose 4-phosphate/phosphoenolpyruvate family amino acid biosynthetic process	8	3	0.9	0.20424
GO:0009269	response to desiccation	171	21	19.31	0.20455
GO:0006576	cellular biogenic amine metabolic process	594	108	67.08	0.2048
GO:0031279	regulation of cyclase activity	6	0	0.68	0.20522
GO:1902171	regulation of tocopherol cyclase activity	6	0	0.68	0.20522
GO:0019321	pentose metabolic process	110	17	12.42	0.20573
GO:0010019	chloroplast-nucleus signaling pathway	12	2	1.36	0.2062
GO:0006338	chromatin remodeling	56	3	6.32	0.20638
GO:0080163	regulation of protein serine/threonine phosphatase activity	10	3	1.13	0.20648
GO:0016579	protein deubiquitination	112	9	12.65	0.20651
GO:0010214	seed coat development	254	27	28.68	0.20691
GO:0000746	conjugation	11	1	1.24	0.20714
GO:0019336	phenol-containing compound catabolic process	16	5	1.81	0.20717
GO:0006505	GPI anchor metabolic process	9	1	1.02	0.20749
GO:0016024	CDP-diacylglycerol biosynthetic process	8	0	0.9	0.20776
GO:0046341	CDP-diacylglycerol metabolic process	8	0	0.9	0.20776
GO:0045226	extracellular polysaccharide biosynthetic process	10	1	1.13	0.20797
GO:0046379	extracellular polysaccharide metabolic process	10	1	1.13	0.20797
GO:0015758	glucose transport	6	1	0.68	0.20808
GO:0051050	positive regulation of transport	14	0	1.58	0.209
GO:0010092	specification of organ identity	184	15	20.78	0.20956
GO:0010093	specification of floral organ identity	184	15	20.78	0.20956
GO:0051049	regulation of transport	736	78	83.12	0.20969
GO:0000710	meiotic mismatch repair	9	1	1.02	0.20996
GO:0061024	membrane organization	1534	254	173.24	0.21025
GO:0002239	response to oomycetes	59	6	6.66	0.21047
GO:0023052	signaling	5558	848	627.68	0.21061
GO:0006102	isocitrate metabolic process	8	2	0.9	0.21123
GO:0007031	peroxisome organization	269	22	30.38	0.21186
GO:0005977	glycogen metabolic process	11	0	1.24	0.21219
GO:0005978	glycogen biosynthetic process	11	0	1.24	0.21219
GO:0006112	energy reserve metabolic process	11	0	1.24	0.21219
GO:0034051	negative regulation of plant-type hypersensitive response	8	0	0.9	0.2123
GO:0050776	regulation of immune response	1765	305	199.33	0.21255
GO:0006611	protein export from nucleus	10	0	1.13	0.21425
GO:0006265	DNA topological change	17	1	1.92	0.21441
GO:0051258	protein polymerization	563	45	63.58	0.21497
GO:0032502	developmental process	11149	1331	1259.08	0.21575
GO:0048832	specification of organ number	86	7	9.71	0.21639
GO:0010112	regulation of systemic acquired resistance	31	8	3.5	0.21779
GO:0009647	skotomorphogenesis	16	0	1.81	0.21798
GO:0048833	specification of floral organ number	73	7	8.24	0.2188
GO:0016444	somatic cell DNA recombination	38	4	4.29	0.21883
GO:0006625	protein targeting to peroxisome	203	14	22.93	0.21966
GO:0043574	peroxisomal transport	203	14	22.93	0.21966
GO:0072662	protein localization to peroxisome	203	14	22.93	0.21966
GO:0072663	establishment of protein localization to peroxisome	203	14	22.93	0.21966
GO:0048581	negative regulation of post-embryonic development	464	47	52.4	0.22005
GO:0046794	transport of virus	12	3	1.36	0.2204
GO:0043484	regulation of RNA splicing	19	4	2.15	0.2207
GO:0031048	chromatin silencing by small RNA	155	10	17.5	0.22128
GO:0051234	establishment of localization	7607	937	859.08	0.22146
GO:0009736	cytokinin-activated signaling pathway	195	22	22.02	0.22176
GO:0009268	response to pH	24	5	2.71	0.22191
GO:0003333	amino acid transmembrane transport	43	3	4.86	0.22217
GO:0001578	microtubule bundle formation	31	2	3.5	0.22238
GO:0055067	monovalent inorganic cation homeostasis	90	7	10.16	0.22242
GO:0032952	regulation of (1->3)-beta-D-glucan metabolic process	28	3	3.16	0.22343
GO:0032953	regulation of (1->3)-beta-D-glucan biosynthetic process	28	3	3.16	0.22343
GO:0051570	regulation of histone H3-K9 methylation	24	0	2.71	0.22375
GO:0032196	transposition	24	0	2.71	0.22375
GO:0071806	protein transmembrane transport	245	16	27.67	0.22452
GO:0065002	intracellular protein transmembrane transport	245	16	27.67	0.22452
GO:0048354	mucilage biosynthetic process involved in seed coat development	91	13	10.28	0.22468
GO:0071365	cellular response to auxin stimulus	402	53	45.4	0.22502
GO:0055081	anion homeostasis	109	17	12.31	0.2251
GO:0010396	rhamnogalacturonan II metabolic process	8	2	0.9	0.22529
GO:0010306	rhamnogalacturonan II biosynthetic process	8	2	0.9	0.22529
GO:0032352	positive regulation of hormone metabolic process	53	5	5.99	0.2253
GO:0044267	cellular protein metabolic process	6597	789	745.01	0.22541
GO:0071495	cellular response to endogenous stimulus	3359	552	379.34	0.22621
GO:0010394	homogalacturonan metabolic process	21	4	2.37	0.22642
GO:1901941	(+)-epi-alpha-bisabolol metabolic process	10	3	1.13	0.22648
GO:1901943	(+)-epi-alpha-bisabolol biosynthetic process	10	3	1.13	0.22648
GO:0051028	mRNA transport	148	12	16.71	0.22651
GO:0009098	leucine biosynthetic process	9	0	1.02	0.22657
GO:0050657	nucleic acid transport	157	12	17.73	0.22692
GO:0050658	RNA transport	157	12	17.73	0.22692
GO:0006403	RNA localization	157	12	17.73	0.22692
GO:0051236	establishment of RNA localization	157	12	17.73	0.22692
GO:0015851	nucleobase transport	193	22	21.8	0.22748
GO:0000288	nuclear-transcribed mRNA catabolic process, deadenylation-dependent decay	27	2	3.05	0.22751
GO:0001101	response to acid chemical	4930	788	556.76	0.22789
GO:0006829	zinc ion transport	14	1	1.58	0.22836
GO:0010411	xyloglucan metabolic process	67	12	7.57	0.22918
GO:0070972	protein localization to endoplasmic reticulum	42	3	4.74	0.2302
GO:0051193	regulation of cofactor metabolic process	145	23	16.38	0.23022
GO:0046131	pyrimidine ribonucleoside metabolic process	58	4	6.55	0.23025
GO:0006213	pyrimidine nucleoside metabolic process	58	4	6.55	0.23025
GO:0006863	purine nucleobase transport	192	22	21.68	0.23043
GO:0051656	establishment of organelle localization	246	31	27.78	0.2309
GO:0008104	protein localization	2695	355	304.35	0.23094
GO:0032197	transposition, RNA-mediated	19	0	2.15	0.23111
GO:0090241	negative regulation of histone H4 acetylation	19	0	2.15	0.23111
GO:0010927	cellular component assembly involved in morphogenesis	360	53	40.66	0.23185
GO:0006096	glycolytic process	620	56	70.02	0.23319
GO:0007051	spindle organization	101	11	11.41	0.23345
GO:0051225	spindle assembly	101	11	11.41	0.23345
GO:0034214	protein hexamerization	7	2	0.79	0.23355
GO:1901879	regulation of protein depolymerization	43	2	4.86	0.23362
GO:0009266	response to temperature stimulus	2678	402	302.43	0.23459
GO:0016558	protein import into peroxisome matrix	201	14	22.7	0.23507
GO:2000904	regulation of starch metabolic process	33	4	3.73	0.23547
GO:0046501	protoporphyrinogen IX metabolic process	14	1	1.58	0.23741
GO:0006782	protoporphyrinogen IX biosynthetic process	14	1	1.58	0.23741
GO:0080143	regulation of amino acid export	7	2	0.79	0.23784
GO:0051952	regulation of amine transport	7	2	0.79	0.23784
GO:0051955	regulation of amino acid transport	7	2	0.79	0.23784
GO:0032890	regulation of organic acid transport	7	2	0.79	0.23784
GO:1901401	regulation of tetrapyrrole metabolic process	143	23	16.15	0.23868
GO:0051239	regulation of multicellular organismal process	2918	353	329.54	0.23909
GO:0006559	L-phenylalanine catabolic process	24	6	2.71	0.23944
GO:1902222	erythrose 4-phosphate/phosphoenolpyruvate family amino acid catabolic process	24	6	2.71	0.23944
GO:0031537	regulation of anthocyanin metabolic process	141	18	15.92	0.24016
GO:0016106	sesquiterpenoid biosynthetic process	132	15	14.91	0.24029
GO:0042335	cuticle development	282	31	31.85	0.2403
GO:0032950	regulation of beta-glucan metabolic process	32	3	3.61	0.24057
GO:0032951	regulation of beta-glucan biosynthetic process	32	3	3.61	0.24057
GO:0009560	embryo sac egg cell differentiation	146	8	16.49	0.24104
GO:0010289	homogalacturonan biosynthetic process	20	4	2.26	0.24134
GO:0048572	short-day photoperiodism	111	19	12.54	0.24159
GO:0010449	root meristem growth	94	16	10.62	0.2419
GO:0010115	regulation of abscisic acid biosynthetic process	25	2	2.82	0.24202
GO:0060772	leaf phyllotactic patterning	19	4	2.15	0.24251
GO:0060774	auxin mediated signaling pathway involved in phyllotactic patterning	19	4	2.15	0.24251
GO:0090056	regulation of chlorophyll metabolic process	142	23	16.04	0.24302
GO:0035279	mRNA cleavage involved in gene silencing by miRNA	8	2	0.9	0.24393
GO:2000693	positive regulation of seed maturation	13	1	1.47	0.24618
GO:0006813	potassium ion transport	196	23	22.13	0.24618
GO:1901135	carbohydrate derivative metabolic process	2922	300	329.99	0.24672
GO:0006534	cysteine metabolic process	447	57	50.48	0.24817
GO:0071281	cellular response to iron ion	172	24	19.42	0.24823
GO:0072668	tubulin complex biogenesis	8	0	0.9	0.24919
GO:0007021	tubulin complex assembly	8	0	0.9	0.24919
GO:0045184	establishment of protein localization	2447	320	276.35	0.24928
GO:0015031	protein transport	2447	320	276.35	0.24928
GO:0006587	serotonin biosynthetic process from tryptophan	6	0	0.68	0.24975
GO:0006588	activation of tryptophan 5-monooxygenase activity	6	0	0.68	0.24975
GO:0032768	regulation of monooxygenase activity	6	0	0.68	0.24975
GO:0032770	positive regulation of monooxygenase activity	6	0	0.68	0.24975
GO:0042427	serotonin biosynthetic process	6	0	0.68	0.24975
GO:0042428	serotonin metabolic process	6	0	0.68	0.24975
GO:0035194	posttranscriptional gene silencing by RNA	571	44	64.48	0.25017
GO:0015992	proton transport	313	21	35.35	0.25035
GO:0006818	hydrogen transport	313	21	35.35	0.25035
GO:0009395	phospholipid catabolic process	63	8	7.11	0.2512
GO:1902652	secondary alcohol metabolic process	26	4	2.94	0.2514
GO:1902653	secondary alcohol biosynthetic process	26	4	2.94	0.2514
GO:0031524	menthol metabolic process	26	4	2.94	0.2514
GO:0031525	menthol biosynthetic process	26	4	2.94	0.2514
GO:0009314	response to radiation	3692	472	416.95	0.2524
GO:1901463	regulation of tetrapyrrole biosynthetic process	138	22	15.58	0.25275
GO:0007264	small GTPase mediated signal transduction	151	10	17.05	0.25289
GO:0017004	cytochrome complex assembly	20	0	2.26	0.25332
GO:0033674	positive regulation of kinase activity	66	9	7.45	0.25347
GO:0045860	positive regulation of protein kinase activity	66	9	7.45	0.25347
GO:0001934	positive regulation of protein phosphorylation	66	9	7.45	0.25347
GO:0046185	aldehyde catabolic process	145	13	16.38	0.25472
GO:0034311	diol metabolic process	9	0	1.02	0.25473
GO:0034312	diol biosynthetic process	9	0	1.02	0.25473
GO:0043290	apocarotenoid catabolic process	12	3	1.36	0.25519
GO:0046345	abscisic acid catabolic process	12	3	1.36	0.25519
GO:0016107	sesquiterpenoid catabolic process	12	3	1.36	0.25519
GO:0034613	cellular protein localization	2363	308	266.86	0.25539
GO:0009700	indole phytoalexin biosynthetic process	70	14	7.91	0.25558
GO:0046217	indole phytoalexin metabolic process	70	14	7.91	0.25558
GO:0051046	regulation of secretion	12	0	1.36	0.25577
GO:0010496	intercellular transport	46	8	5.19	0.25655
GO:0043043	peptide biosynthetic process	27	7	3.05	0.25659
GO:0010192	mucilage biosynthetic process	100	13	11.29	0.25702
GO:0009958	positive gravitropism	169	16	19.09	0.25782
GO:0010048	vernalization response	208	16	23.49	0.25829
GO:0009745	sucrose mediated signaling	9	1	1.02	0.2585
GO:0010444	guard mother cell differentiation	11	3	1.24	0.2587
GO:0044802	single-organism membrane organization	1524	252	172.11	0.25899
GO:0048868	pollen tube development	1066	121	120.39	0.25903
GO:0007034	vacuolar transport	356	30	40.2	0.2592
GO:0045840	positive regulation of mitosis	6	1	0.68	0.25944
GO:1901703	protein localization involved in auxin polar transport	6	2	0.68	0.25948
GO:0044030	regulation of DNA methylation	23	0	2.6	0.25981
GO:0043933	macromolecular complex subunit organization	1915	180	216.27	0.26011
GO:0006518	peptide metabolic process	80	14	9.03	0.26065
GO:2000242	negative regulation of reproductive process	272	20	30.72	0.26093
GO:0010185	regulation of cellular defense response	17	5	1.92	0.26104
GO:0009250	glucan biosynthetic process	700	75	79.05	0.26134
GO:0044743	intracellular protein transmembrane import	240	16	27.1	0.26215
GO:0048446	petal morphogenesis	139	11	15.7	0.2623
GO:0071545	inositol phosphate catabolic process	26	3	2.94	0.26246
GO:0046855	inositol phosphate dephosphorylation	26	3	2.94	0.26246
GO:0046838	phosphorylated carbohydrate dephosphorylation	26	3	2.94	0.26246
GO:0043967	histone H4 acetylation	26	0	2.94	0.26257
GO:0034720	histone H3-K4 demethylation	10	2	1.13	0.26264
GO:0046173	polyol biosynthetic process	145	29	16.38	0.26372
GO:0042343	indole glucosinolate metabolic process	174	25	19.65	0.2648
GO:0010380	regulation of chlorophyll biosynthetic process	137	22	15.47	0.26583
GO:0034644	cellular response to UV	27	1	3.05	0.26702
GO:0030834	regulation of actin filament depolymerization	38	2	4.29	0.26712
GO:0010252	auxin homeostasis	67	6	7.57	0.26737
GO:0009438	methylglyoxal metabolic process	131	9	14.79	0.26773
GO:0051596	methylglyoxal catabolic process	131	9	14.79	0.26773
GO:0055075	potassium ion homeostasis	30	4	3.39	0.26787
GO:0080129	proteasome core complex assembly	288	18	32.52	0.26793
GO:0010163	high-affinity potassium ion import	20	5	2.26	0.26807
GO:0010143	cutin biosynthetic process	61	9	6.89	0.26834
GO:0031539	positive regulation of anthocyanin metabolic process	10	3	1.13	0.26903
GO:0043201	response to leucine	45	4	5.08	0.26914
GO:0080052	response to histidine	45	4	5.08	0.26914
GO:0080053	response to phenylalanine	45	4	5.08	0.26914
GO:0046937	phytochelatin metabolic process	14	4	1.58	0.26926
GO:0046938	phytochelatin biosynthetic process	14	4	1.58	0.26926
GO:0045682	regulation of epidermis development	67	10	7.57	0.26932
GO:0007187	G-protein coupled receptor signaling pathway, coupled to cyclic nucleotide second messenger	7	2	0.79	0.27018
GO:0007188	adenylate cyclase-modulating G-protein coupled receptor signaling pathway	7	2	0.79	0.27018
GO:0010638	positive regulation of organelle organization	451	33	50.93	0.27045
GO:0010288	response to lead ion	13	2	1.47	0.27053
GO:0051168	nuclear export	160	11	18.07	0.27076
GO:0032870	cellular response to hormone stimulus	3335	547	376.63	0.27129
GO:0007067	mitotic nuclear division	161	10	18.18	0.27143
GO:0051650	establishment of vesicle localization	17	1	1.92	0.27382
GO:0051648	vesicle localization	17	1	1.92	0.27382
GO:0019747	regulation of isoprenoid metabolic process	51	7	5.76	0.27407
GO:0006082	organic acid metabolic process	4792	594	541.17	0.27443
GO:0090068	positive regulation of cell cycle process	33	2	3.73	0.27526
GO:0010227	floral organ abscission	68	11	7.68	0.27527
GO:1900424	regulation of defense response to bacterium	54	10	6.1	0.27534
GO:0032258	CVT pathway	6	0	0.68	0.27595
GO:0043436	oxoacid metabolic process	4791	594	541.06	0.27604
GO:0007059	chromosome segregation	382	24	43.14	0.27623
GO:0048439	flower morphogenesis	168	12	18.97	0.27735
GO:0002460	adaptive immune response based on somatic recombination of immune receptors built from immunoglobulin superfamily domains	17	1	1.92	0.27817
GO:0019724	B cell mediated immunity	17	1	1.92	0.27817
GO:0002443	leukocyte mediated immunity	17	1	1.92	0.27817
GO:0002449	lymphocyte mediated immunity	17	1	1.92	0.27817
GO:0002437	inflammatory response to antigenic stimulus	17	1	1.92	0.27817
GO:0002438	acute inflammatory response to antigenic stimulus	17	1	1.92	0.27817
GO:0016064	immunoglobulin mediated immune response	17	1	1.92	0.27817
GO:0016068	type I hypersensitivity	17	1	1.92	0.27817
GO:0002250	adaptive immune response	17	1	1.92	0.27817
GO:0002524	hypersensitivity	17	1	1.92	0.27817
GO:0002526	acute inflammatory response	17	1	1.92	0.27817
GO:0010255	glucose mediated signaling pathway	17	1	1.92	0.27833
GO:0009558	embryo sac cellularization	35	5	3.95	0.27853
GO:0010078	maintenance of root meristem identity	63	5	7.11	0.27874
GO:0052546	cell wall pectin metabolic process	249	36	28.12	0.27899
GO:0080121	AMP transport	6	1	0.68	0.27916
GO:0010564	regulation of cell cycle process	290	27	32.75	0.27917
GO:0019217	regulation of fatty acid metabolic process	67	13	7.57	0.27923
GO:1901464	negative regulation of tetrapyrrole biosynthetic process	8	2	0.9	0.27931
GO:1901402	negative regulation of tetrapyrrole metabolic process	8	2	0.9	0.27931
GO:1902325	negative regulation of chlorophyll biosynthetic process	8	2	0.9	0.27931
GO:0051195	negative regulation of cofactor metabolic process	8	2	0.9	0.27931
GO:0071249	cellular response to nitrate	47	3	5.31	0.27947
GO:0005985	sucrose metabolic process	87	16	9.83	0.27982
GO:0006405	RNA export from nucleus	150	11	16.94	0.28003
GO:0048015	phosphatidylinositol-mediated signaling	9	0	1.02	0.28018
GO:0048017	inositol lipid-mediated signaling	9	0	1.02	0.28018
GO:0010196	nonphotochemical quenching	9	1	1.02	0.28025
GO:1990066	energy quenching	9	1	1.02	0.28025
GO:0006406	mRNA export from nucleus	141	11	15.92	0.28075
GO:0060211	regulation of nuclear-transcribed mRNA poly(A) tail shortening	11	0	1.24	0.28169
GO:0006637	acyl-CoA metabolic process	249	37	28.12	0.28177
GO:0035383	thioester metabolic process	249	37	28.12	0.28177
GO:0042752	regulation of circadian rhythm	211	24	23.83	0.2824
GO:0007231	osmosensory signaling pathway	20	4	2.26	0.28307
GO:0032350	regulation of hormone metabolic process	63	7	7.11	0.28361
GO:0042214	terpene metabolic process	215	29	24.28	0.2838
GO:0007169	transmembrane receptor protein tyrosine kinase signaling pathway	168	28	18.97	0.28385
GO:0043631	RNA polyadenylation	18	1	2.03	0.28399
GO:0032011	ARF protein signal transduction	30	1	3.39	0.28445
GO:0032012	regulation of ARF protein signal transduction	30	1	3.39	0.28445
GO:0009083	branched-chain amino acid catabolic process	20	2	2.26	0.28507
GO:0010065	primary meristem tissue development	149	23	16.83	0.2857
GO:0043467	regulation of generation of precursor metabolites and energy	97	12	10.95	0.28598
GO:0022414	reproductive process	7195	827	812.55	0.28673
GO:0006450	regulation of translational fidelity	12	0	1.36	0.28692
GO:1903046	meiotic cell cycle process	396	32	44.72	0.28717
GO:1903311	regulation of mRNA metabolic process	31	2	3.5	0.28725
GO:0071368	cellular response to cytokinin stimulus	208	24	23.49	0.28728
GO:0002683	negative regulation of immune system process	12	1	1.36	0.28751
GO:2001020	regulation of response to DNA damage stimulus	6	1	0.68	0.2881
GO:0009638	phototropism	124	9	14	0.28824
GO:0061392	regulation of transcription from RNA polymerase II promoter in response to osmotic stress	8	3	0.9	0.28889
GO:0061416	regulation of transcription from RNA polymerase II promoter in response to salt stress	8	3	0.9	0.28889
GO:0043618	regulation of transcription from RNA polymerase II promoter in response to stress	8	3	0.9	0.28889
GO:0043624	cellular protein complex disassembly	78	4	8.81	0.28893
GO:0043966	histone H3 acetylation	15	4	1.69	0.28962
GO:0010061	regulation of trichoblast fate specification	11	0	1.24	0.29084
GO:0010057	trichoblast fate specification	11	0	1.24	0.29084
GO:0048235	pollen sperm cell differentiation	54	9	6.1	0.29148
GO:0009095	aromatic amino acid family biosynthetic process, prephenate pathway	22	5	2.48	0.29148
GO:0051365	cellular response to potassium ion starvation	7	2	0.79	0.29149
GO:0002229	defense response to oomycetes	56	6	6.32	0.29149
GO:1902586	multi-organism intercellular transport	6	2	0.68	0.29284
GO:0046740	transport of virus in host, cell to cell	6	2	0.68	0.29284
GO:0009636	response to toxic substance	117	13	13.21	0.29292
GO:0015711	organic anion transport	1169	181	132.02	0.29315
GO:0009920	cell plate formation involved in plant-type cell wall biogenesis	21	1	2.37	0.2932
GO:0048024	regulation of mRNA splicing, via spliceosome	8	2	0.9	0.29337
GO:0051130	positive regulation of cellular component organization	460	33	51.95	0.29355
GO:0007349	cellularization	37	6	4.18	0.2947
GO:0035434	copper ion transmembrane transport	12	2	1.36	0.2952
GO:0051568	histone H3-K4 methylation	47	4	5.31	0.29525
GO:0009270	response to humidity	6	2	0.68	0.29557
GO:0016441	posttranscriptional gene silencing	582	45	65.73	0.29678
GO:2000028	regulation of photoperiodism, flowering	141	20	15.92	0.29705
GO:0010039	response to iron ion	235	32	26.54	0.29762
GO:0046467	membrane lipid biosynthetic process	333	51	37.61	0.29807
GO:0045793	positive regulation of cell size	8	3	0.9	0.29813
GO:0048578	positive regulation of long-day photoperiodism, flowering	10	1	1.13	0.29975
GO:0010071	root meristem specification	19	2	2.15	0.29988
GO:0007265	Ras protein signal transduction	45	3	5.08	0.29991
GO:0051056	regulation of small GTPase mediated signal transduction	45	3	5.08	0.29991
GO:0046578	regulation of Ras protein signal transduction	45	3	5.08	0.29991
GO:0034660	ncRNA metabolic process	668	50	75.44	0.30068
GO:0006749	glutathione metabolic process	61	10	6.89	0.30084
GO:0008300	isoprenoid catabolic process	75	10	8.47	0.30096
GO:0016115	terpenoid catabolic process	75	10	8.47	0.30096
GO:0022607	cellular component assembly	2079	194	234.79	0.30302
GO:0031123	RNA 3'-end processing	57	4	6.44	0.30362
GO:0006544	glycine metabolic process	154	11	17.39	0.30364
GO:0019243	methylglyoxal catabolic process to D-lactate	129	9	14.57	0.30384
GO:0006089	lactate metabolic process	129	9	14.57	0.30384
GO:0070925	organelle assembly	141	15	15.92	0.30467
GO:0008033	tRNA processing	91	6	10.28	0.30681
GO:0072350	tricarboxylic acid metabolic process	9	2	1.02	0.3069
GO:0007186	G-protein coupled receptor signaling pathway	46	8	5.19	0.30722
GO:0000169	activation of MAPK activity involved in osmosensory signaling pathway	7	1	0.79	0.30752
GO:0043094	cellular metabolic compound salvage	336	15	37.95	0.30784
GO:0019419	sulfate reduction	6	0	0.68	0.30802
GO:0031109	microtubule polymerization or depolymerization	239	21	26.99	0.30886
GO:0009866	induced systemic resistance, ethylene mediated signaling pathway	11	0	1.24	0.30901
GO:0019048	modulation by virus of host morphology or physiology	17	4	1.92	0.30941
GO:0009768	photosynthesis, light harvesting in photosystem I	10	1	1.13	0.3097
GO:0048587	regulation of short-day photoperiodism, flowering	76	14	8.58	0.30974
GO:0008283	cell proliferation	675	64	76.23	0.31069
GO:0009056	catabolic process	4951	543	559.13	0.31097
GO:0016137	glycoside metabolic process	45	1	5.08	0.31151
GO:0072657	protein localization to membrane	1144	216	129.19	0.31197
GO:0090150	establishment of protein localization to membrane	1144	216	129.19	0.31197
GO:1900378	positive regulation of secondary metabolite biosynthetic process	13	3	1.47	0.31259
GO:2000069	regulation of post-embryonic root development	75	7	8.47	0.31279
GO:0010206	photosystem II repair	42	4	4.74	0.31281
GO:0030091	protein repair	42	4	4.74	0.31281
GO:0080141	regulation of jasmonic acid biosynthetic process	38	8	4.29	0.31303
GO:0030912	response to deep water	6	1	0.68	0.31392
GO:0055072	iron ion homeostasis	80	8	9.03	0.31401
GO:1901661	quinone metabolic process	35	4	3.95	0.31473
GO:1901663	quinone biosynthetic process	35	4	3.95	0.31473
GO:0007167	enzyme linked receptor protein signaling pathway	170	28	19.2	0.31522
GO:0010497	plasmodesmata-mediated intercellular transport	39	6	4.4	0.31567
GO:0010166	wax metabolic process	164	21	18.52	0.31574
GO:0006767	water-soluble vitamin metabolic process	79	12	8.92	0.3188
GO:0021700	developmental maturation	1363	158	153.93	0.31891
GO:0009071	serine family amino acid catabolic process	160	11	18.07	0.31909
GO:0016071	mRNA metabolic process	948	70	107.06	0.31938
GO:0080171	lytic vacuole organization	25	2	2.82	0.31952
GO:0006546	glycine catabolic process	153	11	17.28	0.31958
GO:0042548	regulation of photosynthesis, light reaction	71	8	8.02	0.3199
GO:0017157	regulation of exocytosis	10	0	1.13	0.32105
GO:0042939	tripeptide transport	68	7	7.68	0.32131
GO:0042659	regulation of cell fate specification	15	1	1.69	0.32141
GO:0045995	regulation of embryonic development	6	2	0.68	0.32203
GO:0071897	DNA biosynthetic process	16	4	1.81	0.32244
GO:0009590	detection of gravity	6	0	0.68	0.32245
GO:0044766	multi-organism transport	17	3	1.92	0.32266
GO:0046785	microtubule polymerization	234	20	26.43	0.32327
GO:0000469	cleavage involved in rRNA processing	9	0	1.02	0.32357
GO:0000478	endonucleolytic cleavage involved in rRNA processing	9	0	1.02	0.32357
GO:0090502	RNA phosphodiester bond hydrolysis, endonucleolytic	9	0	1.02	0.32357
GO:0009200	deoxyribonucleoside triphosphate metabolic process	7	2	0.79	0.32363
GO:1902645	tertiary alcohol biosynthetic process	109	11	12.31	0.32449
GO:0043289	apocarotenoid biosynthetic process	109	11	12.31	0.32449
GO:0043433	negative regulation of sequence-specific DNA binding transcription factor activity	13	4	1.47	0.32518
GO:0051090	regulation of sequence-specific DNA binding transcription factor activity	13	4	1.47	0.32518
GO:0007020	microtubule nucleation	233	20	26.31	0.32622
GO:0019752	carboxylic acid metabolic process	4762	591	537.78	0.32666
GO:0010345	suberin biosynthetic process	91	8	10.28	0.32716
GO:2000896	amylopectin metabolic process	11	2	1.24	0.32763
GO:0010021	amylopectin biosynthetic process	11	2	1.24	0.32763
GO:0009828	plant-type cell wall loosening	26	5	2.94	0.32791
GO:0010599	production of lsiRNA involved in RNA interference	9	3	1.02	0.32822
GO:0042822	pyridoxal phosphate metabolic process	10	0	1.13	0.32859
GO:0042823	pyridoxal phosphate biosynthetic process	10	0	1.13	0.32859
GO:0009688	abscisic acid biosynthetic process	108	11	12.2	0.32874
GO:0033273	response to vitamin	28	6	3.16	0.33002
GO:0033365	protein localization to organelle	991	72	111.92	0.33018
GO:0009623	response to parasitic fungus	16	1	1.81	0.33022
GO:0042938	dipeptide transport	67	7	7.57	0.33026
GO:0009165	nucleotide biosynthetic process	696	51	78.6	0.33085
GO:0001510	RNA methylation	301	15	33.99	0.33107
GO:0010236	plastoquinone biosynthetic process	7	1	0.79	0.33121
GO:0010193	response to ozone	207	31	23.38	0.3313
GO:0045787	positive regulation of cell cycle	33	4	3.73	0.33168
GO:0051701	interaction with host	381	57	43.03	0.333
GO:0006040	amino sugar metabolic process	77	13	8.7	0.33376
GO:0045003	double-strand break repair via synthesis-dependent strand annealing	15	0	1.69	0.33377
GO:0006513	protein monoubiquitination	8	1	0.9	0.33498
GO:0051792	medium-chain fatty acid biosynthetic process	8	0	0.9	0.33503
GO:0043487	regulation of RNA stability	21	2	2.37	0.3353
GO:0043489	RNA stabilization	21	2	2.37	0.3353
GO:0080055	low-affinity nitrate transport	33	5	3.73	0.33539
GO:0032527	protein exit from endoplasmic reticulum	12	3	1.36	0.33566
GO:0034308	primary alcohol metabolic process	24	4	2.71	0.33572
GO:0007127	meiosis I	352	27	39.75	0.33649
GO:1901293	nucleoside phosphate biosynthetic process	698	51	78.83	0.33658
GO:0009838	abscission	138	16	15.58	0.33663
GO:0016553	base conversion or substitution editing	125	5	14.12	0.33676
GO:0070212	protein poly-ADP-ribosylation	7	0	0.79	0.3368
GO:0080151	positive regulation of salicylic acid mediated signaling pathway	7	0	0.79	0.3368
GO:0072660	maintenance of protein location in plasma membrane	9	3	1.02	0.3374
GO:0072658	maintenance of protein location in membrane	9	3	1.02	0.3374
GO:0006879	cellular iron ion homeostasis	53	4	5.99	0.33778
GO:0000724	double-strand break repair via homologous recombination	110	12	12.42	0.3386
GO:0000725	recombinational repair	110	12	12.42	0.3386
GO:0072595	maintenance of protein localization in organelle	26	4	2.94	0.33908
GO:0010481	epidermal cell division	7	2	0.79	0.33938
GO:0010482	regulation of epidermal cell division	7	2	0.79	0.33938
GO:0006808	regulation of nitrogen utilization	11	1	1.24	0.3398
GO:0019740	nitrogen utilization	11	1	1.24	0.3398
GO:0009806	lignan metabolic process	35	4	3.95	0.34024
GO:0009807	lignan biosynthetic process	35	4	3.95	0.34024
GO:0043470	regulation of carbohydrate catabolic process	20	4	2.26	0.34044
GO:0043471	regulation of cellular carbohydrate catabolic process	20	4	2.26	0.34044
GO:0006110	regulation of glycolytic process	20	4	2.26	0.34044
GO:0010063	positive regulation of trichoblast fate specification	10	0	1.13	0.34066
GO:0048510	regulation of timing of transition from vegetative to reproductive phase	174	16	19.65	0.34096
GO:0048506	regulation of timing of meristematic phase transition	174	16	19.65	0.34096
GO:0002376	immune system process	3637	563	410.74	0.34166
GO:0009892	negative regulation of metabolic process	1920	202	216.83	0.34269
GO:0032324	molybdopterin cofactor biosynthetic process	11	1	1.24	0.3427
GO:0006777	Mo-molybdopterin cofactor biosynthetic process	11	1	1.24	0.3427
GO:0042793	transcription from plastid promoter	123	12	13.89	0.34273
[truncated: 1,359 more rows]

## Sheet: mRNA GO-CC
GO.ID	Term	Annotated	Significant	Expected	KS
GO:0009897	external side of plasma membrane	130	12	14.29	8e-05
GO:0009523	photosystem II	108	12	11.87	0.00042
GO:0043231	intracellular membrane-bounded organelle	16638	1832	1829.07	0.00044
GO:0005886	plasma membrane	5984	735	657.84	0.00129
GO:0009535	chloroplast thylakoid membrane	700	55	76.95	0.00132
GO:0009522	photosystem I	86	4	9.45	0.00154
GO:0005618	cell wall	2169	202	238.44	0.0016
GO:0030173	integral component of Golgi membrane	23	4	2.53	0.00185
GO:0005576	extracellular region	2530	303	278.13	0.00468
GO:0009346	citrate lyase complex	9	4	0.99	0.00511
GO:0009543	chloroplast thylakoid lumen	83	10	9.12	0.00545
GO:0030076	light-harvesting complex	42	3	4.62	0.00824
GO:0005654	nucleoplasm	482	44	52.99	0.00837
GO:0048046	apoplast	1262	136	138.74	0.00973
GO:0005634	nucleus	7117	852	782.39	0.01109
GO:0012505	endomembrane system	3561	367	391.47	0.01183
GO:0032300	mismatch repair complex	13	1	1.43	0.0124
GO:0005775	vacuolar lumen	30	3	3.3	0.01267
GO:0016604	nuclear body	175	23	19.24	0.01425
GO:0043224	nuclear SCF ubiquitin ligase complex	18	1	1.98	0.01455
GO:0031248	protein acetyltransferase complex	15	3	1.65	0.01547
GO:1902493	acetyltransferase complex	15	3	1.65	0.01547
GO:0000123	histone acetyltransferase complex	15	3	1.65	0.01547
GO:0071944	cell periphery	7473	892	821.53	0.0161
GO:0015030	Cajal body	44	3	4.84	0.01761
GO:0009506	plasmodesma	3011	355	331.01	0.02112
GO:0055044	symplast	3011	355	331.01	0.02112
GO:0005794	Golgi apparatus	2105	227	231.41	0.02128
GO:0005911	cell-cell junction	3014	356	331.34	0.02223
GO:0030054	cell junction	3014	356	331.34	0.02223
GO:0045259	proton-transporting ATP synthase complex	95	3	10.44	0.02556
GO:0005773	vacuole	2704	302	297.26	0.02648
GO:0044421	extracellular region part	110	9	12.09	0.02742
GO:0019005	SCF ubiquitin ligase complex	93	8	10.22	0.02931
GO:0033597	mitotic checkpoint complex	16	1	1.76	0.03
GO:0035061	interchromatin granule	32	10	3.52	0.03144
GO:0000152	nuclear ubiquitin ligase complex	29	1	3.19	0.03212
GO:0043227	membrane-bounded organelle	16662	1837	1831.71	0.03215
GO:0016328	lateral plasma membrane	32	5	3.52	0.03497
GO:0044451	nucleoplasm part	352	38	38.7	0.0355
GO:0044464	cell part	20383	2231	2240.77	0.03585
GO:0005623	cell	20383	2231	2240.77	0.03585
GO:0031234	extrinsic component of cytoplasmic side of plasma membrane	54	9	5.94	0.03842
GO:0005768	endosome	911	98	100.15	0.04204
GO:0005811	lipid particle	28	3	3.08	0.04299
GO:0044437	vacuolar part	1548	164	170.18	0.04454
GO:0000148	1,3-beta-D-glucan synthase complex	17	2	1.87	0.04966
GO:0009505	plant-type cell wall	1006	103	110.59	0.052
GO:0019897	extrinsic component of plasma membrane	56	9	6.16	0.05219
GO:0098588	bounding membrane of organelle	2162	234	237.68	0.05245
GO:0005834	heterotrimeric G-protein complex	53	9	5.83	0.05386
GO:0005774	vacuolar membrane	1522	161	167.32	0.05695
GO:0042579	microbody	557	76	61.23	0.06071
GO:0005829	cytosol	4280	461	470.51	0.06456
GO:0009538	photosystem I reaction center	15	0	1.65	0.06841
GO:0005777	peroxisome	556	75	61.12	0.07029
GO:0045261	proton-transporting ATP synthase complex, catalytic core F(1)	74	3	8.14	0.0709
GO:0010170	glucose-1-phosphate adenylyltransferase complex	7	0	0.77	0.0745
GO:1902503	adenylyltransferase complex	7	0	0.77	0.0745
GO:0009574	preprophase band	66	7	7.26	0.07686
GO:0005615	extracellular space	91	6	10	0.08666
GO:0005849	mRNA cleavage factor complex	12	1	1.32	0.08677
GO:0016020	membrane	10348	1205	1137.59	0.08871
GO:0016021	integral component of membrane	2089	233	229.65	0.08965
GO:0010287	plastoglobule	123	8	13.52	0.09122
GO:0000314	organellar small ribosomal subunit	14	1	1.54	0.09124
GO:0000312	plastid small ribosomal subunit	9	1	0.99	0.0923
GO:0045281	succinate dehydrogenase complex	8	0	0.88	0.09332
GO:0045273	respiratory chain complex II	8	0	0.88	0.09332
GO:0000306	extrinsic component of vacuolar membrane	14	5	1.54	0.09367
GO:0030139	endocytic vesicle	35	7	3.85	0.09642
GO:0048226	Casparian strip	16	2	1.76	0.1037
GO:0005872	minus-end kinesin complex	7	0	0.77	0.11194
GO:0016272	prefoldin complex	10	2	1.1	0.11374
GO:0090575	RNA polymerase II transcription factor complex	26	3	2.86	0.11381
GO:0043076	megasporocyte nucleus	41	2	4.51	0.11665
GO:0043078	polar nucleus	41	2	4.51	0.11665
GO:0005667	transcription factor complex	30	4	3.3	0.11712
GO:0010009	cytoplasmic side of endosome membrane	7	1	0.77	0.11762
GO:0031231	intrinsic component of peroxisomal membrane	9	2	0.99	0.12125
GO:0005779	integral component of peroxisomal membrane	9	2	0.99	0.12125
GO:1990391	DNA repair complex	18	1	1.98	0.12581
GO:0005887	integral component of plasma membrane	151	16	16.6	0.12792
GO:0043673	sexine	13	3	1.43	0.13314
GO:0043674	columella	13	3	1.43	0.13314
GO:0019898	extrinsic component of membrane	126	19	13.85	0.13524
GO:0009526	plastid envelope	1434	145	157.64	0.13597
GO:0016602	CCAAT-binding factor complex	15	0	1.65	0.1407
GO:0043660	bacteroid-containing symbiosome	8	3	0.88	0.1428
GO:0043661	peribacteroid membrane	8	3	0.88	0.1428
GO:0043659	symbiosome	8	3	0.88	0.1428
GO:0031360	intrinsic component of thylakoid membrane	11	1	1.21	0.14365
GO:0031361	integral component of thylakoid membrane	11	1	1.21	0.14365
GO:0031227	intrinsic component of endoplasmic reticulum membrane	58	6	6.38	0.14549
GO:0030176	integral component of endoplasmic reticulum membrane	54	5	5.94	0.14644
GO:0070062	extracellular vesicular exosome	14	3	1.54	0.14765
GO:0065010	extracellular membrane-bounded organelle	14	3	1.54	0.14765
GO:0043230	extracellular organelle	14	3	1.54	0.14765
GO:0016592	mediator complex	74	6	8.14	0.15106
GO:0098589	membrane region	551	64	60.57	0.15256
GO:0090406	pollen tube	231	25	25.39	0.15296
GO:0005783	endoplasmic reticulum	1516	163	166.66	0.15317
GO:0009501	amyloplast	56	6	6.16	0.15377
GO:0070603	SWI/SNF superfamily-type complex	6	0	0.66	0.16021
GO:0044444	cytoplasmic part	14390	1522	1581.94	0.16091
GO:0030929	ADPG pyrophosphorylase complex	8	0	0.88	0.16199
GO:0030931	heterotetrameric ADPG pyrophosphorylase complex	8	0	0.88	0.16199
GO:0031012	extracellular matrix	61	8	6.71	0.16783
GO:0044798	nuclear transcription factor complex	27	3	2.97	0.1684
GO:0009941	chloroplast envelope	1307	131	143.68	0.16869
GO:0005789	endoplasmic reticulum membrane	414	47	45.51	0.17059
GO:0009705	plant-type vacuole membrane	318	33	34.96	0.1733
GO:0044463	cell projection part	113	12	12.42	0.17436
GO:0005680	anaphase-promoting complex	8	0	0.88	0.17474
GO:0000785	chromatin	188	13	20.67	0.17654
GO:0000164	protein phosphatase type 1 complex	7	1	0.77	0.17726
GO:0012511	monolayer-surrounded lipid storage body	10	2	1.1	0.1773
GO:0000313	organellar ribosome	23	1	2.53	0.1786
GO:0043667	pollen wall	21	5	2.31	0.17876
GO:0043668	exine	21	5	2.31	0.17876
GO:0044420	extracellular matrix part	21	5	2.31	0.17876
GO:0032838	cell projection cytoplasm	15	1	1.65	0.18044
GO:0097014	ciliary cytoplasm	15	1	1.65	0.18044
GO:0044441	ciliary part	15	1	1.65	0.18044
GO:0051286	cell tip	97	12	10.66	0.18431
GO:0060187	cell pole	97	12	10.66	0.18431
GO:0009531	secondary cell wall	34	3	3.74	0.19171
GO:0005838	proteasome regulatory particle	89	3	9.78	0.19183
GO:0022624	proteasome accessory complex	89	3	9.78	0.19183
GO:0042175	nuclear outer membrane-endoplasmic reticulum membrane network	417	47	45.84	0.19278
GO:0033178	proton-transporting two-sector ATPase complex, catalytic domain	93	4	10.22	0.19411
GO:0031224	intrinsic component of membrane	2403	273	264.17	0.19746
GO:0005761	mitochondrial ribosome	9	0	0.99	0.19885
GO:0000418	DNA-directed RNA polymerase IV complex	38	2	4.18	0.20032
GO:0044428	nuclear part	1970	175	216.57	0.20866
GO:0045177	apical part of cell	156	16	17.15	0.21158
GO:0005730	nucleolus	1128	105	124	0.21474
GO:0031090	organelle membrane	2760	283	303.42	0.21789
GO:0031301	integral component of organelle membrane	144	17	15.83	0.2217
GO:0044426	cell wall part	50	7	5.5	0.22202
GO:0035838	growing cell tip	95	11	10.44	0.22276
GO:0090404	pollen tube tip	95	11	10.44	0.22276
GO:0009842	cyanelle	25	1	2.75	0.22419
GO:0031981	nuclear lumen	1652	153	181.61	0.22838
GO:0030880	RNA polymerase complex	75	7	8.24	0.23348
GO:0031300	intrinsic component of organelle membrane	155	19	17.04	0.23483
GO:0031907	microbody lumen	7	1	0.77	0.23638
GO:0005782	peroxisomal matrix	7	1	0.77	0.23638
GO:0000502	proteasome complex	154	11	16.93	0.23726
GO:0000325	plant-type vacuole	465	46	51.12	0.24224
GO:0045257	succinate dehydrogenase complex (ubiquinone)	6	0	0.66	0.24307
GO:0045283	fumarate reductase complex	6	0	0.66	0.24307
GO:0005749	mitochondrial respiratory chain complex II	6	0	0.66	0.24307
GO:0031312	extrinsic component of organelle membrane	26	6	2.86	0.24508
GO:0030130	clathrin coat of trans-Golgi network vesicle	8	1	0.88	0.24565
GO:0000792	heterochromatin	18	1	1.98	0.25602
GO:0005720	nuclear heterochromatin	18	1	1.98	0.25602
GO:0042995	cell projection	302	31	33.2	0.25893
GO:0009707	chloroplast outer membrane	90	13	9.89	0.26152
GO:0009507	chloroplast	5926	614	651.46	0.26816
GO:0031903	microbody membrane	33	6	3.63	0.27233
GO:0005778	peroxisomal membrane	33	6	3.63	0.27233
GO:0008540	proteasome regulatory particle, base subcomplex	75	3	8.24	0.27777
GO:0033106	cis-Golgi network membrane	8	1	0.88	0.28076
GO:0044432	endoplasmic reticulum part	519	61	57.06	0.28282
GO:0030427	site of polarized growth	105	11	11.54	0.28432
GO:0070013	intracellular organelle lumen	1886	173	207.33	0.28546
GO:0043233	organelle lumen	1886	173	207.33	0.28546
GO:0030666	endocytic vesicle membrane	10	3	1.1	0.29004
GO:0005771	multivesicular body	48	3	5.28	0.29268
GO:0055029	nuclear DNA-directed RNA polymerase complex	74	6	8.14	0.29586
GO:0000428	DNA-directed RNA polymerase complex	74	6	8.14	0.29586
GO:0030981	cortical microtubule cytoskeleton	74	6	8.14	0.29618
GO:0009898	cytoplasmic side of plasma membrane	34	6	3.74	0.29822
GO:0009527	plastid outer membrane	108	14	11.87	0.29855
GO:0000793	condensed chromosome	46	2	5.06	0.29969
GO:0005578	proteinaceous extracellular matrix	7	0	0.77	0.30019
GO:0005737	cytoplasm	15668	1707	1722.43	0.3003
GO:0000151	ubiquitin ligase complex	236	26	25.94	0.30708
GO:0044438	microbody part	36	6	3.96	0.31549
GO:0044439	peroxisomal part	36	6	3.96	0.31549
GO:0005801	cis-Golgi network	56	4	6.16	0.31579
GO:0005847	mRNA cleavage and polyadenylation specificity factor complex	7	0	0.77	0.32119
GO:0019867	outer membrane	143	17	15.72	0.32235
GO:0005719	nuclear euchromatin	8	1	0.88	0.32281
GO:0031461	cullin-RING ubiquitin ligase complex	186	12	20.45	0.32408
GO:0031410	cytoplasmic vesicle	1071	95	117.74	0.3289
GO:0031968	organelle outer membrane	142	16	15.61	0.32896
GO:0000794	condensed nuclear chromosome	28	1	3.08	0.33048
GO:0030532	small nuclear ribonucleoprotein complex	7	0	0.77	0.33432
GO:0055028	cortical microtubule	72	6	7.92	0.34339
GO:0042170	plastid membrane	310	38	34.08	0.34352
GO:0005741	mitochondrial outer membrane	40	4	4.4	0.34587
GO:0044462	external encapsulating structure part	58	7	6.38	0.35234
GO:0031974	membrane-enclosed lumen	1890	173	207.77	0.35307
GO:0098590	plasma membrane region	134	17	14.73	0.3602
GO:0031514	motile cilium	29	3	3.19	0.36307
GO:0031988	membrane-bounded vesicle	1070	98	117.63	0.3642
GO:0042651	thylakoid membrane	734	58	80.69	0.36595
GO:0010445	nuclear dicing body	7	2	0.77	0.36932
GO:0010598	NAD(P)H dehydrogenase complex (plastoquinone)	9	1	0.99	0.3704
GO:0034357	photosynthetic membrane	755	62	83	0.37418
GO:0030132	clathrin coat of coated pit	8	1	0.88	0.37629
GO:0000790	nuclear chromatin	43	3	4.73	0.38094
GO:0005885	Arp2/3 protein complex	18	4	1.98	0.38232
GO:0032578	aleurone grain membrane	15	2	1.65	0.39069
GO:0009654	photosystem II oxygen evolving complex	22	3	2.42	0.39116
GO:0000322	storage vacuole	34	0	3.74	0.39124
GO:0009514	glyoxysome	38	4	4.18	0.39128
GO:0005681	spliceosomal complex	25	3	2.75	0.39166
GO:0009536	plastid	6669	700	733.14	0.39631
GO:0016023	cytoplasmic membrane-bounded vesicle	1053	93	115.76	0.39658
GO:0009509	chromoplast	24	3	2.64	0.39747
GO:0042597	periplasmic space	9	0	0.99	0.39837
GO:0031350	intrinsic component of plastid membrane	39	4	4.29	0.40107
GO:0031351	integral component of plastid membrane	39	4	4.29	0.40107
GO:0005871	kinesin complex	41	2	4.51	0.40212
GO:0016469	proton-transporting two-sector ATPase complex	130	4	14.29	0.40411
GO:0009524	phragmoplast	277	29	30.45	0.41025
GO:0009547	plastid ribosome	15	1	1.65	0.41236
GO:0000419	DNA-directed RNA polymerase V complex	24	2	2.64	0.41264
GO:0009516	leucoplast	9	1	0.99	0.42048
GO:0030312	external encapsulating structure	2177	202	239.32	0.43105
GO:0005770	late endosome	104	9	11.43	0.4325
GO:0044459	plasma membrane part	831	102	91.35	0.43509
GO:0000795	synaptonemal complex	10	0	1.1	0.43805
GO:0031969	chloroplast membrane	244	33	26.82	0.43952
GO:0000228	nuclear chromosome	90	7	9.89	0.43973
GO:0030313	cell envelope	8	0	0.88	0.44128
GO:0030288	outer membrane-bounded periplasmic space	8	0	0.88	0.44128
GO:0005881	cytoplasmic microtubule	73	6	8.03	0.44256
GO:0031982	vesicle	1101	100	121.04	0.44516
GO:0030127	COPII vesicle coat	13	0	1.43	0.44684
GO:0012507	ER to Golgi transport vesicle membrane	13	0	1.43	0.44684
GO:0030095	chloroplast photosystem II	10	0	1.1	0.44727
GO:0044440	endosomal part	106	8	11.65	0.45259
GO:0010008	endosome membrane	106	8	11.65	0.45259
GO:0031209	SCAR complex	7	1	0.77	0.45495
GO:0032588	trans-Golgi network membrane	50	3	5.5	0.45917
GO:0016607	nuclear speck	59	11	6.49	0.46094
GO:0042555	MCM complex	7	0	0.77	0.46535
GO:0044427	chromosomal part	275	17	30.23	0.47022
GO:0009986	cell surface	217	23	23.86	0.47339
GO:0032040	small-subunit processome	6	0	0.66	0.47579
GO:0016324	apical plasma membrane	105	13	11.54	0.48342
GO:0005853	eukaryotic translation elongation factor 1 complex	17	0	1.87	0.48368
GO:0000791	euchromatin	11	1	1.21	0.48808
GO:0005763	mitochondrial small ribosomal subunit	6	0	0.66	0.48956
GO:0009570	chloroplast stroma	1305	132	143.46	0.4945
GO:0030863	cortical cytoskeleton	84	7	9.23	0.49509
GO:0045263	proton-transporting ATP synthase complex, coupling factor F(o)	15	0	1.65	0.49952
GO:0045267	proton-transporting ATP synthase, catalytic core	9	1	0.99	0.50044
GO:0005754	mitochondrial proton-transporting ATP synthase, catalytic core	9	1	0.99	0.50044
GO:0010282	senescence-associated vacuole	28	3	3.08	0.50289
GO:0030684	preribosome	8	0	0.88	0.50336
GO:0055035	plastid thylakoid membrane	704	55	77.39	0.50549
GO:0098573	intrinsic component of mitochondrial membrane	23	4	2.53	0.50553
GO:1902911	protein kinase complex	6	2	0.66	0.50828
GO:0000139	Golgi membrane	132	19	14.51	0.51283
GO:0031354	intrinsic component of plastid outer membrane	18	4	1.98	0.51366
GO:0031355	integral component of plastid outer membrane	18	4	1.98	0.51366
GO:0031358	intrinsic component of chloroplast outer membrane	18	4	1.98	0.51366
GO:0031359	integral component of chloroplast outer membrane	18	4	1.98	0.51366
GO:0044431	Golgi apparatus part	720	85	79.15	0.52373
GO:0031975	envelope	1912	173	210.19	0.52456
GO:0070993	translation preinitiation complex	17	0	1.87	0.52771
GO:0005852	eukaryotic translation initiation factor 3 complex	17	0	1.87	0.52771
GO:0008287	protein serine/threonine phosphatase complex	73	8	8.03	0.52797
GO:1903293	phosphatase complex	73	8	8.03	0.52797
GO:0031201	SNARE complex	14	2	1.54	0.52919
GO:0044435	plastid part	2906	295	319.47	0.53004
GO:0009368	endopeptidase Clp complex	14	0	1.54	0.53008
GO:0009840	chloroplastic endopeptidase Clp complex	14	0	1.54	0.53008
GO:0005694	chromosome	361	22	39.69	0.53125
GO:0009504	cell plate	127	12	13.96	0.53547
GO:0031967	organelle envelope	1904	173	209.31	0.53681
GO:0044434	chloroplast part	2805	284	308.36	0.53959
GO:0031463	Cul3-RING ubiquitin ligase complex	20	2	2.2	0.54173
GO:0030125	clathrin vesicle coat	23	1	2.53	0.5442
GO:0016282	eukaryotic 43S preinitiation complex	16	0	1.76	0.54795
GO:0033290	eukaryotic 48S preinitiation complex	16	0	1.76	0.54795
GO:0005929	cilium	58	4	6.38	0.54892
GO:0009533	chloroplast stromal thylakoid	16	1	1.76	0.55364
GO:0005884	actin filament	13	0	1.43	0.55836
GO:0005622	intracellular	18727	2059	2058.72	0.56065
GO:0005751	mitochondrial respiratory chain complex IV	14	0	1.54	0.56299
GO:0045277	respiratory chain complex IV	14	0	1.54	0.56299
GO:0005802	trans-Golgi network	573	68	62.99	0.56517
GO:0035770	ribonucleoprotein granule	35	3	3.85	0.56792
GO:0036464	cytoplasmic ribonucleoprotein granule	35	3	3.85	0.56792
GO:0098552	side of membrane	183	19	20.12	0.56838
GO:0044424	intracellular part	18648	2053	2050.03	0.56928
GO:0031901	early endosome membrane	34	1	3.74	0.57264
GO:0000326	protein storage vacuole	31	0	3.41	0.57362
GO:0098562	cytoplasmic side of membrane	53	7	5.83	0.57691
GO:0009528	plastid inner membrane	118	14	12.97	0.57907
GO:0017119	Golgi transport complex	11	0	1.21	0.57926
GO:0031226	intrinsic component of plasma membrane	411	44	45.18	0.58549
GO:0005788	endoplasmic reticulum lumen	98	14	10.77	0.59297
GO:0044422	organelle part	7547	742	829.67	0.59449
GO:0005856	cytoskeleton	584	51	64.2	0.59556
GO:0031977	thylakoid lumen	146	16	16.05	0.59811
GO:0005677	chromatin silencing complex	18	1	1.98	0.59827
GO:0008541	proteasome regulatory particle, lid subcomplex	14	0	1.54	0.59975
GO:0098687	chromosomal region	7	0	0.77	0.60498
GO:0000781	chromosome, telomeric region	7	0	0.77	0.60498
GO:0031965	nuclear membrane	15	1	1.65	0.60976
GO:0010005	cortical microtubule, transverse to long axis	54	6	5.94	0.61068
GO:0030874	nucleolar chromatin	9	1	0.99	0.61115
GO:0005731	nucleolus organizer region	9	1	0.99	0.61115
GO:0015630	microtubule cytoskeleton	438	36	48.15	0.61246
GO:0005819	spindle	183	10	20.12	0.61711
GO:0005875	microtubule associated complex	69	5	7.59	0.61727
GO:0009331	glycerol-3-phosphate dehydrogenase complex	8	2	0.88	0.61866
GO:0005635	nuclear envelope	194	17	21.33	0.62487
GO:0045178	basal part of cell	29	4	3.19	0.62774
GO:0016323	basolateral plasma membrane	29	4	3.19	0.62774
GO:0009925	basal plasma membrane	29	4	3.19	0.62774
GO:0044446	intracellular organelle part	7471	732	821.31	0.63012
GO:0034399	nuclear periphery	40	5	4.4	0.63873
GO:0009921	auxin efflux carrier complex	11	0	1.21	0.63884
GO:0000015	phosphopyruvate hydratase complex	9	0	0.99	0.64165
GO:0031897	Tic complex	10	2	1.1	0.6437
GO:0042807	central vacuole	19	0	2.09	0.64523
GO:0043680	filiform apparatus	34	5	3.74	0.65114
GO:0044430	cytoskeletal part	496	41	54.53	0.65147
GO:0005769	early endosome	88	6	9.67	0.65388
GO:0031306	intrinsic component of mitochondrial outer membrane	16	3	1.76	0.6543
GO:0031307	integral component of mitochondrial outer membrane	16	3	1.76	0.6543
GO:0032592	integral component of mitochondrial membrane	16	3	1.76	0.6543
GO:0031225	anchored component of membrane	332	37	36.5	0.65647
GO:0005815	microtubule organizing center	10	0	1.1	0.65864
GO:0031304	intrinsic component of mitochondrial inner membrane	7	1	0.77	0.66014
GO:0000327	lytic vacuole within protein storage vacuole	6	0	0.66	0.66014
GO:0030134	ER to Golgi transport vesicle	22	0	2.42	0.66128
GO:0031371	ubiquitin conjugating enzyme complex	28	1	3.08	0.66711
GO:0031372	UBC13-MMS2 complex	28	1	3.08	0.66711
GO:0030286	dynein complex	7	1	0.77	0.67187
GO:0009532	plastid stroma	1332	133	146.43	0.67502
GO:0048500	signal recognition particle	18	0	1.98	0.67946
GO:1990104	DNA bending complex	86	5	9.45	0.68064
GO:0000786	nucleosome	86	5	9.45	0.68064
GO:1990234	transferase complex	407	41	44.74	0.68507
GO:0010494	cytoplasmic stress granule	15	2	1.65	0.68802
GO:0005732	small nucleolar ribonucleoprotein complex	26	0	2.86	0.69785
GO:0008180	COP9 signalosome	15	0	1.65	0.699
GO:0000138	Golgi trans cisterna	7	1	0.77	0.70076
GO:0009579	thylakoid	1186	97	130.38	0.7023
GO:0072686	mitotic spindle	14	2	1.54	0.70287
GO:0044452	nucleolar part	13	1	1.43	0.71032
GO:0009706	chloroplast inner membrane	106	13	11.65	0.71413
GO:0000275	mitochondrial proton-transporting ATP synthase complex, catalytic core F(1)	19	1	2.09	0.71649
GO:0071458	integral component of cytoplasmic side of endoplasmic reticulum membrane	12	0	1.32	0.71868
GO:0098554	cytoplasmic side of endoplasmic reticulum membrane	12	0	1.32	0.71868
GO:0005874	microtubule	210	16	23.09	0.71882
GO:0046658	anchored component of plasma membrane	260	28	28.58	0.72003
GO:0070382	exocytic vesicle	17	0	1.87	0.72236
GO:0000932	cytoplasmic mRNA processing body	20	1	2.2	0.72392
GO:0005753	mitochondrial proton-transporting ATP synthase complex	32	1	3.52	0.724
GO:0005876	spindle microtubule	28	0	3.08	0.7246
GO:0008076	voltage-gated potassium channel complex	6	1	0.66	0.72859
GO:0034702	ion channel complex	6	1	0.66	0.72859
GO:0034703	cation channel complex	6	1	0.66	0.72859
GO:0034705	potassium channel complex	6	1	0.66	0.72859
GO:0005786	signal recognition particle, endoplasmic reticulum targeting	16	0	1.76	0.74158
GO:0009930	longitudinal side of cell surface	24	0	2.64	0.7431
GO:0033095	aleurone grain	18	2	1.98	0.74571
GO:0012510	trans-Golgi network transport vesicle membrane	12	1	1.32	0.75356
GO:0044436	thylakoid part	820	68	90.15	0.75664
GO:0030120	vesicle coat	47	2	5.17	0.76777
GO:0005797	Golgi medial cisterna	15	0	1.65	0.7714
GO:0016363	nuclear matrix	28	3	3.08	0.7737
GO:0000813	ESCRT I complex	6	1	0.66	0.77596
GO:0000315	organellar large ribosomal subunit	8	0	0.88	0.77746
GO:0010319	stromule	121	10	13.3	0.78693
GO:0031314	extrinsic component of mitochondrial inner membrane	7	1	0.77	0.79031
GO:0000323	lytic vacuole	39	3	4.29	0.79333
GO:0030140	trans-Golgi network transport vesicle	37	3	4.07	0.80182
GO:0044425	membrane part	3448	383	379.05	0.80347
GO:0044815	DNA packaging complex	89	5	9.78	0.80418
GO:0005798	Golgi-associated vesicle	65	5	7.15	0.81842
GO:0012506	vesicle membrane	120	9	13.19	0.81968
GO:0005938	cell cortex	155	12	17.04	0.8207
GO:0008250	oligosaccharyltransferase complex	12	0	1.32	0.82095
GO:0000808	origin recognition complex	6	1	0.66	0.82247
GO:0044454	nuclear chromosome part	69	5	7.59	0.82295
GO:0036452	ESCRT complex	17	2	1.87	0.82731
GO:0000311	plastid large ribosomal subunit	6	0	0.66	0.82797
GO:0030660	Golgi-associated vesicle membrane	29	2	3.19	0.83183
GO:0005744	mitochondrial inner membrane presequence translocase complex	16	0	1.76	0.83242
GO:0000159	protein phosphatase type 2A complex	30	3	3.3	0.83267
GO:0030658	transport vesicle membrane	29	1	3.19	0.83357
GO:0005759	mitochondrial matrix	116	5	12.75	0.84877
GO:0010369	chromocenter	7	0	0.77	0.85132
GO:0005945	6-phosphofructokinase complex	16	2	1.76	0.85446
GO:0044448	cell cortex part	126	10	13.85	0.8548
GO:0005795	Golgi stack	100	12	10.99	0.86434
GO:0032541	cortical endoplasmic reticulum	15	0	1.65	0.86541
GO:0048471	perinuclear region of cytoplasm	11	0	1.21	0.8676
GO:0005960	glycine cleavage complex	13	1	1.43	0.87127
GO:0031970	organelle envelope lumen	11	1	1.21	0.87562
GO:0005758	mitochondrial intermembrane space	11	1	1.21	0.87562
GO:0000145	exocyst	27	3	2.97	0.88107
GO:0030133	transport vesicle	87	4	9.56	0.8814
GO:0080008	Cul4-RING E3 ubiquitin ligase complex	85	3	9.34	0.88546
GO:0030126	COPI vesicle coat	11	1	1.21	0.8885
GO:0032580	Golgi cisterna membrane	10	1	1.1	0.89091
GO:0030663	COPI-coated vesicle membrane	17	1	1.87	0.89774
GO:0030137	COPI-coated vesicle	17	1	1.87	0.89774
GO:0010007	magnesium chelatase complex	15	2	1.65	0.90069
GO:0005905	coated pit	10	1	1.1	0.90118
GO:0009513	etioplast	7	0	0.77	0.90327
GO:0005839	proteasome core complex	30	1	3.3	0.91218
GO:0030136	clathrin-coated vesicle	59	4	6.49	0.9129
GO:0016591	DNA-directed RNA polymerase II, holoenzyme	38	3	4.18	0.91353
GO:0000815	ESCRT III complex	8	0	0.88	0.91468
GO:0016471	vacuolar proton-transporting V-type ATPase complex	16	0	1.76	0.91674
GO:0000220	vacuolar proton-transporting V-type ATPase, V0 domain	9	0	0.99	0.91858
GO:0035145	exon-exon junction complex	8	0	0.88	0.91953
GO:0030659	cytoplasmic vesicle membrane	106	7	11.65	0.92036
GO:0044433	cytoplasmic vesicle part	106	7	11.65	0.92036
GO:0033180	proton-transporting V-type ATPase, V1 domain	10	1	1.1	0.92076
GO:0005663	DNA replication factor C complex	6	0	0.66	0.92229
GO:0031976	plastid thylakoid	937	72	103.01	0.92758
GO:0045298	tubulin complex	24	3	2.64	0.92837
GO:0009521	photosystem	170	13	18.69	0.92984
GO:0016459	myosin complex	21	1	2.31	0.93342
GO:0098533	ATPase dependent transmembrane transport complex	14	0	1.54	0.93641
GO:0005739	mitochondrion	3388	290	372.45	0.93738
GO:0043190	ATP-binding cassette (ABC) transporter complex	13	0	1.43	0.94082
GO:0031984	organelle subcompartment	969	74	106.53	0.94116
GO:0019773	proteasome core complex, alpha-subunit complex	16	1	1.76	0.94178
GO:0031985	Golgi cisterna	32	2	3.52	0.9442
GO:0030118	clathrin coat	39	1	4.29	0.94697
GO:0030904	retromer complex	9	0	0.99	0.95348
GO:0009534	chloroplast thylakoid	932	71	102.46	0.95697
GO:0071782	endoplasmic reticulum tubular network	27	0	2.97	0.95812
GO:0030665	clathrin-coated vesicle membrane	29	1	3.19	0.95894
GO:0015934	large ribosomal subunit	244	12	26.82	0.96147
GO:0030135	coated vesicle	96	5	10.55	0.96571
GO:0030117	membrane coat	67	2	7.37	0.96782
GO:0048475	coated membrane	67	2	7.37	0.96782
GO:0005657	replication fork	17	1	1.87	0.9708
GO:0042644	chloroplast nucleoid	14	1	1.54	0.97164
GO:0010168	ER body	7	1	0.77	0.9737
GO:0015629	actin cytoskeleton	56	5	6.16	0.97872
GO:0033177	proton-transporting two-sector ATPase complex, proton-transporting domain	30	0	3.3	0.97916
GO:1902495	transmembrane transporter complex	56	1	6.16	0.97942
GO:1990351	transporter complex	57	1	6.27	0.98
GO:0030894	replisome	11	1	1.21	0.98101
GO:0000776	kinetochore	7	0	0.77	0.98153
GO:0046930	pore complex	39	3	4.29	0.98235
GO:0043596	nuclear replication fork	10	1	1.1	0.98272
GO:0043601	nuclear replisome	10	1	1.1	0.98272
GO:0019866	organelle inner membrane	462	37	50.79	0.98507
GO:0000775	chromosome, centromeric region	28	2	3.08	0.98601
GO:0042575	DNA polymerase complex	8	0	0.88	0.98616
GO:0009295	nucleoid	74	4	8.14	0.98627
GO:0005643	nuclear pore	30	2	3.3	0.99181
GO:0033176	proton-transporting V-type ATPase complex	28	1	3.08	0.9921
GO:0042646	plastid nucleoid	36	2	3.96	0.99331
GO:0043228	non-membrane-bounded organelle	2558	218	281.21	0.99345
GO:0043232	intracellular non-membrane-bounded organelle	2558	218	281.21	0.99345
GO:0015935	small ribosomal subunit	119	3	13.08	0.99488
GO:0030119	AP-type membrane coat adaptor complex	23	0	2.53	0.99488
GO:0030131	clathrin adaptor complex	22	0	2.42	0.99511
GO:0000229	cytoplasmic chromosome	21	1	2.31	0.99536
GO:0009508	plastid chromosome	21	1	2.31	0.99536
GO:0070069	cytochrome complex	52	0	5.72	0.99542
GO:0033179	proton-transporting V-type ATPase, V0 domain	15	0	1.65	0.99576
GO:0022627	cytosolic small ribosomal subunit	98	3	10.77	0.99578
GO:1902494	catalytic complex	704	60	77.39	0.99675
GO:0005750	mitochondrial respiratory chain complex III	36	0	3.96	0.99683
GO:0045275	respiratory chain complex III	36	0	3.96	0.99683
GO:0032993	protein-DNA complex	128	8	14.07	0.99729
GO:1990204	oxidoreductase complex	160	7	17.59	0.99736
GO:0070469	respiratory chain	175	6	19.24	0.99742
GO:0031519	PcG protein complex	11	0	1.21	0.9977
GO:0031966	mitochondrial membrane	381	26	41.88	0.99774
GO:0022625	cytosolic large ribosomal subunit	192	12	21.11	0.99879
GO:0030964	NADH dehydrogenase complex	69	2	7.59	0.99886
GO:0045271	respiratory chain complex I	69	2	7.59	0.99886
GO:0005747	mitochondrial respiratory chain complex I	67	2	7.37	0.9989
GO:0043226	organelle	17024	1858	1871.5	0.99905
GO:0005743	mitochondrial inner membrane	337	20	37.05	0.99911
GO:0043234	protein complex	2347	179	258.01	0.99917
GO:0030662	coated vesicle membrane	57	2	6.27	0.99918
GO:0000276	mitochondrial proton-transporting ATP synthase complex, coupling factor F(o)	6	0	0.66	0.99933
GO:0032991	macromolecular complex	3298	241	362.56	0.99946
GO:0044391	ribosomal subunit	358	15	39.36	0.99955
GO:0005740	mitochondrial envelope	408	27	44.85	0.99968
GO:0044445	cytosolic part	623	43	68.49	0.99981
GO:0022626	cytosolic ribosome	591	41	64.97	0.99982
GO:0044429	mitochondrial part	510	31	56.07	0.99985
GO:0044455	mitochondrial membrane part	192	6	21.11	0.99985
GO:0043229	intracellular organelle	16995	1853	1868.31	0.99986
GO:0005746	mitochondrial respiratory chain	125	2	13.74	0.99987
GO:0005665	DNA-directed RNA polymerase II, core complex	26	0	2.86	0.99992
GO:0009317	acetyl-CoA carboxylase complex	9	0	0.99	0.99996
GO:0030529	ribonucleoprotein complex	968	56	106.42	1
GO:0005840	ribosome	793	50	87.18	1
GO:0005575	cellular_component	20940	2302	2302	1
GO:0031978	plastid thylakoid lumen	83	10	9.12	1
GO:0031228	intrinsic component of Golgi membrane	23	4	2.53	1

## Sheet: mRNA GO MF
GO.ID	Term	Annotated	Significant	Expected	KS
GO:0005515	protein binding	6877	873	788.81	2e-21
GO:0004672	protein kinase activity	1988	293	228.03	4.7e-11
GO:0019199	transmembrane receptor protein kinase activity	201	18	23.06	2.1e-07
GO:0003700	sequence-specific DNA binding transcription factor activity	1369	233	157.03	2.3e-07
GO:0004252	serine-type endopeptidase activity	178	13	20.42	3.2e-07
GO:0043565	sequence-specific DNA binding	452	77	51.85	4.1e-07
GO:0004674	protein serine/threonine kinase activity	1319	213	151.29	4.6e-06
GO:0016711	flavonoid 3'-monooxygenase activity	78	6	8.95	6.9e-06
GO:0020037	heme binding	457	48	52.42	3.4e-05
GO:0033793	aureusidin synthase activity	10	1	1.15	4.3e-05
GO:0036202	ent-cassa-12,15-diene 11-hydroxylase activity	32	3	3.67	7.4e-05
GO:0052582	(+)-menthofuran synthase activity	27	3	3.1	9.2e-05
GO:0010327	acetyl CoA:(Z)-3-hexen-1-ol acetyltransferase activity	14	0	1.61	0.00011
GO:0050378	UDP-glucuronate 4-epimerase activity	9	5	1.03	0.00013
GO:0019825	oxygen binding	173	8	19.84	0.00019
GO:0047760	butyrate-CoA ligase activity	29	6	3.33	0.00021
GO:0004871	signal transducer activity	848	114	97.27	0.00025
GO:0030761	8-hydroxyquercitin 8-O-methyltransferase activity	43	1	4.93	0.00034
GO:0047203	13-hydroxylupinine O-tigloyltransferase activity	15	0	1.72	0.00038
GO:0048038	quinone binding	55	6	6.31	0.00042
GO:0016405	CoA-ligase activity	59	18	6.77	0.00047
GO:0003987	acetate-CoA ligase activity	30	6	3.44	0.00049
GO:0030746	isoflavone 4'-O-methyltransferase activity	44	1	5.05	0.00066
GO:0016208	AMP binding	27	6	3.1	0.00079
GO:0016168	chlorophyll binding	102	7	11.7	0.00085
GO:0046912	transferase activity, transferring acyl groups, acyl groups converted into alkyl on transfer	29	8	3.33	0.00087
GO:0051213	dioxygenase activity	267	34	30.63	0.00101
GO:0016878	acid-thiol ligase activity	62	18	7.11	0.00112
GO:0004970	ionotropic glutamate receptor activity	28	3	3.21	0.00127
GO:0005234	extracellular-glutamate-gated ion channel activity	28	3	3.21	0.00127
GO:0018858	benzoate-CoA ligase activity	28	6	3.21	0.00171
GO:0004806	triglyceride lipase activity	50	7	5.74	0.00173
GO:0042803	protein homodimerization activity	512	58	58.73	0.0018
GO:0030766	11-O-demethyl-17-O-deacetylvindoline O-methyltransferase activity	46	1	5.28	0.00184
GO:0016166	phytoene dehydrogenase activity	12	2	1.38	0.00196
GO:0008970	phosphatidylcholine 1-acylhydrolase activity	31	4	3.56	0.00202
GO:0047714	galactolipase activity	37	4	4.24	0.00232
GO:0009055	electron carrier activity	557	51	63.89	0.00234
GO:0030267	glyoxylate reductase (NADP) activity	19	2	2.18	0.00253
GO:0071992	phytochelatin transmembrane transporter activity	33	4	3.79	0.00255
GO:0045548	phenylalanine ammonia-lyase activity	7	5	0.8	0.00269
GO:0004872	receptor activity	571	72	65.5	0.00281
GO:0016791	phosphatase activity	435	69	49.9	0.00298
GO:0015075	ion transmembrane transporter activity	1338	138	153.47	0.00311
GO:0050422	strictosidine beta-glucosidase activity	8	0	0.92	0.0035
GO:0052726	inositol-1,3,4-trisphosphate 5-kinase activity	8	5	0.92	0.00354
GO:0008891	glycolate oxidase activity	6	3	0.69	0.00354
GO:0033799	myricetin 3'-O-methyltransferase activity	62	1	7.11	0.00363
GO:0031625	ubiquitin protein ligase binding	220	32	25.23	0.00369
GO:0033800	isoflavone 7-O-methyltransferase activity	36	1	4.13	0.0038
GO:0001653	peptide receptor activity	67	9	7.69	0.0039
GO:0070330	aromatase activity	26	1	2.98	0.00402
GO:0047372	acylglycerol lipase activity	20	0	2.29	0.00405
GO:0016630	protochlorophyllide reductase activity	14	1	1.61	0.00437
GO:0044212	transcription regulatory region DNA binding	158	29	18.12	0.00445
GO:0019899	enzyme binding	664	85	76.16	0.00447
GO:0035250	UDP-galactosyltransferase activity	28	11	3.21	0.00458
GO:0042409	caffeoyl-CoA O-methyltransferase activity	11	4	1.26	0.00485
GO:0005506	iron ion binding	531	54	60.91	0.00496
GO:0043621	protein self-association	156	24	17.89	0.00497
GO:0045544	gibberellin 20-oxidase activity	12	0	1.38	0.00525
GO:0018024	histone-lysine N-methyltransferase activity	118	10	13.53	0.00551
GO:0052689	carboxylic ester hydrolase activity	274	33	31.43	0.00584
GO:0004867	serine-type endopeptidase inhibitor activity	19	3	2.18	0.00589
GO:0045549	9-cis-epoxycarotenoid dioxygenase activity	11	1	1.26	0.00594
GO:0097007	4,8,12-trimethyltrideca-1,3,7,11-tetraene synthase activity	43	5	4.93	0.00626
GO:0097008	(3E)-4,8-dimethyl-1,3,7-nonatriene synthase activity	43	5	4.93	0.00626
GO:0043167	ion binding	6887	885	789.96	0.00672
GO:0015446	arsenite-transmembrane transporting ATPase activity	35	4	4.01	0.00703
GO:0009671	nitrate:proton symporter activity	8	2	0.92	0.00717
GO:0008757	S-adenosylmethionine-dependent methyltransferase activity	310	29	35.56	0.00723
GO:0016638	oxidoreductase activity, acting on the CH-NH2 group of donors	100	16	11.47	0.00736
GO:0004866	endopeptidase inhibitor activity	51	8	5.85	0.00745
GO:0008395	steroid hydroxylase activity	58	4	6.65	0.00746
GO:0031418	L-ascorbic acid binding	35	4	4.01	0.00751
GO:0052725	inositol-1,3,4-trisphosphate 6-kinase activity	10	6	1.15	0.0076
GO:0000234	phosphoethanolamine N-methyltransferase activity	6	1	0.69	0.00788
GO:0003690	double-stranded DNA binding	155	14	17.78	0.00813
GO:0043425	bHLH transcription factor binding	16	8	1.84	0.00823
GO:0003899	DNA-directed RNA polymerase activity	111	4	12.73	0.00864
GO:0016682	oxidoreductase activity, acting on diphenols and related substances as donors, oxygen as acceptor	78	9	8.95	0.00865
GO:0034593	phosphatidylinositol bisphosphate phosphatase activity	28	5	3.21	0.00921
GO:0042802	identical protein binding	1031	128	118.26	0.00924
GO:0034008	R-linalool synthase activity	8	2	0.92	0.00926
GO:0004620	phospholipase activity	137	18	15.71	0.00934
GO:0030246	carbohydrate binding	266	46	30.51	0.0095
GO:0016746	transferase activity, transferring acyl groups	588	77	67.45	0.00983
GO:0016709	oxidoreductase activity, acting on paired donors, with incorporation or reduction of molecular oxygen, NAD(P)H as one donor, and incorporation of one atom of oxygen	359	33	41.18	0.00989
GO:0071771	aldehyde decarbonylase activity	13	4	1.49	0.01005
GO:0018812	3-hydroxyacyl-CoA dehydratase activity	17	1	1.95	0.01028
GO:0008692	3-hydroxybutyryl-CoA epimerase activity	17	1	1.95	0.01028
GO:0016856	racemase and epimerase activity, acting on hydroxy acids and derivatives	17	1	1.95	0.01028
GO:0004165	dodecenoyl-CoA delta-isomerase activity	17	1	1.95	0.01028
GO:0005516	calmodulin binding	397	57	45.54	0.01043
GO:0030599	pectinesterase activity	69	11	7.91	0.01052
GO:0008308	voltage-gated anion channel activity	28	5	3.21	0.01087
GO:0032934	sterol binding	8	3	0.92	0.01105
GO:0004097	catechol oxidase activity	7	1	0.8	0.01124
GO:0022804	active transmembrane transporter activity	914	94	104.84	0.0116
GO:0019113	limonene monooxygenase activity	38	9	4.36	0.01205
GO:0038023	signaling receptor activity	537	63	61.6	0.01207
GO:0004398	histidine decarboxylase activity	9	4	1.03	0.01214
GO:0016641	oxidoreductase activity, acting on the CH-NH2 group of donors, oxygen as acceptor	81	16	9.29	0.01267
GO:0051765	inositol tetrakisphosphate kinase activity	8	5	0.92	0.01292
GO:0070001	aspartic-type peptidase activity	102	17	11.7	0.01308
GO:0047995	hydroxyphenylpyruvate reductase activity	14	2	1.61	0.01328
GO:0035639	purine ribonucleoside triphosphate binding	2592	314	297.31	0.01359
GO:0046933	proton-transporting ATP synthase activity, rotational mechanism	90	4	10.32	0.01407
GO:0008762	UDP-N-acetylmuramate dehydrogenase activity	59	8	6.77	0.01423
GO:0008509	anion transmembrane transporter activity	585	78	67.1	0.01458
GO:0015103	inorganic anion transmembrane transporter activity	243	40	27.87	0.01475
GO:0016207	4-coumarate-CoA ligase activity	14	7	1.61	0.01493
GO:0000976	transcription regulatory region sequence-specific DNA binding	30	8	3.44	0.01496
GO:0008175	tRNA methyltransferase activity	8	1	0.92	0.0151
GO:0016706	oxidoreductase activity, acting on paired donors, with incorporation or reduction of molecular oxygen, 2-oxoglutarate as one donor, and incorporation of one atom each of oxygen into both donors	190	25	21.79	0.01551
GO:0008171	O-methyltransferase activity	95	6	10.9	0.01579
GO:0009011	starch synthase activity	6	2	0.69	0.01589
GO:0015145	monosaccharide transmembrane transporter activity	43	6	4.93	0.01597
GO:0004439	phosphatidylinositol-4,5-bisphosphate 5-phosphatase activity	21	3	2.41	0.0163
GO:0004857	enzyme inhibitor activity	184	30	21.11	0.01651
GO:0005509	calcium ion binding	287	54	32.92	0.01686
GO:0004190	aspartic-type endopeptidase activity	90	15	10.32	0.01708
GO:0050662	coenzyme binding	508	68	58.27	0.01721
GO:0004616	phosphogluconate dehydrogenase (decarboxylating) activity	10	0	1.15	0.01748
GO:0003878	ATP citrate synthase activity	11	4	1.26	0.01755
GO:0016854	racemase and epimerase activity	70	12	8.03	0.01771
GO:0004383	guanylate cyclase activity	59	5	6.77	0.01783
GO:0004721	phosphoprotein phosphatase activity	255	38	29.25	0.01876
GO:0046715	borate transmembrane transporter activity	24	5	2.75	0.01915
GO:0008144	drug binding	25	3	2.87	0.01939
GO:1901476	carbohydrate transporter activity	164	16	18.81	0.0197
GO:0015144	carbohydrate transmembrane transporter activity	164	16	18.81	0.0197
GO:0008756	o-succinylbenzoate-CoA ligase activity	13	5	1.49	0.02018
GO:0009044	xylan 1,4-beta-xylosidase activity	26	6	2.98	0.02036
GO:0097599	xylanase activity	26	6	2.98	0.02036
GO:0046556	alpha-L-arabinofuranosidase activity	26	6	2.98	0.02036
GO:0050734	hydroxycinnamoyltransferase activity	68	4	7.8	0.02089
GO:0016747	transferase activity, transferring acyl groups other than amino-acyl groups	487	52	55.86	0.02102
GO:0044769	ATPase activity, coupled to transmembrane movement of ions, rotational mechanism	104	4	11.93	0.02191
GO:0045431	flavonol synthase activity	15	3	1.72	0.02224
GO:0016508	long-chain-enoyl-CoA hydratase activity	16	1	1.84	0.02225
GO:0016298	lipase activity	222	35	25.46	0.02246
GO:0046577	long-chain-alcohol oxidase activity	6	2	0.69	0.02247
GO:0005527	macrolide binding	22	3	2.52	0.02257
GO:0005528	FK506 binding	22	3	2.52	0.02257
GO:0043178	alcohol binding	34	7	3.9	0.02294
GO:0016859	cis-trans isomerase activity	120	9	13.76	0.02313
GO:0018674	(S)-limonene 3-monooxygenase activity	35	8	4.01	0.02362
GO:0043023	ribosomal large subunit binding	7	0	0.8	0.02407
GO:0015115	silicate transmembrane transporter activity	11	2	1.26	0.0242
GO:0080138	borate uptake transmembrane transporter activity	11	2	1.26	0.0242
GO:0015925	galactosidase activity	54	6	6.19	0.0246
GO:0004089	carbonate dehydratase activity	32	5	3.67	0.02622
GO:0005524	ATP binding	2309	291	264.85	0.02665
GO:0031406	carboxylic acid binding	183	29	20.99	0.02688
GO:0043177	organic acid binding	183	29	20.99	0.02688
GO:0016788	hydrolase activity, acting on ester bonds	1313	167	150.6	0.02694
GO:0015083	aluminum ion transmembrane transporter activity	7	1	0.8	0.02717
GO:0008270	zinc ion binding	1109	157	127.21	0.02767
GO:0009905	ent-copalyl diphosphate synthase activity	6	0	0.69	0.028
GO:0016621	cinnamoyl-CoA reductase activity	68	3	7.8	0.02811
GO:0016410	N-acyltransferase activity	236	33	27.07	0.02852
GO:0004842	ubiquitin-protein transferase activity	489	78	56.09	0.02883
GO:0008172	S-methyltransferase activity	8	2	0.92	0.02913
GO:0016872	intramolecular lyase activity	14	1	1.61	0.02935
GO:0034595	phosphatidylinositol phosphate 5-phosphatase activity	33	5	3.79	0.02968
GO:0050366	tyramine N-feruloyltransferase activity	7	4	0.8	0.02996
GO:0005496	steroid binding	57	9	6.54	0.03003
GO:0016752	sinapoyltransferase activity	18	0	2.06	0.03021
GO:0047652	allantoate deiminase activity	6	0	0.69	0.03077
GO:0051119	sugar transmembrane transporter activity	138	13	15.83	0.03083
GO:0009815	1-aminocyclopropane-1-carboxylate oxidase activity	35	8	4.01	0.03097
GO:0005507	copper ion binding	452	45	51.85	0.03128
GO:0016614	oxidoreductase activity, acting on CH-OH group of donors	416	48	47.72	0.03176
GO:0015085	calcium ion transmembrane transporter activity	108	13	12.39	0.03247
GO:0033858	N-acetylgalactosamine kinase activity	6	0	0.69	0.03306
GO:0016462	pyrophosphatase activity	1440	130	165.17	0.03308
GO:0043169	cation binding	3815	499	437.59	0.03314
GO:0016818	hydrolase activity, acting on acid anhydrides, in phosphorus-containing anhydrides	1454	133	166.78	0.03332
GO:0061134	peptidase regulator activity	68	12	7.8	0.03369
GO:0030414	peptidase inhibitor activity	68	12	7.8	0.03369
GO:0004520	endodeoxyribonuclease activity	14	0	1.61	0.0338
GO:0004888	transmembrane signaling receptor activity	312	31	35.79	0.03382
GO:0030504	inorganic diphosphate transmembrane transporter activity	6	2	0.69	0.03399
GO:0016161	beta-amylase activity	65	10	7.46	0.03441
GO:0016684	oxidoreductase activity, acting on peroxide as acceptor	183	20	20.99	0.03464
GO:0042282	hydroxymethylglutaryl-CoA reductase activity	7	2	0.8	0.0348
GO:0004335	galactokinase activity	14	1	1.61	0.035
GO:0016887	ATPase activity	948	81	108.74	0.03537
GO:0017118	lipoyltransferase activity	6	0	0.69	0.03573
GO:0019779	Atg8 activating enzyme activity	7	0	0.8	0.03576
GO:0015020	glucuronosyltransferase activity	40	9	4.59	0.03585
GO:0003854	3-beta-hydroxy-delta5-steroid dehydrogenase activity	11	2	1.26	0.03631
GO:0052580	(+)-pulegone reductase, (-)-menthone as substrate, activity	19	4	2.18	0.03703
GO:0052579	(+)-pulegone reductase, (+)-isomenthone as substrate, activity	19	4	2.18	0.03703
GO:1901682	sulfur compound transmembrane transporter activity	51	12	5.85	0.03703
GO:0004774	succinate-CoA ligase activity	12	4	1.38	0.03768
GO:0046872	metal ion binding	3715	484	426.12	0.03793
GO:0018675	(S)-limonene 6-monooxygenase activity	32	8	3.67	0.0381
GO:0047274	galactinol-sucrose galactosyltransferase activity	14	6	1.61	0.03828
GO:0032440	2-alkenal reductase [NAD(P)] activity	190	27	21.79	0.0383
GO:0004565	beta-galactosidase activity	51	6	5.85	0.03855
GO:0016849	phosphorus-oxygen lyase activity	104	8	11.93	0.03898
GO:0003843	1,3-beta-D-glucan synthase activity	17	2	1.95	0.03901
GO:0015563	uptake transmembrane transporter activity	14	2	1.61	0.03939
GO:0015168	glycerol transmembrane transporter activity	14	2	1.61	0.03939
GO:0005355	glucose transmembrane transporter activity	9	2	1.03	0.03957
GO:0003857	3-hydroxyacyl-CoA dehydrogenase activity	17	1	1.95	0.03968
GO:0016817	hydrolase activity, acting on acid anhydrides	1479	134	169.64	0.03998
GO:0070402	NADPH binding	38	7	4.36	0.04003
GO:0042800	histone methyltransferase activity (H3-K4 specific)	69	3	7.91	0.0401
GO:0003678	DNA helicase activity	61	5	7	0.04053
GO:0003978	UDP-glucose 4-epimerase activity	6	2	0.69	0.04086
GO:0033218	amide binding	132	18	15.14	0.04103
GO:0051920	peroxiredoxin activity	8	1	0.92	0.0415
GO:0000822	inositol hexakisphosphate binding	12	1	1.38	0.0416
GO:0046608	carotenoid isomerase activity	55	3	6.31	0.04189
GO:0008081	phosphoric diester hydrolase activity	67	15	7.69	0.04199
GO:0003913	DNA photolyase activity	6	0	0.69	0.04205
GO:0005275	amine transmembrane transporter activity	23	1	2.64	0.04375
GO:0090448	glucosinolate:proton symporter activity	19	4	2.18	0.0439
GO:0030983	mismatched DNA binding	18	2	2.06	0.04404
GO:0016813	hydrolase activity, acting on carbon-nitrogen (but not peptide) bonds, in linear amidines	11	0	1.26	0.04456
GO:0019829	cation-transporting ATPase activity	232	21	26.61	0.04474
GO:0004300	enoyl-CoA hydratase activity	22	1	2.52	0.04518
GO:0042623	ATPase activity, coupled	717	60	82.24	0.0456
GO:0008324	cation transmembrane transporter activity	886	83	101.63	0.04646
GO:0016616	oxidoreductase activity, acting on the CH-OH group of donors, NAD or NADP as acceptor	387	42	44.39	0.04681
GO:0009975	cyclase activity	97	12	11.13	0.04689
GO:0002094	polyprenyltransferase activity	7	0	0.8	0.04689
GO:0016787	hydrolase activity	4514	476	517.77	0.04779
GO:0004869	cysteine-type endopeptidase inhibitor activity	23	3	2.64	0.0479
GO:0050253	retinyl-palmitate esterase activity	9	3	1.03	0.04823
GO:0003918	DNA topoisomerase type II (ATP-hydrolyzing) activity	9	0	1.03	0.04906
GO:0061505	DNA topoisomerase II activity	9	0	1.03	0.04906
GO:0015296	anion:cation symporter activity	37	8	4.24	0.05032
GO:0046975	histone methyltransferase activity (H3-K36 specific)	59	3	6.77	0.05058
GO:0072341	modified amino acid binding	68	12	7.8	0.05069
GO:0015291	secondary active transmembrane transporter activity	444	57	50.93	0.05074
GO:0015154	disaccharide transmembrane transporter activity	46	3	5.28	0.05134
GO:0016740	transferase activity	5817	787	667.22	0.05172
GO:0016758	transferase activity, transferring hexosyl groups	627	108	71.92	0.05187
GO:0045156	electron transporter, transferring electrons within the cyclic electron transport pathway of photosynthesis activity	29	2	3.33	0.05244
GO:0004476	mannose-6-phosphate isomerase activity	6	3	0.69	0.05259
GO:0000030	mannosyltransferase activity	24	5	2.75	0.05271
GO:0032451	demethylase activity	26	3	2.98	0.053
GO:0004802	transketolase activity	7	0	0.8	0.05386
GO:0017111	nucleoside-triphosphatase activity	1374	120	157.6	0.05411
GO:0015105	arsenite transmembrane transporter activity	48	6	5.51	0.0545
GO:0004034	aldose 1-epimerase activity	14	2	1.61	0.05492
GO:0042625	ATPase activity, coupled to transmembrane movement of ions	277	29	31.77	0.05497
GO:0046982	protein heterodimerization activity	290	37	33.26	0.05511
GO:0019210	kinase inhibitor activity	12	3	1.38	0.05518
GO:0042277	peptide binding	127	18	14.57	0.05554
GO:0033293	monocarboxylic acid binding	38	6	4.36	0.05578
GO:0031490	chromatin DNA binding	7	0	0.8	0.05583
GO:0048029	monosaccharide binding	54	6	6.19	0.05672
GO:0052597	diamine oxidase activity	10	1	1.15	0.05682
GO:0015662	ATPase activity, coupled to transmembrane movement of ions, phosphorylative mechanism	103	15	11.81	0.05723
GO:0008515	sucrose transmembrane transporter activity	45	3	5.16	0.05739
GO:0004601	peroxidase activity	177	20	20.3	0.05933
GO:0080079	cellobiose glucosidase activity	20	0	2.29	0.05968
GO:0004467	long-chain fatty acid-CoA ligase activity	15	4	1.72	0.05978
GO:0003824	catalytic activity	13497	1584	1548.14	0.06053
GO:0016744	transferase activity, transferring aldehyde or ketonic groups	22	1	2.52	0.06067
GO:0016491	oxidoreductase activity	2866	287	328.74	0.06087
GO:0005388	calcium-transporting ATPase activity	61	8	7	0.06133
GO:0004499	N,N-dimethylaniline monooxygenase activity	21	3	2.41	0.06155
GO:0003697	single-stranded DNA binding	116	6	13.31	0.06156
GO:0033843	xyloglucan 6-xylosyltransferase activity	6	3	0.69	0.06257
GO:0004536	deoxyribonuclease activity	16	0	1.84	0.06264
GO:0016757	transferase activity, transferring glycosyl groups	766	125	87.86	0.06272
GO:0016760	cellulose synthase (UDP-forming) activity	36	7	4.13	0.06292
GO:0016597	amino acid binding	107	19	12.27	0.06438
GO:0010011	auxin binding	24	2	2.75	0.06443
GO:0015108	chloride transmembrane transporter activity	13	3	1.49	0.06447
GO:0003896	DNA primase activity	6	0	0.69	0.06488
GO:0047262	polygalacturonate 4-alpha-galacturonosyltransferase activity	32	9	3.67	0.06489
GO:0060090	binding, bridging	10	0	1.15	0.06491
GO:1901681	sulfur compound binding	97	14	11.13	0.06546
GO:0008883	glutamyl-tRNA reductase activity	7	1	0.8	0.0655
GO:0050525	cutinase activity	9	0	1.03	0.06627
GO:0016903	oxidoreductase activity, acting on the aldehyde or oxo group of donors	221	13	25.35	0.06722
GO:0000285	1-phosphatidylinositol-3-phosphate 5-kinase activity	15	2	1.72	0.06752
GO:0004048	anthranilate phosphoribosyltransferase activity	15	5	1.72	0.06755
GO:0047216	inositol 3-alpha-galactosyltransferase activity	7	3	0.8	0.06805
GO:0004713	protein tyrosine kinase activity	150	28	17.21	0.0685
GO:0031517	red light photoreceptor activity	7	0	0.8	0.06915
GO:0052634	C-19 gibberellin 2-beta-dioxygenase activity	12	4	1.38	0.06984
GO:0052635	C-20 gibberellin 2-beta-dioxygenase activity	12	4	1.38	0.06984
GO:0030275	LRR domain binding	15	0	1.72	0.07045
GO:0016618	hydroxypyruvate reductase activity	20	3	2.29	0.07104
GO:0008378	galactosyltransferase activity	60	20	6.88	0.07129
GO:0043295	glutathione binding	64	12	7.34	0.07177
GO:1900750	oligopeptide binding	64	12	7.34	0.07177
GO:0008514	organic anion transmembrane transporter activity	325	38	37.28	0.07216
GO:0032452	histone demethylase activity	14	2	1.61	0.07312
GO:0019001	guanyl nucleotide binding	295	24	33.84	0.07392
GO:0042054	histone methyltransferase activity	141	12	16.17	0.07474
GO:0042562	hormone binding	41	5	4.7	0.07552
GO:0008066	glutamate receptor activity	34	4	3.9	0.07626
GO:0004321	fatty-acyl-CoA synthase activity	11	5	1.26	0.07627
GO:0004014	adenosylmethionine decarboxylase activity	7	3	0.8	0.0764
GO:0015203	polyamine transmembrane transporter activity	19	1	2.18	0.07832
GO:0005262	calcium channel activity	39	5	4.47	0.08029
GO:0004775	succinate-CoA ligase (ADP-forming) activity	11	4	1.26	0.08129
GO:0008517	folic acid transporter activity	6	0	0.69	0.08159
GO:0042910	xenobiotic transporter activity	59	2	6.77	0.0816
GO:0008559	xenobiotic-transporting ATPase activity	59	2	6.77	0.0816
GO:0032561	guanyl ribonucleotide binding	292	23	33.49	0.0819
GO:0050660	flavin adenine dinucleotide binding	156	22	17.89	0.08277
GO:0015217	ADP transmembrane transporter activity	30	4	3.44	0.08327
GO:0031957	very long-chain fatty acid-CoA ligase activity	7	2	0.8	0.08336
GO:0009378	four-way junction helicase activity	8	2	0.92	0.08356
GO:0043138	3'-5' DNA helicase activity	8	2	0.92	0.08356
GO:0015645	fatty acid ligase activity	20	4	2.29	0.08365
GO:0050247	raucaffricine beta-glucosidase activity	10	0	1.15	0.08399
GO:0050506	vomilenine glucosyltransferase activity	10	0	1.15	0.08399
GO:0035173	histone kinase activity	29	8	3.33	0.08454
GO:0035174	histone serine kinase activity	29	8	3.33	0.08454
GO:0015149	hexose transmembrane transporter activity	16	3	1.84	0.08545
GO:0003729	mRNA binding	123	11	14.11	0.08549
GO:0044822	poly(A) RNA binding	123	11	14.11	0.08549
GO:0080102	3-methylthiopropyl glucosinolate S-oxygenase activity	8	0	0.92	0.08716
GO:0080103	4-methylthiopropyl glucosinolate S-oxygenase activity	8	0	0.92	0.08716
GO:0080104	5-methylthiopropyl glucosinolate S-oxygenase activity	8	0	0.92	0.08716
GO:0080105	6-methylthiopropyl glucosinolate S-oxygenase activity	8	0	0.92	0.08716
GO:0080106	7-methylthiopropyl glucosinolate S-oxygenase activity	8	0	0.92	0.08716
GO:0080107	8-methylthiopropyl glucosinolate S-oxygenase activity	8	0	0.92	0.08716
GO:0004326	tetrahydrofolylpolyglutamate synthase activity	7	2	0.8	0.08763
GO:0030291	protein serine/threonine kinase inhibitor activity	11	2	1.26	0.08813
GO:0004860	protein kinase inhibitor activity	11	2	1.26	0.08813
GO:0042887	amide transmembrane transporter activity	74	6	8.49	0.0885
GO:0015293	symporter activity	175	24	20.07	0.08899
GO:0042626	ATPase activity, coupled to transmembrane movement of substances	440	40	50.47	0.08964
GO:0043492	ATPase activity, coupled to movement of substances	440	40	50.47	0.08964
GO:0000987	core promoter proximal region sequence-specific DNA binding	13	4	1.49	0.09058
GO:0001159	core promoter proximal region DNA binding	13	4	1.49	0.09058
GO:0005525	GTP binding	289	23	33.15	0.09063
GO:0008142	oxysterol binding	6	2	0.69	0.09067
GO:0042578	phosphoric ester hydrolase activity	501	83	57.47	0.09188
GO:0050661	NADP binding	109	17	12.5	0.09193
GO:0010484	H3 histone acetyltransferase activity	12	3	1.38	0.09297
GO:0004559	alpha-mannosidase activity	13	2	1.49	0.09362
GO:0010297	heteropolysaccharide binding	7	0	0.8	0.09385
GO:0016707	gibberellin 3-beta-dioxygenase activity	12	2	1.38	0.09386
GO:0015924	mannosyl-oligosaccharide mannosidase activity	6	1	0.69	0.09508
GO:0004571	mannosyl-oligosaccharide 1,2-alpha-mannosidase activity	6	1	0.69	0.09508
GO:0046873	metal ion transmembrane transporter activity	378	37	43.36	0.0962
GO:0008878	glucose-1-phosphate adenylyltransferase activity	12	0	1.38	0.0964
GO:0030247	polysaccharide binding	47	7	5.39	0.09668
GO:0001871	pattern binding	47	7	5.39	0.09668
GO:0072510	trivalent inorganic cation transmembrane transporter activity	11	1	1.26	0.09695
GO:0046992	oxidoreductase activity, acting on X-H and Y-H to form an X-Y bond	14	2	1.61	0.09751
GO:0046993	oxidoreductase activity, acting on X-H and Y-H to form an X-Y bond, with oxygen as acceptor	14	2	1.61	0.09751
GO:0003979	UDP-glucose 6-dehydrogenase activity	10	0	1.15	0.09825
GO:0031624	ubiquitin conjugating enzyme binding	16	1	1.84	0.09827
GO:0044390	small protein conjugating enzyme binding	16	1	1.84	0.09827
GO:0016863	intramolecular oxidoreductase activity, transposing C=C bonds	24	2	2.75	0.09829
GO:0047701	beta-L-arabinosidase activity	19	0	2.18	0.09839
GO:0004338	glucan exo-1,3-beta-glucosidase activity	19	0	2.18	0.09839
GO:0008289	lipid binding	352	41	40.38	0.0988
GO:0003725	double-stranded RNA binding	29	2	3.33	0.09952
GO:0004016	adenylate cyclase activity	18	3	2.06	0.09987
GO:0005452	inorganic anion exchanger activity	10	3	1.15	0.1009
GO:0080139	borate efflux transmembrane transporter activity	10	3	1.15	0.1009
GO:0036203	taxoid 14-beta-hydroxylase activity	15	0	1.72	0.10153
GO:0019842	vitamin binding	55	4	6.31	0.10173
GO:0033764	steroid dehydrogenase activity, acting on the CH-OH group of donors, NAD or NADP as acceptor	31	3	3.56	0.10209
GO:0019139	cytokinin dehydrogenase activity	14	3	1.61	0.10281
GO:0016886	ligase activity, forming phosphoric ester bonds	6	0	0.69	0.10286
GO:0003680	AT DNA binding	16	2	1.84	0.10296
GO:0050551	myrcene synthase activity	24	5	2.75	0.10311
GO:0016702	oxidoreductase activity, acting on single donors with incorporation of molecular oxygen, incorporation of two atoms of oxygen	107	14	12.27	0.10475
GO:0003993	acid phosphatase activity	67	8	7.69	0.10499
GO:0008374	O-acyltransferase activity	171	11	19.61	0.10523
GO:0052624	2-phytyl-1,4-naphthoquinone methyltransferase activity	10	1	1.15	0.10529
GO:0080150	S-adenosyl-L-methionine:benzoic acid carboxyl methyl transferase activity	10	1	1.15	0.10529
GO:0004805	trehalose-phosphatase activity	25	5	2.87	0.10671
GO:0030527	structural constituent of chromatin	9	1	1.03	0.10712
GO:0016209	antioxidant activity	218	25	25.01	0.10766
GO:0015157	oligosaccharide transmembrane transporter activity	51	3	5.85	0.1079
GO:0048037	cofactor binding	716	101	82.13	0.10812
GO:0010181	FMN binding	67	10	7.69	0.10858
GO:0004864	protein phosphatase inhibitor activity	11	3	1.26	0.10931
GO:0019212	phosphatase inhibitor activity	11	3	1.26	0.10931
GO:0019200	carbohydrate kinase activity	60	5	6.88	0.10948
GO:0050373	UDP-arabinose 4-epimerase activity	7	2	0.8	0.10991
GO:0035514	DNA demethylase activity	9	1	1.03	0.11012
GO:0015116	sulfate transmembrane transporter activity	28	8	3.21	0.11049
GO:0015166	polyol transmembrane transporter activity	35	4	4.01	0.11221
GO:0045543	gibberellin 2-beta-dioxygenase activity	17	5	1.95	0.11251
GO:0050737	O-hydroxycinnamoyltransferase activity	17	2	1.95	0.11259
GO:0070011	peptidase activity, acting on L-amino acid peptides	742	62	85.11	0.11466
GO:0015245	fatty acid transporter activity	21	3	2.41	0.11619
GO:0080176	xyloglucan 1,6-alpha-xylosidase activity	12	3	1.38	0.11665
GO:0043522	leucine zipper domain binding	13	0	1.49	0.1173
GO:0004003	ATP-dependent DNA helicase activity	36	1	4.13	0.11864
GO:0004420	hydroxymethylglutaryl-CoA reductase (NADPH) activity	8	2	0.92	0.119
GO:0004656	procollagen-proline 4-dioxygenase activity	11	0	1.26	0.11918
GO:0031543	peptidyl-proline dioxygenase activity	11	0	1.26	0.11918
GO:0031545	peptidyl-proline 4-dioxygenase activity	11	0	1.26	0.11918
GO:0019798	procollagen-proline dioxygenase activity	11	0	1.26	0.11918
GO:0005347	ATP transmembrane transporter activity	37	4	4.24	0.11989
GO:0015204	urea transmembrane transporter activity	33	2	3.79	0.12029
GO:0052744	phosphatidylinositol monophosphate phosphatase activity	6	1	0.69	0.12125
GO:0034009	isoprene synthase activity	6	1	0.69	0.12202
GO:0046961	proton-transporting ATPase activity, rotational mechanism	75	3	8.6	0.12288
GO:0022803	passive transmembrane transporter activity	219	24	25.12	0.12329
GO:0015267	channel activity	219	24	25.12	0.12329
GO:0019902	phosphatase binding	52	6	5.96	0.1235
GO:0019903	protein phosphatase binding	52	6	5.96	0.1235
GO:0035252	UDP-xylosyltransferase activity	21	4	2.41	0.12361
GO:0003682	chromatin binding	230	30	26.38	0.12416
GO:0008169	C-methyltransferase activity	15	3	1.72	0.12644
GO:0016812	hydrolase activity, acting on carbon-nitrogen (but not peptide) bonds, in cyclic amides	7	0	0.8	0.12748
GO:0008276	protein methyltransferase activity	151	14	17.32	0.12764
GO:0070566	adenylyltransferase activity	29	3	3.33	0.12793
GO:0004222	metalloendopeptidase activity	62	5	7.11	0.12861
GO:0004965	G-protein coupled GABA receptor activity	9	1	1.03	0.12908
GO:0016917	GABA receptor activity	9	1	1.03	0.12908
GO:0047434	indolepyruvate decarboxylase activity	11	3	1.26	0.12963
GO:0016301	kinase activity	2559	376	293.52	0.12989
GO:1901981	phosphatidylinositol phosphate binding	46	8	5.28	0.13024
GO:0004315	3-oxoacyl-[acyl-carrier-protein] synthase activity	20	1	2.29	0.13078
GO:0008092	cytoskeletal protein binding	298	25	34.18	0.13083
GO:0008195	phosphatidate phosphatase activity	30	4	3.44	0.13149
GO:0070548	L-glutamine aminotransferase activity	8	1	0.92	0.1317
GO:0022838	substrate-specific channel activity	215	24	24.66	0.1321
GO:0034003	vetispiradiene synthase activity	23	7	2.64	0.13296
GO:0010314	phosphatidylinositol-5-phosphate binding	24	3	2.75	0.13312
GO:0033760	2'-deoxymugineic-acid 2'-dioxygenase activity	6	2	0.69	0.13325
GO:0016620	oxidoreductase activity, acting on the aldehyde or oxo group of donors, NAD or NADP as acceptor	145	10	16.63	0.13383
GO:0004519	endonuclease activity	253	16	29.02	0.13396
GO:0072328	alkene binding	13	3	1.49	0.13414
GO:0051740	ethylene binding	13	3	1.49	0.13414
GO:0005199	structural constituent of cell wall	38	6	4.36	0.13528
GO:0016829	lyase activity	769	103	88.21	0.13617
GO:0005351	sugar:proton symporter activity	98	11	11.24	0.13717
GO:0005402	cation:sugar symporter activity	98	11	11.24	0.13717
GO:0015926	glucosidase activity	108	15	12.39	0.13734
GO:0016165	linoleate 13S-lipoxygenase activity	28	4	3.21	0.13746
GO:0015200	methylammonium transmembrane transporter activity	11	0	1.26	0.13755
GO:0004722	protein serine/threonine phosphatase activity	166	24	19.04	0.13776
GO:0015081	sodium ion transmembrane transporter activity	46	4	5.28	0.13778
GO:0052716	hydroquinone:oxygen oxidoreductase activity	29	0	3.33	0.13924
GO:0042879	aldonate transmembrane transporter activity	7	0	0.8	0.14093
GO:0071917	triose-phosphate transmembrane transporter activity	7	0	0.8	0.14093
GO:0015120	phosphoglycerate transmembrane transporter activity	7	0	0.8	0.14093
GO:0050162	oxalate oxidase activity	30	1	3.44	0.1411
GO:0072509	divalent inorganic cation transmembrane transporter activity	204	21	23.4	0.14256
GO:0043813	phosphatidylinositol-3,5-bisphosphate 5-phosphatase activity	13	2	1.49	0.14462
GO:0016759	cellulose synthase activity	50	9	5.74	0.14473
GO:0016671	oxidoreductase activity, acting on a sulfur group of donors, disulfide as acceptor	53	5	6.08	0.14474
GO:0031683	G-protein beta/gamma-subunit complex binding	8	2	0.92	0.14622
GO:0019187	beta-1,4-mannosyltransferase activity	17	4	1.95	0.14632
GO:0051753	mannan synthase activity	17	4	1.95	0.14632
GO:0009702	L-arabinokinase activity	8	1	0.92	0.14733
GO:0008080	N-acetyltransferase activity	107	20	12.27	0.14736
GO:0015238	drug transmembrane transporter activity	119	9	13.65	0.1474
GO:0090484	drug transporter activity	119	9	13.65	0.1474
GO:0015603	iron chelate transmembrane transporter activity	9	3	1.03	0.14796
GO:0051980	iron-nicotianamine transmembrane transporter activity	9	3	1.03	0.14796
GO:0015297	antiporter activity	191	21	21.91	0.148
GO:0004427	inorganic diphosphatase activity	25	7	2.87	0.14897
GO:0008131	primary amine oxidase activity	36	8	4.13	0.1494
GO:0002161	aminoacyl-tRNA editing activity	11	0	1.26	0.14983
GO:0015294	solute:cation symporter activity	151	19	17.32	0.15086
GO:1901505	carbohydrate derivative transporter activity	186	27	21.33	0.15309
GO:0005261	cation channel activity	87	11	9.98	0.15323
GO:0016628	oxidoreductase activity, acting on the CH-CH group of donors, NAD or NADP as acceptor	280	36	32.12	0.15339
GO:0016773	phosphotransferase activity, alcohol group as acceptor	2207	322	253.15	0.15344
GO:0008641	small protein activating enzyme activity	22	1	2.52	0.15398
GO:0016820	hydrolase activity, acting on acid anhydrides, catalyzing transmembrane movement of substances	447	40	51.27	0.15505
GO:0003712	transcription cofactor activity	82	7	9.41	0.15563
GO:0033907	beta-D-fucosidase activity	20	0	2.29	0.15622
GO:0080083	beta-gentiobiose beta-glucosidase activity	20	0	2.29	0.15622
GO:0036442	hydrogen-exporting ATPase activity	84	3	9.64	0.15735
GO:0016899	oxidoreductase activity, acting on the CH-OH group of donors, oxygen as acceptor	17	5	1.95	0.15764
GO:0000295	adenine nucleotide transmembrane transporter activity	62	10	7.11	0.15867
GO:0009670	triose-phosphate:phosphate antiporter activity	6	0	0.69	0.15931
GO:0015121	phosphoenolpyruvate:phosphate antiporter activity	6	0	0.69	0.15931
GO:0001872	(1->3)-beta-D-glucan binding	14	2	1.61	0.15973
GO:0015036	disulfide oxidoreductase activity	81	9	9.29	0.16044
GO:0000217	DNA secondary structure binding	9	2	1.03	0.16105
GO:0042300	beta-amyrin synthase activity	15	0	1.72	0.16167
GO:0015295	solute:proton symporter activity	117	15	13.42	0.16305
GO:0043682	copper-transporting ATPase activity	7	1	0.8	0.16355
GO:0019203	carbohydrate phosphatase activity	41	8	4.7	0.16361
GO:0019901	protein kinase binding	214	24	24.55	0.16416
GO:0005385	zinc ion transmembrane transporter activity	15	1	1.72	0.16428
GO:0004708	MAP kinase kinase activity	10	3	1.15	0.16502
GO:0080042	ADP-glucose pyrophosphohydrolase activity	8	0	0.92	0.16708
GO:0005215	transporter activity	1931	178	221.49	0.16795
GO:0016783	sulfurtransferase activity	24	3	2.75	0.1691
GO:0046480	galactolipid galactosyltransferase activity	7	3	0.8	0.16978
GO:0046481	digalactosyldiacylglycerol synthase activity	7	3	0.8	0.16978
GO:0016151	nickel cation binding	9	0	1.03	0.17009
GO:0046527	glucosyltransferase activity	381	51	43.7	0.17053
GO:0034768	(E)-beta-ocimene synthase activity	23	4	2.64	0.17142
GO:0015399	primary active transmembrane transporter activity	494	42	56.66	0.17224
GO:0005254	chloride channel activity	11	2	1.26	0.17227
GO:0005247	voltage-gated chloride channel activity	11	2	1.26	0.17227
GO:0043566	structure-specific DNA binding	204	18	23.4	0.17256
GO:0000989	transcription factor binding transcription factor activity	85	7	9.75	0.17279
GO:0016831	carboxy-lyase activity	130	22	14.91	0.17507
GO:0016762	xyloglucan:xyloglucosyl transferase activity	34	9	3.9	0.17549
GO:0005319	lipid transporter activity	75	11	8.6	0.17602
GO:0032791	lead ion binding	11	1	1.26	0.17742
GO:0015112	nitrate transmembrane transporter activity	102	13	11.7	0.17813
GO:0016798	hydrolase activity, acting on glycosyl bonds	643	85	73.75	0.17819
GO:0043022	ribosome binding	19	0	2.18	0.17862
GO:0070290	N-acylphosphatidylethanolamine-specific phospholipase D activity	14	4	1.61	0.17953
GO:0004779	sulfate adenylyltransferase activity	9	0	1.03	0.18077
GO:0051777	ent-kaurenoate oxidase activity	6	1	0.69	0.18133
GO:0008047	enzyme activator activity	140	14	16.06	0.18217
GO:0004337	geranyltranstransferase activity	14	1	1.61	0.18232
GO:0016206	catechol O-methyltransferase activity	10	0	1.15	0.18255
GO:0070696	transmembrane receptor protein serine/threonine kinase binding	36	8	4.13	0.18334
GO:0030611	arsenate reductase activity	23	2	2.64	0.18343
GO:0030613	oxidoreductase activity, acting on phosphorus or arsenic in donors	23	2	2.64	0.18343
GO:0030614	oxidoreductase activity, acting on phosphorus or arsenic in donors, disulfide as acceptor	23	2	2.64	0.18343
GO:0008794	arsenate reductase (glutaredoxin) activity	23	2	2.64	0.18343
GO:0016836	hydro-lyase activity	148	20	16.98	0.18372
GO:0016667	oxidoreductase activity, acting on a sulfur group of donors	132	14	15.14	0.18419
GO:0004033	aldo-keto reductase (NADP) activity	38	4	4.36	0.18436
GO:0034062	RNA polymerase activity	116	5	13.31	0.18539
GO:0016756	glutathione gamma-glutamylcysteinyltransferase activity	23	6	2.64	0.18624
GO:0008134	transcription factor binding	78	11	8.95	0.18648
GO:1901618	organic hydroxy compound transmembrane transporter activity	39	4	4.47	0.18967
GO:0015665	alcohol transmembrane transporter activity	39	4	4.47	0.18967
GO:0016411	acylglycerol O-acyltransferase activity	29	0	3.33	0.18972
GO:0004702	receptor signaling protein serine/threonine kinase activity	144	23	16.52	0.18978
GO:0003691	double-stranded telomeric DNA binding	14	0	1.61	0.19075
GO:0051766	inositol trisphosphate kinase activity	11	7	1.26	0.19171
GO:0004715	non-membrane spanning protein tyrosine kinase activity	50	8	5.74	0.19174
GO:0004144	diacylglycerol O-acyltransferase activity	20	0	2.29	0.19177
GO:0015405	P-P-bond-hydrolysis-driven transmembrane transporter activity	482	41	55.29	0.19249
GO:0048027	mRNA 5'-UTR binding	10	3	1.15	0.19274
GO:0042973	glucan endo-1,3-beta-D-glucosidase activity	55	6	6.31	0.19372
GO:0015932	nucleobase-containing compound transmembrane transporter activity	168	21	19.27	0.1942
GO:0004012	phospholipid-translocating ATPase activity	9	3	1.03	0.19451
GO:0010295	(+)-abscisic acid 8'-hydroxylase activity	18	2	2.06	0.19498
GO:0016407	acetyltransferase activity	157	24	18.01	0.1953
GO:0003860	3-hydroxyisobutyryl-CoA hydrolase activity	11	1	1.26	0.19622
GO:0000287	magnesium ion binding	243	34	27.87	0.19624
GO:0047501	(+)-neomenthol dehydrogenase activity	9	3	1.03	0.19701
GO:0047504	(-)-menthol dehydrogenase activity	9	3	1.03	0.19701
GO:0036310	annealing helicase activity	7	2	0.8	0.19758
GO:0097617	annealing activity	7	2	0.8	0.19758
GO:1901677	phosphate transmembrane transporter activity	184	26	21.11	0.1984
GO:0008194	UDP-glycosyltransferase activity	470	79	53.91	0.19889
GO:0016160	amylase activity	83	14	9.52	0.19996
GO:0005342	organic acid transmembrane transporter activity	199	20	22.83	0.20194
GO:0046943	carboxylic acid transmembrane transporter activity	199	20	22.83	0.20194
GO:0046592	polyamine oxidase activity	9	3	1.03	0.20205
GO:0016853	isomerase activity	432	41	49.55	0.20332
GO:0016992	lipoate synthase activity	11	0	1.26	0.20512
GO:0016979	lipoate-protein ligase activity	11	0	1.26	0.20512
GO:0008568	microtubule-severing ATPase activity	29	2	3.33	0.20553
GO:0019900	kinase binding	243	27	27.87	0.20575
GO:0043168	anion binding	3640	461	417.52	0.20597
GO:0042561	alpha-amyrin synthase activity	13	0	1.49	0.20616
GO:0016307	phosphatidylinositol phosphate kinase activity	43	4	4.93	0.20653
GO:0022892	substrate-specific transporter activity	1678	159	192.47	0.20675
GO:0018458	isopiperitenol dehydrogenase activity	16	2	1.84	0.20678
GO:0018459	carveol dehydrogenase activity	16	2	1.84	0.20678
GO:0008506	sucrose:proton symporter activity	27	3	3.1	0.2073
GO:0016810	hydrolase activity, acting on carbon-nitrogen (but not peptide) bonds	124	16	14.22	0.20778
GO:0010279	indole-3-acetic acid amido synthetase activity	25	5	2.87	0.2098
GO:0051287	NAD binding	103	11	11.81	0.21007
GO:0031516	far-red light photoreceptor activity	8	0	0.92	0.21104
GO:0004792	thiosulfate sulfurtransferase activity	6	2	0.69	0.21398
GO:0050664	oxidoreductase activity, acting on NAD(P)H, oxygen as acceptor	16	2	1.84	0.21438
GO:0016843	amine-lyase activity	17	2	1.95	0.2145
GO:0016844	strictosidine synthase activity	17	2	1.95	0.2145
GO:0004659	prenyltransferase activity	44	2	5.05	0.21583
GO:0003852	2-isopropylmalate synthase activity	6	0	0.69	0.21784
GO:0005057	receptor signaling protein activity	201	31	23.06	0.21839
GO:0004781	sulfate adenylyltransferase (ATP) activity	8	0	0.92	0.21863
GO:0004364	glutathione transferase activity	77	13	8.83	0.21882
GO:0022857	transmembrane transporter activity	1687	164	193.5	0.21908
GO:0030544	Hsp70 protein binding	7	1	0.8	0.21915
GO:0070283	radical SAM enzyme activity	12	0	1.38	0.21954
GO:0004629	phospholipase C activity	14	2	1.61	0.2196
GO:0045330	aspartyl esterase activity	32	4	3.67	0.22002
GO:0009041	uridylate kinase activity	10	0	1.15	0.22004
GO:0017056	structural constituent of nuclear pore	6	0	0.69	0.22019
GO:0030234	enzyme regulator activity	391	53	44.85	0.22043
GO:0004306	ethanolamine-phosphate cytidylyltransferase activity	6	2	0.69	0.22235
GO:0008569	minus-end-directed microtubule motor activity	14	0	1.61	0.22267
GO:0051748	UTP-monosaccharide-1-phosphate uridylyltransferase activity	6	0	0.69	0.22281
GO:0045309	protein phosphorylated amino acid binding	19	3	2.18	0.22439
GO:0051082	unfolded protein binding	100	15	11.47	0.22503
GO:0016627	oxidoreductase activity, acting on the CH-CH group of donors	348	38	39.92	0.22527
GO:0005244	voltage-gated ion channel activity	91	13	10.44	0.22564
GO:0022832	voltage-gated channel activity	91	13	10.44	0.22564
GO:0003684	damaged DNA binding	25	2	2.87	0.22679
GO:0090599	alpha-glucosidase activity	37	8	4.24	0.22683
GO:0015035	protein disulfide oxidoreductase activity	67	7	7.69	0.22708
GO:0008802	betaine-aldehyde dehydrogenase activity	12	1	1.38	0.22751
GO:0035251	UDP-glucosyltransferase activity	343	45	39.34	0.22869
GO:0004630	phospholipase D activity	18	4	2.06	0.22932
GO:0051747	cytosine C-5 DNA demethylase activity	6	1	0.69	0.22979
GO:0016004	phospholipase activator activity	13	1	1.49	0.22987
GO:0060229	lipase activator activity	13	1	1.49	0.22987
GO:0032403	protein complex binding	222	18	25.46	0.23104
GO:0042936	dipeptide transporter activity	67	7	7.69	0.23208
GO:0015417	polyamine-transporting ATPase activity	8	0	0.92	0.23228
GO:0005484	SNAP receptor activity	29	6	3.33	0.23268
GO:0090438	camelliol C synthase activity	12	0	1.38	0.23281
GO:0016755	transferase activity, transferring amino-acyl groups	25	6	2.87	0.23465
GO:0008426	protein kinase C inhibitor activity	6	0	0.69	0.23501
GO:0004022	alcohol dehydrogenase (NAD) activity	30	5	3.44	0.23529
GO:0016790	thiolester hydrolase activity	54	5	6.19	0.23624
GO:0005253	anion channel activity	41	6	4.7	0.23685
GO:0004362	glutathione-disulfide reductase activity	8	1	0.92	0.23744
GO:0047312	L-phenylalanine:pyruvate aminotransferase activity	7	0	0.8	0.23797
GO:0080097	L-tryptophan:pyruvate aminotransferase activity	7	0	0.8	0.23797
GO:0080098	L-tyrosine:pyruvate aminotransferase activity	7	0	0.8	0.23797
GO:0080099	L-methionine:2-oxoglutarate aminotransferase activity	7	0	0.8	0.23797
GO:0050048	L-leucine:2-oxoglutarate aminotransferase activity	7	0	0.8	0.23797
GO:0080100	L-glutamine:2-oxoglutarate aminotransferase activity	7	0	0.8	0.23797
GO:0015216	purine nucleotide transmembrane transporter activity	69	10	7.91	0.23818
GO:0005346	purine ribonucleotide transmembrane transporter activity	69	10	7.91	0.23818
GO:0005375	copper ion transmembrane transporter activity	22	2	2.52	0.23843
GO:0015114	phosphate ion transmembrane transporter activity	23	2	2.64	0.24175
GO:0022890	inorganic cation transmembrane transporter activity	627	51	71.92	0.24289
GO:0032453	histone demethylase activity (H3-K4 specific)	10	2	1.15	0.24295
GO:0016857	racemase and epimerase activity, acting on carbohydrates and derivatives	49	10	5.62	0.24329
GO:0015334	high-affinity oligopeptide transporter activity	53	5	6.08	0.24395
GO:0004709	MAP kinase kinase kinase activity	74	7	8.49	0.24407
GO:0005337	nucleoside transmembrane transporter activity	105	14	12.04	0.24481
GO:0004675	transmembrane receptor protein serine/threonine kinase activity	60	6	6.88	0.24547
GO:0046409	p-coumarate 3-hydroxylase activity	26	4	2.98	0.24662
GO:0005384	manganese ion transmembrane transporter activity	19	2	2.18	0.24743
GO:0015605	organophosphate ester transmembrane transporter activity	159	23	18.24	0.24758
GO:0010313	phytochrome binding	16	3	1.84	0.24762
GO:0004462	lactoylglutathione lyase activity	10	0	1.15	0.24823
GO:0004712	protein serine/threonine/tyrosine kinase activity	49	8	5.62	0.24892
GO:0016861	intramolecular oxidoreductase activity, interconverting aldoses and ketoses	23	5	2.64	0.249
GO:0016814	hydrolase activity, acting on carbon-nitrogen (but not peptide) bonds, in cyclic amidines	20	4	2.29	0.24968
GO:0043047	single-stranded telomeric DNA binding	7	0	0.8	0.25006
GO:0051538	3 iron, 4 sulfur cluster binding	8	0	0.92	0.25069
GO:0046914	transition metal ion binding	2135	255	244.89	0.25153
GO:0004683	calmodulin-dependent protein kinase activity	91	10	10.44	0.25267
GO:0008967	phosphoglycolate phosphatase activity	8	1	0.92	0.25397
GO:0052736	beta-glucanase activity	19	3	2.18	0.25528
GO:0080039	xyloglucan endotransglucosylase activity	19	3	2.18	0.25528
GO:0033946	xyloglucan-specific endo-beta-1,4-glucanase activity	19	3	2.18	0.25528
GO:0008022	protein C-terminus binding	6	1	0.69	0.25557
GO:0042937	tripeptide transporter activity	64	7	7.34	0.25721
GO:0005086	ARF guanyl-nucleotide exchange factor activity	18	1	2.06	0.25766
GO:0016635	oxidoreductase activity, acting on the CH-CH group of donors, quinone or related compound as acceptor	8	0	0.92	0.25785
GO:0001664	G-protein coupled receptor binding	7	2	0.8	0.25837
GO:0008233	peptidase activity	849	69	97.38	0.25931
GO:0005543	phospholipid binding	213	27	24.43	0.25951
GO:0003825	alpha,alpha-trehalose-phosphate synthase (UDP-forming) activity	17	2	1.95	0.26027
GO:0046983	protein dimerization activity	927	109	106.33	0.26062
GO:0071997	glutathione S-conjugate-transporting ATPase activity	21	0	2.41	0.26066
GO:0015431	glutathione S-conjugate-exporting ATPase activity	21	0	2.41	0.26066
GO:0010290	chlorophyll catabolite transmembrane transporter activity	21	0	2.41	0.26066
GO:0030755	quercetin 3-O-methyltransferase activity	19	0	2.18	0.26155
GO:0030744	luteolin O-methyltransferase activity	19	0	2.18	0.26155
GO:0047763	caffeate O-methyltransferase activity	19	0	2.18	0.26155
GO:0003777	microtubule motor activity	77	8	8.83	0.26417
GO:0016701	oxidoreductase activity, acting on single donors with incorporation of molecular oxygen	122	16	13.99	0.26459
GO:0003924	GTPase activity	197	14	22.6	0.26477
GO:0030554	adenyl nucleotide binding	2643	336	303.16	0.26597
GO:0051183	vitamin transporter activity	10	0	1.15	0.26692
GO:0004523	RNA-DNA hybrid ribonuclease activity	18	0	2.06	0.26701
GO:0000988	protein binding transcription factor activity	96	8	11.01	0.26763
GO:0005048	signal sequence binding	27	3	3.1	0.26857
GO:2001070	starch binding	9	2	1.03	0.26978
GO:0046870	cadmium ion binding	14	4	1.61	0.27094
GO:0003779	actin binding	108	12	12.39	0.27152
GO:0030775	glucuronoxylan 4-O-methyltransferase activity	10	1	1.15	0.27198
GO:0015211	purine nucleoside transmembrane transporter activity	97	13	11.13	0.27265
GO:0035197	siRNA binding	15	3	1.72	0.27358
GO:0015037	peptide disulfide oxidoreductase activity	11	1	1.26	0.27366
GO:0015038	glutathione disulfide oxidoreductase activity	11	1	1.26	0.27366
GO:0036239	taxoid 7beta-hydroxylase activity	15	0	1.72	0.27471
GO:0010326	methionine-oxo-acid transaminase activity	11	1	1.26	0.2748
GO:0052731	phosphocholine phosphatase activity	7	2	0.8	0.27504
GO:0052732	phosphoethanolamine phosphatase activity	7	2	0.8	0.27504
GO:0001071	nucleic acid binding transcription factor activity	1408	236	161.5	0.27536
GO:0016645	oxidoreductase activity, acting on the CH-NH group of donors	52	9	5.96	0.2763
GO:0051540	metal cluster binding	186	8	21.33	0.27639
GO:0051536	iron-sulfur cluster binding	186	8	21.33	0.27639
GO:0019904	protein domain specific binding	35	5	4.01	0.27674
GO:0050266	rosmarinate synthase activity	10	2	1.15	0.27685
GO:0022891	substrate-specific transmembrane transporter activity	1555	150	178.36	0.27711
GO:0016782	transferase activity, transferring sulfur-containing groups	47	4	5.39	0.27724
GO:0008173	RNA methyltransferase activity	27	2	3.1	0.27878
GO:0016408	C-acyltransferase activity	26	7	2.98	0.27886
GO:0004568	chitinase activity	71	11	8.14	0.28057
GO:0090595	acetyl-CoA:L-lysine N6-acetyltransferase	58	9	6.65	0.2826
GO:0004402	histone acetyltransferase activity	58	9	6.65	0.2826
GO:0019144	ADP-sugar diphosphatase activity	9	0	1.03	0.28263
GO:0080041	ADP-ribose pyrophosphohydrolase activity	9	0	1.03	0.28263
GO:0003959	NADPH dehydrogenase activity	15	2	1.72	0.28375
GO:0080122	AMP transmembrane transporter activity	6	1	0.69	0.28439
GO:0015301	anion:anion antiporter activity	45	5	5.16	0.28504
GO:0046915	transition metal ion transmembrane transporter activity	115	10	13.19	0.28512
GO:0015101	organic cation transmembrane transporter activity	26	3	2.98	0.28573
GO:0015215	nucleotide transmembrane transporter activity	130	19	14.91	0.28617
GO:0019888	protein phosphatase regulator activity	33	6	3.79	0.28676
GO:0016877	ligase activity, forming carbon-sulfur bonds	81	21	9.29	0.28769
GO:1902936	phosphatidylinositol bisphosphate binding	20	3	2.29	0.28772
GO:0017025	TBP-class protein binding	8	2	0.92	0.28816
GO:0032794	GTPase activating protein binding	10	0	1.15	0.28926
GO:0003755	peptidyl-prolyl cis-trans isomerase activity	55	6	6.31	0.29026
GO:0001409	guanine nucleotide transmembrane transporter activity	7	0	0.8	0.29166
GO:0010292	GTP:GDP antiporter activity	7	0	0.8	0.29166
GO:0008447	L-ascorbate oxidase activity	16	4	1.84	0.29255
GO:0022836	gated channel activity	134	17	15.37	0.29298
GO:0015562	efflux transmembrane transporter activity	95	8	10.9	0.2947
GO:0005315	inorganic phosphate transmembrane transporter activity	28	4	3.21	0.29566
GO:0001104	RNA polymerase II transcription cofactor activity	12	0	1.38	0.29569
GO:0016811	hydrolase activity, acting on carbon-nitrogen (but not peptide) bonds, in linear amides	68	10	7.8	0.29677
GO:0005217	intracellular ligand-gated ion channel activity	34	3	3.9	0.29778
GO:0004553	hydrolase activity, hydrolyzing O-glycosyl compounds	586	81	67.22	0.29847
GO:0004351	glutamate decarboxylase activity	6	2	0.69	0.29895
GO:0016229	steroid dehydrogenase activity	44	3	5.05	0.30005
GO:0001070	RNA binding transcription factor activity	39	3	4.47	0.30103
GO:0001072	RNA binding transcription antitermination factor activity	39	3	4.47	0.30103
GO:0036201	ent-isokaurene C2-hydroxylase activity	15	0	1.72	0.30156
GO:0035091	phosphatidylinositol binding	103	13	11.81	0.30241
GO:0004340	glucokinase activity	8	1	0.92	0.30322
GO:0005222	intracellular cAMP activated cation channel activity	19	2	2.18	0.30342
GO:0004031	aldehyde oxidase activity	23	2	2.64	0.30455
GO:0004045	aminoacyl-tRNA hydrolase activity	7	1	0.8	0.30475
GO:0005216	ion channel activity	165	19	18.93	0.30544
GO:0032559	adenyl ribonucleotide binding	2597	329	297.88	0.30604
GO:0015171	amino acid transmembrane transporter activity	137	16	15.71	0.30606
GO:0005345	purine nucleobase transmembrane transporter activity	28	1	3.21	0.30643
GO:0051749	indole acetic acid carboxyl methyltransferase activity	6	0	0.69	0.30696
GO:0016629	12-oxophytodienoate reductase activity	8	1	0.92	0.30975
GO:0004176	ATP-dependent peptidase activity	34	4	3.9	0.30996
GO:1990137	plant seed peroxidase activity	6	0	0.69	0.30999
GO:0033810	anthocyanin 5-O-glucoside 6'''-O-malonyltransferase activity	9	3	1.03	0.31083
GO:0005372	water transmembrane transporter activity	50	5	5.74	0.31163
GO:0015250	water channel activity	50	5	5.74	0.31163
GO:0042285	xylosyltransferase activity	26	5	2.98	0.31277
GO:0050136	NADH dehydrogenase (quinone) activity	85	4	9.75	0.31389
GO:0047172	shikimate O-hydroxycinnamoyltransferase activity	9	1	1.03	0.31481
GO:0047205	quinate O-hydroxycinnamoyltransferase activity	9	1	1.03	0.31481
GO:0050004	isoflavone 7-O-glucosyltransferase activity	22	3	2.52	0.3176
GO:0017171	serine hydrolase activity	268	16	30.74	0.31761
GO:0008236	serine-type peptidase activity	268	16	30.74	0.31761
GO:0019840	isoprenoid binding	18	3	2.06	0.31833
GO:0043021	ribonucleoprotein complex binding	28	0	3.21	0.31866
GO:0004849	uridine kinase activity	11	0	1.26	0.32032
GO:0030170	pyridoxal phosphate binding	143	25	16.4	0.32057
GO:0009674	potassium:sodium symporter activity	14	3	1.61	0.32113
GO:0022820	potassium ion symporter activity	14	3	1.61	0.32113
GO:0008422	beta-glucosidase activity	71	7	8.14	0.32157
GO:0016763	transferase activity, transferring pentosyl groups	82	11	9.41	0.32281
GO:0008017	microtubule binding	118	7	13.53	0.32282
GO:0015197	peptide transporter activity	142	16	16.29	0.32425
GO:0004558	alpha-1,4-glucosidase activity	13	4	1.49	0.32425
GO:0010427	abscisic acid binding	14	3	1.61	0.32518
GO:0008237	metallopeptidase activity	112	9	12.85	0.32564
GO:0016623	oxidoreductase activity, acting on the aldehyde or oxo group of donors, oxygen as acceptor	53	3	6.08	0.326
GO:0016661	oxidoreductase activity, acting on other nitrogenous compounds as donors	20	2	2.29	0.3264
GO:0022829	wide pore channel activity	11	1	1.26	0.32642
GO:0015288	porin activity	11	1	1.26	0.32642
GO:0070063	RNA polymerase binding	10	0	1.15	0.32661
GO:0015930	glutamate synthase activity	7	0	0.8	0.32838
GO:0045181	glutamate synthase activity, NAD(P)H as acceptor	7	0	0.8	0.32838
GO:0048032	galacturonate binding	9	2	1.03	0.33057
GO:0016289	CoA hydrolase activity	18	2	2.06	0.33106
GO:0035529	NADH pyrophosphatase activity	7	0	0.8	0.33153
GO:0016835	carbon-oxygen lyase activity	303	42	34.75	0.33263
GO:0016730	oxidoreductase activity, acting on iron-sulfur proteins as donors	6	0	0.69	0.33271
GO:0080054	low-affinity nitrate transmembrane transporter activity	33	5	3.79	0.33728
GO:0015198	oligopeptide transporter activity	107	12	12.27	0.33747
GO:0080030	methyl indole-3-acetate esterase activity	37	6	4.24	0.33754
GO:0033549	MAP kinase phosphatase activity	14	0	1.61	0.33895
GO:0008143	poly(A) binding	21	2	2.41	0.3391
GO:0008094	DNA-dependent ATPase activity	74	2	8.49	0.33926
GO:0030675	Rac GTPase activator activity	7	1	0.8	0.33942
GO:0019205	nucleobase-containing compound kinase activity	57	8	6.54	0.33973
GO:0052694	jasmonoyl-isoleucine-12-hydroxylase activity	31	4	3.56	0.34237
GO:0004430	1-phosphatidylinositol 4-kinase activity	13	1	1.49	0.34302
GO:0003954	NADH dehydrogenase activity	91	5	10.44	0.34323
GO:0032450	maltose alpha-glucosidase activity	9	1	1.03	0.34345
GO:0005381	iron ion transmembrane transporter activity	27	3	3.1	0.34486
GO:0047938	glucose-6-phosphate 1-epimerase activity	6	0	0.69	0.34661
GO:0016278	lysine N-methyltransferase activity	121	11	13.88	0.34669
GO:0016279	protein-lysine N-methyltransferase activity	121	11	13.88	0.34669
GO:0015079	potassium ion transmembrane transporter activity	114	12	13.08	0.34818
GO:0022834	ligand-gated channel activity	73	8	8.37	0.35044
GO:0015276	ligand-gated ion channel activity	73	8	8.37	0.35044
GO:0033612	receptor serine/threonine kinase binding	141	20	16.17	0.35222
GO:0050550	pinene synthase activity	7	2	0.8	0.35352
GO:0050552	(4S)-limonene synthase activity	7	2	0.8	0.35352
GO:0034002	(R)-limonene synthase activity	7	2	0.8	0.35352
GO:0080015	sabinene synthase activity	7	2	0.8	0.35352
GO:0042162	telomeric DNA binding	28	1	3.21	0.35432
GO:0017022	myosin binding	18	2	2.06	0.35542
GO:0080115	myosin XI tail binding	18	2	2.06	0.35542
GO:0032029	myosin tail binding	18	2	2.06	0.35542
GO:0032036	myosin heavy chain binding	18	2	2.06	0.35542
GO:0045735	nutrient reservoir activity	56	7	6.42	0.35655
GO:0016655	oxidoreductase activity, acting on NAD(P)H, quinone or similar compound as acceptor	122	7	13.99	0.35744
GO:0005471	ATP:ADP antiporter activity	19	2	2.18	0.35788
GO:0030976	thiamine pyrophosphate binding	14	0	1.61	0.35916
GO:0019208	phosphatase regulator activity	34	6	3.9	0.36097
GO:0004396	hexokinase activity	14	2	1.61	0.36177
GO:0016772	transferase activity, transferring phosphorus-containing groups	3130	438	359.02	0.36179
GO:0050234	pyrazolylalanine synthase activity	6	1	0.69	0.36262
GO:0047458	beta-pyrazolylalanine synthase activity	6	1	0.69	0.36262
GO:0050461	L-mimosine synthase activity	6	1	0.69	0.36262
GO:0050017	L-3-cyanoalanine synthase activity	6	1	0.69	0.36262
GO:0017169	CDP-alcohol phosphatidyltransferase activity	12	1	1.38	0.36325
GO:0003730	mRNA 3'-UTR binding	12	0	1.38	0.36377
GO:0004435	phosphatidylinositol phospholipase C activity	8	1	0.92	0.36638
GO:0008097	5S rRNA binding	28	5	3.21	0.36781
GO:0005546	phosphatidylinositol-4,5-bisphosphate binding	16	3	1.84	0.3692
GO:0016174	NAD(P)H oxidase activity	12	2	1.38	0.37046
GO:0052581	(-)-isopiperitenone reductase activity	10	2	1.15	0.37127
GO:0070717	poly-purine tract binding	32	3	3.67	0.37365
GO:0009883	red or far-red light photoreceptor activity	9	0	1.03	0.37372
GO:0016840	carbon-nitrogen lyase activity	39	9	4.47	0.37427
GO:0016530	metallochaperone activity	10	2	1.15	0.37442
GO:0097472	cyclin-dependent protein kinase activity	41	5	4.7	0.37487
GO:0004693	cyclin-dependent protein serine/threonine kinase activity	41	5	4.7	0.37487
GO:0047209	coniferyl-alcohol glucosyltransferase activity	21	4	2.41	0.37514
GO:0005504	fatty acid binding	7	0	0.8	0.3761
GO:0043424	protein histidine kinase binding	82	12	9.41	0.37619
GO:0004766	spermidine synthase activity	6	0	0.69	0.37727
GO:0004366	glycerol-3-phosphate O-acyltransferase activity	14	0	1.61	0.37747
GO:0004697	protein kinase C activity	22	3	2.52	0.37749
GO:0015095	magnesium ion transmembrane transporter activity	19	2	2.18	0.3783
GO:0045552	dihydrokaempferol 4-reductase activity	8	1	0.92	0.38163
GO:0015175	neutral amino acid transmembrane transporter activity	31	3	3.56	0.38202
GO:0047893	flavonol 3-O-glucosyltransferase activity	49	10	5.62	0.38527
GO:0016639	oxidoreductase activity, acting on the CH-NH2 group of donors, NAD or NADP as acceptor	12	0	1.38	0.38766
GO:0036094	small molecule binding	4342	509	498.04	0.3891
GO:0080044	quercetin 7-O-glucosyltransferase activity	116	17	13.31	0.39054
GO:0016634	oxidoreductase activity, acting on the CH-CH group of donors, oxygen as acceptor	23	0	2.64	0.3925
GO:0052625	4-aminobenzoate amino acid synthetase activity	11	3	1.26	0.39398
GO:0052626	benzoate amino acid synthetase activity	11	3	1.26	0.39398
GO:0052627	vanillate amino acid synthetase activity	11	3	1.26	0.39398
GO:0052628	4-hydroxybenzoate amino acid synthetase activity	11	3	1.26	0.39398
GO:0030060	L-malate dehydrogenase activity	8	1	0.92	0.39399
GO:0010334	sesquiterpene synthase activity	93	14	10.67	0.395
GO:0004180	carboxypeptidase activity	56	2	6.42	0.39509
GO:0008113	peptide-methionine (S)-S-oxide reductase activity	10	1	1.15	0.39618
GO:0047196	long-chain-alcohol O-fatty-acyltransferase activity	11	0	1.26	0.39745
GO:0001076	RNA polymerase II transcription factor binding transcription factor activity	15	0	1.72	0.39769
GO:0080043	quercetin 3-O-glucosyltransferase activity	113	19	12.96	0.40021
GO:0046906	tetrapyrrole binding	568	57	65.15	0.40043
GO:0030145	manganese ion binding	59	7	6.77	0.4036
GO:0080019	fatty-acyl-CoA reductase (alcohol-forming) activity	18	1	2.06	0.40375
GO:0051539	4 iron, 4 sulfur cluster binding	89	3	10.21	0.406
GO:0016647	oxidoreductase activity, acting on the CH-NH group of donors, oxygen as acceptor	14	3	1.61	0.40765
GO:0080161	auxin transmembrane transporter activity	56	3	6.42	0.40928
GO:0005544	calcium-dependent phospholipid binding	16	3	1.84	0.41037
GO:0008964	phosphoenolpyruvate carboxylase activity	10	1	1.15	0.41118
GO:0050291	sphingosine N-acyltransferase activity	11	1	1.26	0.41144
GO:0045486	naringenin 3-dioxygenase activity	11	1	1.26	0.4118
GO:0070569	uridylyltransferase activity	8	0	0.92	0.41314
GO:0017077	oxidative phosphorylation uncoupler activity	8	2	0.92	0.41322
GO:0010285	L,L-diaminopimelate aminotransferase activity	19	0	2.18	0.41379
GO:0050897	cobalt ion binding	123	7	14.11	0.41457
GO:0004828	serine-tRNA ligase activity	9	0	1.03	0.4186
GO:0004312	fatty acid synthase activity	72	6	8.26	0.41897
GO:0043546	molybdopterin cofactor binding	22	2	2.52	0.4195
GO:0016726	oxidoreductase activity, acting on CH or CH2 groups, NAD or NADP as acceptor	7	0	0.8	0.41971
GO:0008465	glycerate dehydrogenase activity	13	2	1.49	0.42109
GO:0010291	carotene beta-ring hydroxylase activity	16	2	1.84	0.42239
GO:0000981	sequence-specific DNA binding RNA polymerase II transcription factor activity	21	4	2.41	0.4254
GO:0042393	histone binding	57	3	6.54	0.42682
GO:0004161	dimethylallyltranstransferase activity	18	1	2.06	0.4281
GO:0015923	mannosidase activity	52	5	5.96	0.42823
GO:0016688	L-ascorbate peroxidase activity	10	1	1.15	0.42847
GO:0004930	G-protein coupled receptor activity	23	1	2.64	0.42857
GO:0008170	N-methyltransferase activity	145	14	16.63	0.42895
GO:0004473	malate dehydrogenase (decarboxylating) (NADP+) activity	13	2	1.49	0.42911
GO:0003984	acetolactate synthase activity	7	1	0.8	0.42926
GO:0047631	ADP-ribose diphosphatase activity	8	0	0.92	0.42939
GO:0004747	ribokinase activity	8	1	0.92	0.4307
GO:0035198	miRNA binding	19	3	2.18	0.43093
GO:0043495	protein anchor	10	3	1.15	0.43173
GO:0008865	fructokinase activity	13	2	1.49	0.43245
GO:0004812	aminoacyl-tRNA ligase activity	70	2	8.03	0.43432
GO:0016875	ligase activity, forming carbon-oxygen bonds	70	2	8.03	0.43432
GO:0016876	ligase activity, forming aminoacyl-tRNA and related compounds	70	2	8.03	0.43432
GO:0019948	SUMO activating enzyme activity	7	1	0.8	0.43443
GO:0004623	phospholipase A2 activity	37	5	4.24	0.43563
GO:0008466	glycogenin glucosyltransferase activity	10	1	1.15	0.43565
GO:0050403	trans-zeatin O-beta-D-glucosyltransferase activity	57	11	6.54	0.4381
GO:0001047	core promoter binding	14	2	1.61	0.44007
GO:0003774	motor activity	99	9	11.36	0.44142
GO:0005102	receptor binding	160	23	18.35	0.44186
GO:0009882	blue light photoreceptor activity	36	5	4.13	0.44291
GO:0034485	phosphatidylinositol-3,4,5-trisphosphate 5-phosphatase activity	7	1	0.8	0.44324
GO:0015205	nucleobase transmembrane transporter activity	29	1	3.33	0.44458
GO:0008028	monocarboxylic acid transmembrane transporter activity	19	1	2.18	0.44545
GO:0016157	sucrose synthase activity	8	1	0.92	0.4459
GO:0045300	acyl-[acyl-carrier-protein] desaturase activity	7	0	0.8	0.44614
GO:0008238	exopeptidase activity	87	3	9.98	0.44617
GO:0004737	pyruvate decarboxylase activity	11	0	1.26	0.44734
GO:0030295	protein kinase activator activity	13	2	1.49	0.44787
GO:0000293	ferric-chelate reductase activity	11	0	1.26	0.44843
GO:0016723	oxidoreductase activity, oxidizing metal ions, NAD or NADP as acceptor	11	0	1.26	0.44843
GO:0047782	coniferin beta-glucosidase activity	9	0	1.03	0.44873
GO:0004518	nuclease activity	382	31	43.82	0.44924
GO:0004332	fructose-bisphosphate aldolase activity	9	1	1.03	0.45033
GO:0015929	hexosaminidase activity	9	1	1.03	0.45037
GO:0008441	3'(2'),5'-bisphosphate nucleotidase activity	7	1	0.8	0.45051
GO:0004311	farnesyltranstransferase activity	14	1	1.61	0.45055
GO:0003724	RNA helicase activity	21	2	2.41	0.45099
GO:0008271	secondary active sulfate transmembrane transporter activity	18	4	2.06	0.45112
GO:0018488	aryl-aldehyde oxidase activity	20	1	2.29	0.45401
GO:0003973	(S)-2-hydroxy-acid oxidase activity	7	3	0.8	0.45426
GO:0043141	ATP-dependent 5'-3' DNA helicase activity	6	0	0.69	0.45493
GO:0043139	5'-3' DNA helicase activity	6	0	0.69	0.45493
GO:0008574	plus-end-directed microtubule motor activity	21	1	2.41	0.45691
GO:0046923	ER retention sequence binding	19	3	2.18	0.4592
GO:0004028	3-chloroallyl aldehyde dehydrogenase activity	19	2	2.18	0.45922
GO:0010301	xanthoxin dehydrogenase activity	19	2	2.18	0.45994
GO:0008408	3'-5' exonuclease activity	42	4	4.82	0.46003
GO:0009881	photoreceptor activity	58	7	6.65	0.46057
GO:0003756	protein disulfide isomerase activity	26	0	2.98	0.46092
GO:0016864	intramolecular oxidoreductase activity, transposing S-S bonds	26	0	2.98	0.46092
GO:0003950	NAD+ ADP-ribosyltransferase activity	6	0	0.69	0.46146
GO:0016830	carbon-carbon lyase activity	209	31	23.97	0.46172
GO:0008810	cellulase activity	20	2	2.29	0.46205
GO:0010857	calcium-dependent protein kinase activity	30	3	3.44	0.46237
GO:0009931	calcium-dependent protein serine/threonine kinase activity	30	3	3.44	0.46237
GO:0050224	prunasin beta-glucosidase activity	10	0	1.15	0.46331
GO:0030151	molybdenum ion binding	9	1	1.03	0.46603
GO:0051184	cofactor transporter activity	38	3	4.36	0.46813
GO:0070008	serine-type exopeptidase activity	53	2	6.08	0.4687
GO:0003988	acetyl-CoA C-acyltransferase activity	9	2	1.03	0.47008
GO:0005097	Rab GTPase activator activity	12	2	1.38	0.47028
GO:0015415	phosphate ion transmembrane-transporting ATPase activity	7	2	0.8	0.47036
GO:0033809	anthocyanin 6''-O-malonyltransferase activity	9	1	1.03	0.47041
GO:0000254	C-4 methylsterol oxidase activity	6	1	0.69	0.47089
GO:0016842	amidine-lyase activity	7	2	0.8	0.47155
GO:0008106	alcohol dehydrogenase (NADP+) activity	20	3	2.29	0.4717
GO:0072551	diferuloyl mono-(hydroxyferuloyl) spermidine meta-hydroxylase activity	12	2	1.38	0.47209
GO:0072552	monoferuloyl di-(hydroxyferuloyl) spermidine meta-hydroxylase activity	12	2	1.38	0.47209
GO:0008146	sulfotransferase activity	23	1	2.64	0.47223
GO:0071949	FAD binding	19	1	2.18	0.47231
GO:0050302	indole-3-acetaldehyde oxidase activity	19	1	2.18	0.47231
GO:0090447	glycerol-3-phosphate 2-O-acyltransferase activity	11	1	1.26	0.47258
GO:0004044	amidophosphoribosyltransferase activity	6	0	0.69	0.47295
GO:0051015	actin filament binding	55	5	6.31	0.47457
GO:0016713	oxidoreductase activity, acting on paired donors, with incorporation or reduction of molecular oxygen, reduced iron-sulfur protein as one donor, and incorporation of one atom of oxygen	62	7	7.11	0.47532
GO:0008198	ferrous iron binding	7	2	0.8	0.4772
GO:0008508	bile acid:sodium symporter activity	7	1	0.8	0.47735
GO:0015125	bile acid transmembrane transporter activity	7	1	0.8	0.47735
GO:0015631	tubulin binding	128	7	14.68	0.47792
GO:0016717	oxidoreductase activity, acting on paired donors, with oxidation of a pair of donors resulting in the reduction of molecular oxygen to two molecules of water	32	5	3.67	0.47831
GO:0016905	myosin heavy chain kinase activity	16	1	1.84	0.47923
GO:0016780	phosphotransferase activity, for other substituted phosphate groups	17	1	1.95	0.48007
GO:0005548	phospholipid transporter activity	24	5	2.75	0.48031
GO:0009982	pseudouridine synthase activity	26	2	2.98	0.48075
GO:0009916	alternative oxidase activity	11	3	1.26	0.48191
GO:0015385	sodium:proton antiporter activity	26	2	2.98	0.48323
GO:0050502	cis-zeatin O-beta-D-glucosyltransferase activity	52	9	5.96	0.48343
GO:0010329	auxin efflux transmembrane transporter activity	41	2	4.7	0.48399
GO:0033926	glycopeptide alpha-N-acetylgalactosaminidase activity	7	2	0.8	0.48466
GO:0017076	purine nucleotide binding	2936	360	336.77	0.48567
GO:0015928	fucosidase activity	10	3	1.15	0.48723
GO:0004560	alpha-L-fucosidase activity	10	3	1.15	0.48723
GO:0004104	cholinesterase activity	10	2	1.15	0.48748
GO:0070567	cytidylyltransferase activity	17	3	1.95	0.49058
GO:0003677	DNA binding	2188	280	250.97	0.49116
GO:0010293	abscisic aldehyde oxidase activity	18	1	2.06	0.49135
GO:0003964	RNA-directed DNA polymerase activity	244	37	27.99	0.49185
GO:0050062	long-chain-fatty-acyl-CoA reductase activity	14	0	1.61	0.49397
GO:0008137	NADH dehydrogenase (ubiquinone) activity	76	3	8.72	0.49438
GO:0005230	extracellular ligand-gated ion channel activity	32	4	3.67	0.4956
GO:0000210	NAD+ diphosphatase activity	8	0	0.92	0.4957
GO:0004634	phosphopyruvate hydratase activity	10	0	1.15	0.49635
GO:0043225	anion transmembrane-transporting ATPase activity	65	9	7.46	0.50067
GO:0019206	nucleoside kinase activity	16	1	1.84	0.50222
GO:0004698	calcium-dependent protein kinase C activity	16	2	1.84	0.50227
GO:0032553	ribonucleotide binding	2935	361	336.65	0.50244
GO:0010294	abscisic acid glucosyltransferase activity	85	12	9.75	0.50262
GO:0004645	phosphorylase activity	12	1	1.38	0.5027
GO:0009884	cytokinin receptor activity	7	2	0.8	0.50347
GO:0047364	desulfoglucosinolate sulfotransferase activity	21	1	2.41	0.50411
GO:0004575	sucrose alpha-glucosidase activity	18	4	2.06	0.50606
GO:0004185	serine-type carboxypeptidase activity	51	2	5.85	0.50717
GO:0004676	3-phosphoinositide-dependent protein kinase activity	6	1	0.69	0.50872
GO:0015086	cadmium ion transmembrane transporter activity	62	5	7.11	0.50927
GO:0052745	inositol phosphate phosphatase activity	18	2	2.06	0.50976
GO:0016308	1-phosphatidylinositol-4-phosphate 5-kinase activity	30	3	3.44	0.51022
GO:0016838	carbon-oxygen lyase activity, acting on phosphates	125	18	14.34	0.51063
GO:0010333	terpene synthase activity	117	18	13.42	0.51098
GO:0033770	2-hydroxyisoflavanone synthase activity	12	0	1.38	0.51129
GO:0016420	malonyltransferase activity	8	0	0.92	0.51155
GO:0005046	KDEL sequence binding	16	3	1.84	0.51161
GO:0016776	phosphotransferase activity, phosphate group as acceptor	45	7	5.16	0.51181
GO:0019209	kinase activator activity	16	2	1.84	0.51305
GO:0003727	single-stranded RNA binding	142	9	16.29	0.51469
GO:0004526	ribonuclease P activity	8	1	0.92	0.51504
GO:0097367	carbohydrate derivative binding	3014	369	345.71	0.51578
GO:0016874	ligase activity	436	61	50.01	0.51597
GO:0016722	oxidoreductase activity, oxidizing metal ions	15	0	1.72	0.516
GO:0016881	acid-amino acid ligase activity	89	11	10.21	0.51803
GO:0080031	methyl salicylate esterase activity	32	4	3.67	0.51819
GO:0008940	nitrate reductase activity	14	1	1.61	0.51926
GO:0010328	auxin influx transmembrane transporter activity	39	3	4.47	0.51998
GO:1990135	flavonoid sulfotransferase activity	20	1	2.29	0.52084
GO:0080118	brassinosteroid sulfotransferase activity	20	1	2.29	0.52084
GO:0080131	hydroxyjasmonate sulfotransferase activity	20	1	2.29	0.52084
GO:0008312	7S RNA binding	11	0	1.26	0.52284
GO:0090440	abscisic acid transporter activity	18	2	2.06	0.52319
GO:0005451	monovalent cation:proton antiporter activity	36	2	4.13	0.52382
GO:0008234	cysteine-type peptidase activity	167	10	19.16	0.52384
GO:0004325	ferrochelatase activity	16	1	1.84	0.52642
GO:0004108	citrate (Si)-synthase activity	6	0	0.69	0.52672
GO:0036440	citrate synthase activity	6	0	0.69	0.52672
GO:0010354	homogentisate prenyltransferase activity	6	0	0.69	0.52672
GO:0016765	transferase activity, transferring alkyl or aryl (other than methyl) groups	168	22	19.27	0.52814
GO:0047958	glycine:2-oxoglutarate aminotransferase activity	9	2	1.03	0.5286
GO:0008020	G-protein coupled photoreceptor activity	10	0	1.15	0.5296
GO:0048040	UDP-glucuronate decarboxylase activity	11	2	1.26	0.53012
GO:0008187	poly-pyrimidine tract binding	72	5	8.26	0.53076
GO:0008266	poly(U) RNA binding	72	5	8.26	0.53076
GO:0003951	NAD+ kinase activity	9	2	1.03	0.53254
GO:0051020	GTPase binding	75	3	8.6	0.53356
GO:0004331	fructose-2,6-bisphosphate 2-phosphatase activity	7	2	0.8	0.53456
GO:0042132	fructose 1,6-bisphosphate 1-phosphatase activity	7	2	0.8	0.53456
GO:0004551	nucleotide diphosphatase activity	21	1	2.41	0.53545
GO:0035175	histone kinase activity (H3-S10 specific)	13	2	1.49	0.53552
GO:0044022	histone kinase activity (H3-S28 specific)	13	2	1.49	0.53552
GO:0009008	DNA-methyltransferase activity	7	1	0.8	0.53809
GO:0003886	DNA (cytosine-5-)-methyltransferase activity	7	1	0.8	0.53809
GO:0080066	3-methylthiopropyl-desulfoglucosinolate sulfotransferase activity	19	1	2.18	0.53812
GO:0080067	4-methylthiobutyl-desulfoglucosinolate sulfotransferase activity	19	1	2.18	0.53812
GO:0080068	5-methylthiopentyl-desulfoglucosinolate sulfotransferase activity	19	1	2.18	0.53812
GO:0080069	7-methylthioheptyl-desulfoglucosinolate sulfotransferase activity	19	1	2.18	0.53812
GO:0080070	8-methylthiooctyl-desulfoglucosinolate sulfotransferase activity	19	1	2.18	0.53812
GO:0080071	indol-3-yl-methyl-desulfoglucosinolate sulfotransferase activity	19	1	2.18	0.53812
GO:0005085	guanyl-nucleotide exchange factor activity	42	3	4.82	0.53999
GO:0004605	phosphatidate cytidylyltransferase activity	8	0	0.92	0.54023
GO:0047668	amygdalin beta-glucosidase activity	13	0	1.49	0.54045
GO:0008174	mRNA methyltransferase activity	6	0	0.69	0.54064
GO:0004550	nucleoside diphosphate kinase activity	9	1	1.03	0.54314
GO:0003916	DNA topoisomerase activity	15	0	1.72	0.5436
GO:0016847	1-aminocyclopropane-1-carboxylate synthase activity	15	3	1.72	0.54387
GO:0016652	oxidoreductase activity, acting on NAD(P)H, NAD(P) as acceptor	14	2	1.61	0.54419
GO:0043855	cyclic nucleotide-gated ion channel activity	22	2	2.52	0.54539
GO:0005221	intracellular cyclic nucleotide activated cation channel activity	22	2	2.52	0.54539
GO:0004738	pyruvate dehydrogenase activity	12	0	1.38	0.54617
GO:0004739	pyruvate dehydrogenase (acetyl-transferring) activity	12	0	1.38	0.54617
GO:0008553	hydrogen-exporting ATPase activity, phosphorylative mechanism	11	0	1.26	0.54881
GO:0031559	oxidosqualene cyclase activity	55	3	6.31	0.54969
GO:0042299	lupeol synthase activity	55	3	6.31	0.54969
GO:0080032	methyl jasmonate esterase activity	32	3	3.67	0.54993
GO:0004367	glycerol-3-phosphate dehydrogenase [NAD+] activity	7	2	0.8	0.55087
GO:0018685	alkane 1-monooxygenase activity	53	5	6.08	0.55118
GO:0080046	quercetin 4'-O-glucosyltransferase activity	73	9	8.37	0.55408
GO:0016624	oxidoreductase activity, acting on the aldehyde or oxo group of donors, disulfide as acceptor	22	0	2.52	0.55442
GO:0003985	acetyl-CoA C-acetyltransferase activity	7	1	0.8	0.55596
GO:0016453	C-acetyltransferase activity	7	1	0.8	0.55596
GO:0050736	O-malonyltransferase activity	7	0	0.8	0.55627
GO:0072550	triferuloylspermidine meta-hydroxylase activity	16	2	1.84	0.55724
GO:0072547	tricoumaroylspermidine meta-hydroxylase activity	16	2	1.84	0.55724
GO:0072548	dicoumaroyl monocaffeoyl spermidine meta-hydroxylase activity	16	2	1.84	0.55724
GO:0072549	monocoumaroyl dicaffeoyl spermidine meta-hydroxylase activity	16	2	1.84	0.55724
GO:0052658	inositol-1,4,5-trisphosphate 5-phosphatase activity	8	1	0.92	0.55787
GO:0016799	hydrolase activity, hydrolyzing N-glycosyl compounds	28	0	3.21	0.55826
GO:0034046	poly(G) binding	11	1	1.26	0.55907
GO:0046857	oxidoreductase activity, acting on other nitrogenous compounds as donors, with NAD or NADP as acceptor	16	1	1.84	0.5601
GO:0033558	protein deacetylase activity	10	2	1.15	0.56222
GO:0019213	deacetylase activity	10	2	1.15	0.56222
GO:0004407	histone deacetylase activity	10	2	1.15	0.56222
GO:0004564	beta-fructofuranosidase activity	19	4	2.18	0.56315
GO:0005249	voltage-gated potassium channel activity	55	7	6.31	0.56574
GO:0008519	ammonium transmembrane transporter activity	9	2	1.03	0.56599
GO:0080081	4-methylumbelliferyl-beta-D-glucopyranoside beta-glucosidase activity	11	0	1.26	0.56606
GO:0080082	esculin beta-glucosidase activity	11	0	1.26	0.56606
GO:0008353	RNA polymerase II carboxy-terminal domain kinase activity	16	1	1.84	0.5683
GO:0004707	MAP kinase activity	34	5	3.9	0.56897
GO:0004040	amidase activity	12	1	1.38	0.56903
GO:0019239	deaminase activity	19	2	2.18	0.56951
GO:0016651	oxidoreductase activity, acting on NAD(P)H	215	17	24.66	0.5698
GO:0016538	cyclin-dependent protein serine/threonine kinase regulator activity	27	4	3.1	0.57
GO:0004768	stearoyl-CoA 9-desaturase activity	6	0	0.69	0.57043
GO:0016215	acyl-CoA desaturase activity	6	0	0.69	0.57043
GO:0001883	purine nucleoside binding	2882	352	330.57	0.57129
GO:0032550	purine ribonucleoside binding	2882	352	330.57	0.57129
GO:0008252	nucleotidase activity	10	2	1.15	0.57162
GO:0052640	salicylic acid glucosyltransferase (glucoside-forming) activity	23	2	2.64	0.57335
GO:0052641	benzoic acid glucosyltransferase activity	23	2	2.64	0.57335
GO:0052866	phosphatidylinositol phosphate phosphatase activity	36	6	4.13	0.57431
GO:0051219	phosphoprotein binding	24	3	2.75	0.57494
GO:0004749	ribose phosphate diphosphokinase activity	7	1	0.8	0.57516
GO:0008061	chitin binding	50	7	5.74	0.5757
GO:0032555	purine ribonucleotide binding	2883	352	330.69	0.57825
GO:0016668	oxidoreductase activity, acting on a sulfur group of donors, NAD(P) as acceptor	25	3	2.87	0.57916
GO:0004029	aldehyde dehydrogenase (NAD) activity	27	2	3.1	0.58136
GO:0032549	ribonucleoside binding	2908	352	333.55	0.58149
GO:0000166	nucleotide binding	4121	480	472.69	0.58299
GO:1901265	nucleoside phosphate binding	4121	480	472.69	0.58299
GO:0004386	helicase activity	264	21	30.28	0.58375
GO:0016860	intramolecular oxidoreductase activity	83	9	9.52	0.58597
GO:0015179	L-amino acid transmembrane transporter activity	62	8	7.11	0.58633
GO:0052639	salicylic acid glucosyltransferase (ester-forming) activity	22	2	2.52	0.5874
GO:0004784	superoxide dismutase activity	20	4	2.29	0.58809
GO:0016721	oxidoreductase activity, acting on superoxide radicals as acceptor	20	4	2.29	0.58809
GO:0003713	transcription coactivator activity	39	5	4.47	0.58827
GO:0001882	nucleoside binding	2909	352	333.67	0.58843
GO:0047635	alanine-oxo-acid transaminase activity	27	2	3.1	0.58954
GO:0004021	L-alanine:2-oxoglutarate aminotransferase activity	27	2	3.1	0.58954
GO:0002020	protease binding	21	4	2.41	0.59057
GO:0010178	IAA-amino acid conjugate hydrolase activity	9	2	1.03	0.59147
GO:0015232	heme transporter activity	10	0	1.15	0.59371
GO:0000339	RNA cap binding	11	0	1.26	0.59486
GO:0008242	omega peptidase activity	7	0	0.8	0.59831
GO:0072533	tri-(coumaroyl or caffeoyl) spermidine meta-hydroxylase activity	19	2	2.18	0.5994
GO:0070035	purine NTP-dependent helicase activity	182	13	20.88	0.59959
GO:0008026	ATP-dependent helicase activity	182	13	20.88	0.59959
GO:0005242	inward rectifier potassium channel activity	37	4	4.24	0.60031
GO:0005267	potassium channel activity	61	8	7	0.60189
GO:0017016	Ras GTPase binding	46	1	5.28	0.60238
GO:0031267	small GTPase binding	46	1	5.28	0.60238
GO:0022843	voltage-gated cation channel activity	59	7	6.77	0.60433
GO:0005179	hormone activity	10	1	1.15	0.6055
GO:0015271	outward rectifier potassium channel activity	12	1	1.38	0.60572
GO:0008060	ARF GTPase activator activity	35	2	4.01	0.6091
GO:0015174	basic amino acid transmembrane transporter activity	42	7	4.82	0.61205
GO:0005338	nucleotide-sugar transmembrane transporter activity	51	7	5.85	0.61326
GO:0015165	pyrimidine nucleotide-sugar transmembrane transporter activity	31	6	3.56	0.61331
GO:0004069	L-aspartate:2-oxoglutarate aminotransferase activity	23	1	2.64	0.61603
GO:0050284	sinapate 1-glucosyltransferase activity	20	0	2.29	0.61654
GO:0005100	Rho GTPase activator activity	11	1	1.26	0.61787
GO:0009678	hydrogen-translocating pyrophosphatase activity	10	1	1.15	0.61818
GO:0008483	transaminase activity	101	9	11.58	0.6204
GO:0016769	transferase activity, transferring nitrogenous groups	101	9	11.58	0.6204
GO:0032182	small conjugating protein binding	7	2	0.8	0.62087
GO:0043130	ubiquitin binding	7	2	0.8	0.62087
GO:0050308	sugar-phosphatase activity	15	3	1.72	0.622
GO:0003796	lysozyme activity	7	1	0.8	0.62522
GO:0046593	mandelonitrile lyase activity	24	0	2.75	0.62562
GO:0097159	organic cyclic compound binding	8318	987	954.1	0.62622
GO:0045158	electron transporter, transferring electrons within cytochrome b6/f complex of photosystem II activity	10	0	1.15	0.62654
GO:0003743	translation initiation factor activity	112	7	12.85	0.62886
GO:1990136	linoleate 9S-lipoxygenase activity	12	0	1.38	0.62934
GO:0015298	solute:cation antiporter activity	98	9	11.24	0.63148
GO:0000049	tRNA binding	13	0	1.49	0.63305
GO:0090079	translation regulator activity, nucleic acid binding	6	0	0.69	0.63402
GO:0000900	translation repressor activity, nucleic acid binding	6	0	0.69	0.63402
GO:0030371	translation repressor activity	6	0	0.69	0.63402
GO:0045182	translation regulator activity	6	0	0.69	0.63402
GO:0047807	cytokinin 7-beta-glucosyltransferase activity	10	0	1.15	0.63552
GO:0080062	cytokinin 9-beta-glucosyltransferase activity	10	0	1.15	0.63552
GO:0015142	tricarboxylic acid transmembrane transporter activity	26	2	2.98	0.63708
GO:0048531	beta-1,3-galactosyltransferase activity	15	2	1.72	0.63713
GO:0004221	ubiquitin thiolesterase activity	25	1	2.87	0.6372
GO:0016615	malate dehydrogenase activity	24	3	2.75	0.64033
GO:0080133	midchain alkane hydroxylase activity	28	5	3.21	0.64061
GO:0004356	glutamate-ammonia ligase activity	7	1	0.8	0.64074
GO:0016841	ammonia-lyase activity	14	5	1.61	0.64086
GO:0008375	acetylglucosaminyltransferase activity	28	4	3.21	0.64154
GO:0008536	Ran GTPase binding	26	0	2.98	0.64226
GO:0008417	fucosyltransferase activity	9	2	1.03	0.64349
GO:0008948	oxaloacetate decarboxylase activity	12	1	1.38	0.64363
GO:0008977	prephenate dehydrogenase activity	6	1	0.69	0.64364
GO:0004665	prephenate dehydrogenase (NADP+) activity	6	1	0.69	0.64364
GO:0004673	protein histidine kinase activity	45	5	5.16	0.64418
GO:0016775	phosphotransferase activity, nitrogenous group as acceptor	45	5	5.16	0.64418
GO:0019865	immunoglobulin binding	37	3	4.24	0.64504
GO:0015368	calcium:cation antiporter activity	11	1	1.26	0.64784
GO:0004723	calcium-dependent protein serine/threonine phosphatase activity	11	2	1.26	0.64901
GO:0050275	scopoletin glucosyltransferase activity	46	8	5.28	0.64986
GO:0052742	phosphatidylinositol kinase activity	17	1	1.95	0.65107
GO:0034061	DNA polymerase activity	268	38	30.74	0.65213
GO:0016725	oxidoreductase activity, acting on CH or CH2 groups	13	0	1.49	0.6525
GO:0019863	IgE binding	36	3	4.13	0.65274
GO:0022821	potassium ion antiporter activity	10	0	1.15	0.65349
GO:0004470	malic enzyme activity	15	2	1.72	0.65465
GO:0047617	acyl-CoA hydrolase activity	7	1	0.8	0.65545
GO:0008453	alanine-glyoxylate transaminase activity	12	2	1.38	0.65558
GO:0000990	core RNA polymerase binding transcription factor activity	11	1	1.26	0.65831
GO:0000996	core DNA-dependent RNA polymerase binding promoter specificity activity	11	1	1.26	0.65831
GO:0016987	sigma factor activity	11	1	1.26	0.65831
GO:0001053	plastid sigma factor activity	11	1	1.26	0.65831
GO:0015370	solute:sodium symporter activity	9	1	1.03	0.65879
GO:0016273	arginine N-methyltransferase activity	9	1	1.03	0.66279
GO:0016274	protein-arginine N-methyltransferase activity	9	1	1.03	0.66279
GO:0047251	thiohydroximate beta-D-glucosyltransferase activity	17	1	1.95	0.66297
GO:0052691	UDP-arabinopyranose mutase activity	7	1	0.8	0.66378
GO:0016846	carbon-sulfur lyase activity	72	7	8.26	0.66565
GO:0015137	citrate transmembrane transporter activity	23	1	2.64	0.666
GO:0015098	molybdate ion transmembrane transporter activity	6	1	0.69	0.66662
GO:0004567	beta-mannosidase activity	30	1	3.44	0.66763
GO:0019207	kinase regulator activity	59	7	6.77	0.66946
GO:0042171	lysophosphatidic acid acyltransferase activity	7	0	0.8	0.66979
GO:0015386	potassium:proton antiporter activity	6	0	0.69	0.66995
GO:0000155	phosphorelay sensor kinase activity	37	4	4.24	0.67051
GO:0016646	oxidoreductase activity, acting on the CH-NH group of donors, NAD or NADP as acceptor	17	0	1.95	0.67086
GO:1901363	heterocyclic compound binding	8223	980	943.2	0.67176
GO:0016742	hydroxymethyl-, formyl- and related transferase activity	13	1	1.49	0.67232
GO:0015172	acidic amino acid transmembrane transporter activity	40	3	4.59	0.67288
GO:0019783	small conjugating protein-specific protease activity	33	1	3.79	0.67507
GO:0035064	methylated histone binding	17	0	1.95	0.67517
GO:0004650	polygalacturonase activity	56	1	6.42	0.676
GO:0047220	galactosylxylosylprotein 3-beta-galactosyltransferase activity	6	1	0.69	0.67701
GO:0004725	protein tyrosine phosphatase activity	20	3	2.29	0.6792
GO:0050577	GDP-L-fucose synthase activity	6	0	0.69	0.67933
GO:0016768	spermine synthase activity	7	0	0.8	0.68007
GO:0016531	copper chaperone activity	6	1	0.69	0.68051
GO:0019201	nucleotide kinase activity	34	5	3.9	0.68128
GO:0016642	oxidoreductase activity, acting on the CH-NH2 group of donors, disulfide as acceptor	7	0	0.8	0.68282
GO:0004375	glycine dehydrogenase (decarboxylating) activity	7	0	0.8	0.68282
GO:0005365	myo-inositol transmembrane transporter activity	18	0	2.06	0.68443
GO:0047911	galacturan 1,4-alpha-galacturonidase activity	32	1	3.67	0.68448
GO:0005200	structural constituent of cytoskeleton	64	5	7.34	0.68543
GO:0003746	translation elongation factor activity	62	1	7.11	0.68645
GO:0047036	codeinone reductase (NADPH) activity	10	0	1.15	0.68693
GO:0004549	tRNA-specific ribonuclease activity	10	1	1.15	0.68766
GO:0070546	L-phenylalanine aminotransferase activity	19	1	2.18	0.68956
GO:0080130	L-phenylalanine:2-oxoglutarate aminotransferase activity	19	1	2.18	0.68956
GO:0016778	diphosphotransferase activity	14	2	1.61	0.69168
GO:0034594	phosphatidylinositol trisphosphate phosphatase activity	8	1	0.92	0.69171
GO:0019955	cytokine binding	6	1	0.69	0.69304
GO:0009784	transmembrane receptor histidine kinase activity	6	1	0.69	0.69304
GO:0005034	osmosensor activity	6	1	0.69	0.69304
GO:0009885	transmembrane histidine kinase cytokinin receptor activity	6	1	0.69	0.69304
GO:0004556	alpha-amylase activity	19	4	2.18	0.69397
GO:0072532	tri-(feruloyl or hydroxyferuloyl) spermidine meta-hydroxylase activity	18	2	2.06	0.69517
GO:0009703	nitrate reductase (NADH) activity	11	1	1.26	0.6954
GO:0016656	monodehydroascorbate reductase (NADH) activity	16	3	1.84	0.69737
GO:0047461	(+)-delta-cadinene synthase activity	36	1	4.13	0.69868
GO:0008327	methyl-CpG binding	8	0	0.92	0.69967
GO:0015299	solute:proton antiporter activity	92	8	10.55	0.70017
GO:0016781	phosphotransferase activity, paired acceptors	7	0	0.8	0.70064
GO:0017110	nucleoside-diphosphatase activity	15	0	1.72	0.70073
GO:0019238	cyclohydrolase activity	8	2	0.92	0.70404
GO:0009672	auxin:proton symporter activity	12	0	1.38	0.70554
GO:0016705	oxidoreductase activity, acting on paired donors, with incorporation or reduction of molecular oxygen	777	78	89.12	0.70842
GO:0016774	phosphotransferase activity, carboxyl group as acceptor	15	0	1.72	0.71249
GO:0030742	GTP-dependent protein binding	34	3	3.9	0.71376
GO:0008934	inositol monophosphate 1-phosphatase activity	6	1	0.69	0.71498
GO:0052834	inositol monophosphate phosphatase activity	6	1	0.69	0.71498
GO:0010349	L-galactose dehydrogenase activity	6	0	0.69	0.71512
GO:0009922	fatty acid elongase activity	28	3	3.21	0.71594
GO:0004611	phosphoenolpyruvate carboxykinase activity	14	2	1.61	0.71649
GO:0070547	L-tyrosine aminotransferase activity	17	0	1.95	0.7171
GO:0050362	L-tryptophan:2-oxoglutarate aminotransferase activity	17	0	1.95	0.7171
GO:0004838	L-tyrosine:2-oxoglutarate aminotransferase activity	17	0	1.95	0.7171
GO:0070529	L-tryptophan aminotransferase activity	17	0	1.95	0.7171
GO:0004175	endopeptidase activity	470	44	53.91	0.72044
GO:0010542	nitrate efflux transmembrane transporter activity	9	0	1.03	0.72122
GO:0004365	glyceraldehyde-3-phosphate dehydrogenase (NAD+) (phosphorylating) activity	12	2	1.38	0.72266
GO:0009927	histidine phosphotransfer kinase activity	13	0	1.49	0.72506
GO:2001080	chitosan binding	14	1	1.61	0.72517
GO:0000156	phosphorelay response regulator activity	58	8	6.65	0.72525
GO:0016884	carbon-nitrogen ligase activity, with glutamine as amido-N-donor	35	3	4.01	0.72677
GO:0035671	enone reductase activity	23	3	2.64	0.72839
GO:0051139	metal ion:proton antiporter activity	11	0	1.26	0.72934
GO:0008199	ferric iron binding	6	0	0.69	0.72996
GO:0004563	beta-N-acetylhexosaminidase activity	7	1	0.8	0.73022
GO:0051537	2 iron, 2 sulfur cluster binding	48	2	5.51	0.73071
GO:0015491	cation:cation antiporter activity	53	3	6.08	0.73077
GO:0004096	catalase activity	14	0	1.61	0.73085
GO:0005310	dicarboxylic acid transmembrane transporter activity	39	4	4.47	0.7309
GO:0015077	monovalent inorganic cation transmembrane transporter activity	420	29	48.18	0.73558
GO:0004143	diacylglycerol kinase activity	17	3	1.95	0.73665
GO:0019156	isoamylase activity	8	2	0.92	0.73895
GO:0047787	delta4-3-oxosteroid 5beta-reductase activity	7	1	0.8	0.74027
GO:0070401	NADP+ binding	8	0	0.92	0.74053
GO:0004607	phosphatidylcholine-sterol O-acyltransferase activity	9	0	1.03	0.74153
GO:0017091	AU-rich element binding	10	0	1.15	0.74257
GO:0000062	fatty-acyl-CoA binding	17	2	1.95	0.7427
GO:0042389	omega-3 fatty acid desaturase activity	6	1	0.69	0.74422
GO:0004357	glutamate-cysteine ligase activity	9	2	1.03	0.74448
GO:0034639	L-amino acid efflux transmembrane transporter activity	23	2	2.64	0.7447
GO:0015181	arginine transmembrane transporter activity	15	0	1.72	0.74683
GO:0015189	L-lysine transmembrane transporter activity	15	0	1.72	0.74683
GO:0008526	phosphatidylinositol transporter activity	15	2	1.72	0.74717
GO:0016832	aldehyde-lyase activity	44	2	5.05	0.74766
GO:0080002	UDP-glucose:4-aminobenzoate acylglucosyltransferase activity	24	2	2.75	0.75044
GO:0052638	indole-3-butyrate beta-glucosyltransferase activity	27	2	3.1	0.75064
GO:0008138	protein tyrosine/serine/threonine phosphatase activity	19	0	2.18	0.75216
GO:0004471	malate dehydrogenase (decarboxylating) (NAD+) activity	13	1	1.49	0.75715
GO:0047627	adenylylsulfatase activity	19	1	2.18	0.7574
GO:0016819	hydrolase activity, acting on acid anhydrides, in sulfonyl-containing anhydrides	19	1	2.18	0.7574
GO:0051087	chaperone binding	12	2	1.38	0.75786
GO:0015369	calcium:proton antiporter activity	7	0	0.8	0.75866
GO:0005088	Ras guanyl-nucleotide exchange factor activity	16	2	1.84	0.75919
GO:0005089	Rho guanyl-nucleotide exchange factor activity	16	2	1.84	0.75919
GO:0004576	oligosaccharyl transferase activity	15	0	1.72	0.75952
GO:0004121	cystathionine beta-lyase activity	14	1	1.61	0.76047
GO:0046030	inositol trisphosphate phosphatase activity	11	1	1.26	0.76094
GO:0016653	oxidoreductase activity, acting on NAD(P)H, heme protein as acceptor	12	2	1.38	0.76353
GO:0008460	dTDP-glucose 4,6-dehydratase activity	10	2	1.15	0.76357
GO:0047213	anthocyanidin 3-O-glucosyltransferase activity	13	0	1.49	0.76722
GO:0004298	threonine-type endopeptidase activity	28	1	3.21	0.76938
GO:0070003	threonine-type peptidase activity	28	1	3.21	0.76938
GO:0004843	ubiquitin-specific protease activity	22	1	2.52	0.76965
GO:0004072	aspartate kinase activity	6	0	0.69	0.77137
GO:0004017	adenylate kinase activity	18	1	2.06	0.77241
GO:0016801	hydrolase activity, acting on ether bonds	10	0	1.15	0.77416
GO:0050833	pyruvate transmembrane transporter activity	6	0	0.69	0.77475
GO:0004372	glycine hydroxymethyltransferase activity	7	0	0.8	0.77613
GO:0005460	UDP-glucose transmembrane transporter activity	19	3	2.18	0.77694
GO:0070300	phosphatidic acid binding	29	3	3.33	0.77703
GO:0016409	palmitoyltransferase activity	6	0	0.69	0.77951
GO:0004758	serine C-palmitoyltransferase activity	6	0	0.69	0.77951
GO:0016454	C-palmitoyltransferase activity	6	0	0.69	0.77951
GO:0005343	organic acid:sodium symporter activity	8	1	0.92	0.78601
GO:0005459	UDP-galactose transmembrane transporter activity	18	2	2.06	0.78734
GO:0003840	gamma-glutamyltransferase activity	6	1	0.69	0.78895
GO:0030551	cyclic nucleotide binding	29	4	3.33	0.79103
GO:0003785	actin monomer binding	18	1	2.06	0.79225
GO:0004527	exonuclease activity	73	7	8.37	0.79436
GO:0016720	delta12-fatty acid dehydrogenase activity	8	1	0.92	0.79626
GO:0005313	L-glutamate transmembrane transporter activity	14	0	1.61	0.80089
GO:0016891	endoribonuclease activity, producing 5'-phosphomonoesters	66	4	7.57	0.80285
GO:0015416	organic phosphonate transmembrane-transporting ATPase activity	20	2	2.29	0.80341
GO:0015604	organic phosphonate transmembrane transporter activity	20	2	2.29	0.80341
GO:0005366	myo-inositol:proton symporter activity	17	0	1.95	0.80559
GO:0005099	Ras GTPase activator activity	25	3	2.87	0.80635
GO:0019887	protein kinase regulator activity	54	6	6.19	0.80801
GO:0017137	Rab GTPase binding	19	1	2.18	0.81133
GO:0034432	bis(5'-adenosyl)-pentaphosphatase activity	13	1	1.49	0.81315
GO:0036459	ubiquitinyl hydrolase activity	31	1	3.56	0.81463
GO:0016413	O-acetyltransferase activity	35	3	4.01	0.81696
GO:0031420	alkali metal ion binding	13	0	1.49	0.81826
GO:0030955	potassium ion binding	13	0	1.49	0.81826
GO:0019104	DNA N-glycosylase activity	12	0	1.38	0.82022
GO:0005096	GTPase activator activity	62	5	7.11	0.82229
GO:0033855	nicotianamine aminotransferase activity	10	0	1.15	0.82239
GO:0008477	purine nucleosidase activity	6	0	0.69	0.824
GO:0045551	cinnamyl-alcohol dehydrogenase activity	10	2	1.15	0.82534
GO:0016879	ligase activity, forming carbon-nitrogen bonds	173	17	19.84	0.8261
GO:0004579	dolichyl-diphosphooligosaccharide-protein glycotransferase activity	13	0	1.49	0.82694
GO:0009824	AMP dimethylallyltransferase activity	6	0	0.69	0.83444
GO:0019789	SUMO transferase activity	10	0	1.15	0.8369
GO:0016779	nucleotidyltransferase activity	487	53	55.86	0.83796
GO:0080108	S-alkylthiohydroximate lyase activity	9	0	1.03	0.83863
GO:0080116	glucuronoxylan glucuronosyltransferase activity	14	2	1.61	0.84015
GO:0008601	protein phosphatase type 2A regulator activity	21	3	2.41	0.84042
GO:0005457	GDP-fucose transmembrane transporter activity	13	1	1.49	0.84144
GO:0036080	purine nucleotide-sugar transmembrane transporter activity	13	1	1.49	0.84144
GO:0080045	quercetin 3'-O-glucosyltransferase activity	21	1	2.41	0.84415
GO:0005047	signal recognition particle binding	6	0	0.69	0.84644
GO:0004124	cysteine synthase activity	10	1	1.15	0.84821
GO:0032296	double-stranded RNA-specific ribonuclease activity	23	3	2.64	0.85181
GO:0004525	ribonuclease III activity	23	3	2.64	0.85181
GO:0016985	mannan endo-1,4-beta-mannosidase activity	16	1	1.84	0.85203
GO:0031072	heat shock protein binding	45	4	5.16	0.85323
GO:0071617	lysophospholipid acyltransferase activity	9	0	1.03	0.85384
GO:0004845	uracil phosphoribosyltransferase activity	7	0	0.8	0.85531
GO:0015556	C4-dicarboxylate transmembrane transporter activity	19	2	2.18	0.85849
GO:0008381	mechanically-gated ion channel activity	7	0	0.8	0.85897
GO:0022833	mechanically gated channel activity	7	0	0.8	0.85897
GO:0005083	small GTPase regulator activity	69	5	7.91	0.85977
GO:0008443	phosphofructokinase activity	17	2	1.95	0.86016
GO:0003872	6-phosphofructokinase activity	16	2	1.84	0.86049
GO:0004540	ribonuclease activity	148	12	16.98	0.86144
GO:0019202	amino acid kinase activity	13	0	1.49	0.8622
GO:0008135	translation factor activity, nucleic acid binding	178	10	20.42	0.86243
GO:0015140	malate transmembrane transporter activity	18	1	2.06	0.86542
GO:0016211	ammonia ligase activity	10	1	1.15	0.86654
GO:0016880	acid-ammonia (or amide) ligase activity	10	1	1.15	0.86654
GO:0010277	chlorophyllide a oxygenase [overall] activity	6	0	0.69	0.86756
GO:0051019	mitogen-activated protein kinase binding	9	1	1.03	0.86874
GO:0016893	endonuclease activity, active with either ribo- or deoxyribonucleic acids and producing 5'-phosphomonoesters	69	4	7.91	0.87164
GO:0047334	diphosphate-fructose-6-phosphate 1-phosphotransferase activity	6	0	0.69	0.87377
GO:0003995	acyl-CoA dehydrogenase activity	9	0	1.03	0.87487
GO:0016866	intramolecular transferase activity	114	8	13.08	0.87505
GO:0016837	carbon-oxygen lyase activity, acting on polysaccharides	28	4	3.21	0.87731
GO:0030570	pectate lyase activity	28	4	3.21	0.87731
GO:0004075	biotin carboxylase activity	7	1	0.8	0.88098
GO:0004521	endoribonuclease activity	95	7	10.9	0.88178
GO:0008409	5'-3' exonuclease activity	8	0	0.92	0.88233
GO:0030276	clathrin binding	18	1	2.06	0.88367
GO:0016703	oxidoreductase activity, acting on single donors with incorporation of molecular oxygen, incorporation of one atom of oxygen (internal monooxygenases or internal mixed function oxidases)	12	2	1.38	0.88469
GO:0004619	phosphoglycerate mutase activity	6	1	0.69	0.88485
GO:0003997	acyl-CoA oxidase activity	8	0	0.92	0.88796
GO:0004133	glycogen debranching enzyme activity	11	2	1.26	0.88882
GO:0016670	oxidoreductase activity, acting on a sulfur group of donors, oxygen as acceptor	6	0	0.69	0.88921
GO:0080132	fatty acid alpha-hydroxylase activity	14	0	1.61	0.8906
GO:0046424	ferulate 5-hydroxylase activity	14	0	1.61	0.8906
GO:0004177	aminopeptidase activity	20	1	2.29	0.89287
GO:0008235	metalloexopeptidase activity	11	0	1.26	0.89391
GO:0016892	endoribonuclease activity, producing 3'-phosphomonoesters	9	0	1.03	0.90221
GO:0016894	endonuclease activity, active with either ribo- or deoxyribonucleic acids and producing 3'-phosphomonoesters	9	0	1.03	0.90221
GO:0004743	pyruvate kinase activity	14	0	1.61	0.90304
GO:0019787	small conjugating protein transferase activity	15	0	1.72	0.90315
GO:0008429	phosphatidylethanolamine binding	11	0	1.26	0.90339
GO:0004316	3-oxoacyl-[acyl-carrier-protein] reductase (NADPH) activity	14	1	1.61	0.90466
GO:0016149	translation release factor activity, codon specific	9	1	1.03	0.90658
GO:0016417	S-acyltransferase activity	14	1	1.61	0.91189
GO:0016868	intramolecular transferase activity, phosphotransferases	15	1	1.72	0.91192
GO:0004497	monooxygenase activity	591	51	67.79	0.91444
GO:0003747	translation release factor activity	12	2	1.38	0.91484
GO:0008079	translation termination factor activity	12	2	1.38	0.91484
GO:0016796	exonuclease activity, active with either ribo- or deoxyribonucleic acids and producing 5'-phosphomonoesters	27	1	3.1	0.91836
GO:0004448	isocitrate dehydrogenase activity	9	1	1.03	0.91884
GO:0050213	progesterone 5-alpha-reductase activity	7	0	0.8	0.92003
GO:0016896	exoribonuclease activity, producing 5'-phosphomonoesters	26	1	2.98	0.92126
GO:0004532	exoribonuclease activity	26	1	2.98	0.92126
GO:0033897	ribonuclease T2 activity	7	0	0.8	0.92309
GO:0004815	aspartate-tRNA ligase activity	6	1	0.69	0.92358
GO:0035560	pheophoridase activity	6	0	0.69	0.92923
GO:0047681	aryl-alcohol dehydrogenase (NADP+) activity	9	1	1.03	0.92959
GO:0017050	D-erythro-sphingosine kinase activity	7	0	0.8	0.92995
GO:0008168	methyltransferase activity	454	41	52.07	0.9306
GO:0051192	prosthetic group binding	9	1	1.03	0.93093
GO:0044620	ACP phosphopantetheine attachment site binding	9	1	1.03	0.93093
GO:0000036	ACP phosphopantetheine attachment site binding involved in fatty acid biosynthetic process	9	1	1.03	0.93093
GO:0016743	carboxyl- or carbamoyltransferase activity	8	0	0.92	0.93232
GO:0060589	nucleoside-triphosphatase regulator activity	75	5	8.6	0.93348
GO:0046029	mannitol dehydrogenase activity	8	1	0.92	0.93716
GO:0031320	hexitol dehydrogenase activity	8	1	0.92	0.93716
GO:0030523	dihydrolipoamide S-acyltransferase activity	6	0	0.69	0.93727
GO:0004349	glutamate 5-kinase activity	6	0	0.69	0.94005
GO:0016741	transferase activity, transferring one-carbon groups	466	41	53.45	0.94018
GO:0043531	ADP binding	252	30	28.91	0.9412
GO:0000175	3'-5'-exoribonuclease activity	19	1	2.18	0.94185
GO:0003863	3-methyl-2-oxobutanoate dehydrogenase (2-methylpropanoyl-transferring) activity	8	0	0.92	0.9427
GO:0005198	structural molecule activity	605	30	69.39	0.94543
GO:0030695	GTPase regulator activity	72	5	8.26	0.94842
GO:0047924	geraniol dehydrogenase activity	6	1	0.69	0.95112
GO:0004004	ATP-dependent RNA helicase activity	6	0	0.69	0.95257
GO:0008186	RNA-dependent ATPase activity	6	0	0.69	0.95257
GO:0015078	hydrogen ion transmembrane transporter activity	286	14	32.8	0.96091
GO:0004198	calcium-dependent cysteine-type endopeptidase activity	35	0	4.01	0.96359
GO:0016679	oxidoreductase activity, acting on diphenols and related substances as donors	110	9	12.62	0.97067
GO:0003887	DNA-directed DNA polymerase activity	24	1	2.75	0.97083
GO:0019843	rRNA binding	149	6	17.09	0.97137
GO:0016681	oxidoreductase activity, acting on diphenols and related substances as donors, cytochrome as acceptor	31	0	3.56	0.97166
GO:0008121	ubiquinol-cytochrome-c reductase activity	31	0	3.56	0.97166
GO:0016984	ribulose-bisphosphate carboxylase activity	16	0	1.84	0.98482
GO:0004602	glutathione peroxidase activity	11	0	1.26	0.9858
GO:0005092	GDP-dissociation inhibitor activity	8	0	0.92	0.98625
GO:0003735	structural constituent of ribosome	420	15	48.18	0.9883
GO:0004129	cytochrome-c oxidase activity	22	0	2.52	0.98979
GO:0016675	oxidoreductase activity, acting on a heme group of donors	22	0	2.52	0.98979
GO:0016676	oxidoreductase activity, acting on a heme group of donors, oxygen as acceptor	22	0	2.52	0.98979
GO:0015002	heme-copper terminal oxidase activity	22	0	2.52	0.98979
GO:0016885	ligase activity, forming carbon-carbon bonds	14	1	1.61	0.99024
GO:0016421	CoA carboxylase activity	14	1	1.61	0.99024
GO:0003676	nucleic acid binding	3864	445	443.21	0.99082
GO:0072374	carotene epsilon hydroxylase activity	8	0	0.92	0.99083
GO:0009974	zeinoxanthin epsilon hydroxylase activity	8	0	0.92	0.99083
GO:0016210	naringenin-chalcone synthase activity	11	0	1.26	0.99131
GO:0008565	protein transporter activity	100	2	11.47	0.99234
GO:0004197	cysteine-type endopeptidase activity	91	5	10.44	0.99465
GO:0008320	protein transmembrane transporter activity	42	0	4.82	0.99701
GO:0022884	macromolecule transmembrane transporter activity	42	0	4.82	0.99701
GO:0004392	heme oxygenase (decyclizing) activity	13	0	1.49	0.99731
GO:0015450	P-P-bond-hydrolysis-driven protein transmembrane transporter activity	33	0	3.79	0.99765
GO:0003989	acetyl-CoA carboxylase activity	12	0	1.38	0.99903
GO:0005488	binding	14759	1763	1692.89	0.99957
GO:0046524	sucrose-phosphate synthase activity	6	0	0.69	0.99987
GO:0000975	regulatory region DNA binding	160	29	18.35	0.99997
GO:0001067	regulatory region nucleic acid binding	160	29	18.35	0.99997
GO:0003723	RNA binding	1257	107	144.18	0.99999
GO:0016833	oxo-acid-lyase activity	12	1	1.38	1
GO:0061135	endopeptidase regulator activity	51	8	5.85	1
GO:0071991	phytochelatin transporter activity	33	4	3.79	1
GO:0008490	arsenite secondary active transmembrane transporter activity	35	4	4.01	1
GO:0060089	molecular transducer activity	848	114	97.27	1
GO:0010436	carotenoid dioxygenase activity	11	1	1.26	1
GO:0016712	oxidoreductase activity, acting on paired donors, with incorporation or reduction of molecular oxygen, reduced flavin or flavoprotein as one donor, and incorporation of one atom of oxygen	26	1	2.98	1
GO:0003674	molecular_function	20636	2367	2367	1
GO:0005231	excitatory extracellular ligand-gated ion channel activity	28	3	3.21	1
GO:0044389	small conjugating protein ligase binding	220	32	25.23	1

## Sheet: mRNA KEGG
#Pathway	ko_ID	Unigene	gene	Unigene_all	gene_all
#KEGG_n	650	KEGG_N	6743
Plant hormone signal transduction	ko04075	44	324	650	6743	Capana00g002391;Capana01g000511;Capana01g001098;Capana01g003356;Capana01g004352;Capana02g000676;Capana02g003190;Capana03g000117;Capana03g001031;Capana03g001921;Capana03g001922;Capana03g001923;Capana03g002801;Capana03g003309;Capana03g003343;Capana03g003555;Capana03g004524;Capana03g004568;Capana04g000259;Capana05g002062;Capana06g000110;Capana06g000791;Capana06g001308;Capana06g001979;Capana06g002018…	K14498+K14488+K13422+K14500+K13422+K14487+K14515+K13464+K14492+K14488+K14488+K14488+K14497+K14516+K14484+K14485+K14516+K14484+K14486+K14496+K14484+K14488+K14484+K14488+K14484+K14509+K14491+K13464+K14508+K14489+K14496+K14514+K14487+K14515+K13464+K13946+K14500+K14506+K14496+K14431+K14503+K13464+K14509+K13464
Plant-pathogen interaction	ko04626	44	276	650	6743	Capana00g000202;Capana00g002807;Capana00g003134;Capana01g000138;Capana02g001851;Capana02g002584;Capana02g002878;Capana02g003359;Capana02g003630;Capana03g000051;Capana03g000595;Capana03g000955;Capana03g001590;Capana03g002156;Capana03g003498;Capana04g000689;Capana05g000028;Capana05g000502;Capana06g000196;Capana06g001383;Capana06g001506;Capana06g002498;Capana07g000185;Capana07g000527;Capana07g001595…	K02183+K13420+K13448+K13447+K13433+K13412+K13448+K02183+K13448+K13413+K13447+K13448+K02183+K04079+K13412+K13457+K13448+K13412+K13456+K13412+K13424+K04079+K13466+K05391+K13414+K04079+K04079+K05391+K13414+K13448+K13420+K13424+K04079+K13448+K02183+K13448+K13448+K13412+K02183+K13448+K13448+K13448+K13459+K13420
Phenylpropanoid biosynthesis	ko00940	40	240	650	6743	Capana00g002831;Capana00g003499;Capana00g003598;Capana01g000887;Capana01g004380;Capana02g000568;Capana02g002192;Capana02g003073;Capana02g003074;Capana02g003075;Capana03g000476;Capana03g000549;Capana03g000578;Capana03g001733;Capana03g001834;Capana03g001837;Capana03g001838;Capana03g003491;Capana04g001246;Capana05g002178;Capana06g000272;Capana06g000273;Capana06g001083;Capana07g000029;Capana08g001159…	K00430+K10775+K01188+K01904+K00430+K00430+K00430+K00588+K00588+K00588+K09753+K13065+K01904+K01904+K00430+K00430+K00430+K10775+K00430+K00430+K00487+K00487+K01904+K01904+K09754+K00430+K13065+K13065+K00083+K00588+K00430+K10775+K10775+K10775+K09754+K00430+K00430+K00083+K00430+K00430
Protein processing in endoplasmic reticulum	ko04141	38	326	650	6743	Capana00g002551;Capana00g004545;Capana01g000574;Capana01g000575;Capana01g002525;Capana02g002177;Capana02g003444;Capana03g000079;Capana03g001016;Capana03g001238;Capana03g001908;Capana03g002156;Capana05g000993;Capana05g002540;Capana06g000002;Capana06g000218;Capana06g000386;Capana06g000387;Capana06g002022;Capana06g002498;Capana07g002410;Capana07g002411;Capana08g002262;Capana08g002266;Capana08g002267…	K01228+K10666+K13993+K13993+K10666+K13993+K14004+K13993+K13993+K13993+K13993+K04079+K09490+K08057+K14015+K09561+K13993+K13993+K10085+K04079+K04079+K04079+K13993+K13993+K13993+K14009+K13993+K03283+K04079+K10666+K06689+K13993+K03283+K09503+K03283+K03283+K03283+K08057
Phenylalanine metabolism	ko00360	35	166	650	6743	Capana00g001172;Capana00g002831;Capana00g003499;Capana01g000375;Capana01g000887;Capana01g004380;Capana02g000568;Capana02g002192;Capana02g003073;Capana02g003074;Capana02g003075;Capana03g000578;Capana03g001733;Capana03g001834;Capana03g001837;Capana03g001838;Capana03g003491;Capana03g003724;Capana04g001246;Capana05g002178;Capana06g000272;Capana06g000273;Capana06g001083;Capana07g000029;Capana08g002014…	K00276+K00430+K10775+K00276+K01904+K00430+K00430+K00430+K00588+K00588+K00588+K01904+K01904+K00430+K00430+K00430+K10775+K00276+K00430+K00430+K00487+K00487+K01904+K01904+K00430+K00588+K00430+K10775+K10775+K10775+K15849+K00430+K00430+K00430+K00430
Biosynthesis of amino acids	ko01230	35	316	650	6743	Capana00g004159;Capana00g004772;Capana01g000816;Capana02g000207;Capana02g000489;Capana02g000833;Capana02g002462;Capana02g002463;Capana02g002466;Capana02g003708;Capana03g000047;Capana03g000070;Capana03g003052;Capana04g000751;Capana04g000998;Capana04g001118;Capana05g000208;Capana05g001307;Capana06g000585;Capana06g002151;Capana07g001111;Capana07g001447;Capana07g002359;Capana08g000340;Capana08g000942…	K01696+K00549+K00948+K14272+K01623+K01739+K00831+K00831+K00030+K00891+K00058+K00814+K01653+K00826+K01626+K01834+K01915+K01807+K05359+K00031+K00850+K01681+K00640+K00850+K13034+K01695+K00789+K00053+K15227+K00927+K01696+K00789+K05359+K00789+K15849
Carbon metabolism	ko01200	34	335	650	6743	Capana01g000816;Capana02g000207;Capana02g000489;Capana02g002462;Capana02g002463;Capana02g002466;Capana03g000047;Capana03g000070;Capana03g000790;Capana03g001354;Capana04g000802;Capana04g001118;Capana04g001331;Capana04g002900;Capana05g000599;Capana05g001307;Capana05g002203;Capana06g002151;Capana07g000220;Capana07g000319;Capana07g001111;Capana07g001146;Capana07g001447;Capana07g001845;Capana07g002359…	K00948+K14272+K01623+K00831+K00831+K00030+K00058+K00814+K00026+K01638+K01610+K01834+K03841+K00036+K05298+K01807+K00382+K00031+K00131+K05298+K00850+K00626+K01681+K01595+K00640+K00850+K13034+K00844+K03841+K00029+K00927+K05605+K00029+K00121
Starch and sucrose metabolism	ko00500	28	281	650	6743	Capana00g001331;Capana00g003598;Capana01g000377;Capana01g000522;Capana01g000793;Capana02g001649;Capana02g003313;Capana03g002047;Capana03g002503;Capana03g002554;Capana03g003650;Capana03g004088;Capana03g004414;Capana04g001640;Capana04g001854;Capana05g000518;Capana05g000526;Capana05g001793;Capana06g000734;Capana07g001941;Capana09g000101;Capana09g000138;Capana09g000231;Capana09g001210;Capana10g000025…	K01087+K01188+K08679+K01193+K01177+K16055+K13648+K01087+K08679+K01087+K01051+K08679+K01177+K01176+K13648+K01187+K01187+K01051+K00847+K13648+K08679+K00695+K00844+K00688+K13648+K01193+K16055+K08679
Cysteine and methionine metabolism	ko00270	21	132	650	6743	Capana00g000688;Capana00g002898;Capana00g002899;Capana00g004772;Capana01g000048;Capana01g000175;Capana01g000176;Capana01g000552;Capana02g000014;Capana02g000833;Capana02g002264;Capana03g000790;Capana03g003782;Capana07g002359;Capana08g000942;Capana08g001658;Capana10g001736;Capana10g001856;Capana11g002156;Capana12g000190;Capana12g000838	K05933+K01611+K01611+K00549+K01761+K01762+K01762+K00016+K05933+K01739+K05933+K00026+K00547+K00640+K13034+K00789+K01762+K00789+K01611+K00789+K05933
Amino sugar and nucleotide sugar metabolism	ko00520	21	151	650	6743	Capana00g002320;Capana01g000276;Capana01g000377;Capana02g003313;Capana03g002085;Capana03g002503;Capana03g004088;Capana04g001854;Capana06g000734;Capana07g000258;Capana07g001941;Capana08g001246;Capana09g000101;Capana09g000231;Capana10g000025;Capana10g001144;Capana10g002130;Capana12g000259;Capana12g001066;Greenpepper_newGene_60448;Greenpepper_newGene_63367	K00820+K01784+K08679+K13648+K01183+K08679+K08679+K13648+K00847+K01183+K13648+K10046+K08679+K00844+K13648+K01183+K01209+K08679+K01784+K12448+K01183
Glutathione metabolism	ko00480	20	129	650	6743	Capana00g004478;Capana01g000239;Capana02g000950;Capana02g002296;Capana03g004562;Capana03g004566;Capana04g000125;Capana04g002900;Capana06g002151;Capana06g002861;Capana08g001414;Capana09g001762;Capana09g001763;Capana09g001764;Capana09g001859;Capana09g001860;Capana09g001861;Capana09g001881;Capana11g001535;Greenpepper_newGene_41225	K00799+K01919+K00799+K00799+K00799+K00799+K01581+K00036+K00031+K00799+K01920+K00799+K00799+K00799+K00799+K00799+K00799+K00434+K00799+K00383
Phosphatidylinositol signaling system	ko04070	20	106	650	6743	Capana00g000202;Capana00g003302;Capana00g003369;Capana01g001061;Capana01g004332;Capana02g003044;Capana02g003359;Capana03g000074;Capana03g000597;Capana03g001590;Capana03g004090;Capana04g000765;Capana04g001921;Capana06g000778;Capana07g000768;Capana10g002124;Capana10g002507;Capana11g001968;Capana12g000823;Greenpepper_newGene_1472	K02183+K00901+K00901+K00913+K00913+K01110+K02183+K00921+K00915+K02183+K05857+K00913+K00889+K00913+K00921+K02183+K02183+K00901+K00913+K00889
Spliceosome	ko03040	20	284	650	6743	Capana03g001832;Capana03g001896;Capana07g000622;Capana08g001152;Capana08g001496;Capana08g002669;Capana09g000999;Capana09g001928;Capana10g001446;Capana12g000004;Capana12g000216;Capana12g001339;Capana12g002529;Capana12g002678;Greenpepper_newGene_22312;Greenpepper_newGene_2959;Greenpepper_newGene_50447;Greenpepper_newGene_52536;Greenpepper_newGene_58503;Greenpepper_newGene_6821	K12890+K12859+K12890+K12878+K11984+K12818+K12831+K03283+K03283+K12900+K12854+K12890+K12813+K12818+K12821+K03283+K12879+K03283+K03283+K12821
Glycerophospholipid metabolism	ko00564	19	120	650	6743	Capana00g003219;Capana00g003302;Capana00g003369;Capana00g003955;Capana01g000355;Capana01g001338;Capana01g001342;Capana01g001737;Capana02g001135;Capana03g001666;Capana06g001646;Capana07g001962;Capana08g001564;Capana10g000915;Capana10g002261;Capana10g002344;Capana11g001968;Capana12g001225;Capana12g001470	K14156+K00901+K00901+K01115+K01115+K13510+K01115+K01114+K00968+K01094+K01613+K13508+K01115+K00967+K14674+K14674+K00901+K14156+K05929
Endocytosis	ko04144	19	224	650	6743	Capana00g003775;Capana00g003955;Capana01g000355;Capana01g001342;Capana02g002291;Capana03g000205;Capana04g001921;Capana05g002440;Capana08g001192;Capana08g001564;Capana09g001928;Capana10g001446;Capana10g001574;Capana12g002155;Greenpepper_newGene_1472;Greenpepper_newGene_2959;Greenpepper_newGene_36937;Greenpepper_newGene_52536;Greenpepper_newGene_58503	K07904+K01115+K01115+K01115+K07889+K12197+K00889+K12198+K12190+K01115+K03283+K03283+K12183+K12198+K00889+K03283+K18443+K03283+K03283
Galactose metabolism	ko00052	17	84	650	6743	Capana01g000276;Capana01g000522;Capana01g002820;Capana01g002824;Capana02g002310;Capana02g002649;Capana02g003386;Capana02g003390;Capana02g003534;Capana05g000518;Capana05g000526;Capana07g001111;Capana07g002427;Capana08g000340;Capana09g000231;Capana10g002008;Capana12g001066	K01784+K01193+K18819+K18819+K06617+K18819+K01785+K01785+K06617+K01187+K01187+K00850+K06617+K00850+K00844+K01193+K01784
Glycolysis / Gluconeogenesis	ko00010	17	168	650	6743	Capana01g000552;Capana02g000489;Capana02g003386;Capana02g003390;Capana04g000802;Capana04g001118;Capana04g001331;Capana04g001422;Capana05g002203;Capana07g000220;Capana07g001111;Capana08g000340;Capana09g000231;Capana09g001643;Capana09g002228;Capana11g001334;Greenpepper_newGene_74701	K00016+K01623+K01785+K01785+K01610+K01834+K03841+K18857+K00382+K00131+K00850+K00850+K00844+K03841+K00927+K00128+K00121
Glycine, serine and threonine metabolism	ko00260	15	102	650	6743	Capana00g001172;Capana00g004159;Capana01g000375;Capana02g000207;Capana02g002462;Capana02g002463;Capana03g000047;Capana03g000284;Capana03g003542;Capana03g003724;Capana04g001118;Capana05g002203;Capana08g001395;Capana08g002744;Capana10g000588	K00276+K01696+K00276+K14272+K00831+K00831+K00058+K15919+K15893+K00276+K01834+K00382+K01695+K15893+K01696
Peroxisome	ko04146	14	125	650	6743	Capana00g001353;Capana00g003111;Capana00g003394;Capana01g002806;Capana02g000230;Capana03g000119;Capana04g002566;Capana06g001268;Capana06g001955;Capana06g002151;Capana08g001428;Capana08g002251;Capana10g000134;Greenpepper_newGene_83527	K01640+K11517+K01897+K01897+K01578+K11517+K13347+K06664+K04564+K00031+K00869+K13348+K11517+K13339
Carbon fixation in photosynthetic organisms	ko00710	14	115	650	6743	Capana02g000207;Capana02g000489;Capana03g000070;Capana03g000790;Capana04g000802;Capana04g001331;Capana05g000599;Capana05g001307;Capana07g000319;Capana07g001845;Capana09g001643;Capana09g001676;Capana09g002228;Capana10g001751	K14272+K01623+K00814+K00026+K01610+K03841+K05298+K01807+K05298+K01595+K03841+K00029+K00927+K00029
RNA degradation	ko03018	13	152	650	6743	Capana00g001770;Capana02g002395;Capana03g003459;Capana06g000644;Capana07g001087;Capana07g001111;Capana08g000340;Capana09g000443;Capana09g000986;Capana11g000347;Greenpepper_newGene_39029;Greenpepper_newGene_59298;Greenpepper_newGene_70463	K03654+K12591+K03679+K12581+K12617+K00850+K00850+K12617+K04077+K12581+K10643+K12581+K12606
Terpenoid backbone biosynthesis	ko00900	13	78	650	6743	Capana00g004199;Capana01g000351;Capana01g004441;Capana02g000059;Capana02g002404;Capana04g000412;Capana05g002500;Capana06g001499;Capana06g001632;Capana07g001146;Capana08g001428;Capana08g001733;Capana12g001156	K13789+K01641+K01641+K00021+K00021+K13789+K01823+K00938+K11778+K00626+K00869+K00991+K01641
Zeatin biosynthesis	ko00908	13	87	650	6743	Capana00g003808;Capana00g004277;Capana01g001108;Capana04g000295;Capana05g000785;Capana05g000788;Capana09g000135;Capana09g000136;Capana10g002240;Capana11g000203;Capana11g000204;Capana11g000205;Greenpepper_newGene_1267	K00279+K13495+K00279+K00279+K13495+K13495+K13495+K13495+K13495+K13495+K13495+K13495+K13495
Arginine and proline metabolism	ko00330	13	109	650	6743	Capana00g002895;Capana00g002896;Capana00g002898;Capana00g002899;Capana01g002660;Capana02g002292;Capana04g000125;Capana05g000208;Capana07g001125;Capana08g002632;Capana11g001334;Capana11g002156;Greenpepper_newGene_80787	K00318+K00318+K01611+K01611+K13366+K17839+K01581+K01915+K17839+K01583+K00128+K01611+K00472
Inositol phosphate metabolism	ko00562	13	94	650	6743	Capana01g001061;Capana01g001737;Capana01g004332;Capana02g003044;Capana03g000074;Capana03g000597;Capana03g004090;Capana04g000765;Capana04g001921;Capana06g000778;Capana07g000768;Capana12g000823;Greenpepper_newGene_1472	K00913+K01114+K00913+K01110+K00921+K00915+K05857+K00913+K00889+K00913+K00921+K00913+K00889
Glyoxylate and dicarboxylate metabolism	ko00630	12	92	650	6743	Capana00g003111;Capana02g000207;Capana03g000119;Capana03g000284;Capana03g000790;Capana03g001354;Capana03g003542;Capana05g000208;Capana07g001146;Capana07g001447;Capana08g002744;Capana10g000134	K11517+K14272+K11517+K15919+K00026+K01638+K15893+K01915+K00626+K01681+K15893+K11517
Glycerolipid metabolism	ko00561	12	83	650	6743	Capana00g003302;Capana00g003369;Capana00g004460;Capana07g000353;Capana07g001962;Capana08g000861;Capana10g000642;Capana10g002068;Capana10g002261;Capana10g002344;Capana11g001334;Capana11g001968	K00901+K00901+K06119+K03715+K13508+K09480+K09480+K09480+K14674+K14674+K00128+K00901
Oxidative phosphorylation	ko00190	12	256	650	6743	Capana00g004904;Capana01g000018;Capana01g001426;Capana02g002840;Capana02g003362;Capana04g001789;Capana07g001275;Capana08g001604;Capana09g001830;Greenpepper_newGene_46760;Greenpepper_newGene_74660;Greenpepper_newGene_82157	K02145+K01507+K05581+K02133+K01535+K02114+K02111+K01507+K01507+K02111+K02144+K03935
Fatty acid metabolism	ko01212	12	137	650	6743	Capana00g001578;Capana00g003394;Capana01g002533;Capana01g002806;Capana03g001691;Capana06g002292;Capana07g001146;Capana08g000853;Greenpepper_newGene_4004;Greenpepper_newGene_6752;Greenpepper_newGene_6755;Greenpepper_newGene_80182	K00059+K01897+K00648+K01897+K10781+K10257+K00626+K10527+K10251+K10256+K10256+K10256
Ubiquinone and other terpenoid-quinone biosynthesis	ko00130	12	49	650	6743	Capana01g000887;Capana02g001388;Capana03g000578;Capana03g001733;Capana04g002867;Capana05g001049;Capana06g000272;Capana06g000273;Capana06g001004;Capana06g001083;Capana07g000029;Capana07g001922	K01904+K14760+K01904+K01904+K12502+K14759+K00487+K00487+K02552+K01904+K01904+K00591
Flavonoid biosynthesis	ko00941	11	60	650	6743	Capana02g003073;Capana02g003074;Capana02g003075;Capana03g000549;Capana06g000272;Capana06g000273;Capana08g001159;Capana08g002071;Capana08g002072;Capana08g002351;Capana10g002483	K00588+K00588+K00588+K13065+K00487+K00487+K09754+K13065+K13065+K00588+K09754
RNA transport	ko03013	11	254	650	6743	Capana00g003415;Capana01g001372;Capana01g001549;Capana02g003083;Capana02g003444;Capana08g001152;Capana10g001804;Capana11g001939;Capana12g002835;Greenpepper_newGene_50447;Greenpepper_newGene_64687	K14299+K03242+K03537+K14297+K14004+K12878+K03262+K03257+K07562+K12879+K03260
Photosynthesis	ko00195	11	204	650	6743	Capana00g001698;Capana01g001865;Capana01g002845;Capana03g003041;Capana04g001789;Capana07g000510;Capana07g001275;Capana10g001218;Greenpepper_newGene_35196;Greenpepper_newGene_46760;Greenpepper_newGene_66626	K02705+K02703+K02690+K02704+K02114+K02706+K02111+K02634+K02717+K02111+K02712
Phagosome	ko04145	11	113	650	6743	Capana00g004468;Capana00g004904;Capana02g001123;Capana02g002291;Capana02g003379;Capana03g000074;Capana03g002310;Capana05g002540;Capana07g000768;Greenpepper_newGene_74660;Greenpepper_newGene_76077	K07375+K02145+K07375+K07889+K07374+K00921+K08517+K08057+K00921+K02144+K08057
Stilbenoid, diarylheptanoid and gingerol biosynthesis	ko00945	11	44	650	6743	Capana02g003073;Capana02g003074;Capana02g003075;Capana03g000549;Capana06g000272;Capana06g000273;Capana08g001159;Capana08g002071;Capana08g002072;Capana08g002351;Capana10g002483	K00588+K00588+K00588+K13065+K00487+K00487+K09754+K13065+K13065+K00588+K09754
Pyruvate metabolism	ko00620	10	122	650	6743	Capana01g000552;Capana03g000790;Capana03g001354;Capana04g000802;Capana05g002203;Capana07g001146;Capana07g001845;Capana09g001676;Capana10g001751;Capana11g001334	K00016+K00026+K01638+K01610+K00382+K00626+K01595+K00029+K00029+K00128
Valine, leucine and isoleucine degradation	ko00280	10	77	650	6743	Capana00g001353;Capana01g000351;Capana01g004441;Capana04g000751;Capana05g002203;Capana07g001146;Capana10g001508;Capana10g001565;Capana11g001334;Capana12g001156	K01640+K01641+K01641+K00826+K00382+K00626+K01968+K05605+K00128+K01641
beta-Alanine metabolism	ko00410	10	72	650	6743	Capana00g001172;Capana01g000375;Capana01g002660;Capana02g000230;Capana02g002292;Capana03g003724;Capana07g001125;Capana08g000129;Capana10g001565;Capana11g001334	K00276+K00276+K13366+K01578+K17839+K00276+K17839+K01580+K05605+K00128
alpha-Linolenic acid metabolism	ko00592	10	78	650	6743	Capana00g002444;Capana01g001574;Capana03g000103;Capana04g000454;Capana04g001422;Capana07g000375;Capana08g000853;Capana10g002261;Capana10g002344;Capana12g000575	K10525+K00454+K00454+K01723+K18857+K05894+K10527+K14674+K14674+K10526
Citrate cycle (TCA cycle)	ko00020	10	77	650	6743	Capana01g003198;Capana02g002466;Capana03g000790;Capana04g000802;Capana05g002203;Capana06g002151;Capana07g001447;Capana11g001244;Capana12g000170;Capana12g000171	K01648+K00030+K00026+K01610+K00382+K00031+K01681+K01648+K01648+K01648
Purine metabolism	ko00230	10	279	650	6743	Capana00g003379;Capana00g003673;Capana00g003742;Capana01g000816;Capana02g003629;Capana10g002359;Capana10g002418;Capana11g000677;Capana12g002055;Greenpepper_newGene_2843	K00940+K03018+K00942+K00948+K00939+K00942+K03021+K03018+K00942+K03040
Pentose phosphate pathway	ko00030	9	67	650	6743	Capana01g000816;Capana02g000489;Capana04g001331;Capana04g002900;Capana05g001307;Capana07g000220;Capana07g001111;Capana08g000340;Capana09g001643	K00948+K01623+K03841+K00036+K01807+K00131+K00850+K00850+K03841
Circadian rhythm - plant	ko04712	9	69	650	6743	Capana00g002711;Capana00g003431;Capana02g002993;Capana03g000812;Capana03g001818;Capana04g000899;Capana10g000688;Capana10g000698;Capana12g000507	K16240+K16240+K03097+K12127+K12130+K12130+K12130+K12133+K12125
Pyrimidine metabolism	ko00240	9	218	650	6743	Capana00g003379;Capana00g003673;Capana00g004056;Capana01g002908;Capana06g000102;Capana08g001565;Capana10g002418;Capana11g000677;Greenpepper_newGene_2843	K00940+K03018+K00857+K01937+K01489+K01520+K03021+K03018+K03040
Ubiquitin mediated proteolysis	ko04120	9	225	650	6743	Capana01g004263;Capana02g001382;Capana06g000218;Capana06g002247;Capana08g001062;Capana08g002575;Capana09g000896;Capana10g000864;Greenpepper_newGene_73369	K03363+K04506+K09561+K03348+K04506+K10685+K10581+K06689+K03358
Phenylalanine, tyrosine and tryptophan biosynthesis	ko00400	9	64	650	6743	Capana00g004159;Capana02g003708;Capana04g000998;Capana06g000585;Capana08g001395;Capana09g001606;Capana10g000588;Capana11g000245;Capana12g001792	K01696+K00891+K01626+K05359+K01695+K15227+K01696+K05359+K15849
Ribosome biogenesis in eukaryotes	ko03008	9	146	650	6743	Capana01g001549;Capana02g000234;Capana02g002993;Capana06g000031;Capana08g002579;Capana10g000988;Capana11g000406;Capana12g002835;Greenpepper_newGene_61280	K03537+K14557+K03097+K14571+K14573+K06943+K14536+K07562+K14567
2-Oxocarboxylic acid metabolism	ko01210	8	85	650	6743	Capana02g000207;Capana02g002466;Capana03g000070;Capana03g003052;Capana04g000751;Capana06g002151;Capana07g001447;Capana09g000624	K14272+K00030+K00814+K01653+K00826+K00031+K01681+K00053
Carotenoid biosynthesis	ko00906	8	67	650	6743	Capana00g003114;Capana01g001841;Capana01g004230;Capana02g003105;Capana03g002170;Capana04g001637;Capana06g000615;Greenpepper_newGene_82103	K09840+K09842+K09843+K09838+K15746+K09843+K14594+K09842
Nitrogen metabolism	ko00910	8	50	650	6743	Capana00g001861;Capana00g002556;Capana02g000995;Capana04g001897;Capana05g000208;Capana08g002393;Capana09g002413;Capana11g001282	K01674+K02575+K02575+K10534+K01915+K00366+K01674+K01673
mRNA surveillance pathway	ko03015	8	155	650	6743	Capana01g002598;Capana02g001025;Capana03g001335;Capana04g000198;Capana04g000199;Capana05g000175;Capana08g001544;Capana11g001158	K11584+K11584+K14397+K13917+K13917+K14411+K06269+K11584
Pentose and glucuronate interconversions	ko00040	8	142	650	6743	Capana01g003320;Capana03g003061;Capana03g003650;Capana04g000782;Capana05g001793;Capana06g001005;Capana11g001334;Capana11g001379	K01728+K01728+K01051+K00854+K01051+K01728+K00128+K01728
Ether lipid metabolism	ko00565	8	30	650	6743	Capana00g003955;Capana01g000355;Capana01g001338;Capana01g001342;Capana01g001737;Capana08g001564;Capana10g002261;Capana10g002344	K01115+K01115+K13510+K01115+K01114+K01115+K14674+K14674
SNARE interactions in vesicular transport	ko04130	7	51	650	6743	Capana01g003618;Capana02g002724;Capana03g000813;Capana03g002310;Capana07g001491;Capana10g002064;Capana10g002135	K08486+K08486+K08493+K08517+K08493+K08486+K08503
Tyrosine metabolism	ko00350	7	70	650	6743	Capana00g001172;Capana01g000375;Capana03g003724;Capana04g001422;Capana04g002124;Capana12g001792;Greenpepper_newGene_74701	K00276+K00276+K00276+K18857+K01592+K15849+K00121
Ribosome	ko03010	7	378	650	6743	Capana01g000694;Capana02g001955;Capana04g000446;Capana07g000054;Capana07g002065;Capana11g000024;Capana12g000184	K02884+K02888+K02996+K02866+K02871+K02899+K02945
Butanoate metabolism	ko00650	7	31	650	6743	Capana00g001353;Capana01g000351;Capana01g004441;Capana03g003052;Capana07g001146;Capana08g000129;Capana12g001156	K01640+K01641+K01641+K01653+K00626+K01580+K01641
Fatty acid degradation	ko00071	7	76	650	6743	Capana00g003394;Capana01g002806;Capana04g001422;Capana07g001146;Capana08g000853;Capana11g001334;Greenpepper_newGene_74701	K01897+K01897+K18857+K00626+K10527+K00128+K00121
N-Glycan biosynthesis	ko00510	7	58	650	6743	Capana00g002551;Capana02g000419;Capana02g003558;Capana05g001286;Capana07g001199;Capana10g001371;Capana11g001132	K01228+K07252+K00737+K00737+K00736+K03844+K00737
Fructose and mannose metabolism	ko00051	7	70	650	6743	Capana02g000489;Capana04g001331;Capana06g000734;Capana07g001111;Capana08g000340;Capana09g000231;Capana09g001643	K01623+K03841+K00847+K00850+K00850+K00844+K03841
Biosynthesis of unsaturated fatty acids	ko01040	6	58	650	6743	Capana00g001578;Capana06g002292;Greenpepper_newGene_4004;Greenpepper_newGene_6752;Greenpepper_newGene_6755;Greenpepper_newGene_80182	K00059+K10257+K10251+K10256+K10256+K10256
Isoquinoline alkaloid biosynthesis	ko00950	5	38	650	6743	Capana00g001172;Capana01g000375;Capana03g003724;Capana04g002124;Capana12g001792	K00276+K00276+K00276+K01592+K15849
Alanine, aspartate and glutamate metabolism	ko00250	5	69	650	6743	Capana00g002320;Capana02g000207;Capana03g000070;Capana05g000208;Capana08g000129	K00820+K14272+K00814+K01915+K01580
Tropane, piperidine and pyridine alkaloid biosynthesis	ko00960	5	57	650	6743	Capana00g001172;Capana01g000375;Capana03g003724;Capana04g001253;Capana12g001792	K00276+K00276+K00276+K08081+K15849
Histidine metabolism	ko00340	5	35	650	6743	Capana00g001445;Capana00g001446;Capana01g003966;Capana08g000841;Capana11g001334	K01590+K01590+K01590+K01590+K00128
Basal transcription factors	ko03022	5	53	650	6743	Capana00g004890;Capana01g002626;Capana10g002245;Capana10g002351;Greenpepper_newGene_32200	K03137+K03142+K03124+K03124+K03141
Pantothenate and CoA biosynthesis	ko00770	5	37	650	6743	Capana03g003052;Capana04g000751;Capana09g000624;Capana11g000476;Capana11g001277	K01653+K00826+K00053+K00606+K09680
Linoleic acid metabolism	ko00591	5	30	650	6743	Capana01g001574;Capana03g000103;Capana10g002261;Capana10g002344;Greenpepper_newGene_59573	K00454+K00454+K14674+K14674+K15718
Synthesis and degradation of ketone bodies	ko00072	5	9	650	6743	Capana00g001353;Capana01g000351;Capana01g004441;Capana07g001146;Capana12g001156	K01640+K01641+K01641+K00626+K01641
Fatty acid biosynthesis	ko00061	5	72	650	6743	Capana00g001578;Capana00g003394;Capana01g002533;Capana01g002806;Capana03g001691	K00059+K01897+K00648+K01897+K10781
Steroid biosynthesis	ko00100	5	36	650	6743	Capana08g002768;Capana09g002340;Capana10g002261;Capana10g002344;Capana12g000295	K08242+K00222+K14674+K14674+K08246
Arachidonic acid metabolism	ko00590	5	21	650	6743	Capana04g000166;Capana06g001072;Capana10g002261;Capana10g002344;Greenpepper_newGene_8721	K05309+K00079+K14674+K14674+K15730
Diterpenoid biosynthesis	ko00904	5	38	650	6743	Capana00g003127;Capana01g002809;Capana02g001472;Capana03g003391;Capana03g003392	K04125+K04125+K04125+K17961+K17961
Tryptophan metabolism	ko00380	5	37	650	6743	Capana03g003547;Capana06g002980;Capana07g001146;Capana09g001267;Capana11g001334	K11816+K11816+K00626+K11816+K00128
Vitamin B6 metabolism	ko00750	5	20	650	6743	Capana00g003162;Capana00g003163;Capana02g002462;Capana02g002463;Greenpepper_newGene_37533	K13248+K13248+K00831+K00831+K13248
Taurine and hypotaurine metabolism	ko00430	4	17	650	6743	Capana02g003394;Capana07g001823;Capana08g000129;Capana10g000300	K10712+K10712+K01580+K10712
Photosynthesis - antenna proteins	ko00196	4	32	650	6743	Capana01g000647;Capana07g001245;Capana07g002240;Capana08g002008	K08910+K08913+K08914+K08917
Protein export	ko03060	4	64	650	6743	Capana03g002539;Capana04g001580;Capana05g000993;Greenpepper_newGene_52035	K03217+K03070+K09490+K12946
Riboflavin metabolism	ko00740	4	10	650	6743	Capana03g001595;Capana07g001687;Capana08g002064;Capana12g002677	K14379+K00793+K14652+K14652
Propanoate metabolism	ko00640	4	39	650	6743	Capana01g000552;Capana02g000230;Capana07g001146;Capana10g001565	K00016+K01578+K00626+K05605
Porphyrin and chlorophyll metabolism	ko00860	4	61	650	6743	Capana05g000126;Capana08g000413;Capana08g002151;Capana10g000065	K03403+K01772+K02492+K00218
Ascorbate and aldarate metabolism	ko00053	4	59	650	6743	Capana01g000177;Capana08g001246;Capana09g001881;Capana11g001334	K08232+K10046+K00434+K00128
RNA polymerase	ko03020	4	117	650	6743	Capana00g003673;Capana10g002418;Capana11g000677;Greenpepper_newGene_2843	K03018+K03021+K03018+K03040
Fatty acid elongation	ko00062	4	45	650	6743	Capana02g002775;Capana04g000346;Capana10g000625;Greenpepper_newGene_4004	K15397+K15397+K15397+K10251
Lysine degradation	ko00310	4	47	650	6743	Capana01g000704;Capana03g002753;Capana07g001146;Capana11g001334	K11420+K11420+K00626+K00128
Homologous recombination	ko03440	4	95	650	6743	Capana00g001053;Capana01g000747;Capana01g002285;Capana03g000868	K10901+K10875+K10875+K07466
Sulfur metabolism	ko00920	4	45	650	6743	Capana02g000833;Capana03g003209;Capana07g002359;Capana08g000942	K01739+K17725+K00640+K13034
Monoterpenoid biosynthesis	ko00902	4	9	650	6743	Capana08g000874;Capana08g000878;Capana10g000571;Greenpepper_newGene_81422	K15095+K15095+K15086+K15086
Regulation of autophagy	ko04140	3	39	650	6743	Capana01g002782;Capana02g001705;Capana12g000209	K08332+K07198+K07198
Mismatch repair	ko03430	3	65	650	6743	Capana00g004684;Capana02g001967;Capana03g000868	K08735+K07456+K07466
Degradation of aromatic compounds	ko01220	3	17	650	6743	Capana06g000272;Capana06g000273;Greenpepper_newGene_74701	K00487+K00487+K00121
Nucleotide excision repair	ko03420	3	104	650	6743	Capana01g002626;Capana03g000868;Greenpepper_newGene_32200	K03142+K07466+K03141
Cutin, suberine and wax biosynthesis	ko00073	3	58	650	6743	Capana03g003377;Capana12g000026;Capana12g000028	K13407+K15404+K15404
Glycosylphosphatidylinositol(GPI)-anchor biosynthesis	ko00563	3	28	650	6743	Capana02g002528;Capana09g001369;Greenpepper_newGene_19059	K05284+K05292+K03434
Base excision repair	ko03410	3	61	650	6743	Capana02g002383;Capana07g001352;Capana10g000607	K01246+K01246+K01246
Nicotinate and nicotinamide metabolism	ko00760	3	24	650	6743	Capana01g000077;Capana01g001678;Capana02g003080	K01950+K00858+K00763
Selenocompound metabolism	ko00450	3	26	650	6743	Capana00g004772;Capana01g000048;Capana02g000833	K00549+K01761+K01739
Valine, leucine and isoleucine biosynthesis	ko00290	3	31	650	6743	Capana03g003052;Capana04g000751;Capana09g000624	K01653+K00826+K00053
Cyanoamino acid metabolism	ko00460	2	65	650	6743	Capana00g003598;Capana08g000942	K01188+K13034
Sphingolipid metabolism	ko00600	2	38	650	6743	Capana03g000932;Capana04g001224	K04710+K04713
Biotin metabolism	ko00780	2	35	650	6743	Capana00g001578;Capana06g002418	K00059+K00652
Other glycan degradation	ko00511	2	21	650	6743	Capana03g002727;Capana11g000136	K01444+K01206
Aminoacyl-tRNA biosynthesis	ko00970	2	85	650	6743	Capana03g003143;Greenpepper_newGene_52515	K01873+K01876
ABC transporters	ko02010	2	43	650	6743	Capana02g003380;Capana09g001348	K05658+K05663
Glycosaminoglycan degradation	ko00531	1	19	650	6743	Capana11g001276	K10532
Thiamine metabolism	ko00730	1	13	650	6743	Capana00g004151	K03146
Non-homologous end-joining	ko03450	1	13	650	6743	Capana01g001398	K10885
Brassinosteroid biosynthesis	ko00905	1	21	650	6743	Capana11g002037	K15639
Sesquiterpenoid and triterpenoid biosynthesis	ko00909	1	36	650	6743	Capana00g001496	K14182
DNA replication	ko03030	1	79	650	6743	Capana03g000868	K07466
Anthocyanin biosynthesis	ko00942	1	2	650	6743	Capana05g000433	K17193
Vancomycin resistance	ko01502	1	4	650	6743	Capana03g000398	K02563
C5-Branched dibasic acid metabolism	ko00660	1	12	650	6743	Capana03g003052	K01653
Limonene and pinene degradation	ko00903	1	14	650	6743	Capana11g001334	K00128
Glycosphingolipid biosynthesis - globo series	ko00603	1	9	650	6743	Capana10g001367	K01988
Proteasome	ko03050	1	78	650	6743	Capana07g001842	K02726
Folate biosynthesis	ko00790	1	22	650	6743	Capana05g000052	K01930

## Sheet: Chilling injury related 
#ID	L01	L02	L03	L04	COG_class_annotation	KOG_class_annotation	Swiss-Prot_annotation	NR_annotation
Capana02g002177	13.2257	14.4193	68.069	76.0678	Posttranslational modification, protein turnover, chaperones	Posttranslational modification, protein turnover, chaperones	15.4 kDa class V heat shock protein GN=HSP15.4 OS=Arabidopsis thaliana (Mouse-ear cress) PE=2 SV=1	15.4 kDa class V heat shock protein-like [Solanum tuberosum]
Capana03g001238	16.9093	13.2364	83.7686	88.049	Posttranslational modification, protein turnover, chaperones	Posttranslational modification, protein turnover, chaperones	17.3 kDa class II heat shock protein OS=Solanum peruvianum (Peruvian tomato) PE=2 SV=1	17.3 kDa class II heat shock protein-like [Solanum tuberosum]
Capana03g000079	5.69124	5.77041	30.7605	29.6866	--	Posttranslational modification, protein turnover, chaperones	17.4 kDa class III heat shock protein GN=HSP17.4B OS=Arabidopsis thaliana (Mouse-ear cress) PE=2 SV=1	17.4 kDa class III heat shock protein-like [Solanum tuberosum]
Capana10g001323	0.34734	0.340798	17.0132	12.6296	Posttranslational modification, protein turnover, chaperones	Posttranslational modification, protein turnover, chaperones	18.1 kDa class I heat shock protein GN=HSP18.1 OS=Pisum sativum (Garden pea) PE=2 SV=1	18.1 kDa class I heat shock protein-like [Nicotiana sylvestris]
Capana12g000838	0.53073	0.293899	35.4221	24.1711	General function prediction only	Secondary metabolites biosynthesis, transport and catabolism;; General function prediction only	1-aminocyclopropane-1-carboxylate oxidase 1 GN=ACO1 OS=Arabidopsis thaliana (Mouse-ear cress) PE=2 SV=1	1-aminocyclopropane-1-carboxylate oxidase [Capsicum chinense]
Capana02g000014	5.25815	5.09776	9.05244	10.2866	General function prediction only	Secondary metabolites biosynthesis, transport and catabolism;; General function prediction only	1-aminocyclopropane-1-carboxylate oxidase GN=ACO OS=Actinidia deliciosa (Kiwi) PE=2 SV=1	1-aminocyclopropane-1-carboxylate oxidase [Solanum lycopersicum]
Capana02g002264	358.646	343.442	624.93	506.463	General function prediction only	Secondary metabolites biosynthesis, transport and catabolism;; General function prediction only	1-aminocyclopropane-1-carboxylate oxidase GN=ACO OS=Actinidia deliciosa (Kiwi) PE=2 SV=1	1-aminocyclopropane-1-carboxylate oxidase 4 [Capsicum annuum]
Capana09g000437	57.2086	65.735	177.517	184.156	General function prediction only	Secondary metabolites biosynthesis, transport and catabolism;; General function prediction only	1-aminocyclopropane-1-carboxylate oxidase homolog GN=ACO3 OS=Solanum lycopersicum (Tomato) PE=1 SV=1	1-aminocyclopropane-1-carboxylate oxidase homolog [Solanum tuberosum]
Capana09g000454	7.24694	4.74129	36.4481	35.4546	General function prediction only	Secondary metabolites biosynthesis, transport and catabolism;; General function prediction only	1-aminocyclopropane-1-carboxylate oxidase homolog GN=ACO3 OS=Solanum lycopersicum (Tomato) PE=1 SV=1	1-aminocyclopropane-1-carboxylate oxidase homolog [Solanum tuberosum]
Capana03g004076	0.120631	0.239499	1.00502	1.07715	--	Secondary metabolites biosynthesis, transport and catabolism;; General function prediction only	1-aminocyclopropane-1-carboxylate oxidase homolog 1 GN=At1g06620 OS=Arabidopsis thaliana (Mouse-ear cress) PE=2 SV=1	1-aminocyclopropane-1-carboxylate oxidase homolog 11-like [Solanum tuberosum]
Capana10g001736	0.01881	0.038087	1.4976	2.79528	Amino acid transport and metabolism	Signal transduction mechanisms	1-aminocyclopropane-1-carboxylate synthase 4 GN=ACS4 OS=Solanum lycopersicum (Tomato) PE=2 SV=1	1-aminocyclopropane-1-carboxylate synthase 4-like [Solanum tuberosum]
Greenpepper_newGene_37034	0.657975	0.411851	55.0902	82.3142	--	Posttranslational modification, protein turnover, chaperones	AAA-ATPase At3g28610 OS=Arabidopsis thaliana GN=At3g28610 PE=2 SV=1	AAA-ATPase ASD, mitochondrial-like [Capsicum annuum]
Greenpepper_newGene_37491	2.07387	3.16351	34.0574	22.8495	--	Posttranslational modification, protein turnover, chaperones	AAA-ATPase At3g28610 OS=Arabidopsis thaliana GN=At3g28610 PE=2 SV=1	AAA-ATPase ASD, mitochondrial-like [Capsicum annuum]
Greenpepper_newGene_37032	8.15476	7.74875	164.809	133.076	Posttranslational modification, protein turnover, chaperones	Posttranslational modification, protein turnover, chaperones	AAA-ATPase ASD, mitochondrial OS=Arabidopsis thaliana GN=AATP1 PE=1 SV=1	AAA-ATPase At3g28600-like [Capsicum annuum]
Greenpepper_newGene_37033	20.0072	22.9652	794.317	607.557	Posttranslational modification, protein turnover, chaperones	Posttranslational modification, protein turnover, chaperones	AAA-ATPase At3g28600 OS=Arabidopsis thaliana GN=At3g28600 PE=2 SV=1	AAA-ATPase At3g28600-like [Capsicum annuum]
Greenpepper_newGene_51153	16.386	15.5165	4.62383	3.64198	--	Posttranslational modification, protein turnover, chaperones	Protein HYPER-SENSITIVITY-RELATED 4 OS=Arabidopsis thaliana GN=HSR4 PE=2 SV=1	AAA-ATPase At3g50940-like [Solanum tuberosum]
Capana10g001629	2.81826	2.78485	33.522	36.6266	--	--	Abscisic acid receptor PYL4 GN=T19C21.20 OS=Arabidopsis thaliana (Mouse-ear cress) PE=1 SV=1	abscisic acid receptor PYL4 [Solanum lycopersicum]
Capana05g002062	17.2045	24.586	60.7811	76.7455	--	--	Abscisic acid receptor PYL6 OS=Arabidopsis thaliana (Mouse-ear cress) PE=1 SV=1	abscisic acid receptor PYL4-like [Solanum tuberosum]
Capana08g001051	45.4406	30.3705	25.0025	30.198	--	--	Abscisic acid receptor PYL9 GN=F6F3.16 OS=Arabidopsis thaliana (Mouse-ear cress) PE=1 SV=1	abscisic acid receptor PYL8 [Solanum lycopersicum]
Capana01g001841	10.0739	10.1894	1.43996	2.70366	Nucleotide transport and metabolism	Nucleotide transport and metabolism	Abscisic-aldehyde oxidase GN=F20F1.2 OS=Arabidopsis thaliana (Mouse-ear cress) PE=1 SV=1	abscisic-aldehyde oxidase-like [Solanum tuberosum]
Greenpepper_newGene_82103	13.3661	20.5702	3.53923	4.53743	Posttranslational modification, protein turnover, chaperones	Nucleotide transport and metabolism	Putative aldehyde oxidase-like protein OS=Oryza sativa subsp. japonica GN=Os07g0281700 PE=3 SV=1	abscisic-aldehyde oxidase-like isoform X1 [Capsicum annuum]
Capana00g000688	33.5655	29.0095	840.694	913.307	General function prediction only	Secondary metabolites biosynthesis, transport and catabolism;; General function prediction only	1-aminocyclopropane-1-carboxylate oxidase 3 GN=ACO3 OS=Petunia hybrida (Petunia) PE=3 SV=1	ACC oxidase [Capsicum chinense]
Capana01g000175	1.64303	0.623024	13.876	13.0412	Amino acid transport and metabolism	Signal transduction mechanisms	1-aminocyclopropane-1-carboxylate synthase GN=ACS1 OS=Glycine max (Soybean) PE=2 SV=1	ACC synthase [Capsicum chinense]
Capana01g000176	0.11728	0.007268	1.83011	1.47352	Amino acid transport and metabolism	Signal transduction mechanisms	1-aminocyclopropane-1-carboxylate synthase GN=ACS1 OS=Glycine max (Soybean) PE=2 SV=1	ACC synthase [Capsicum chinense]
Capana03g003052	6.87615	7.23203	2.97917	3.02989	Amino acid transport and metabolism	Amino acid transport and metabolism	Acetolactate synthase small subunit 1, chloroplastic (Precursor) OS=Nicotiana plumbaginifolia (Leadwort-leaved tobacco) PE=2 SV=1	acetolactate synthase small subunit 1, chloroplastic-like [Solanum tuberosum]
Greenpepper_newGene_70810	1.91158	1.53575	3.74036	2.96514	--	--	GDSL esterase/lipase At5g03980 OS=Arabidopsis thaliana GN=At5g03980 PE=2 SV=1	acetylajmalan esterase-like [Solanum lycopersicum]
Capana01g004048	0.623003	0.820649	0.096413	0.10208	--	--	Acetylajmalan esterase {ECO:0000303|PubMed:16133216} (Precursor) OS=Rauvolfia serpentina (Serpentine wood) PE=1 SV=1	acetylajmalan esterase-like [Solanum tuberosum]
Capana07g001146	44.1732	25.199	51.1834	59.59	Lipid transport and metabolism	Lipid transport and metabolism	Acetyl-CoA acetyltransferase, cytosolic 1 GN=MIF21.12 OS=Arabidopsis thaliana (Mouse-ear cress) PE=2 SV=1	acetyl-CoA acetyltransferase, cytosolic 1 [Solanum lycopersicum]
Capana08g002072	0	0	4.42394	4.77975	--	--	Acetyl-CoA-benzylalcohol acetyltransferase GN=BEAT OS=Clarkia breweri (Fairy fans) PE=1 SV=1	acetyl-CoA-benzylalcohol acetyltransferase-like [Nicotiana sylvestris]
Capana08g002066	3.11135	2.17474	13.1859	12.5216	--	--	Acetyl-CoA-benzylalcohol acetyltransferase GN=BEAT OS=Clarkia breweri (Fairy fans) PE=1 SV=1	acetyl-CoA-benzylalcohol acetyltransferase-like [Solanum tuberosum]
Capana08g002071	0	0	1.59129	4.26295	--	--	BAHD acyltransferase At5g47980 GN=BAHD1 OS=Arabidopsis thaliana (Mouse-ear cress) PE=2 SV=1	acetyl-CoA-benzylalcohol acetyltransferase-like [Solanum tuberosum]
Capana10g002425	8.79856	7.65719	12.9668	13.0353	Posttranslational modification, protein turnover, chaperones	Function unknown	--	activator of 90 kDa heat shock protein ATPase homolog [Solanum tuberosum]
Capana04g001640	10.5785	7.67203	15.1655	15.239	Carbohydrate transport and metabolism	Carbohydrate transport and metabolism	Alpha-amylase (Precursor) GN=AMY1.1 OS=Vigna mungo (Black gram) PE=2 SV=1	alpha-amylase [Solanum lycopersicum]
Greenpepper_newGene_48900	0	0	0.466827	0.527341	--	Carbohydrate transport and metabolism	Alpha-amylase isozyme 2A OS=Oryza sativa subsp. indica GN=AMYC2 PE=2 SV=1	alpha-amylase isoform X1 [Populus euphratica]
Capana03g000729	33.0971	30.6563	7.75799	8.41398	--	General function prediction only	Alpha-dioxygenase 2 (Precursor) GN=F25P22.10 OS=Arabidopsis thaliana (Mouse-ear cress) PE=2 SV=1	alpha-dioxygenase 2-like isoform X1 [Solanum tuberosum]
Capana05g000518	10.6102	11.0199	3.01938	2.75985	Carbohydrate transport and metabolism	Carbohydrate transport and metabolism	Alpha-glucosidase (Precursor) OS=Spinacia oleracea (Spinach) PE=1 SV=1	alpha-glucosidase-like [Solanum tuberosum]
Capana05g000526	2.8744	3.35389	1.16339	0.858928	Carbohydrate transport and metabolism	Carbohydrate transport and metabolism	Alpha-glucosidase (Precursor) OS=Spinacia oleracea (Spinach) PE=1 SV=1	alpha-glucosidase-like [Solanum tuberosum]
Capana10g002130	37.5461	38.5931	12.3265	12.3588	Carbohydrate transport and metabolism	--	Alpha-L-arabinofuranosidase 1 (Precursor) GN=T7M13.18 OS=Arabidopsis thaliana (Mouse-ear cress) PE=1 SV=1	alpha-L-arabinofuranosidase isoform X1 [Solanum lycopersicum]
Capana11g000136	7.84024	7.52677	2.14355	1.78471	Carbohydrate transport and metabolism	Carbohydrate transport and metabolism	Alpha-L-fucosidase 1 (Precursor) GN=FUC1 OS=Arabidopsis thaliana (Mouse-ear cress) PE=1 SV=2	alpha-L-fucosidase 1 [Solanum lycopersicum]
Capana06g001094	0.173235	0.104545	1.21148	1.23839	--	--	AP2-like ethylene-responsive transcription factor At1g16060 GN=At1g16060 OS=Arabidopsis thaliana (Mouse-ear cress) PE=2 SV=1	AP2-like ethylene-responsive transcription factor At1g16060 [Nicotiana tomentosiformis]
Capana06g001510	0.211189	0.30804	0.673421	0.725956	--	--	Ethylene-responsive transcription factor WRI1 OS=Arabidopsis thaliana (Mouse-ear cress) PE=2 SV=1	AP2-like ethylene-responsive transcription factor At1g16060-like [Solanum tuberosum]
Capana08g002632	170.564	111.737	364.169	409.886	Amino acid transport and metabolism	--	Arginine decarboxylase OS=Pisum sativum (Garden pea) PE=2 SV=1	arginine decarboxylase 1 [Datura stramonium]
Capana02g002840	0.264694	0.252536	1.41216	1.03414	Energy production and conversion	Energy production and conversion	ATP synthase subunit beta, mitochondrial (Precursor) GN=ATPB OS=Zea mays (Maize) PE=1 SV=1	ATP synthase subunit beta, mitochondrial-like [Solanum tuberosum]
Capana12g000171	33.0349	27.197	118	119.675	Energy production and conversion	Energy production and conversion	ATP-citrate synthase beta chain protein 2 GN=ACLB-2 OS=Arabidopsis thaliana (Mouse-ear cress) PE=1 SV=1	ATP:citrate lyase [Capsicum annuum]
Capana07g001275	1.39324	1.29066	10.0778	9.52593	Energy production and conversion	Energy production and conversion	ATP synthase subunit alpha, chloroplastic {ECO:0000255|HAMAP-Rule:MF_01346} OS=Solanum tuberosum (Potato) PE=3 SV=1	ATPase alpha subunit [Hexalectris brevicaulis]
Capana03g001943	1.8803	1.917	0.276101	0.40362	Posttranslational modification, protein turnover, chaperones	Posttranslational modification, protein turnover, chaperones	Katanin p60 ATPase-containing subunit A1 {ECO:0000255|HAMAP-Rule:MF_03023} GN=At1g80350 OS=Arabidopsis thaliana (Mouse-ear cress) PE=1 SV=1	ATPase family AAA domain-containing protein 1-like [Nicotiana sylvestris]
Capana11g000289	1.21142	1.84941	0.370118	0.134201	Inorganic ion transport and metabolism	Inorganic ion transport and metabolism	--	ATPase GET3-like isoform X2 [Elaeis guineensis]
Capana01g003198	6.62681	3.68753	42.3592	51.0334	Energy production and conversion	Energy production and conversion	ATP-citrate synthase alpha chain protein 2 GN=ACLA-2 OS=Arabidopsis thaliana (Mouse-ear cress) PE=2 SV=1	ATP-citrate synthase alpha chain protein 2 [Solanum lycopersicum]
Capana11g001244	6.85178	5.9377	20.8074	17.4602	Energy production and conversion	Energy production and conversion	ATP-citrate synthase alpha chain protein 2 GN=ACLA-2 OS=Arabidopsis thaliana (Mouse-ear cress) PE=2 SV=1	ATP-citrate synthase alpha chain protein 2-like [Solanum tuberosum]
Capana12g000170	21.7117	16.4388	78.7758	77.4722	Energy production and conversion	Energy production and conversion	ATP-citrate synthase beta chain protein 2 GN=ACLB-2 OS=Arabidopsis thaliana (Mouse-ear cress) PE=1 SV=1	ATP-citrate synthase beta chain protein 2-like [Solanum tuberosum]
Capana01g002971	2.1659	2.11765	0.602255	0.814203	Carbohydrate transport and metabolism	Carbohydrate transport and metabolism	ATP-dependent (S)-NAD(P)H-hydrate dehydratase {ECO:0000255|HAMAP-Rule:MF_03157} GN=VIT_05s0020g02800 OS=Vitis vinifera (Grape) PE=3 SV=1	ATP-dependent (S)-NAD(P)H-hydrate dehydratase-like [Solanum tuberosum]
Capana08g000340	4.75361	4.20592	8.9138	8.71297	Carbohydrate transport and metabolism	Carbohydrate transport and metabolism	ATP-dependent 6-phosphofructokinase 1 {ECO:0000255|HAMAP-Rule:MF_03186} GN=At4g29220 OS=Arabidopsis thaliana (Mouse-ear cress) PE=1 SV=1	ATP-dependent 6-phosphofructokinase 6 [Solanum lycopersicum]
Capana07g001111	8.33329	5.99831	7.1482	7.79389	Carbohydrate transport and metabolism	Carbohydrate transport and metabolism	ATP-dependent 6-phosphofructokinase 3 {ECO:0000255|HAMAP-Rule:MF_03186} GN=At4g26270 OS=Arabidopsis thaliana (Mouse-ear cress) PE=1 SV=1	ATP-dependent 6-phosphofructokinase 6 {ECO:0000255|HAMAP-Rule:MF_03186}-like isoform X1 [Nicotiana tomentosiformis]
Capana01g001398	2.35807	2.90424	4.26649	4.74134	--	Replication, recombination and repair	ATP-dependent DNA helicase 2 subunit KU80 GN=OsJ_13430 OS=Oryza sativa subsp. japonica (Rice) PE=1 SV=1	ATP-dependent DNA helicase 2 subunit KU80-like [Solanum tuberosum]
Greenpepper_newGene_67955	6.43088	8.90328	2.45982	1.98771	--	Cell cycle control, cell division, chromosome partitioning	--	ATP-dependent DNA helicase PIF1-like [Nicotiana sylvestris]
Capana00g001053	1.07828	1.24312	0.279555	0.145018	--	Replication, recombination and repair	ATP-dependent DNA helicase Q-like 3 GN=F8D20.250 OS=Arabidopsis thaliana (Mouse-ear cress) PE=1 SV=1	ATP-dependent DNA helicase Q-like 3 isoform X2 [Solanum lycopersicum]
Capana03g003942	1.36847	1.04321	4.13544	2.87928	Replication, recombination and repair	Replication, recombination and repair	ATP-dependent DNA helicase Q-like 5 GN=F28L5.4 OS=Arabidopsis thaliana (Mouse-ear cress) PE=2 SV=2	ATP-dependent DNA helicase Q-like 5-like [Solanum tuberosum]
Capana11g000937	6.5178	5.95552	2.10332	1.98501	Replication, recombination and repair	Replication, recombination and repair	ATP-dependent DNA helicase Q-like 5 GN=F28L5.4 OS=Arabidopsis thaliana (Mouse-ear cress) PE=2 SV=2	ATP-dependent DNA helicase Q-like 5-like [Solanum tuberosum]
Greenpepper_newGene_37690	1.51704	0.958557	0.225735	0.41612	--	Energy production and conversion	ATP-citrate synthase alpha chain protein 3 OS=Oryza sativa subsp. japonica GN=ACLA-3 PE=2 SV=1	ATP-dependent DNA helicase RRM3-like [Solanum tuberosum]
Capana02g000468	6.14152	7.46403	2.21718	2.015	Replication, recombination and repair	Replication, recombination and repair	ATP-dependent DNA helicase SRS2-like protein At4g25120 GN=SRS2 OS=Arabidopsis thaliana (Mouse-ear cress) PE=1 SV=1	ATP-dependent DNA helicase SRS2-like protein At4g25120 [Solanum lycopersicum]
Capana02g002003	132.126	89.1983	36.1398	24.2871	--	--	Cold shock domain-containing protein 4 GN=F26H11.18 OS=Arabidopsis thaliana (Mouse-ear cress) PE=1 SV=1	ATP-dependent RNA helicase A-like [Solanum tuberosum]
Capana04g000110	80.435	90.3401	29.5159	26.6837	Posttranslational modification, protein turnover, chaperones	Posttranslational modification, protein turnover, chaperones	ATP-dependent zinc metalloprotease FTSH, chloroplastic (Precursor; Fragment) GN=FTSH OS=Capsicum annuum (Bell pepper) PE=2 SV=1	ATP-dependent zinc metalloprotease FTSH, chloroplastic-like [Solanum tuberosum]
Capana08g002278	11.0804	13.7167	32.0965	23.3448	--	--	Probable indole-3-acetic acid-amido synthetase GH3.1 GN=GH3.1 OS=Arabidopsis thaliana (Mouse-ear cress) PE=2 SV=1	auxin and ethylene responsive GH3-like protein [Capsicum chinense]
Capana11g000076	4.64784	3.44826	0.974412	0.790172	--	--	Auxin response factor 18 OS=Oryza sativa subsp. japonica (Rice) PE=2 SV=1	auxin response factor 10 isoform X1 [Solanum lycopersicum]
Capana04g000259	9.85885	8.70406	16.8728	15.4999	--	--	Auxin response factor 5 GN=F6F9.10 OS=Arabidopsis thaliana (Mouse-ear cress) PE=1 SV=3	auxin response factor 5 [Solanum lycopersicum]
Capana00g004127	11.0234	11.2369	4.40817	3.99062	--	--	Auxin response factor 8 GN=K15O15.5 OS=Arabidopsis thaliana (Mouse-ear cress) PE=2 SV=2	auxin response factor 8-like isoform X2 [Solanum tuberosum]
Capana09g001555	0.039148	0.080318	0.64278	0.573416	--	Amino acid transport and metabolism	Auxin transporter-like protein 4 GN=LAX4 OS=Medicago truncatula (Barrel medic) PE=2 SV=1	auxin transporter-like protein 4 [Nicotiana tomentosiformis]
Capana03g003343	5.09612	8.34142	22.9501	25.4715	--	--	Auxin-induced protein 22D GN=AUX22D OS=Vigna radiata var. radiata (Mung bean) PE=2 SV=1	auxin-induced protein 22D-like [Nicotiana tomentosiformis]
Capana06g000110	0.691562	0.147891	21.868	24.7637	--	--	Auxin-induced protein 22D GN=AUX22D OS=Vigna radiata var. radiata (Mung bean) PE=2 SV=1	auxin-induced protein 22D-like [Solanum tuberosum]
Capana03g001923	2.77542	2.11243	178.265	178.792	--	--	Indole-3-acetic acid-induced protein ARG7 GN=ARG7 OS=Vigna radiata var. radiata (Mung bean) PE=2 SV=1	auxin-induced protein 6B-like [Nicotiana sylvestris]
Capana06g001308	32.0739	28.7278	75.5944	70.6248	--	--	Auxin-induced protein 22C GN=AUX22C OS=Vigna radiata var. radiata (Mung bean) PE=2 SV=1	auxin-induced protein AUX22-like [Nicotiana tomentosiformis]
Capana04g001277	0.511554	1.68011	3.36264	2.95703	Energy production and conversion	Energy production and conversion	Probable aldo-keto reductase 2 OS=Oryza sativa subsp. japonica (Rice) PE=2 SV=2	auxin-induced protein PCNT115-like [Solanum lycopersicum]
Capana03g001921	4.28068	1.58126	65.5573	47.4224	--	--	Indole-3-acetic acid-induced protein ARG7 GN=ARG7 OS=Vigna radiata var. radiata (Mung bean) PE=2 SV=1	Auxin-induced protein X15 [Glycine soja]
Capana03g001922	2.63967	1.91931	55.8152	35.8212	--	--	Indole-3-acetic acid-induced protein ARG7 GN=ARG7 OS=Vigna radiata var. radiata (Mung bean) PE=2 SV=1	Auxin-induced protein X15 [Glycine soja]
Capana06g001182	1.93065	1.78215	101.004	140.087	General function prediction only;; Signal transduction mechanisms;; Transcription;; Replication, recombination and repair	Signal transduction mechanisms	Putative receptor-like protein kinase At1g72540 GN=At1g72540 OS=Arabidopsis thaliana (Mouse-ear cress) PE=2 SV=1	auxin-regulated dual specificity cytosolic kinase [Solanum lycopersicum]
Capana03g004568	7.8261	4.19694	21.1398	18.9549	--	--	Auxin-induced protein 22D GN=AUX22D OS=Vigna radiata var. radiata (Mung bean) PE=2 SV=1	auxin-responsive protein IAA3-like [Solanum tuberosum]
Greenpepper_newGene_74361	0.038556	0.08971	43.2511	25.6742	--	--	Auxin-induced protein 15A OS=Glycine max PE=2 SV=1	auxin-responsive protein SAUR21-like [Capsicum annuum]
Capana03g004414	131.984	116.805	896.024	925.302	--	--	Beta-amylase 1, chloroplastic (Precursor) GN=F14O13.12 OS=Arabidopsis thaliana (Mouse-ear cress) PE=1 SV=1	beta-amylase [Solanum lycopersicum]
Capana01g000793	4.86095	5.22473	194.135	188.257	--	--	Beta-amylase 3, chloroplastic (Precursor) OS=Arabidopsis thaliana (Mouse-ear cress) PE=1 SV=3	beta-amylase 3, chloroplastic [Solanum lycopersicum]
Capana03g002170	51.2653	53.8221	14.0992	14.9252	--	--	Beta-carotene hydroxylase 1, chloroplastic (Precursor) GN=CA1 OS=Capsicum annuum (Bell pepper) PE=1 SV=1	beta-carotene hydroxylase 2 [Capsicum annuum]
Capana10g002008	1.16102	0.424564	16.8919	6.86222	Carbohydrate transport and metabolism	Carbohydrate transport and metabolism	Beta-fructofuranosidase, insoluble isoenzyme 1 (Precursor) GN=INV1 OS=Daucus carota (Wild carrot) PE=1 SV=1	beta-fructofuranosidase, insoluble isoenzyme 1 [Nicotiana tomentosiformis]
Capana09g000222	36.4855	30.0139	72.2381	54.3279	Carbohydrate transport and metabolism	Carbohydrate transport and metabolism	Beta-galactosidase (Precursor) OS=Malus domestica (Apple) PE=1 SV=1	beta-galactosidase [Capsicum annuum]
Capana08g002579	2.32442	1.88025	5.86104	5.33493	Carbohydrate transport and metabolism	Carbohydrate transport and metabolism	Beta-galactosidase 3 (Precursor) OS=Arabidopsis thaliana (Mouse-ear cress) PE=1 SV=1	beta-galactosidase 3-like [Solanum lycopersicum]
Capana02g000256	6.36628	6.43526	1.93104	1.84123	Carbohydrate transport and metabolism	Carbohydrate transport and metabolism	Beta-galactosidase 5 (Precursor) GN=BGAL5 OS=Arabidopsis thaliana (Mouse-ear cress) PE=2 SV=1	beta-galactosidase 3-like [Solanum tuberosum]
Capana06g002313	3.46605	4.0177	1.19984	1.57761	Carbohydrate transport and metabolism	Carbohydrate transport and metabolism	Beta-galactosidase 5 (Precursor) GN=BGAL5 OS=Arabidopsis thaliana (Mouse-ear cress) PE=2 SV=1	beta-galactosidase 3-like [Solanum tuberosum]
Capana00g003598	65.1652	67.3624	9.56082	11.7577	Carbohydrate transport and metabolism	Carbohydrate transport and metabolism	Beta-glucosidase 11 (Precursor) GN=BGLU11 OS=Arabidopsis thaliana (Mouse-ear cress) PE=2 SV=2	beta-glucosidase 11-like [Solanum lycopersicum]
Capana10g001171	24.1924	17.4808	128.055	138.314	Signal transduction mechanisms;; Cytoskeleton;; Cell cycle control, cell division, chromosome partitioning;; General function prediction only	Signal transduction mechanisms	Calcium-binding protein CAST OS=Solanum tuberosum (Potato) PE=2 SV=1	calcium-binding protein CAST [Solanum lycopersicum]
Capana02g002878	7.45015	6.17434	74.994	78.8292	Signal transduction mechanisms;; Cytoskeleton;; Cell cycle control, cell division, chromosome partitioning;; General function prediction only	Signal transduction mechanisms	Probable calcium-binding protein CML18 GN=OJ1532_D06.3 OS=Oryza sativa subsp. japonica (Rice) PE=2 SV=1	calcium-binding protein CML24-like [Solanum tuberosum]
Capana11g000420	0.347054	0.106286	13.2415	8.63971	Signal transduction mechanisms;; Cytoskeleton;; Cell cycle control, cell division, chromosome partitioning;; General function prediction only	Signal transduction mechanisms	Calcium-binding protein CML38 GN=CML38 OS=Arabidopsis thaliana (Mouse-ear cress) PE=2 SV=1	calcium-binding protein CML38-like [Solanum tuberosum]
Capana08g001121	0.594598	1.40806	5.34747	5.08255	--	Cytoskeleton;; Cell cycle control, cell division, chromosome partitioning	Calcium-binding protein KIC GN=KIC OS=Arabidopsis thaliana (Mouse-ear cress) PE=1 SV=2	calcium-binding protein KIC [Nicotiana sylvestris]
Capana10g000785	5.97131	6.88275	28.486	25.9044	--	Cytoskeleton;; Cell cycle control, cell division, chromosome partitioning	Calcium-binding protein KIC GN=KIC OS=Arabidopsis thaliana (Mouse-ear cress) PE=1 SV=2	calcium-binding protein KIC-like [Solanum tuberosum]
Capana02g002124	1.43575	2.39205	18.4158	9.57941	--	Cytoskeleton;; Cell cycle control, cell division, chromosome partitioning	Calcium-binding protein KIC GN=KIC OS=Arabidopsis thaliana (Mouse-ear cress) PE=1 SV=2	calcium-binding protein PBP1-like [Nicotiana sylvestris]
Capana07g001575	10.0259	7.71614	230.382	302.206	--	Cytoskeleton;; Cell cycle control, cell division, chromosome partitioning	Calcium-binding protein PBP1 GN=F24B18.11 OS=Arabidopsis thaliana (Mouse-ear cress) PE=1 SV=1	calcium-binding protein PBP1-like [Solanum tuberosum]
Capana10g000043	2.68552	2.4255	23.4121	26.5287	--	Cytoskeleton;; Cell cycle control, cell division, chromosome partitioning	Calcium-binding protein PBP1 GN=F24B18.11 OS=Arabidopsis thaliana (Mouse-ear cress) PE=1 SV=1	calcium-binding protein PBP1-like [Solanum tuberosum]
Capana05g000502	13.5382	16.0214	20.1646	17.1097	General function prediction only;; Signal transduction mechanisms;; Transcription;; Replication, recombination and repair	Signal transduction mechanisms	Calcium-dependent protein kinase 1 GN=MUK11.19 OS=Arabidopsis thaliana (Mouse-ear cress) PE=1 SV=1	calcium-dependent protein kinase 1-like [Solanum tuberosum]
Capana02g002584	3.41213	3.7624	10.0123	9.54001	General function prediction only;; Signal transduction mechanisms;; Transcription;; Replication, recombination and repair	Signal transduction mechanisms	Calcium-dependent protein kinase 16 GN=CPK16 OS=Arabidopsis thaliana (Mouse-ear cress) PE=3 SV=1	calcium-dependent protein kinase 28-like [Solanum lycopersicum]
Capana10g002358	16.1704	15.0842	44.9188	48.8985	General function prediction only;; Signal transduction mechanisms;; Transcription;; Replication, recombination and repair	Signal transduction mechanisms	Calcium-dependent protein kinase 32 GN=CPK32 OS=Arabidopsis thaliana (Mouse-ear cress) PE=1 SV=1	calcium-dependent protein kinase 4 [Capsicum annuum]
Capana03g003498	34.5345	34.1176	66.9127	62.8476	General function prediction only;; Signal transduction mechanisms;; Transcription;; Replication, recombination and repair	Signal transduction mechanisms	Calcium-dependent protein kinase 4 GN=CPK4 OS=Solanum tuberosum (Potato) PE=2 SV=1	calcium-dependent protein kinase 4 [Solanum tuberosum]
Capana06g001383	11.6458	13.8567	16.7001	14.1999	General function prediction only;; Signal transduction mechanisms;; Transcription;; Replication, recombination and repair	Signal transduction mechanisms	Calcium-dependent protein kinase 4 GN=CPK4 OS=Arabidopsis thaliana (Mouse-ear cress) PE=1 SV=1	calcium-dependent protein kinase 4-like [Solanum tuberosum]
Capana02g000666	22.0697	16.1077	103.629	107.55	Inorganic ion transport and metabolism	Inorganic ion transport and metabolism	Calcium-transporting ATPase 2, plasma membrane-type GN=ACA2 OS=Arabidopsis thaliana (Mouse-ear cress) PE=1 SV=1	calcium-transporting ATPase 2, plasma membrane-type-like [Solanum tuberosum]
Capana08g001119	1.49344	1.00597	5.66855	5.12022	Inorganic ion transport and metabolism	Inorganic ion transport and metabolism	Calcium-transporting ATPase, endoplasmic reticulum-type OS=Solanum lycopersicum (Tomato) PE=2 SV=1	calcium-transporting ATPase, endoplasmic reticulum-type-like isoform X1 [Solanum tuberosum]
Capana08g000209	47.1613	42.7548	31.9893	49.8047	--	Signal transduction mechanisms	--	calcyclin-binding protein-like [Solanum tuberosum]
Capana07g001693	9.52767	8.41779	15.3744	17.5936	--	Cell wall/membrane/envelope biogenesis	Callose synthase 12 OS=Arabidopsis thaliana (Mouse-ear cress) PE=2 SV=1	callose synthase 12-like [Nicotiana tomentosiformis]
Capana12g002111	1.82636	0.749101	11.7588	5.47931	--	Cell wall/membrane/envelope biogenesis	Callose synthase 5 OS=Arabidopsis thaliana (Mouse-ear cress) PE=1 SV=1	callose synthase 5-like [Solanum tuberosum]
Greenpepper_newGene_7327	23.1237	15.7656	0	0.001253	--	--	--	catalase [Capsicum annuum]
Capana10g001609	8.82895	7.01728	25.2277	25.9849	General function prediction only;; Signal transduction mechanisms;; Transcription;; Replication, recombination and repair	Signal transduction mechanisms	CBL-interacting serine/threonine-protein kinase 14 GN=At5g01820 OS=Arabidopsis thaliana (Mouse-ear cress) PE=1 SV=1	CBL-interacting protein kinase 14 [Solanum lycopersicum]
Capana05g002100	1.58871	1.12063	3.46241	4.12187	General function prediction only;; Signal transduction mechanisms;; Transcription;; Replication, recombination and repair	Signal transduction mechanisms	CBL-interacting protein kinase 18 OS=Oryza sativa subsp. japonica (Rice) PE=2 SV=1	CBL-interacting protein kinase 18-like [Solanum tuberosum]
Capana06g002848	12.3664	13.3666	21.8085	23.9679	General function prediction only;; Signal transduction mechanisms;; Transcription;; Replication, recombination and repair	Signal transduction mechanisms	CBL-interacting protein kinase 18 OS=Oryza sativa subsp. japonica (Rice) PE=2 SV=1	CBL-interacting serine/threonine-protein kinase 10-like [Solanum tuberosum]
Capana06g000284	49.0846	39.3009	192.015	178.232	General function prediction only;; Signal transduction mechanisms;; Transcription;; Replication, recombination and repair	Signal transduction mechanisms	CBL-interacting serine/threonine-protein kinase 11 GN=At2g30360 OS=Arabidopsis thaliana (Mouse-ear cress) PE=1 SV=1	CBL-interacting serine/threonine-protein kinase 11-like [Solanum tuberosum]
Capana06g002849	2.26015	1.41628	44.639	44.3801	General function prediction only;; Signal transduction mechanisms;; Transcription;; Replication, recombination and repair	Signal transduction mechanisms	CBL-interacting serine/threonine-protein kinase 11 GN=At2g30360 OS=Arabidopsis thaliana (Mouse-ear cress) PE=1 SV=1	CBL-interacting serine/threonine-protein kinase 11-like [Solanum tuberosum]
Capana02g001705	3.07044	2.81378	6.02766	6.44438	General function prediction only;; Signal transduction mechanisms;; Transcription;; Replication, recombination and repair	Signal transduction mechanisms	CBL-interacting serine/threonine-protein kinase 12 GN=F28A21.110 OS=Arabidopsis thaliana (Mouse-ear cress) PE=1 SV=1	CBL-interacting serine/threonine-protein kinase 12-like [Solanum tuberosum]
Capana09g000081	0.092294	0.048068	2.23009	2.08829	General function prediction only;; Signal transduction mechanisms;; Transcription;; Replication, recombination and repair	Signal transduction mechanisms	CBL-interacting serine/threonine-protein kinase 14 GN=At5g01820 OS=Arabidopsis thaliana (Mouse-ear cress) PE=1 SV=1	CBL-interacting serine/threonine-protein kinase 14-like [Solanum tuberosum]
Capana12g000209	2.15578	1.4706	3.78709	3.95012	General function prediction only;; Signal transduction mechanisms;; Transcription;; Replication, recombination and repair	Signal transduction mechanisms	CBL-interacting serine/threonine-protein kinase 1 GN=MKP6.6 OS=Arabidopsis thaliana (Mouse-ear cress) PE=1 SV=2	CBL-interacting serine/threonine-protein kinase 1-like [Solanum tuberosum]
Capana02g000296	3.39751	5.64489	6.25708	5.53894	General function prediction only;; Signal transduction mechanisms;; Transcription;; Replication, recombination and repair	Signal transduction mechanisms	CBL-interacting serine/threonine-protein kinase 23 GN=At1g30270 OS=Arabidopsis thaliana (Mouse-ear cress) PE=1 SV=1	CBL-interacting serine/threonine-protein kinase 23-like isoform X2 [Solanum tuberosum]
Capana07g000216	454.46	460.584	896.357	988.755	General function prediction only;; Signal transduction mechanisms;; Transcription;; Replication, recombination and repair	Signal transduction mechanisms	CBL-interacting serine/threonine-protein kinase 6 GN=At4g30960 OS=Arabidopsis thaliana (Mouse-ear cress) PE=1 SV=1	CBL-interacting serine/threonine-protein kinase 6-like [Solanum tuberosum]
Capana03g004588	0.315883	0.626234	5.77369	5.75573	General function prediction only;; Signal transduction mechanisms;; Transcription;; Replication, recombination and repair	Signal transduction mechanisms	CBL-interacting serine/threonine-protein kinase 4 OS=Arabidopsis thaliana (Mouse-ear cress) PE=1 SV=1	CBL-interacting serine/threonine-protein kinase 7 [Nicotiana sylvestris]
Capana08g002336	6.26022	6.69713	16.7693	14.3436	General function prediction only	--	CBS domain-containing protein CBSX1, chloroplastic (Precursor) OS=Arabidopsis thaliana (Mouse-ear cress) PE=1 SV=2	CBS domain-containing protein CBSX1, chloroplastic-like [Solanum tuberosum]
Capana02g001960	1.00536	0.497879	24.6581	19.3908	--	--	CBS domain-containing protein CBSX5 GN=CBSX5 OS=Arabidopsis thaliana (Mouse-ear cress) PE=2 SV=2	CBS domain-containing protein CBSX5-like [Solanum tuberosum]
Capana03g001834	0	0	2.93766	2.36107	--	--	Lignin-forming anionic peroxidase (Precursor) OS=Nicotiana sylvestris (Wood tobacco) PE=2 SV=1	cell wall peroxidase [Capsicum annuum]
Capana03g001837	0	0	2.93955	3.58467	--	--	Lignin-forming anionic peroxidase (Precursor) OS=Nicotiana sylvestris (Wood tobacco) PE=2 SV=1	cell wall peroxidase [Capsicum annuum]
Capana03g001838	0	0.078509	13.1593	27.4738	--	--	Lignin-forming anionic peroxidase (Precursor) OS=Nicotiana sylvestris (Wood tobacco) PE=2 SV=1	cell wall peroxidase [Capsicum annuum]
Capana01g000148	18.7364	16.3252	38.7088	42.7793	--	--	Probable WRKY transcription factor 19 GN=WRKY19 OS=Arabidopsis thaliana (Mouse-ear cress) PE=2 SV=1	cell wall protein AWA1-like isoform X1 [Solanum tuberosum]
Capana04g001270	5.32784	3.20079	9.07564	11.2642	Cell wall/membrane/envelope biogenesis	--	Cellulose synthase A catalytic subunit 2 [UDP-forming] GN=T22F8.250 OS=Arabidopsis thaliana (Mouse-ear cress) PE=1 SV=1	cellulose synthase A catalytic subunit 2 [UDP-forming] [Solanum tuberosum]
Capana12g001214	8.18491	7.76828	11.0507	11.8159	Cell wall/membrane/envelope biogenesis	--	Cellulose synthase A catalytic subunit 5 [UDP-forming] GN=CESA5 OS=Arabidopsis thaliana (Mouse-ear cress) PE=1 SV=2	cellulose synthase A catalytic subunit 2 [UDP-forming]-like [Nicotiana sylvestris]
Capana01g000843	19.6563	18.1441	52.9718	38.9205	Cell wall/membrane/envelope biogenesis	--	Cellulose synthase-like protein D3 GN=T17B22.26 OS=Arabidopsis thaliana (Mouse-ear cress) PE=1 SV=1	cellulose synthase-like protein D3 [Nicotiana tomentosiformis]
Capana03g001730	4.98537	3.16792	18.5682	12.7437	Cell wall/membrane/envelope biogenesis	--	Cellulose synthase-like protein D3 GN=T17B22.26 OS=Arabidopsis thaliana (Mouse-ear cress) PE=1 SV=1	cellulose synthase-like protein D3 [Solanum lycopersicum]
Capana07g001101	0.497902	0.205513	2.36206	2.19937	Cell wall/membrane/envelope biogenesis	--	Cellulose synthase-like protein G2 OS=Arabidopsis thaliana (Mouse-ear cress) PE=2 SV=1	cellulose synthase-like protein G1 [Nicotiana sylvestris]
Capana01g004079	3.97665	5.05439	0.712914	0.519651	Cell wall/membrane/envelope biogenesis	--	Cellulose synthase-like protein G2 OS=Arabidopsis thaliana (Mouse-ear cress) PE=2 SV=1	cellulose synthase-like protein G1-like [Solanum tuberosum]
Capana02g002477	630.875	443.052	79.0514	35.6437	General function prediction only	General function prediction only	Acidic endochitinase pcht28 (Precursor) OS=Solanum chilense (Tomato) PE=2 SV=1	chitinase [Capsicum chinense]
Capana11g000674	1.29225	0.758039	6.63923	9.79032	--	--	Chitinase 1 (Precursor) OS=Tulipa bakeri (Tulip) PE=1 SV=1	chitinase 2-like [Solanum lycopersicum]
Capana05g002210	22.7478	17.2854	38.1121	59.5894	--	--	SART-1 family protein DOT2 {ECO:0000305} OS=Arabidopsis thaliana (Mouse-ear cress) PE=1 SV=1	cold-inducible protein [Capsicum annuum]
Greenpepper_newGene_1682	2.89954	4.28034	0.034835	0.117581	--	Energy production and conversion	--	cytochrome c oxidase assembly protein COX19-like isoform X2 [Capsicum annuum]
Greenpepper_newGene_25366	1.23417	0.56634	0	0	--	--	Cytochrome c oxidase subunit 2 OS=Pisum sativum GN=COX2 PE=3 SV=2	cytochrome c oxidase subunit 2-like [Solanum tuberosum]
Capana10g001218	13.4388	11.3819	0	0	--	--	Apocytochrome f {ECO:0000255|HAMAP-Rule:MF_00610} (Precursor) OS=Solanum tuberosum (Potato) PE=3 SV=1	cytochrome f (chloroplast) (chloroplast) [Capsicum annuum var. glabriusculum]
Capana11g000602	2.21438	0.52203	45.6224	21.7419	Secondary metabolites biosynthesis, transport and catabolism	Secondary metabolites biosynthesis, transport and catabolism	Premnaspirodiene oxygenase GN=CYP71D55 OS=Hyoscyamus muticus (Egyptian henbane) PE=1 SV=1	cytochrome P450 [Capsicum annuum]
Capana03g002466	1.1516	1.48097	0.454991	0.285432	Secondary metabolites biosynthesis, transport and catabolism	Secondary metabolites biosynthesis, transport and catabolism;; Lipid transport and metabolism	Cytochrome P450 704C1 GN=CYP704C1 OS=Pinus taeda (Loblolly pine) PE=2 SV=1	cytochrome P450 704C1-like [Solanum tuberosum]
Capana05g001954	0.367732	0.26619	3.46681	3.24099	--	Secondary metabolites biosynthesis, transport and catabolism	Cytochrome P450 71A1 GN=CYP71A1 OS=Persea americana (Avocado) PE=1 SV=2	cytochrome P450 71A1-like [Nicotiana tomentosiformis]
Capana03g002068	0.396558	0.1305	1.91298	1.60866	Secondary metabolites biosynthesis, transport and catabolism	Secondary metabolites biosynthesis, transport and catabolism	Cytochrome P450 CYP736A12 OS=Panax ginseng (Korean ginseng) PE=2 SV=1	cytochrome P450 71A1-like [Solanum tuberosum]
Capana03g001273	0	0.355565	0.691215	1.28499	Secondary metabolites biosynthesis, transport and catabolism	Secondary metabolites biosynthesis, transport and catabolism	Cytochrome P450 71A4 GN=CYP71A4 OS=Solanum melongena (Eggplant) PE=2 SV=1	cytochrome P450 71A4-like [Nicotiana tomentosiformis]
Capana02g001090	22.4236	9.95502	241.473	345.322	Secondary metabolites biosynthesis, transport and catabolism	Secondary metabolites biosynthesis, transport and catabolism	Cytochrome P450 71D7 GN=CYP71D7 OS=Solanum chacoense (Chaco potato) PE=3 SV=1	cytochrome P450 71D7-like [Solanum tuberosum]
Capana02g001094	2.82048	0.643333	68.2122	105.875	Secondary metabolites biosynthesis, transport and catabolism	Secondary metabolites biosynthesis, transport and catabolism	Cytochrome P450 71D7 GN=CYP71D7 OS=Solanum chacoense (Chaco potato) PE=3 SV=1	cytochrome P450 71D7-like [Solanum tuberosum]
Capana12g002433	0.710485	0.220196	11.4073	20.553	Secondary metabolites biosynthesis, transport and catabolism	Secondary metabolites biosynthesis, transport and catabolism	Cytochrome P450 71D7 GN=CYP71D7 OS=Solanum chacoense (Chaco potato) PE=3 SV=1	cytochrome P450 71D7-like [Solanum tuberosum]
Capana12g002445	1.83679	0.359912	30.9232	45.7698	Secondary metabolites biosynthesis, transport and catabolism	Secondary metabolites biosynthesis, transport and catabolism	Cytochrome P450 71D7 GN=CYP71D7 OS=Solanum chacoense (Chaco potato) PE=3 SV=1	cytochrome P450 71D7-like [Solanum tuberosum]
Capana04g000391	2.07493	2.43016	0.341156	0.415375	Secondary metabolites biosynthesis, transport and catabolism	Secondary metabolites biosynthesis, transport and catabolism;; Lipid transport and metabolism	Cytochrome P450 CYP72A219 OS=Panax ginseng (Korean ginseng) PE=2 SV=1	cytochrome P450 734A1-like [Solanum tuberosum]
Greenpepper_newGene_82962	2.00528	1.67913	3.03189	2.93161	--	--	Cytochrome P450 76A2 OS=Solanum melongena GN=CYP76A2 PE=2 SV=1	cytochrome P450 76A2 [Solanum pennellii]
Greenpepper_newGene_82963	0.941007	0.850699	1.47592	2.24032	--	--	Cytochrome P450 76A2 OS=Solanum melongena GN=CYP76A2 PE=2 SV=1	cytochrome P450 76A2 [Solanum pennellii]
Capana12g002344	3.47864	2.26486	0.368391	0.726198	Secondary metabolites biosynthesis, transport and catabolism	Secondary metabolites biosynthesis, transport and catabolism	Cytochrome P450 77A1 (Fragment) GN=CYP77A1 OS=Solanum melongena (Eggplant) PE=2 SV=1	cytochrome P450 77A1-like [Solanum tuberosum]
Capana04g000463	2.30307	0.359868	15.559	12.6959	Secondary metabolites biosynthesis, transport and catabolism	Secondary metabolites biosynthesis, transport and catabolism	Cytochrome P450 82A3 GN=CYP82A3 OS=Glycine max (Soybean) PE=2 SV=1	cytochrome P450 82A3-like [Solanum tuberosum]
Capana00g001027	5.07189	6.87282	1.26601	0.977679	Secondary metabolites biosynthesis, transport and catabolism	Secondary metabolites biosynthesis, transport and catabolism	Cytochrome P450 82A4 GN=CYP82A4 OS=Glycine max (Soybean) PE=2 SV=1	cytochrome P450 82C2-like [Nicotiana sylvestris]
Capana00g001637	10.3648	13.9736	4.28209	3.53956	Secondary metabolites biosynthesis, transport and catabolism	Secondary metabolites biosynthesis, transport and catabolism	Cytochrome P450 82C3 GN=CYP82C3 OS=Arabidopsis thaliana (Mouse-ear cress) PE=2 SV=3	cytochrome P450 82C2-like [Solanum tuberosum]
Capana03g003391	2.62364	1.05339	6.42764	9.15281	Secondary metabolites biosynthesis, transport and catabolism	Secondary metabolites biosynthesis, transport and catabolism	Cytochrome P450 82C4 GN=CYP82C4 OS=Arabidopsis thaliana (Mouse-ear cress) PE=2 SV=1	cytochrome P450 82C4-like [Solanum lycopersicum]
Capana03g003392	9.8633	7.73253	27.5189	33.1823	Secondary metabolites biosynthesis, transport and catabolism	Secondary metabolites biosynthesis, transport and catabolism	Cytochrome P450 82C4 GN=CYP82C4 OS=Arabidopsis thaliana (Mouse-ear cress) PE=2 SV=1	cytochrome P450 82C4-like [Solanum lycopersicum]
Capana03g004152	10.7817	7.8817	3.08164	1.99912	Secondary metabolites biosynthesis, transport and catabolism	Secondary metabolites biosynthesis, transport and catabolism	Cytochrome P450 83B1 GN=At4g31500 OS=Arabidopsis thaliana (Mouse-ear cress) PE=1 SV=1	cytochrome P450 83B1-like [Solanum tuberosum]
Capana10g002153	0	0	0.971248	0.856235	Secondary metabolites biosynthesis, transport and catabolism	Secondary metabolites biosynthesis, transport and catabolism;; Lipid transport and metabolism	Alkane hydroxylase MAH1 {ECO:0000303|PubMed:17905869} OS=Arabidopsis thaliana (Mouse-ear cress) PE=2 SV=1	cytochrome P450 86B1-like [Solanum lycopersicum]
Capana10g002161	16.219	11.9699	0.486211	1.09771	Secondary metabolites biosynthesis, transport and catabolism	Secondary metabolites biosynthesis, transport and catabolism;; Lipid transport and metabolism	Alkane hydroxylase MAH1 {ECO:0000303|PubMed:17905869} OS=Arabidopsis thaliana (Mouse-ear cress) PE=2 SV=1	cytochrome P450 86B1-like [Solanum tuberosum]
Capana10g002163	24.0047	23.9677	62.808	68.7724	Secondary metabolites biosynthesis, transport and catabolism	Secondary metabolites biosynthesis, transport and catabolism;; Lipid transport and metabolism	Alkane hydroxylase MAH1 {ECO:0000303|PubMed:17905869} OS=Arabidopsis thaliana (Mouse-ear cress) PE=2 SV=1	cytochrome P450 86B1-like [Solanum tuberosum]
Capana03g003377	1.6431	1.65532	5.26952	7.3549	--	Secondary metabolites biosynthesis, transport and catabolism;; Lipid transport and metabolism	Cytochrome P450 94A1 GN=CYP94A1 OS=Vicia sativa (Spring vetch) PE=2 SV=2	cytochrome P450 94A2-like [Solanum tuberosum]
Capana10g002450	4.88274	5.32279	15.244	11.4488	Secondary metabolites biosynthesis, transport and catabolism	Secondary metabolites biosynthesis, transport and catabolism;; Lipid transport and metabolism	Cytochrome P450 94B3 GN=CYP94B3 OS=Arabidopsis thaliana (Mouse-ear cress) PE=2 SV=1	cytochrome P450 94A2-like [Solanum tuberosum]
Capana10g002483	0.127159	0.125147	0.503573	0.492549	Secondary metabolites biosynthesis, transport and catabolism	Secondary metabolites biosynthesis, transport and catabolism	Cytochrome P450 98A2 GN=CYP98A2 OS=Glycine max (Soybean) PE=2 SV=1	cytochrome P450 98A3-like [Solanum tuberosum]
Capana03g001346	0	0.021415	1.3164	1.3886	Secondary metabolites biosynthesis, transport and catabolism	Secondary metabolites biosynthesis, transport and catabolism;; Lipid transport and metabolism	Cytochrome P450 94B3 GN=CYP94B3 OS=Arabidopsis thaliana (Mouse-ear cress) PE=2 SV=1	cytochrome P450 A [Capsicum annuum]
Capana10g000271	74.6844	70.2206	111.905	102.163	Secondary metabolites biosynthesis, transport and catabolism	Secondary metabolites biosynthesis, transport and catabolism;; Lipid transport and metabolism	Cytochrome P450 CYP72A219 OS=Panax ginseng (Korean ginseng) PE=2 SV=1	cytochrome P450 CYP72A219-like [Nicotiana sylvestris]
Capana11g002037	1.30937	1.36075	0.249085	0.133214	Secondary metabolites biosynthesis, transport and catabolism	Secondary metabolites biosynthesis, transport and catabolism;; Lipid transport and metabolism	Cytochrome P450 CYP749A22 OS=Panax ginseng (Korean ginseng) PE=2 SV=1	cytochrome P450 monooxygenase [Petunia x hybrida]
Capana00g000615	0.279	0.202948	11.9434	13.8126	--	Secondary metabolites biosynthesis, transport and catabolism	Premnaspirodiene oxygenase GN=CYP71D55 OS=Hyoscyamus muticus (Egyptian henbane) PE=1 SV=1	cytochrome P450-1 [Solanum pimpinellifolium]
Capana00g003808	1.51893	1.71385	3.38245	3.06642	Energy production and conversion	Energy production and conversion	Cytokinin dehydrogenase 6 (Precursor) GN=MAA21_70 OS=Arabidopsis thaliana (Mouse-ear cress) PE=2 SV=2	cytokinin dehydrogenase 6-like isoform X2 [Nicotiana sylvestris]
Capana01g001108	0.411921	0.385928	1.46953	1.70765	Energy production and conversion	Energy production and conversion	Cytokinin dehydrogenase 7 GN=F13M11.? OS=Arabidopsis thaliana (Mouse-ear cress) PE=1 SV=1	cytokinin dehydrogenase 7 [Nicotiana tomentosiformis]
Capana04g000295	1.114	1.47845	8.11291	8.602	Energy production and conversion	Energy production and conversion	Cytokinin dehydrogenase 5 (Precursor) GN=F1B16.2 OS=Arabidopsis thaliana (Mouse-ear cress) PE=2 SV=1	cytokinin oxidase/dehydrogenase precursor [Solanum tuberosum]
Greenpepper_newGene_79992	0.236367	0.110545	1.13435	2.79893	General function prediction only	--	Cytokinin riboside 5&apos;-monophosphate phosphoribohydrolase LOG3 OS=Arabidopsis thaliana GN=LOG3 PE=1 SV=1	cytokinin riboside 5&apos;-monophosphate phosphoribohydrolase LOG3 [Capsicum annuum]
Capana07g001323	12.6226	13.4168	0.957294	1.06729	--	--	Endoglucanase 11 (Precursor) GN=At2g32990 OS=Arabidopsis thaliana (Mouse-ear cress) PE=2 SV=1	endoglucanase 11-like [Solanum tuberosum]
Capana02g000131	0.451946	0.262131	0.817418	0.820522	--	--	Endoglucanase 5 (Precursor) GN=At1g48930 OS=Arabidopsis thaliana (Mouse-ear cress) PE=2 SV=1	endoglucanase 5-like [Solanum tuberosum]
Capana06g002186	6.29046	7.40364	12.0136	13.6431	Signal transduction mechanisms	Signal transduction mechanisms	Ethylene receptor 2 GN=ETR2 OS=Arabidopsis thaliana (Mouse-ear cress) PE=1 SV=2	ethylene receptor 2-like [Solanum tuberosum]
Capana07g001714	80.6414	62.7799	687.34	812.265	--	--	Ethylene-responsive transcription factor 4 GN=ERF4 OS=Nicotiana sylvestris (Wood tobacco) PE=2 SV=1	ethylene responsive element binding protein C1 [Capsicum annuum]
Capana05g001949	42.031	39.4437	2213.44	2554.65	--	--	Ethylene-responsive transcription factor 5 GN=ERF5 OS=Nicotiana tabacum (Common tobacco) PE=2 SV=1	ethylene responsive element binding protein C2 [Capsicum annuum]
Capana05g001951	36.1851	56.4611	401.764	236.77	--	--	Ethylene-responsive transcription factor ERF106 GN=ERF106 OS=Arabidopsis thaliana (Mouse-ear cress) PE=2 SV=1	ethylene responsive element binding protein C3 [Capsicum annuum]
Capana09g000595	7.15137	5.97005	126.973	145.174	--	--	Ethylene-responsive transcription factor 4 GN=ERF4 OS=Nicotiana sylvestris (Wood tobacco) PE=2 SV=1	ethylene-responsive element binding factor [Capsicum annuum]
Capana09g000596	6.71759	5.68576	105.339	108.677	--	--	Ethylene-responsive transcription factor 4 GN=ERF4 OS=Nicotiana sylvestris (Wood tobacco) PE=2 SV=1	ethylene-responsive element binding factor [Capsicum annuum]
Capana03g003660	2.31675	2.35109	209.818	194.751	--	--	Ethylene-responsive transcription factor RAP2-3 OS=Arabidopsis thaliana (Mouse-ear cress) PE=1 SV=2	ethylene-responsive factor-like protein 1 [Capsicum annuum]
Capana05g001948	7.92243	8.75203	192.134	191.941	--	--	Ethylene-responsive transcription factor 1 GN=ERF1 OS=Nicotiana tabacum (Common tobacco) PE=2 SV=1	ethylene-responsive transcription factor 1 [Nicotiana tomentosiformis]
Capana02g001907	0.646197	0.04462	2.94937	5.6975	--	--	Ethylene-responsive transcription factor 12 GN=F3M18.21 OS=Arabidopsis thaliana (Mouse-ear cress) PE=2 SV=1	ethylene-responsive transcription factor 12-like [Solanum tuberosum]
Capana01g003507	0	0	4.2752	7.11994	--	--	Ethylene-responsive transcription factor 13 GN=T13E15.15 OS=Arabidopsis thaliana (Mouse-ear cress) PE=2 SV=2	ethylene-responsive transcription factor 13-like [Solanum lycopersicum]
Capana01g003502	0.379454	0.343629	4.25931	6.47294	--	--	Ethylene-responsive transcription factor 13 GN=T13E15.15 OS=Arabidopsis thaliana (Mouse-ear cress) PE=2 SV=2	ethylene-responsive transcription factor 13-like [Solanum tuberosum]
Capana02g001850	0.603149	0.202568	2.91281	2.08452	--	--	Ethylene-responsive transcription factor ERF091 GN=ERF091 OS=Arabidopsis thaliana (Mouse-ear cress) PE=1 SV=1	ethylene-responsive transcription factor 1B [Solanum lycopersicum]
Capana03g003309	0.225821	0.274007	3.21417	4.0856	--	--	Ethylene-responsive transcription factor 1B GN=K14B15.15 OS=Arabidopsis thaliana (Mouse-ear cress) PE=1 SV=2	ethylene-responsive transcription factor 1B [Solanum lycopersicum]
Capana01g003505	0	0.04147	4.61284	10.8676	--	--	Ethylene-responsive transcription factor 2 GN=ERF2 OS=Nicotiana tabacum (Common tobacco) PE=2 SV=1	ethylene-responsive transcription factor 1-like [Nicotiana sylvestris]
Capana01g000661	0.523201	0.251783	44.3822	59.8779	--	--	Ethylene-responsive transcription factor 2 GN=MQL5.7 OS=Arabidopsis thaliana (Mouse-ear cress) PE=2 SV=1	ethylene-responsive transcription factor 2-like [Solanum tuberosum]
Capana10g000161	21.5577	19.804	261.076	303.884	--	--	Ethylene-responsive transcription factor 3 GN=ERF3 OS=Nicotiana tabacum (Common tobacco) PE=2 SV=1	ethylene-responsive transcription factor 3-like [Solanum tuberosum]
Capana01g000662	3.72121	3.72424	384.077	482.274	--	--	Ethylene-responsive transcription factor 5 GN=ERF5 OS=Nicotiana tabacum (Common tobacco) PE=2 SV=1	ethylene-responsive transcription factor 5-like [Solanum tuberosum]
Capana02g001897	0.586363	0.827627	2.98485	3.35217	--	--	Ethylene-responsive transcription factor 9 GN=MLN1.14 OS=Arabidopsis thaliana (Mouse-ear cress) PE=2 SV=1	ethylene-responsive transcription factor 8-like [Nicotiana tomentosiformis]
Capana02g001898	7.93151	8.22918	19.0565	31.3838	--	--	Ethylene-responsive transcription factor 12 GN=F3M18.21 OS=Arabidopsis thaliana (Mouse-ear cress) PE=2 SV=1	ethylene-responsive transcription factor 8-like [Nicotiana tomentosiformis]
Capana10g000499	56.2322	45.1246	424.207	566.453	--	--	Ethylene-responsive transcription factor 4 GN=ERF4 OS=Nicotiana tabacum (Common tobacco) PE=1 SV=1	ethylene-responsive transcription factor 9-like [Nicotiana sylvestris]
Capana04g001261	49.117	60.3401	141.345	102.351	--	--	Ethylene-responsive transcription factor ABR1 GN=MVP7.8 OS=Arabidopsis thaliana (Mouse-ear cress) PE=2 SV=1	ethylene-responsive transcription factor ABR1-like [Solanum lycopersicum]
Capana03g002059	5.82836	7.60858	28.5668	25.6515	--	--	Ethylene-responsive transcription factor CRF4 GN=T13J8.60 OS=Arabidopsis thaliana (Mouse-ear cress) PE=1 SV=2	ethylene-responsive transcription factor CRF4-like [Nicotiana sylvestris]
Capana04g002109	0.577178	0.669648	31.044	18.9988	--	--	Ethylene-responsive transcription factor ERF014 GN=ERF014 OS=Arabidopsis thaliana (Mouse-ear cress) PE=2 SV=1	ethylene-responsive transcription factor ERF014-like [Solanum tuberosum]
Capana06g001845	0	0	3.04893	1.58441	--	--	Ethylene-responsive transcription factor ERF016 GN=ERF016 OS=Arabidopsis thaliana (Mouse-ear cress) PE=2 SV=1	ethylene-responsive transcription factor ERF016-like [Solanum lycopersicum]
Capana09g000142	0.775364	0.83996	57.5088	45.1419	--	--	Ethylene-responsive transcription factor ERF017 GN=ERF017 OS=Arabidopsis thaliana (Mouse-ear cress) PE=2 SV=1	ethylene-responsive transcription factor ERF017-like [Solanum tuberosum]
Capana04g001803	0.166006	0.266919	2.89634	5.26636	--	--	Ethylene-responsive transcription factor ERF021 GN=ERF021 OS=Arabidopsis thaliana (Mouse-ear cress) PE=2 SV=1	ethylene-responsive transcription factor ERF022-like [Solanum tuberosum]
Capana00g004561	2.77351	3.15547	43.6041	28.9114	--	--	Ethylene-responsive transcription factor ERF053 GN=ERF053 OS=Arabidopsis thaliana (Mouse-ear cress) PE=2 SV=1	ethylene-responsive transcription factor ERF054-like [Solanum tuberosum]
Capana10g001022	1.41987	0.840704	12.8012	11.2826	--	--	Ethylene-responsive transcription factor ERF109 GN=ERF109 OS=Arabidopsis thaliana (Mouse-ear cress) PE=1 SV=1	ethylene-responsive transcription factor ERF109-like [Nicotiana sylvestris]
Capana03g000629	14.3605	20.339	3.17797	5.50765	--	--	Ethylene-responsive transcription factor ERF114 GN=ERF114 OS=Arabidopsis thaliana (Mouse-ear cress) PE=2 SV=1	ethylene-responsive transcription factor ERF114-like [Solanum tuberosum]
Capana03g000085	52.6181	49.097	96.6061	120.368	--	--	Ethylene-responsive transcription factor RAP2-12 GN=T18A20.14 OS=Arabidopsis thaliana (Mouse-ear cress) PE=1 SV=1	ethylene-responsive transcription factor RAP2-12-like isoform X3 [Solanum tuberosum]
Capana01g002361	31.0521	34.7032	73.7608	84.0957	--	--	Ethylene-responsive transcription factor RAP2-3 OS=Arabidopsis thaliana (Mouse-ear cress) PE=1 SV=2	ethylene-responsive transcription factor RAP2-3-like [Solanum tuberosum]
Capana09g001473	6.19835	2.17087	10.1831	8.19105	--	--	Ethylene-responsive transcription factor-like protein At4g13040 GN=At4g13040 OS=Arabidopsis thaliana (Mouse-ear cress) PE=2 SV=2	ethylene-responsive transcription factor-like protein At4g13040-like isoform X1 [Solanum tuberosum]
Capana00g004275	38.542	36.0938	781.138	733.039	Transcription	Transcription	Multiprotein-bridging factor 1c GN=MBF1C OS=Arabidopsis thaliana (Mouse-ear cress) PE=1 SV=1	ethylene-responsive transcriptional coactivator [Solanum lycopersicum]
Capana09g000028	50.0796	38.2067	71.9303	94.2175	--	General function prediction only	EIN3-binding F-box protein 1 GN=F13B15.15 OS=Arabidopsis thaliana (Mouse-ear cress) PE=1 SV=1	F-box protein [Capsicum annuum]
Capana02g002049	1.33617	1.35135	16.0954	10.1928	--	--	F-box protein At1g61340 GN=At1g61340 OS=Arabidopsis thaliana (Mouse-ear cress) PE=2 SV=1	F-box protein At1g61340-like [Solanum tuberosum]
Capana00g001651	4.93093	3.94693	15.805	18.9144	--	--	F-box protein At1g67340 GN=At1g67340 OS=Arabidopsis thaliana (Mouse-ear cress) PE=1 SV=1	F-box protein At1g67340 [Nicotiana sylvestris]
Capana04g001097	3.27584	4.07359	7.87981	10.4817	--	--	F-box protein At1g78100 GN=At1g78100 OS=Arabidopsis thaliana (Mouse-ear cress) PE=1 SV=1	F-box protein At1g78100 [Nicotiana tomentosiformis]
Capana04g000997	4.41685	3.3995	42.231	38.3552	--	Chromatin structure and dynamics;; Signal transduction mechanisms	F-box protein At1g78280 GN=At1g78280 OS=Arabidopsis thaliana (Mouse-ear cress) PE=2 SV=3	F-box protein At1g78280-like [Solanum tuberosum]
Capana05g002483	58.5602	46.4312	137.405	146.41	--	--	F-box protein At2g02240 GN=At2g02240 OS=Arabidopsis thaliana (Mouse-ear cress) PE=2 SV=1	F-box protein At2g02240-like [Solanum tuberosum]
Capana01g000179	1.37729	1.15187	4.59654	4.20402	--	--	F-box protein At2g26160 GN=At2g26160 OS=Arabidopsis thaliana (Mouse-ear cress) PE=2 SV=1	F-box protein At2g26160-like [Nicotiana tomentosiformis]
Capana11g000342	10.0775	8.67175	143.452	214.817	--	--	F-box protein At2g27310 GN=At2g27310 OS=Arabidopsis thaliana (Mouse-ear cress) PE=2 SV=1	F-box protein At2g27310 [Solanum lycopersicum]
Capana11g000856	4.76094	4.58462	11.8202	12.1785	--	--	F-box protein At2g26850 GN=At2g26850 OS=Arabidopsis thaliana (Mouse-ear cress) PE=2 SV=1	F-box protein At2g32560 [Nicotiana tomentosiformis]
Capana03g000587	0.610816	0.30247	49.4214	49.718	--	--	F-box protein At3g07870 GN=At3g07870 OS=Arabidopsis thaliana (Mouse-ear cress) PE=2 SV=1	F-box protein At3g07870-like [Solanum lycopersicum]
Capana09g000475	0.46864	0.480881	3.91533	4.1131	--	--	F-box protein At3g07870 GN=At3g07870 OS=Arabidopsis thaliana (Mouse-ear cress) PE=2 SV=1	F-box protein At3g07870-like [Solanum tuberosum]
Capana00g003533	0.246118	0.365029	1.30042	1.81431	--	--	F-box/kelch-repeat protein At3g06240 GN=At3g06240 OS=Arabidopsis thaliana (Mouse-ear cress) PE=2 SV=1	F-box protein At3g07870-like isoform X3 [Solanum lycopersicum]
Capana01g001470	2.39174	0.377195	4.5008	3.08969	--	--	F-box protein At4g00755 GN=At4g00755 OS=Arabidopsis thaliana (Mouse-ear cress) PE=2 SV=1	F-box protein At4g00755-like [Solanum lycopersicum]
Capana01g001472	2.82119	3.47023	1.18457	0.819955	--	--	F-box protein At4g00755 GN=At4g00755 OS=Arabidopsis thaliana (Mouse-ear cress) PE=2 SV=1	F-box protein At4g00755-like [Solanum lycopersicum]
Capana01g001473	10.7762	11.1458	4.09829	4.81494	--	--	F-box protein At4g00755 GN=At4g00755 OS=Arabidopsis thaliana (Mouse-ear cress) PE=2 SV=1	F-box protein At4g00755-like [Solanum lycopersicum]
Greenpepper_newGene_59688	7.16517	5.49423	1.6301	0.881118	--	--	--	F-box protein At4g00893-like [Solanum pennellii]
Capana09g002214	0.192823	0.313671	4.46192	3.88673	--	--	Probable F-box protein At1g44080 GN=At1g44080 OS=Arabidopsis thaliana (Mouse-ear cress) PE=4 SV=1	F-box protein At4g35733-like isoform X1 [Nicotiana tomentosiformis]
Capana02g000440	31.1167	23.6185	39.9801	45.7462	--	--	F-box protein At5g07610 GN=At5g07610 OS=Arabidopsis thaliana (Mouse-ear cress) PE=2 SV=1	F-box protein At5g49610-like [Solanum tuberosum]
Capana10g001876	0.501757	0.356803	1.70992	2.36014	--	--	--	F-box protein CPR30-like [Nicotiana tomentosiformis]
Capana12g001161	8.65592	7.16104	60.1135	74.6024	--	--	F-box protein PP2-A12 GN=P2A12 OS=Arabidopsis thaliana (Mouse-ear cress) PE=2 SV=1	F-box protein PP2-A12-like [Nicotiana sylvestris]
Capana03g002283	0.417211	0.06061	0.676407	0.82392	--	--	F-box protein PP2-A13 GN=T27I15.150 OS=Arabidopsis thaliana (Mouse-ear cress) PE=1 SV=1	F-box protein PP2-A13-like [Solanum lycopersicum]
Capana01g001467	1.25251	1.71115	17.022	12.6071	--	--	F-box protein PP2-A13 GN=T27I15.150 OS=Arabidopsis thaliana (Mouse-ear cress) PE=1 SV=1	F-box protein PP2-A13-like [Solanum tuberosum]
Capana05g001947	0.172953	0.21896	17.9689	17.5975	--	--	F-box protein At2g02240 GN=At2g02240 OS=Arabidopsis thaliana (Mouse-ear cress) PE=2 SV=1	F-box protein PP2-B10-like [Nicotiana sylvestris]
Capana08g001559	0.08172	0.052793	5.0454	11.5031	--	--	F-box protein PP2-B15 GN=PP2B15 OS=Arabidopsis thaliana (Mouse-ear cress) PE=2 SV=2	F-box protein PP2-B15-like [Solanum tuberosum]
Capana08g001562	1.99978	1.48369	325.664	406.237	--	--	F-box protein PP2-B15 GN=PP2B15 OS=Arabidopsis thaliana (Mouse-ear cress) PE=2 SV=2	F-box protein PP2-B15-like [Solanum tuberosum]
Capana02g003612	9.07372	8.02736	16.8868	17.7516	--	--	F-box protein SKIP14 GN=SKIP14 OS=Arabidopsis thaliana (Mouse-ear cress) PE=1 SV=1	F-box protein SKIP14-like [Nicotiana sylvestris]
Capana02g002531	0.996248	0.941404	3.46311	3.26732	--	--	F-box protein SKIP23 GN=SKIP23 OS=Arabidopsis thaliana (Mouse-ear cress) PE=1 SV=1	F-box protein SKIP23-like [Solanum lycopersicum]
Capana00g003628	0.500879	0.78226	33.4775	43.6082	--	--	F-box protein At1g61340 GN=At1g61340 OS=Arabidopsis thaliana (Mouse-ear cress) PE=2 SV=1	F-box protein SKIP27-like isoform X1 [Solanum tuberosum]
Capana02g003043	10.6013	9.09715	79.1377	108.352	--	General function prediction only	F-box protein SKIP2 GN=SKIP2 OS=Arabidopsis thaliana (Mouse-ear cress) PE=1 SV=1	F-box protein SKIP2-like [Solanum tuberosum]
Capana01g000955	18.6686	16.1405	4.51577	4.86447	--	--	F-box protein SKIP31 GN=SKIP31 OS=Arabidopsis thaliana (Mouse-ear cress) PE=1 SV=1	F-box protein SKIP31 [Solanum lycopersicum]
Capana04g000447	24.1509	23.1543	4.50275	4.63814	--	--	F-box/FBD/LRR-repeat protein At1g13570 GN=At1g13570 OS=Arabidopsis thaliana (Mouse-ear cress) PE=2 SV=1	F-box/FBD/LRR-repeat protein At1g13570-like [Nicotiana tomentosiformis]
Greenpepper_newGene_13056	4.32695	5.56222	1.9924	1.65778	--	--	F-box/FBD/LRR-repeat protein At1g13570 OS=Arabidopsis thaliana GN=At1g13570 PE=2 SV=1	F-box/FBD/LRR-repeat protein At1g13570-like isoform X1 [Nicotiana attenuata]
Capana00g001423	47.6292	43.642	109.517	125.251	--	General function prediction only	F-box/kelch-repeat protein At1g15670 GN=At1g15670 OS=Arabidopsis thaliana (Mouse-ear cress) PE=2 SV=1	F-box/kelch-repeat protein At1g15670-like [Solanum tuberosum]
Capana11g001241	4.91966	3.36836	53.6425	76.6392	--	--	F-box/kelch-repeat protein At1g23390 GN=At1g23390 OS=Arabidopsis thaliana (Mouse-ear cress) PE=2 SV=1	F-box/kelch-repeat protein At1g23390-like [Solanum tuberosum]
Capana03g000586	2.42026	2.15473	24.7247	30.056	--	--	F-box/kelch-repeat protein At3g06240 GN=At3g06240 OS=Arabidopsis thaliana (Mouse-ear cress) PE=2 SV=1	F-box/kelch-repeat protein At3g06240-like [Solanum tuberosum]
Capana07g001228	2.64325	3.42823	6.0903	6.70076	--	--	F-box protein At3g07870 GN=At3g07870 OS=Arabidopsis thaliana (Mouse-ear cress) PE=2 SV=1	F-box/kelch-repeat protein At3g23880-like [Nicotiana tomentosiformis]
Greenpepper_newGene_13136	0.594458	1.00071	0.010994	0	--	--	F-box/kelch-repeat protein At3g23880 OS=Arabidopsis thaliana GN=At3g23880 PE=2 SV=1	F-box/kelch-repeat protein At3g23880-like isoform X1 [Capsicum annuum]
Capana03g004571	1.08949	0.895461	3.05751	4.04825	--	--	F-box protein CPR30 GN=CPR30 OS=Arabidopsis thaliana (Mouse-ear cress) PE=1 SV=2	F-box/kelch-repeat protein At3g23880-like isoform X3 [Solanum tuberosum]
Capana09g000656	10.8243	8.77626	19.5544	20.215	--	--	F-box/LRR-repeat MAX2 homolog A GN=MAX2A OS=Petunia hybrida (Petunia) PE=1 SV=1	F-box/LRR-repeat MAX2 homolog A-like [Solanum lycopersicum]
Capana03g003347	1.0364	0.880121	8.53092	12.5913	--	--	F-box/LRR-repeat protein 17 GN=FBL17 OS=Arabidopsis thaliana (Mouse-ear cress) PE=1 SV=1	F-box/LRR-repeat protein 17-like [Solanum tuberosum]
Capana06g000111	14.9348	15.4366	27.7274	25.4995	--	--	F-box/LRR-repeat protein 17 GN=FBL17 OS=Arabidopsis thaliana (Mouse-ear cress) PE=1 SV=1	F-box/LRR-repeat protein 17-like [Solanum tuberosum]
Capana10g001278	7.87741	9.57573	2.8407	4.12969	--	General function prediction only	F-box/LRR-repeat protein 3 GN=FBL3 OS=Arabidopsis thaliana (Mouse-ear cress) PE=2 SV=1	F-box/LRR-repeat protein 3-like [Solanum tuberosum]
Capana03g000039	2.50502	2.87359	4.42386	5.41542	--	--	--	F-box/LRR-repeat protein At3g26922-like isoform X1 [Nicotiana tomentosiformis]
Capana02g002960	3.99701	3.26391	0.900508	0.928317	--	--	F-box/LRR-repeat protein At5g02910 GN=At5g02910 OS=Arabidopsis thaliana (Mouse-ear cress) PE=2 SV=1	F-box/LRR-repeat protein At5g02910-like isoform X1 [Solanum tuberosum]
Capana10g001289	9.70248	8.4864	17.9618	20.1712	--	--	--	galactose oxidase-like [Solanum tuberosum]
Capana03g000805	0.124232	0	0.821654	0.978226	--	--	Galactoside 2-alpha-L-fucosyltransferase GN=FT1 OS=Pisum sativum (Garden pea) PE=2 SV=1	galactoside 2-alpha-L-fucosyltransferase-like [Solanum tuberosum]
Capana10g001371	8.75166	6.77473	12.2879	10.4488	Cell wall/membrane/envelope biogenesis	Cell wall/membrane/envelope biogenesis	GDP-Man:Man(3)GlcNAc(2)-PP-Dol alpha-1,2-mannosyltransferase GN=T07M07.7 OS=Arabidopsis thaliana (Mouse-ear cress) PE=1 SV=2	GDP-Man:Man(3)GlcNAc(2)-PP-Dol alpha-1,2-mannosyltransferase-like [Solanum tuberosum]
Capana08g001246	34.0691	42.758	71.5914	57.1225	Cell wall/membrane/envelope biogenesis;; Carbohydrate transport and metabolism	Carbohydrate transport and metabolism;; Cell wall/membrane/envelope biogenesis	GDP-mannose 3,5-epimerase 1 OS=Oryza sativa subsp. japonica (Rice) PE=1 SV=1	GDP-mannose 3&apos;,5&apos;-epimerase [Solanum lycopersicum]
Capana00g001522	3.38099	3.47596	0.921102	0.382769	--	--	GDSL esterase/lipase APG (Precursor) GN=APG OS=Arabidopsis thaliana (Mouse-ear cress) PE=1 SV=1	GDSL esterase/lipase APG-like [Solanum tuberosum]
Capana10g001754	0.347671	0.03467	0.627681	0.731214	--	--	GDSL esterase/lipase At4g01130 (Precursor) GN=At4g01130 OS=Arabidopsis thaliana (Mouse-ear cress) PE=2 SV=1	GDSL esterase/lipase At4g01130-like [Solanum tuberosum]
Capana03g002039	2.16642	1.75799	12.6318	9.61137	--	--	GDSL esterase/lipase At4g10955 GN=At4g10955 OS=Arabidopsis thaliana (Mouse-ear cress) PE=2 SV=1	GDSL esterase/lipase At4g10955-like [Solanum tuberosum]
Capana01g004093	2.54979	2.35831	21.3606	25.174	--	--	Acetylajmalan esterase {ECO:0000303|PubMed:16133216} (Precursor) OS=Rauvolfia serpentina (Serpentine wood) PE=1 SV=1	GDSL esterase/lipase At5g03980-like [Solanum lycopersicum]
Capana04g000161	1.67606	0.925004	15.9871	14.5575	--	--	GDSL esterase/lipase EXL3 (Precursor) GN=EXL3 OS=Arabidopsis thaliana (Mouse-ear cress) PE=2 SV=1	GDSL esterase/lipase EXL3-like [Solanum lycopersicum]
Capana01g002809	0.21597	0.012204	9.87216	12.3273	General function prediction only	Secondary metabolites biosynthesis, transport and catabolism;; General function prediction only	Gibberellin 2-beta-dioxygenase 2 GN=GA2OX2 OS=Pisum sativum (Garden pea) PE=2 SV=1	gibberellic acid 2-oxidase [Capsicum annuum]
Capana02g001472	1.57201	1.17793	0.063248	0.187475	General function prediction only	Secondary metabolites biosynthesis, transport and catabolism;; General function prediction only	Gibberellin 2-beta-dioxygenase GN=GA2OX1 OS=Phaseolus coccineus (Scarlet runner bean) PE=2 SV=1	gibberellin 2-beta-dioxygenase 1-like [Solanum lycopersicum]
Capana00g003127	3.87671	2.08322	6.71882	5.45843	General function prediction only	Secondary metabolites biosynthesis, transport and catabolism;; General function prediction only	Gibberellin 2-beta-dioxygenase 1 GN=GA2OX1 OS=Pisum sativum (Garden pea) PE=1 SV=1	gibberellin 2-beta-dioxygenase 1-like [Solanum tuberosum]
Capana03g002237	0.190773	0.334452	2.33327	1.55276	General function prediction only	Secondary metabolites biosynthesis, transport and catabolism;; General function prediction only	Probable 2-oxoglutarate-dependent dioxygenase AOP1 (Fragment) GN=AOP1 OS=Arabidopsis thaliana (Mouse-ear cress) PE=2 SV=1	gibberellin 2-beta-dioxygenase 7-like [Solanum tuberosum]
Capana06g000345	2.03087	1.72258	6.96176	6.08056	General function prediction only	Secondary metabolites biosynthesis, transport and catabolism;; General function prediction only	Gibberellin 2-beta-dioxygenase 8 GN=GA2OX8 OS=Arabidopsis thaliana (Mouse-ear cress) PE=1 SV=2	gibberellin 2-beta-dioxygenase 8-like [Solanum tuberosum]
Capana05g000709	0.8336	0.949493	3.95815	4.3457	General function prediction only	Secondary metabolites biosynthesis, transport and catabolism;; General function prediction only	Gibberellin 2-beta-dioxygenase 8 GN=GA2OX8 OS=Arabidopsis thaliana (Mouse-ear cress) PE=1 SV=2	gibberellin 2-beta-dioxygenase 8-like isoform X1 [Solanum tuberosum]
Capana12g001018	42.628	34.8123	67.5532	54.0758	--	--	Glucan endo-1,3-beta-D-glucosidase (Precursor) GN=OLE9 OS=Olea europaea (Common olive) PE=1 SV=1	glucan endo-1,3-beta-D-glucosidase isoform X1 [Nicotiana sylvestris]
Capana05g000938	1.09744	0.96457	2.85919	2.11388	--	--	Glucan endo-1,3-beta-glucosidase 3 (Precursor) GN=At2g01630 OS=Arabidopsis thaliana (Mouse-ear cress) PE=1 SV=2	glucan endo-1,3-beta-glucosidase 3-like [Solanum tuberosum]
Capana10g002474	0.590039	0.31683	1.88473	3.12676	--	--	Glucan endo-1,3-beta-glucosidase 8 (Precursor) GN=At1g64760 OS=Arabidopsis thaliana (Mouse-ear cress) PE=1 SV=2	glucan endo-1,3-beta-glucosidase 8-like [Solanum lycopersicum]
Capana01g001764	1.99252	1.42194	0.261488	0.097162	--	--	Glucan endo-1,3-beta-glucosidase A (Precursor) OS=Solanum lycopersicum (Tomato) PE=1 SV=1	glucan endo-1,3-beta-glucosidase A-like, partial [Solanum tuberosum]
Capana07g000227	2.97513	2.06567	37.8781	33.0034	--	--	Glucan endo-1,3-beta-glucosidase (Precursor) GN=GLC1 OS=Triticum aestivum (Wheat) PE=2 SV=1	glucan endo-1,3-beta-glucosidase-like [Nicotiana sylvestris]
Capana11g001940	14.9751	15.1795	26.7945	26.9398	--	--	PLASMODESMATA CALLOSE-BINDING PROTEIN 4 (Precursor) GN=PDCB4 OS=Arabidopsis thaliana (Mouse-ear cress) PE=1 SV=1	glucan endo-1,3-beta-glucosidase-like protein At1g69295-like isoform X2 [Solanum tuberosum]
Capana04g002900	10.0599	9.59155	24.7145	28.8992	--	Carbohydrate transport and metabolism	Glucose-6-phosphate 1-dehydrogenase, chloroplastic (Precursor) OS=Nicotiana tabacum (Common tobacco) PE=2 SV=1	glucose-6-phosphate 1-dehydrogenase, chloroplastic [Solanum lycopersicum]
Capana02g001989	16.9237	20.2986	5.32103	5.89501	--	Cytoskeleton	--	glucose-induced degradation protein 8 homolog [Nicotiana sylvestris]
Capana01g000561	3.91775	2.25765	5.53994	4.51261	--	--	Scarecrow-like protein 6 GN=SCL6 OS=Arabidopsis thaliana (Mouse-ear cress) PE=1 SV=1	GRAS family transcription regulator [Capsicum annuum]
Capana08g001582	18.6373	9.5012	297.58	326.214	--	--	Scarecrow-like protein 14 GN=SCL14 OS=Arabidopsis thaliana (Mouse-ear cress) PE=2 SV=2	GRAS4 protein [Solanum lycopersicum]
Capana04g001479	24.5477	22.8407	60.6869	62.8177	--	--	Scarecrow-like protein 1 GN=SCL1 OS=Arabidopsis thaliana (Mouse-ear cress) PE=2 SV=1	GRAS6 protein [Solanum lycopersicum]
Greenpepper_newGene_41124	0.631743	1.07692	0.158367	0.30321	--	--	Growth-regulating factor 6 OS=Oryza sativa subsp. japonica GN=GRF6 PE=2 SV=2	growth-regulating factor 1-like [Capsicum annuum]
Capana01g004288	1.93991	1.90306	0.396409	0.329917	--	--	Growth-regulating factor 4 OS=Oryza sativa subsp. japonica (Rice) PE=2 SV=1	growth-regulating factor 4-like [Solanum tuberosum]
Capana01g001420	2.47377	2.29564	0.384633	0.142204	--	--	Growth-regulating factor 10 OS=Oryza sativa subsp. japonica (Rice) PE=2 SV=1	growth-regulating factor 9-like [Solanum tuberosum]
Capana07g000258	0.118538	0.097245	1.02081	1.19243	Carbohydrate transport and metabolism	Carbohydrate transport and metabolism	--	G-type lectin S-receptor-like serine/threonine-protein kinase At1g11330 [Nicotiana tomentosiformis]
Capana05g000792	1.47215	0.899526	0.093135	0.1069	General function prediction only;; Signal transduction mechanisms;; Transcription;; Replication, recombination and repair	--	G-type lectin S-receptor-like serine/threonine-protein kinase At1g11330 (Precursor) GN=At1g11330 OS=Arabidopsis thaliana (Mouse-ear cress) PE=2 SV=3	G-type lectin S-receptor-like serine/threonine-protein kinase At1g11330 isoform X3 [Solanum lycopersicum]
Capana02g002109	4.95659	3.60041	0.994264	0.624299	General function prediction only;; Signal transduction mechanisms;; Transcription;; Replication, recombination and repair	--	G-type lectin S-receptor-like serine/threonine-protein kinase At1g11410 (Precursor) GN=At1g11410 OS=Arabidopsis thaliana (Mouse-ear cress) PE=3 SV=3	G-type lectin S-receptor-like serine/threonine-protein kinase At1g11410 isoform X1 [Solanum lycopersicum]
Capana02g002111	1.87101	1.80899	0.294021	0.298899	General function prediction only;; Signal transduction mechanisms;; Transcription;; Replication, recombination and repair	--	G-type lectin S-receptor-like serine/threonine-protein kinase At1g11410 (Precursor) GN=At1g11410 OS=Arabidopsis thaliana (Mouse-ear cress) PE=3 SV=3	G-type lectin S-receptor-like serine/threonine-protein kinase At1g11410 isoform X1 [Solanum lycopersicum]
Capana04g001884	26.3508	20.804	45.6824	49.04	General function prediction only;; Signal transduction mechanisms;; Transcription;; Replication, recombination and repair	--	G-type lectin S-receptor-like serine/threonine-protein kinase At1g34300 (Precursor) GN=At1g34300 OS=Arabidopsis thaliana (Mouse-ear cress) PE=2 SV=1	G-type lectin S-receptor-like serine/threonine-protein kinase At1g34300 [Solanum lycopersicum]
Capana01g000880	0.082895	0.067488	1.52843	2.1513	General function prediction only;; Signal transduction mechanisms;; Transcription;; Replication, recombination and repair	--	G-type lectin S-receptor-like serine/threonine-protein kinase CES101 (Precursor) GN=CES101 OS=Arabidopsis thaliana (Mouse-ear cress) PE=2 SV=2	G-type lectin S-receptor-like serine/threonine-protein kinase At1g67520 isoform X1 [Nicotiana tomentosiformis]
Greenpepper_newGene_63367	0.976208	0.074294	2.38705	2.4276	General function prediction only;; Signal transduction mechanisms;; Transcription;; Replication, recombination and repair	--	Cysteine-rich receptor-like protein kinase 21 OS=Arabidopsis thaliana GN=CRK21 PE=2 SV=1	G-type lectin S-receptor-like serine/threonine-protein kinase At1g67520, partial [Capsicum annuum]
Capana07g001586	1.35221	0.79789	8.8427	7.61348	General function prediction only;; Signal transduction mechanisms;; Transcription;; Replication, recombination and repair	--	G-type lectin S-receptor-like serine/threonine-protein kinase At4g03230 (Precursor) GN=At4g03230 OS=Arabidopsis thaliana (Mouse-ear cress) PE=3 SV=3	G-type lectin S-receptor-like serine/threonine-protein kinase At4g03230 [Solanum lycopersicum]
Capana00g002502	13.8774	9.63989	21.8784	21.4771	General function prediction only;; Signal transduction mechanisms;; Transcription;; Replication, recombination and repair	--	G-type lectin S-receptor-like serine/threonine-protein kinase At4g27290 (Precursor) GN=At4g27290 OS=Arabidopsis thaliana (Mouse-ear cress) PE=3 SV=4	G-type lectin S-receptor-like serine/threonine-protein kinase At4g27290 [Solanum lycopersicum]
Capana04g000725	2.16297	1.94597	0.193095	0.180075	General function prediction only;; Signal transduction mechanisms;; Transcription;; Replication, recombination and repair	--	G-type lectin S-receptor-like serine/threonine-protein kinase At4g27290 (Precursor) GN=At4g27290 OS=Arabidopsis thaliana (Mouse-ear cress) PE=3 SV=4	G-type lectin S-receptor-like serine/threonine-protein kinase At4g27290 [Solanum lycopersicum]
Capana04g000740	6.01618	4.41305	0.892754	1.23172	General function prediction only;; Signal transduction mechanisms;; Transcription;; Replication, recombination and repair	--	G-type lectin S-receptor-like serine/threonine-protein kinase At4g27290 (Precursor) GN=At4g27290 OS=Arabidopsis thaliana (Mouse-ear cress) PE=3 SV=4	G-type lectin S-receptor-like serine/threonine-protein kinase At4g27290 isoform X1 [Solanum lycopersicum]
Capana02g003377	1.21669	0.738245	1.74167	2.52365	General function prediction only;; Signal transduction mechanisms;; Transcription;; Replication, recombination and repair	--	G-type lectin S-receptor-like serine/threonine-protein kinase At4g27290 (Precursor) GN=At4g27290 OS=Arabidopsis thaliana (Mouse-ear cress) PE=3 SV=4	G-type lectin S-receptor-like serine/threonine-protein kinase At4g27290 isoform X2 [Nicotiana tomentosiformis]
Capana04g000739	0.529442	1.10918	17.2766	24.8953	General function prediction only;; Signal transduction mechanisms;; Transcription;; Replication, recombination and repair	--	G-type lectin S-receptor-like serine/threonine-protein kinase At4g27290 (Precursor) GN=At4g27290 OS=Arabidopsis thaliana (Mouse-ear cress) PE=3 SV=4	G-type lectin S-receptor-like serine/threonine-protein kinase At4g27290-like [Solanum tuberosum]
Capana04g000745	3.05274	1.83007	0.436874	0.368369	--	--	G-type lectin S-receptor-like serine/threonine-protein kinase At4g27290 (Precursor) GN=At4g27290 OS=Arabidopsis thaliana (Mouse-ear cress) PE=3 SV=4	G-type lectin S-receptor-like serine/threonine-protein kinase At4g27290-like isoform X2 [Solanum tuberosum]
Capana06g002474	4.70168	3.44049	1.00363	0.838257	General function prediction only;; Signal transduction mechanisms;; Transcription;; Replication, recombination and repair	--	G-type lectin S-receptor-like serine/threonine-protein kinase At5g24080 (Precursor) GN=At5g24080 OS=Arabidopsis thaliana (Mouse-ear cress) PE=2 SV=1	G-type lectin S-receptor-like serine/threonine-protein kinase At5g24080-like isoform X2 [Solanum tuberosum]
Capana07g001902	0.031963	0.016554	2.61543	2.22344	--	--	G-type lectin S-receptor-like serine/threonine-protein kinase At5g35370 (Precursor) GN=At5g35370 OS=Arabidopsis thaliana (Mouse-ear cress) PE=2 SV=2	G-type lectin S-receptor-like serine/threonine-protein kinase At5g35370 [Nicotiana tomentosiformis]
Capana07g001903	0	0	5.70169	5.99946	--	--	G-type lectin S-receptor-like serine/threonine-protein kinase At5g35370 (Precursor) GN=At5g35370 OS=Arabidopsis thaliana (Mouse-ear cress) PE=2 SV=2	G-type lectin S-receptor-like serine/threonine-protein kinase At5g35370 [Nicotiana tomentosiformis]
Capana03g000343	0.250991	0.307447	1.03368	1.82802	General function prediction only;; Signal transduction mechanisms;; Transcription;; Replication, recombination and repair	--	Receptor-like serine/threonine-protein kinase SD1-6 (Precursor) GN=F1E22.21 OS=Arabidopsis thaliana (Mouse-ear cress) PE=1 SV=2	G-type lectin S-receptor-like serine/threonine-protein kinase CES101 [Solanum lycopersicum]
Greenpepper_newGene_82490	0.653909	1.0715	0.100923	0.075396	--	--	--	G-type lectin S-receptor-like serine/threonine-protein kinase RLK1 [Capsicum annuum]
Capana01g001580	0.219579	0.144085	1.02402	0.846056	General function prediction only;; Signal transduction mechanisms;; Transcription;; Replication, recombination and repair	--	G-type lectin S-receptor-like serine/threonine-protein kinase RLK1 (Precursor) GN=RLK1 OS=Arabidopsis thaliana (Mouse-ear cress) PE=2 SV=2	G-type lectin S-receptor-like serine/threonine-protein kinase RLK1 [Nicotiana sylvestris]
Capana09g000252	0.974964	0.647271	0.101708	0.151607	General function prediction only;; Signal transduction mechanisms;; Transcription;; Replication, recombination and repair	--	G-type lectin S-receptor-like serine/threonine-protein kinase RLK1 (Precursor) GN=RLK1 OS=Arabidopsis thaliana (Mouse-ear cress) PE=2 SV=2	G-type lectin S-receptor-like serine/threonine-protein kinase RLK1 [Nicotiana sylvestris]
Capana03g002331	15.5312	12.7441	23.1889	23.9066	General function prediction only;; Signal transduction mechanisms;; Transcription;; Replication, recombination and repair	--	G-type lectin S-receptor-like serine/threonine-protein kinase RLK1 (Precursor) GN=RLK1 OS=Arabidopsis thaliana (Mouse-ear cress) PE=2 SV=2	G-type lectin S-receptor-like serine/threonine-protein kinase RLK1-like [Solanum tuberosum]
Capana03g003724	1.19872	0.408578	4.87584	2.60831	General function prediction only;; Signal transduction mechanisms;; Transcription;; Replication, recombination and repair	--	G-type lectin S-receptor-like serine/threonine-protein kinase RLK1 (Precursor) GN=RLK1 OS=Arabidopsis thaliana (Mouse-ear cress) PE=2 SV=2	G-type lectin S-receptor-like serine/threonine-protein kinase RLK1-like [Solanum tuberosum]
Capana07g001888	0.741878	0.698584	4.23409	4.06904	--	--	Epidermis-specific secreted glycoprotein EP1 (Precursor) GN=EP1 OS=Daucus carota (Wild carrot) PE=1 SV=1	G-type lectin S-receptor-like serine/threonine-protein kinase SD2-5 isoform X1 [Nicotiana tomentosiformis]
Capana07g001911	1.49188	0.324297	6.67844	10.7128	--	--	G-type lectin S-receptor-like serine/threonine-protein kinase SD2-5 (Precursor) GN=SD25 OS=Arabidopsis thaliana (Mouse-ear cress) PE=1 SV=1	G-type lectin S-receptor-like serine/threonine-protein kinase SD2-5 isoform X2 [Solanum lycopersicum]
Capana07g001887	0.453901	0.42918	2.8403	2.37266	--	--	--	G-type lectin S-receptor-like serine/threonine-protein kinase SD2-5-like [Solanum tuberosum]
Capana07g001966	0.351508	0.299442	2.75511	6.17396	--	--	Epidermis-specific secreted glycoprotein EP1 (Precursor) GN=EP1 OS=Daucus carota (Wild carrot) PE=1 SV=1	G-type lectin S-receptor-like serine/threonine-protein kinase SD2-5-like [Solanum tuberosum]
Capana03g002593	5.82786	5.99383	11.4152	14.2932	General function prediction only;; Signal transduction mechanisms;; Transcription;; Replication, recombination and repair	--	G-type lectin S-receptor-like serine/threonine-protein kinase SD3-1 (Precursor) GN=SD31 OS=Arabidopsis thaliana (Mouse-ear cress) PE=3 SV=1	G-type lectin S-receptor-like serine/threonine-protein kinase SD3-1-like isoform X1 [Solanum tuberosum]
Capana12g001312	65.4022	57.3755	111.756	118.993	Posttranslational modification, protein turnover, chaperones	Posttranslational modification, protein turnover, chaperones	Heat shock 70 kDa protein 15 GN=HSP70-15 OS=Arabidopsis thaliana (Mouse-ear cress) PE=1 SV=1	heat shock 70 kDa protein 15-like [Nicotiana tomentosiformis]
Capana01g004002	18.8183	29.3135	41.3076	46.8088	Posttranslational modification, protein turnover, chaperones	Posttranslational modification, protein turnover, chaperones	Heat shock 70 kDa protein 6, chloroplastic (Precursor) GN=T22A6.110 OS=Arabidopsis thaliana (Mouse-ear cress) PE=1 SV=1	heat shock 70 kDa protein 6, chloroplastic-like [Solanum tuberosum]
Greenpepper_newGene_2959	5.16677	3.32729	74.1933	72.5328	Posttranslational modification, protein turnover, chaperones	Posttranslational modification, protein turnover, chaperones	Heat shock cognate 70 kDa protein OS=Petunia hybrida GN=HSP70 PE=2 SV=1	heat shock cognate 70 kDa protein [Capsicum annuum]
Greenpepper_newGene_58503	19.0361	14.7471	650.774	729.602	Posttranslational modification, protein turnover, chaperones	Posttranslational modification, protein turnover, chaperones	Heat shock cognate 70 kDa protein 1 OS=Solanum lycopersicum GN=HSC-I PE=2 SV=1	heat shock cognate 70 kDa protein 1 [Capsicum annuum]
Greenpepper_newGene_52536	16.7766	11.171	146.949	138.401	Posttranslational modification, protein turnover, chaperones	Posttranslational modification, protein turnover, chaperones	Heat shock cognate 70 kDa protein 2 OS=Solanum lycopersicum GN=HSC-2 PE=2 SV=1	heat shock cognate 70 kDa protein 2-like [Capsicum annuum]
Capana09g001928	1019.83	1020.51	1797.41	2052.86	Posttranslational modification, protein turnover, chaperones	Posttranslational modification, protein turnover, chaperones	Heat shock cognate 70 kDa protein 2 GN=HSC-2 OS=Solanum lycopersicum (Tomato) PE=1 SV=1	heat shock cognate 70 kDa protein 2-like [Solanum lycopersicum]
Capana10g001446	61.6833	49.709	242.909	261.132	Posttranslational modification, protein turnover, chaperones	Posttranslational modification, protein turnover, chaperones	Heat shock cognate 70 kDa protein 2 GN=HSC-2 OS=Solanum lycopersicum (Tomato) PE=1 SV=1	Heat shock cognate 70 kDa protein, putative, expressed [Oryza sativa Japonica Group]
Capana10g000190	177.011	134.078	248.235	277.624	Posttranslational modification, protein turnover, chaperones	Posttranslational modification, protein turnover, chaperones	Heat shock cognate protein 80 GN=HSC80 OS=Solanum lycopersicum (Tomato) PE=2 SV=1	heat shock cognate protein 80-like [Nicotiana sylvestris]
Capana02g003100	28.5936	20.0042	109.824	120.328	--	Transcription	Heat shock factor protein HSF24 GN=HSF24 OS=Solanum peruvianum (Peruvian tomato) PE=2 SV=1	heat shock factor protein HSF24 [Solanum lycopersicum]
Capana07g002411	95.4938	98.052	135.127	155.529	Posttranslational modification, protein turnover, chaperones	Posttranslational modification, protein turnover, chaperones	Heat shock cognate protein 80 GN=HSC80 OS=Solanum lycopersicum (Tomato) PE=2 SV=1	HEAT SHOCK PROTEIN 81-2 [Arabidopsis thaliana]
Capana03g002156	3.43133	2.09932	172.549	192.631	Posttranslational modification, protein turnover, chaperones	Posttranslational modification, protein turnover, chaperones	Heat shock protein 83 GN=HSP83A OS=Ipomoea nil (Japanese morning glory) PE=2 SV=1	heat shock protein 83 [Solanum lycopersicum]
Capana06g002498	4.64331	3.59946	36.8069	64.9898	Posttranslational modification, protein turnover, chaperones	Posttranslational modification, protein turnover, chaperones	Heat shock protein 82 (Fragment) GN=HSP82 OS=Nicotiana tabacum (Common tobacco) PE=1 SV=1	heat shock protein 90-3-like [Camelina sativa]
Capana08g000497	4.30199	2.96352	14.3585	13.3866	Transcription	Transcription	Heat shock factor protein HSF30 GN=HSF30 OS=Solanum peruvianum (Peruvian tomato) PE=2 SV=1	heat stress transcription factor A2 [Capsicum annuum]
Capana09g002344	1.01886	1.48528	1.66598	1.57077	--	Transcription	Heat stress transcription factor A-3 GN=F17C15.140 OS=Arabidopsis thaliana (Mouse-ear cress) PE=2 SV=2	heat stress transcription factor A-3-like isoform X1 [Solanum tuberosum]
Capana00g000109	7.12848	7.08274	15.0936	16.002	Transcription	Transcription	Heat stress transcription factor A-4a GN=F13C5.50 OS=Arabidopsis thaliana (Mouse-ear cress) PE=2 SV=1	heat stress transcription factor A-4a [Solanum lycopersicum]
Capana07g001899	2.68279	1.98863	21.3522	27.207	--	Transcription	Heat stress transcription factor A-4b OS=Oryza sativa subsp. japonica (Rice) PE=2 SV=1	heat stress transcription factor A-4b-like [Solanum tuberosum]
Capana03g003248	0.44106	0.36002	33.7169	46.015	Transcription	Transcription	Heat stress transcription factor A-6b GN=MWI23.20 OS=Arabidopsis thaliana (Mouse-ear cress) PE=2 SV=1	heat stress transcription factor A-6b [Capsicum annuum]
Capana03g002354	21.4644	20.2523	46.3862	42.399	--	Transcription	Heat stress transcription factor B-2a GN=MTG10.4 OS=Arabidopsis thaliana (Mouse-ear cress) PE=2 SV=1	heat stress transcription factor B-2a [Solanum lycopersicum]
Capana01g000273	4.5608	3.40973	13.5815	14.7657	--	Transcription	Heat stress transcription factor B-2b GN=T5C23.90 OS=Arabidopsis thaliana (Mouse-ear cress) PE=2 SV=1	heat stress transcription factor B-2b [Nicotiana sylvestris]
Capana09g000311	179.274	162.979	567.586	474.749	--	Transcription	Heat stress transcription factor C-1 GN=MOB24.9 OS=Arabidopsis thaliana (Mouse-ear cress) PE=2 SV=1	heat stress transcription factor C-1-like [Solanum tuberosum]
Capana06g000386	54.0105	32.557	142.861	152.952	Posttranslational modification, protein turnover, chaperones	Posttranslational modification, protein turnover, chaperones	17.8 kDa class I heat shock protein OS=Solanum lycopersicum (Tomato) PE=2 SV=1	Hsp20.1 protein [Solanum peruvianum]
Capana06g000387	5.27827	4.57638	19.122	28.5961	Posttranslational modification, protein turnover, chaperones	Posttranslational modification, protein turnover, chaperones	17.8 kDa class I heat shock protein OS=Solanum lycopersicum (Tomato) PE=2 SV=1	Hsp20.1 protein [Solanum peruvianum]
Capana11g001403	5.44425	3.57287	32.0486	45.501	General function prediction only	--	IAA-amino acid hydrolase ILR1-like 4 (Precursor) GN=F19C24.4 OS=Arabidopsis thaliana (Mouse-ear cress) PE=1 SV=2	IAA-amino acid hydrolase ILR1-like 4-like [Solanum tuberosum]
Capana06g000751	12.2933	11.8514	3.30072	3.10161	General function prediction only	--	IAA-amino acid hydrolase ILR1-like 5 (Precursor) GN=OSJNBa0019D11.19 OS=Oryza sativa subsp. japonica (Rice) PE=2 SV=1	IAA-amino acid hydrolase ILR1-like 5 [Solanum lycopersicum]
Capana06g001638	1.98291	2.02859	18.7836	16.5732	General function prediction only;; Signal transduction mechanisms;; Transcription;; Replication, recombination and repair	Signal transduction mechanisms	Putative wall-associated receptor kinase-like 16 (Precursor) GN=WAKL16 OS=Arabidopsis thaliana (Mouse-ear cress) PE=3 SV=1	inactive serine/threonine-protein kinase At1g67470-like [Nicotiana sylvestris]
Capana10g000291	2.31325	2.03865	16.1433	15.5588	General function prediction only;; Signal transduction mechanisms;; Transcription;; Replication, recombination and repair	Signal transduction mechanisms	Inactive serine/threonine-protein kinase At1g67470 GN=At1g67470 OS=Arabidopsis thaliana (Mouse-ear cress) PE=2 SV=1	inactive serine/threonine-protein kinase At1g67470-like [Nicotiana sylvestris]
Capana06g001636	10.9468	11.8885	39.0272	36.2649	General function prediction only;; Signal transduction mechanisms;; Transcription;; Replication, recombination and repair	Signal transduction mechanisms	Inactive serine/threonine-protein kinase At1g67470 GN=At1g67470 OS=Arabidopsis thaliana (Mouse-ear cress) PE=2 SV=1	inactive serine/threonine-protein kinase At1g67470-like [Solanum tuberosum]
Capana06g001637	4.44127	2.62137	16.8079	16.9329	--	--	--	inactive serine/threonine-protein kinase At1g67470-like [Solanum tuberosum]
Capana06g001643	1.71231	2.54348	55.594	49.8527	General function prediction only;; Signal transduction mechanisms;; Transcription;; Replication, recombination and repair	Signal transduction mechanisms	Putative wall-associated receptor kinase-like 16 (Precursor) GN=WAKL16 OS=Arabidopsis thaliana (Mouse-ear cress) PE=3 SV=1	inactive serine/threonine-protein kinase At1g67470-like [Solanum tuberosum]
Capana12g001690	1.75137	1.65669	205.59	213.919	Secondary metabolites biosynthesis, transport and catabolism	Secondary metabolites biosynthesis, transport and catabolism	L-ascorbate oxidase (Precursor) GN=AAO OS=Nicotiana tabacum (Common tobacco) PE=2 SV=1	L-ascorbate oxidase [Nicotiana tomentosiformis]
Capana08g002791	0.482248	0.279667	2.72354	3.09953	Secondary metabolites biosynthesis, transport and catabolism	Secondary metabolites biosynthesis, transport and catabolism	L-ascorbate oxidase homolog (Precursor) GN=Bp10 OS=Brassica napus (Rape) PE=2 SV=1	L-ascorbate oxidase homolog [Nicotiana sylvestris]
Capana07g001411	0.277168	0.424543	0.948191	0.814739	Secondary metabolites biosynthesis, transport and catabolism	Secondary metabolites biosynthesis, transport and catabolism	L-ascorbate oxidase homolog (Precursor) OS=Nicotiana tabacum (Common tobacco) PE=1 SV=1	L-ascorbate oxidase homolog [Nicotiana tomentosiformis]
Capana02g000737	0.580807	0.335216	2.12165	1.79511	Secondary metabolites biosynthesis, transport and catabolism	Secondary metabolites biosynthesis, transport and catabolism	L-ascorbate oxidase homolog (Precursor) GN=Bp10 OS=Brassica napus (Rape) PE=2 SV=1	L-ascorbate oxidase homolog [Solanum lycopersicum]
Capana04g000123	1.22964	0.893367	2.5368	3.86888	Secondary metabolites biosynthesis, transport and catabolism	Secondary metabolites biosynthesis, transport and catabolism	L-ascorbate oxidase homolog (Precursor) GN=Bp10 OS=Brassica napus (Rape) PE=2 SV=1	L-ascorbate oxidase homolog [Solanum lycopersicum]
Capana02g003138	0.14154	0.069025	2.2054	1.71479	Secondary metabolites biosynthesis, transport and catabolism	Secondary metabolites biosynthesis, transport and catabolism	L-ascorbate oxidase homolog (Precursor) GN=Bp10 OS=Brassica napus (Rape) PE=2 SV=1	L-ascorbate oxidase homolog [Solanum tuberosum]
Capana09g001881	93.4013	71.078	30.0361	26.3744	Inorganic ion transport and metabolism	--	L-ascorbate peroxidase 2, cytosolic GN=F11F8_23 OS=Arabidopsis thaliana (Mouse-ear cress) PE=2 SV=3	L-ascorbate peroxidase 2, cytosolic [Solanum lycopersicum]
Greenpepper_newGene_59572	0.245723	0.205359	8.12714	9.20267	--	--	Probable linoleate 9S-lipoxygenase 5 OS=Solanum tuberosum GN=LOX1.5 PE=2 SV=1	lipoxygenase 1 [Capsicum annuum]
Capana03g000103	14.385	10.9606	528.752	545.825	--	--	Linoleate 13S-lipoxygenase 3-1, chloroplastic (Precursor) GN=LOX3.1 OS=Solanum tuberosum (Potato) PE=1 SV=1	lipoxygenase 2 [Capsicum annuum]
Capana01g000552	2.53752	1.20781	26.716	23.7831	Energy production and conversion	Energy production and conversion	L-lactate dehydrogenase B (Fragment) OS=Hordeum vulgare (Barley) PE=1 SV=1	L-lactate dehydrogenase A-like [Solanum lycopersicum]
Capana03g002301	131.077	138.747	48.4557	41.2696	--	--	Low-temperature-induced 65 kDa protein GN=K24M7.3 OS=Arabidopsis thaliana (Mouse-ear cress) PE=2 SV=2	low-temperature-induced 65 kDa protein-like [Solanum tuberosum]
Capana00g001503	107.747	85.152	202.775	199.107	--	Posttranslational modification, protein turnover, chaperones	Cysteine proteinase RD21a (Precursor) GN=RD21A OS=Arabidopsis thaliana (Mouse-ear cress) PE=1 SV=1	low-temperature-induced cysteine proteinase [Solanum lycopersicum]
Capana09g000244	9.63784	7.05761	1.67886	1.31321	Function unknown	--	LRR receptor-like serine/threonine-protein kinase GSO1 (Precursor) GN=GSO1 OS=Arabidopsis thaliana (Mouse-ear cress) PE=2 SV=1	LRR receptor-like serine/threonine-protein kinase EFR [Solanum lycopersicum]
Capana05g000255	0.763289	0.446322	0.069782	0.124451	Function unknown	--	Probable LRR receptor-like serine/threonine-protein kinase At3g47570 (Precursor) GN=At3g47570 OS=Arabidopsis thaliana (Mouse-ear cress) PE=2 SV=1	LRR receptor-like serine/threonine-protein kinase EFR-like [Solanum tuberosum]
Capana01g001151	11.758	9.84558	3.09499	3.04088	General function prediction only;; Signal transduction mechanisms;; Transcription;; Replication, recombination and repair	--	LRR receptor-like serine/threonine-protein kinase FEI 2 (Precursor) GN=FEI2 OS=Arabidopsis thaliana (Mouse-ear cress) PE=1 SV=1	LRR receptor-like serine/threonine-protein kinase FEI 2-like [Solanum tuberosum]
Capana00g002031	2.12205	1.32144	0.08143	0.066836	Function unknown	General function prediction only	LRR receptor-like serine/threonine-protein kinase GSO1 (Precursor) GN=GSO1 OS=Arabidopsis thaliana (Mouse-ear cress) PE=2 SV=1	LRR receptor-like serine/threonine-protein kinase FLS2 isoform X1 [Solanum lycopersicum]
Capana06g002654	0.262341	0.043491	1.39313	2.94782	--	--	LRR receptor-like serine/threonine-protein kinase FLS2 (Precursor) GN=FLS2 OS=Arabidopsis thaliana (Mouse-ear cress) PE=1 SV=1	LRR receptor-like serine/threonine-protein kinase FLS2 isoform X3 [Solanum lycopersicum]
Capana00g002807	5.35067	7.3628	14.4645	15.3519	--	--	LRR receptor-like serine/threonine-protein kinase FLS2 (Precursor) GN=FLS2 OS=Arabidopsis thaliana (Mouse-ear cress) PE=1 SV=1	LRR receptor-like serine/threonine-protein kinase FLS2-like [Solanum tuberosum]
Capana08g001468	3.32252	2.96006	0.489455	0.237136	--	General function prediction only	LRR receptor-like serine/threonine-protein kinase FLS2 (Precursor) GN=FLS2 OS=Arabidopsis thaliana (Mouse-ear cress) PE=1 SV=1	LRR receptor-like serine/threonine-protein kinase GSO1 [Nicotiana sylvestris]
Greenpepper_newGene_29271	0.223565	0.070249	0.577246	0.650216	--	General function prediction only	Receptor-like protein 12 OS=Arabidopsis thaliana GN=RLP12 PE=2 SV=2	LRR receptor-like serine/threonine-protein kinase GSO1 isoform X1 [Capsicum annuum]
Greenpepper_newGene_29278	5.02864	3.68233	13.6122	14.2816	--	General function prediction only	Receptor like protein 30 OS=Arabidopsis thaliana GN=RLP30 PE=2 SV=1	LRR receptor-like serine/threonine-protein kinase GSO1 isoform X2 [Capsicum annuum]
Capana03g001156	0.513332	0.552473	2.21319	3.10871	Function unknown	--	LRR receptor-like serine/threonine-protein kinase GSO1 (Precursor) GN=GSO1 OS=Arabidopsis thaliana (Mouse-ear cress) PE=2 SV=1	LRR receptor-like serine/threonine-protein kinase GSO1-like [Solanum tuberosum]
Capana04g002526	2.57111	3.37168	0.066741	0.045632	--	General function prediction only	Phytosulfokine receptor 1 (Precursor) GN=PSKR OS=Daucus carota (Wild carrot) PE=1 SV=1	LRR receptor-like serine/threonine-protein kinase GSO2-like [Solanum tuberosum]
Capana04g001750	11.8233	10.2809	21.361	23.6659	General function prediction only;; Signal transduction mechanisms;; Transcription;; Replication, recombination and repair	--	LRR receptor-like serine/threonine-protein kinase RPK2 (Precursor) OS=Arabidopsis thaliana (Mouse-ear cress) PE=2 SV=1	LRR receptor-like serine/threonine-protein kinase RPK2-like [Solanum tuberosum]
Capana06g002562	8.87043	7.8642	177.005	204.058	General function prediction only;; Signal transduction mechanisms;; Transcription;; Replication, recombination and repair	Signal transduction mechanisms	Mitogen-activated protein kinase 3 GN=MPK3 OS=Arabidopsis thaliana (Mouse-ear cress) PE=1 SV=2	MAP kinase 1 [Capsicum annuum]
Capana01g003003	24.1254	27.7172	65.4038	63.5308	General function prediction only;; Signal transduction mechanisms;; Transcription;; Replication, recombination and repair	Signal transduction mechanisms	Mitogen-activated protein kinase 16 GN=MPK16 OS=Arabidopsis thaliana (Mouse-ear cress) PE=2 SV=2	mitogen-activated protein kinase 15 isoform X3 [Solanum lycopersicum]
Capana07g002054	13.7446	12.957	142.372	154.892	General function prediction only;; Signal transduction mechanisms;; Transcription;; Replication, recombination and repair	Signal transduction mechanisms	Mitogen-activated protein kinase 19 GN=MPK19 OS=Arabidopsis thaliana (Mouse-ear cress) PE=2 SV=2	mitogen-activated protein kinase 19-like [Solanum tuberosum]
Capana03g001606	19.5211	28.7104	318.64	231.289	General function prediction only;; Signal transduction mechanisms;; Transcription;; Replication, recombination and repair	Signal transduction mechanisms	Mitogen-activated protein kinase kinase 9 GN=T9L24.32 OS=Arabidopsis thaliana (Mouse-ear cress) PE=1 SV=1	mitogen-activated protein kinase kinase [Capsicum annuum]
Capana03g000051	14.707	10.4772	45.7818	47.4108	General function prediction only;; Signal transduction mechanisms;; Transcription;; Replication, recombination and repair	Signal transduction mechanisms	Mitogen-activated protein kinase kinase 4 GN=MKK4 OS=Arabidopsis thaliana (Mouse-ear cress) PE=1 SV=1	mitogen-activated protein kinase kinase [Solanum tuberosum]
Capana02g000687	0.998414	0.743139	15.9711	14.8306	General function prediction only;; Signal transduction mechanisms;; Transcription;; Replication, recombination and repair	Signal transduction mechanisms	Mitogen-activated protein kinase kinase kinase YODA GN=YDA OS=Arabidopsis thaliana (Mouse-ear cress) PE=1 SV=1	mitogen-activated protein kinase kinase kinase 1-like [Solanum lycopersicum]
Capana07g001595	16.3048	11.3443	29.7984	28.5351	General function prediction only;; Signal transduction mechanisms;; Transcription;; Replication, recombination and repair	Signal transduction mechanisms	Mitogen-activated protein kinase kinase kinase 1 GN=MEKK1 OS=Arabidopsis thaliana (Mouse-ear cress) PE=1 SV=2	mitogen-activated protein kinase kinase kinase 1-like [Solanum lycopersicum]
Capana08g001958	23.8202	21.2754	25.863	29.0497	General function prediction only;; Signal transduction mechanisms;; Transcription;; Replication, recombination and repair	Signal transduction mechanisms	Mitogen-activated protein kinase kinase kinase 1 GN=MEKK1 OS=Arabidopsis thaliana (Mouse-ear cress) PE=1 SV=2	mitogen-activated protein kinase kinase kinase 1-like [Solanum tuberosum]
Capana07g002306	0.28762	0.269075	8.56095	6.15492	General function prediction only;; Signal transduction mechanisms;; Transcription;; Replication, recombination and repair	Signal transduction mechanisms	Mitogen-activated protein kinase kinase kinase 2 GN=ANP2 OS=Arabidopsis thaliana (Mouse-ear cress) PE=2 SV=1	mitogen-activated protein kinase kinase kinase 2 [Nicotiana sylvestris]
Capana07g001392	2.47221	1.87922	12.0062	12.1735	General function prediction only;; Signal transduction mechanisms;; Transcription;; Replication, recombination and repair	Signal transduction mechanisms	Mitogen-activated protein kinase kinase kinase ANP1 GN=ANP1 OS=Arabidopsis thaliana (Mouse-ear cress) PE=1 SV=2	mitogen-activated protein kinase kinase kinase 3-like [Nicotiana tomentosiformis]
Capana02g003086	0.071588	0.019303	5.3025	5.84084	General function prediction only;; Signal transduction mechanisms;; Transcription;; Replication, recombination and repair	Signal transduction mechanisms	Mitogen-activated protein kinase kinase kinase NPK1 GN=NPK1 OS=Nicotiana tabacum (Common tobacco) PE=1 SV=1	mitogen-activated protein kinase kinase kinase NPK1-like [Solanum lycopersicum]
Capana02g003085	0.411826	0.526576	13.9759	9.10304	General function prediction only;; Signal transduction mechanisms;; Transcription;; Replication, recombination and repair	Signal transduction mechanisms	Mitogen-activated protein kinase kinase kinase NPK1 GN=NPK1 OS=Nicotiana tabacum (Common tobacco) PE=1 SV=1	mitogen-activated protein kinase kinase kinase NPK1-like [Solanum tuberosum]
Capana02g003087	0.151538	0.134619	38.6409	40.6986	General function prediction only;; Signal transduction mechanisms;; Transcription;; Replication, recombination and repair	Signal transduction mechanisms	Mitogen-activated protein kinase kinase kinase 3 GN=ANP3 OS=Arabidopsis thaliana (Mouse-ear cress) PE=1 SV=1	mitogen-activated protein kinase kinase kinase NPK1-like [Solanum tuberosum]
Greenpepper_newGene_44883	2.53015	7.49064	0	0	--	--	--	mitogen-activated protein kinase kinase kinase YODA-like [Capsicum annuum]
Capana03g000553	0.381261	0.518967	20.6723	27.2717	General function prediction only;; Signal transduction mechanisms;; Transcription;; Replication, recombination and repair	Signal transduction mechanisms	Mitogen-activated protein kinase kinase kinase NPK1 GN=NPK1 OS=Nicotiana tabacum (Common tobacco) PE=1 SV=1	mitogen-activated protein kinase kinase kinase YODA-like [Solanum tuberosum]
Capana12g002067	49.9673	54.4548	66.2364	74.7099	General function prediction only;; Signal transduction mechanisms;; Transcription;; Replication, recombination and repair	Signal transduction mechanisms	Mitogen-activated protein kinase kinase kinase YODA GN=YDA OS=Arabidopsis thaliana (Mouse-ear cress) PE=1 SV=1	mitogen-activated protein kinase kinase kinase YODA-like [Solanum tuberosum]
Capana00g003026	0	0	0.452809	0.261214	General function prediction only;; Signal transduction mechanisms;; Transcription;; Replication, recombination and repair	Signal transduction mechanisms	Mitogen-activated protein kinase kinase kinase YODA GN=YDA OS=Arabidopsis thaliana (Mouse-ear cress) PE=1 SV=1	mitogen-activated protein kinase kinase kinase YODA-like isoform X1 [Solanum tuberosum]
Capana00g001253	20.7723	22.2907	38.374	35.7431	--	--	--	mitogen-activated protein kinase kinase kinase YODA-like isoform X2 [Solanum lycopersicum]
Capana02g003131	1.20424	2.25391	3.4455	3.24836	General function prediction only;; Signal transduction mechanisms;; Transcription;; Replication, recombination and repair	Signal transduction mechanisms	Mitogen-activated protein kinase kinase kinase YODA GN=YDA OS=Arabidopsis thaliana (Mouse-ear cress) PE=1 SV=1	mitogen-activated protein kinase kinase kinase YODA-like isoform X2 [Solanum tuberosum]
Capana03g004350	3.25172	4.32063	0.48036	0.98892	--	--	Myb family transcription factor APL GN=APL OS=Arabidopsis thaliana (Mouse-ear cress) PE=2 SV=2	myb family transcription factor APL isoform X1 [Nicotiana tomentosiformis]
Capana11g000888	15.7854	0.3822	25.5974	23.0242	Signal transduction mechanisms	RNA processing and modification	--	myb-like protein A-like [Solanum tuberosum]
Capana12g000258	3.35644	3.64873	6.10839	4.32025	--	--	DEAD-box ATP-dependent RNA helicase 42 GN=F9H16.10 OS=Arabidopsis thaliana (Mouse-ear cress) PE=1 SV=2	myb-like protein X [Solanum lycopersicum]
Capana01g002468	4.69586	0.114458	6.33174	8.32252	--	--	Transcription factor MYB108 GN=F5E6.18 OS=Arabidopsis thaliana (Mouse-ear cress) PE=1 SV=1	myb-related protein 305-like [Solanum tuberosum]
Capana02g003369	8.29391	6.71315	66.1831	57.2747	Transcription;; RNA processing and modification;; Cell cycle control, cell division, chromosome partitioning	Transcription	Myb-related protein 306 OS=Antirrhinum majus (Garden snapdragon) PE=2 SV=1	myb-related protein 306-like [Solanum tuberosum]
Capana03g000766	32.6959	29.5269	5.28155	5.84432	Transcription;; RNA processing and modification;; Cell cycle control, cell division, chromosome partitioning	Transcription	Myb-related protein 306 OS=Antirrhinum majus (Garden snapdragon) PE=2 SV=1	myb-related protein 306-like [Solanum tuberosum]
Capana08g001690	0.909905	0.758474	1.89116	1.86219	Transcription;; RNA processing and modification;; Cell cycle control, cell division, chromosome partitioning	Transcription	Transcription factor MYB86 GN=F21E10.4 OS=Arabidopsis thaliana (Mouse-ear cress) PE=2 SV=1	myb-related protein 306-like [Solanum tuberosum]
Capana07g001604	0.179823	0.021079	1.75844	2.2536	Transcription;; RNA processing and modification;; Cell cycle control, cell division, chromosome partitioning	Transcription	Myb-related protein Myb4 GN=OSJNBa0073E02.6 OS=Oryza sativa subsp. japonica (Rice) PE=2 SV=2	myb-related protein Myb4-like [Solanum lycopersicum]
Capana00g003154	3.29414	2.60541	12.4917	10.7581	Transcription;; RNA processing and modification;; Cell cycle control, cell division, chromosome partitioning	Transcription	Myb-related protein Myb4 GN=OSJNBa0073E02.6 OS=Oryza sativa subsp. japonica (Rice) PE=2 SV=2	myb-related protein Myb4-like [Solanum tuberosum]
Capana00g003567	10.1653	11.1867	14.2147	18.8728	Transcription;; RNA processing and modification;; Cell cycle control, cell division, chromosome partitioning	Transcription	Myb-related protein Myb4 GN=OSJNBa0073E02.6 OS=Oryza sativa subsp. japonica (Rice) PE=2 SV=2	myb-related protein Myb4-like [Solanum tuberosum]
Capana03g002680	0.527519	0.425171	15.5995	29.1704	Transcription;; RNA processing and modification;; Cell cycle control, cell division, chromosome partitioning	Transcription	Myb-related protein Myb4 GN=OSJNBa0073E02.6 OS=Oryza sativa subsp. japonica (Rice) PE=2 SV=2	myb-related protein Myb4-like [Solanum tuberosum]
Capana03g003830	1.59875	0.745301	49.822	73.8824	Transcription;; RNA processing and modification;; Cell cycle control, cell division, chromosome partitioning	Transcription	Myb-related protein Myb4 GN=OSJNBa0073E02.6 OS=Oryza sativa subsp. japonica (Rice) PE=2 SV=2	myb-related transcription factor [Capsicum annuum]
Capana01g000654	56.0563	47.9414	184.397	163.144	--	--	Transcription factor MYB1R1 OS=Solanum tuberosum (Potato) PE=2 SV=1	MYBST1 protein [Solanum tuberosum]
Capana12g002457	13.3512	11.8194	37.8417	26.795	--	--	NAC domain-containing protein 78 GN=T32M21.10 OS=Arabidopsis thaliana (Mouse-ear cress) PE=2 SV=2	NAC domain class transcription factor [Capsicum annuum]
Capana05g000569	11.3712	11.5225	642.573	761.285	--	--	NAC domain-containing protein 2 GN=T1N6.12 OS=Arabidopsis thaliana (Mouse-ear cress) PE=2 SV=2	NAC domain protein 1 [Capsicum annuum]
Capana02g003352	12.6137	17.093	35.3113	25.5482	--	--	NAC domain-containing protein 100 GN=NAC100 OS=Arabidopsis thaliana (Mouse-ear cress) PE=2 SV=1	NAC domain-containing protein 100-like [Solanum tuberosum]
Capana03g000802	1.24888	1.08237	3.72517	2.90488	--	--	NAC domain-containing protein 100 GN=NAC100 OS=Arabidopsis thaliana (Mouse-ear cress) PE=2 SV=1	NAC domain-containing protein 100-like [Solanum tuberosum]
Capana02g003557	23.1242	22.5292	4.85524	5.68869	--	--	NAC domain-containing protein 8 GN=NAC008 OS=Arabidopsis thaliana (Mouse-ear cress) PE=2 SV=1	NAC domain-containing protein 8-like [Solanum tuberosum]
Capana09g002444	0.010597	0.041552	1.93197	0.940172	--	--	Putative NAC domain-containing protein 61 GN=NAC061 OS=Arabidopsis thaliana (Mouse-ear cress) PE=2 SV=1	NAC domain-containing protein 90-like, partial [Solanum tuberosum]
Capana08g001999	9.26988	8.91803	32.4116	35.903	--	--	NAC transcription factor 25 GN=At1g61110 OS=Arabidopsis thaliana (Mouse-ear cress) PE=2 SV=1	NAC transcription factor 25 isoform X1 [Nicotiana sylvestris]
Capana04g001553	2.98821	4.50657	0.720269	0.464632	--	Carbohydrate transport and metabolism	NAD kinase 2, chloroplastic (Precursor) GN=NADK2 OS=Arabidopsis thaliana (Mouse-ear cress) PE=1 SV=1	NAD kinase 2, chloroplastic-like [Solanum lycopersicum]
Capana01g001426	2.10788	1.70064	0.08542	0.103666	Energy production and conversion	Energy production and conversion	NAD(P)H-quinone oxidoreductase subunit J, chloroplastic {ECO:0000255|HAMAP-Rule:MF_01357} OS=Nicotiana tabacum (Common tobacco) PE=3 SV=1	NADH dehydrogenase subunit J [Nicotiana tabacum]
Capana04g001897	17.0284	23.652	126.385	87.837	General function prediction only	Energy production and conversion	Nitrate reductase [NADH] GN=NIA OS=Solanum lycopersicum (Tomato) PE=3 SV=1	NADH nitrate reductase [Solanum tuberosum]
Capana03g004028	1.35112	1.06602	0.071102	0.099642	General function prediction only	General function prediction only	NADP-dependent alkenal double bond reductase P2 GN=P2 OS=Arabidopsis thaliana (Mouse-ear cress) PE=2 SV=2	NADP-dependent alkenal double bond reductase P1-like [Nicotiana sylvestris]
Capana03g004040	11.8112	9.58857	1.15029	1.88529	General function prediction only	General function prediction only	NADP-dependent alkenal double bond reductase P2 GN=P2 OS=Arabidopsis thaliana (Mouse-ear cress) PE=2 SV=2	NADP-dependent alkenal double bond reductase P1-like [Nicotiana sylvestris]
Capana03g004041	10.5355	5.61207	0.556641	1.11805	General function prediction only	General function prediction only	NADP-dependent alkenal double bond reductase P2 GN=P2 OS=Arabidopsis thaliana (Mouse-ear cress) PE=2 SV=2	NADP-dependent alkenal double bond reductase P1-like [Nicotiana sylvestris]
[truncated: 213 more rows]
