# Supplementary material for: Analysis of the Coding and Non-Coding RNA Transcriptomes in Response to Bell Pepper Chilling
Source: Int J Mol Sci. 2018 Jul 9;19(7):2001. doi: 10.3390/ijms19072001 (PMC6073856; doi:10.3390/ijms19072001)
Supplement: Supplementary file 1 [file ijms-19-02001-s001.zip › ijms-312801-supplementary-Revised-2018-6-30/Table S7 The ceRNA network related lncRNAs, circRNAs and mRNAs 2018.xlsx]

## Sheet: ceRNA related circRNAs
#ID	Target_gene	miRNA_Seq	miRNA_Length	S01	S02	S03	S04	S01_S02_vs_S03_S04_FDR	S01_S02_vs_S03_S04_log2FC	S01_S02_vs_S03_S04_regulated	COG_class	COG_class_annotation	GO_annotation	KEGG_annotation	KOG_class	KOG_class_annotation	Swissprot_annotation	eggNOG_class	eggNOG_class_annotation	nr_annotation
ahy-miR394	Greenpepper_newGene_27708	UUGGCAUUCUGUCCACCUCC	20	194.433	85.7593	54.5104	51.0502	0.273418	-1.48384	down	--	--	--	--	--	--	--	C	Energy production and conversion	--
aly-miR172a-3p	Capana00g001868	AGAAUCUUGAUGAUGCUGCAU	21	147.138	109.148	136.276	73.7392	1	-0.367738	normal	--	--	--	--	--	--	Protein NLP7 GN=NLP7 OS=Arabidopsis thaliana (Mouse-ear cress) PE=1 SV=2	--	--	--
aly-miR172c-3p	Capana00g001868	AGAAUCUUGAUGAUGCUGCAG	21	10.5099	7.7963	0	17.0167	1	-0.0656532	normal	--	--	--	--	--	--	Protein NLP7 GN=NLP7 OS=Arabidopsis thaliana (Mouse-ear cress) PE=1 SV=2	--	--	--
csi-miR172a-3p	Capana00g001868	AGAAUCUUGAUGAUGCUGCA	20	5.25494	0	0	0	1	-2.33843	normal	--	--	--	--	--	--	Protein NLP7 GN=NLP7 OS=Arabidopsis thaliana (Mouse-ear cress) PE=1 SV=2	--	--	--
sly-miR5303	Greenpepper_newGene_27708	UUUUUGAAGAGUUCGAGCAAC	21	162.903	163.722	156.717	175.84	1	-0.00739435	normal	--	--	--	--	--	--	--	C	Energy production and conversion	--
stu-miR5303a	Greenpepper_newGene_20817	UUUUGGAGAAUCCGACACGCACCC	24	36.7846	140.333	149.904	79.4114	1	0.399826	normal	--	--	--	--	--	--	--	C	Energy production and conversion	--
stu-miR5303e	Greenpepper_newGene_20817	UUUUGGAGAAUCUGACACGGGUGU	24	131.374	226.093	265.738	209.873	1	0.400972	normal	--	--	--	--	--	--	--	C	Energy production and conversion	--
stu-miR5303f	Greenpepper_newGene_20817	AUUUUUGGAGAAUCUGACACGGGU	24	157.648	296.259	306.621	187.184	1	0.105886	normal	--	--	--	--	--	--	--	C	Energy production and conversion	--
stu-miR5303f	Greenpepper_newGene_27708	AUUUUUGGAGAAUCUGACACGGGU	24	157.648	296.259	306.621	187.184	1	0.105886	normal	--	--	--	--	--	--	--	C	Energy production and conversion	--
stu-miR827-5p	Greenpepper_newGene_80987	UUUGUUGAUGGUCAUCUAUUC	21	215.453	116.944	68.138	102.1	0.79928	-1.01704	normal	--	--	--	--	--	--	Transcription elongation factor 1 homolog OS=Oryza sativa subsp. japonica GN=Os07g0631100 PE=3 SV=1	K	Transcription	--
unconservative_Chr00_48523	Greenpepper_newGene_80987	AAGGUCUGCGUACACUCUAUACUC	24	3305.36	2978.19	3515.92	3187.8	1	0.053018	normal	--	--	--	--	--	--	Transcription elongation factor 1 homolog OS=Oryza sativa subsp. japonica GN=Os07g0631100 PE=3 SV=1	K	Transcription	--
unconservative_Chr03_8569	Greenpepper_newGene_80988	AGGAUCUAUCAGAAACAACCUCUU	24	1245.42	1512.48	1812.47	1202.52	1	0.0929765	normal	--	--	--	--	--	--	Transcription elongation factor 1 homolog OS=Oryza sativa subsp. japonica GN=Os07g0631100 PE=3 SV=1	K	Transcription	--
unconservative_Chr05_16669	Greenpepper_newGene_20817	GCUCGGACUCUUCAAAAAUGUUGA	24	1623.78	2798.87	3475.04	2592.22	1	0.433512	normal	--	--	--	--	--	--	--	C	Energy production and conversion	--
unconservative_Chr05_16669	Greenpepper_newGene_27708	GCUCGGACUCUUCAAAAAUGUUGA	24	1623.78	2798.87	3475.04	2592.22	1	0.433512	normal	--	--	--	--	--	--	--	C	Energy production and conversion	--
unconservative_Chr07_21887	Greenpepper_newGene_20817	GCUCGGACUCUUCAAAAAUGUUGA	24	1140.32	1800.94	2282.62	1752.72	1	0.432532	normal	--	--	--	--	--	--	--	C	Energy production and conversion	--
unconservative_Chr07_21887	Greenpepper_newGene_27708	GCUCGGACUCUUCAAAAAUGUUGA	24	1140.32	1800.94	2282.62	1752.72	1	0.432532	normal	--	--	--	--	--	--	--	C	Energy production and conversion	--
unconservative_Chr11_32516	Greenpepper_newGene_20817	UCGGACUCUUCAAAAAUGUUGAUG	24	394.121	537.945	729.077	561.552	1	0.441516	normal	--	--	--	--	--	--	--	C	Energy production and conversion	--
unconservative_Chr11_32516	Greenpepper_newGene_27708	UCGGACUCUUCAAAAAUGUUGAUG	24	394.121	537.945	729.077	561.552	1	0.441516	normal	--	--	--	--	--	--	--	C	Energy production and conversion	--
unconservative_Chr12_36533	Greenpepper_newGene_20817	UUAGCAACAACAAUAUAUAUG	21	210.198	187.111	238.483	198.529	1	0.0870715	normal	--	--	--	--	--	--	--	C	Energy production and conversion	--
aly-miR156a-5p	Capana10g000571	UGACAGAAGAGAGUGAGCAC	20	409.886	187.111	122.648	158.823	0.5686	-1.14216	down	--	--	Molecular Function: magnesium ion binding (GO:0000287);; Biological Process: circadian rhythm (GO:0007623);; Biological Process: metabolic process (GO:0008152);; Cellular Component: chloroplast stroma (GO:0009570);; Molecular Function: terpene synthase activity (GO:0010333);; Molecular Function: sesquiterpene synthase activity (GO:0010334);; Molecular Function: hydrolase activity (GO:0016787);; M…	K15086|0|sot:102592813|(3S,6E)-nerolidol synthase 1-like; K15086 (3S)-linalool synthase [EC:4.2.3.25] (A)	--	--	(3S,6E)-nerolidol synthase 1 OS=Fragaria ananassa (Strawberry) PE=1 SV=1	R	General function prediction only	(3S,6E)-nerolidolsynthase1-like[Solanumtuberosum]
unconservative_Chr08_24642	Capana10g001312	AAUCUCUUGGACCUUAGUAAUAUA	24	1350.52	1122.67	1083.39	1123.1	1	-0.206236	normal	[R]	General function prediction only	Cellular Component: mitochondrion (GO:0005739);; Cellular Component: cytosol (GO:0005829);; Biological Process: microtubule nucleation (GO:0007020);; Biological Process: metabolic process (GO:0008152);; Molecular Function: transferase activity, transferring phosphorus-containing groups (GO:0016772);; Molecular Function: hydrolase activity (GO:0016787);; Biological Process: cellular biosynthetic p…	K17623|3.96344e-119|sly:101258109|(DL)-glycerol-3-phosphatase 2-like; K17623 pseudouridine-5'-monophosphatase [EC:3.1.3.-] (A)	[R]	General function prediction only	(DL)-glycerol-3-phosphatase 2 OS=Arabidopsis thaliana (Mouse-ear cress) PE=1 SV=1	R	General function prediction only	(DL)-glycerol-3-phosphatase2-like[Solanumlycopersicum]
aly-miR156a-5p	Capana07g002307	UGACAGAAGAGAGUGAGCAC	20	409.886	187.111	122.648	158.823	0.5686	-1.14216	down	[G]	Carbohydrate transport and metabolism	Biological Process: maltose metabolic process (GO:0000023);; Biological Process: polysaccharide catabolic process (GO:0000272);; Molecular Function: 1,4-alpha-glucan branching enzyme activity (GO:0003844);; Molecular Function: alpha-amylase activity (GO:0004556);; Biological Process: glycogen biosynthetic process (GO:0005978);; Biological Process: pentose-phosphate shunt (GO:0006098);; Cellular C…	--	[G]	Carbohydrate transport and metabolism	1,4-alpha-glucan-branching enzyme 3, chloroplastic/amyloplastic (Precursor) GN=MQC12.20 OS=Arabidopsis thaliana (Mouse-ear cress) PE=1 SV=1	G	Carbohydrate transport and metabolism	1,4-alpha-glucan-branchingenzyme3,chloroplastic/amyloplastic[Solanumlycopersicum]
sly-miR5303	Greenpepper_newGene_13186	UUUUUGAAGAGUUCGAGCAAC	21	162.903	163.722	156.717	175.84	1	-0.00739435	normal	[O]	Posttranslational modification, protein turnover, chaperones	--	--	[O]	Posttranslational modification, protein turnover, chaperones	10 kDa chaperonin, mitochondrial OS=Arabidopsis thaliana GN=CPN10 PE=1 SV=1	O	Posttranslational modification, protein turnover, chaperones	10kDachaperonin-like[Capsicumannuum]
stu-miR827-5p	Capana07g000295	UUUGUUGAUGGUCAUCUAUUC	21	215.453	116.944	68.138	102.1	0.79928	-1.01704	normal	[J]	Translation, ribosomal structure and biogenesis	Molecular Function: GTPase activity (GO:0003924);; Molecular Function: binding (GO:0005488);; Molecular Function: GTP binding (GO:0005525);; Cellular Component: mitochondrion (GO:0005739);; Biological Process: nucleobase-containing compound metabolic process (GO:0006139);; Biological Process: GTP catabolic process (GO:0006184);; Cellular Component: plastid (GO:0009536);; Biological Process: gene …	K12852|0|sly:101252197|116 kDa U5 small nuclear ribonucleoprotein component-like; K12852 116 kDa U5 small nuclear ribonucleoprotein component (A)	[J]	Translation, ribosomal structure and biogenesis	Elongation factor 2 OS=Beta vulgaris (Sugar beet) PE=2 SV=1	J	Translation, ribosomal structure and biogenesis	116kDaU5smallnuclearribonucleoproteincomponent-like[Solanumlycopersicum]
unconservative_Chr12_34129	Capana04g000995	UGAAGUUAUAUAGCCAAGA	19	2238.61	2175.17	1785.22	1769.74	1	-0.348651	normal	--	--	Biological Process: DNA damage checkpoint (GO:0000077);; Molecular Function: phospholipase A2 activity (GO:0004623);; Molecular Function: ATP binding (GO:0005524);; Cellular Component: cell wall (GO:0005618);; Cellular Component: nucleus (GO:0005634);; Cellular Component: nuclear envelope (GO:0005635);; Cellular Component: mitochondrion (GO:0005739);; Cellular Component: vacuole (GO:0005773);; Ce…	K06630|1.21287e-178|sot:102582707|34G; 14-3-3-like protein C-like; K06630 14-3-3 protein epsilon (A)	[O]	Posttranslational modification, protein turnover, chaperones	14-3-3-like protein C OS=Nicotiana tabacum (Common tobacco) PE=1 SV=1	O	Posttranslational modification, protein turnover, chaperones	14-3-3-likeproteinC-like[Solanumtuberosum]
cpa-miR319	Capana02g000552	AUUGGACUGAAGGGAGCUCC	20	0	7.7963	0	5.67225	1	-0.0584379	normal	[T]	Signal transduction mechanisms	Biological Process: DNA damage checkpoint (GO:0000077);; Molecular Function: phospholipase A2 activity (GO:0004623);; Molecular Function: ATP binding (GO:0005524);; Cellular Component: cell wall (GO:0005618);; Cellular Component: nuclear envelope (GO:0005635);; Cellular Component: mitochondrion (GO:0005739);; Cellular Component: Golgi apparatus (GO:0005794);; Cellular Component: cytosol (GO:00058…	K06630|6.80189e-148|sot:102579744|14-3-3 protein 4-like; K06630 14-3-3 protein epsilon (A)	[O]	Posttranslational modification, protein turnover, chaperones	14-3-3 protein 4 GN=TFT4 OS=Solanum lycopersicum (Tomato) PE=2 SV=1	O	Posttranslational modification, protein turnover, chaperones	14-3-3protein4-like[Solanumtuberosum]
aly-miR172a-3p	Capana03g000074	AGAAUCUUGAUGAUGCUGCAU	21	147.138	109.148	136.276	73.7392	1	-0.367738	normal	--	--	Molecular Function: 1-phosphatidylinositol-3-phosphate 5-kinase activity (GO:0000285);; Molecular Function: actin binding (GO:0003779);; Cellular Component: mitochondrion (GO:0005739);; Cellular Component: endosome (GO:0005768);; Cellular Component: plasma membrane (GO:0005886);; Biological Process: vacuole organization (GO:0007033);; Biological Process: signal transduction (GO:0007165);; Molecul…	K00921|0|sot:102589738|1-phosphatidylinositol-3-phosphate 5-kinase FAB1B-like; K00921 1-phosphatidylinositol-3-phosphate 5-kinase [EC:2.7.1.150] (A)	[T]	Signal transduction mechanisms	1-phosphatidylinositol-3-phosphate 5-kinase FAB1B GN=FAB1B OS=Arabidopsis thaliana (Mouse-ear cress) PE=2 SV=1	T	Signal transduction mechanisms	1-phosphatidylinositol-3-phosphate5-kinaseFAB1B-likeisoformX2[Solanumtuberosum]
csi-miR172a-3p	Capana03g000074	AGAAUCUUGAUGAUGCUGCA	20	5.25494	0	0	0	1	-2.33843	normal	--	--	Molecular Function: 1-phosphatidylinositol-3-phosphate 5-kinase activity (GO:0000285);; Molecular Function: actin binding (GO:0003779);; Cellular Component: mitochondrion (GO:0005739);; Cellular Component: endosome (GO:0005768);; Cellular Component: plasma membrane (GO:0005886);; Biological Process: vacuole organization (GO:0007033);; Biological Process: signal transduction (GO:0007165);; Molecul…	K00921|0|sot:102589738|1-phosphatidylinositol-3-phosphate 5-kinase FAB1B-like; K00921 1-phosphatidylinositol-3-phosphate 5-kinase [EC:2.7.1.150] (A)	[T]	Signal transduction mechanisms	1-phosphatidylinositol-3-phosphate 5-kinase FAB1B GN=FAB1B OS=Arabidopsis thaliana (Mouse-ear cress) PE=2 SV=1	T	Signal transduction mechanisms	1-phosphatidylinositol-3-phosphate5-kinaseFAB1B-likeisoformX2[Solanumtuberosum]
hbr-miR156	Capana10g001459	UUGACAGAAGAUAGAGAGC	19	168.158	77.963	20.4414	79.4114	0.592346	-1.32277	down	[R]	General function prediction only	Molecular Function: nucleotide binding (GO:0000166);; Molecular Function: RNA binding transcription antitermination factor activity (GO:0001072);; Molecular Function: double-stranded DNA binding (GO:0003690);; Molecular Function: single-stranded DNA binding (GO:0003697);; Molecular Function: RNA binding (GO:0003723);; Molecular Function: copper ion binding (GO:0005507);; Molecular Function: ATP b…	K11294|7.01746e-122|sot:102585227|29 kDa ribonucleoprotein B, chloroplastic-like; K11294 nucleolin (A)	[R]	General function prediction only	29 kDa ribonucleoprotein B, chloroplastic (Precursor) OS=Nicotiana sylvestris (Wood tobacco) PE=2 SV=1	A	RNA processing and modification	29kDaribonucleoproteinB,chloroplastic-likeisoformX2[Solanumtuberosum]
unconservative_Chr00_48523	Greenpepper_newGene_47303	AAGGUCUGCGUACACUCUAUACUC	24	3305.36	2978.19	3515.92	3187.8	1	0.053018	normal	--	--	--	--	[J]	Translation, ribosomal structure and biogenesis	--	J	Translation, ribosomal structure and biogenesis	39SribosomalproteinL41,mitochondrialisoformX3[Capsicumannuum]
unconservative_Chr02_4546	Capana08g002465	UGGGUUGCUGAAGGAUUA	18	620.083	171.519	170.345	238.234	0.827253	-1.02136	normal	[I]	Lipid transport and metabolism	Molecular Function: 3-hydroxyisobutyryl-CoA hydrolase activity (GO:0003860);; Biological Process: valine catabolic process (GO:0006574);; Biological Process: fatty acid beta-oxidation (GO:0006635);; Biological Process: response to cold (GO:0009409);; Biological Process: response to auxin (GO:0009733);; Molecular Function: carotene beta-ring hydroxylase activity (GO:0010291);; Biological Process: …	K05605|1.86685e-142|sot:102602750|3-hydroxyisobutyryl-CoA hydrolase 1-like; K05605 3-hydroxyisobutyryl-CoA hydrolase [EC:3.1.2.4] (A)	--	--	3-hydroxyisobutyryl-CoA hydrolase 1 GN=CHY1 OS=Arabidopsis thaliana (Mouse-ear cress) PE=1 SV=1	I	Lipid transport and metabolism	3-hydroxyisobutyryl-CoAhydrolase1-like[Solanumlycopersicum]
unconservative_Chr05_16888	Greenpepper_newGene_51208	AGUGGCGGAGCUAGAACUUUUACU	24	509.73	576.926	476.966	442.435	1	-0.273	normal	--	--	--	K01703|2.67972e-14|sly:101244614|3-isopropylmalate dehydratase large subunit; K01703 3-isopropylmalate/(R)-2-methylmalate dehydratase large subunit [EC:4.2.1.33 4.2.1.35] (A)	--	--	--	E	Amino acid transport and metabolism	3-isopropylmalatedehydrataselargesubunit-like[Capsicumannuum]
hbr-miR156	Greenpepper_newGene_52088	UUGACAGAAGAUAGAGAGC	19	168.158	77.963	20.4414	79.4114	0.592346	-1.32277	down	[I]	Lipid transport and metabolism	Biological Process: metabolic process (GO:0008152);; Molecular Function: transferase activity, transferring acyl groups other than amino-acyl groups (GO:0016747);;	K07513|6.3293e-59|sot:102578706|3-ketoacyl-CoA thiolase 2, peroxisomal-like; K07513 acetyl-CoA acyltransferase 1 [EC:2.3.1.16] (A)	[I]	Lipid transport and metabolism	3-ketoacyl-CoA thiolase 2, peroxisomal OS=Arabidopsis thaliana GN=PED1 PE=1 SV=2	I	Lipid transport and metabolism	3-ketoacyl-CoAthiolase2,peroxisomal[Capsicumannuum]
unconservative_Chr12_36533	Greenpepper_newGene_1462	UUAGCAACAACAAUAUAUAUG	21	210.198	187.111	238.483	198.529	1	0.0870715	normal	[IQR]	--	--	--	[R]	General function prediction only	3-oxoacyl-[acyl-carrier-protein] reductase, chloroplastic OS=Cuphea lanceolata GN=CLKR27 PE=2 SV=1	Q	Secondary metabolites biosynthesis, transport and catabolism	3-oxoacyl-[acyl-carrier-protein]reductaseFabG-like[Capsicumannuum]
unconservative_Chr05_16669	Capana03g002013	GCUCGGACUCUUCAAAAAUGUUGA	24	1623.78	2798.87	3475.04	2592.22	1	0.433512	normal	[J]	Translation, ribosomal structure and biogenesis	Biological Process: RNA methylation (GO:0001510);; Cellular Component: intracellular (GO:0005622);; Cellular Component: nucleus (GO:0005634);; Biological Process: response to salt stress (GO:0009651);; Biological Process: photorespiration (GO:0009853);; Cellular Component: cytosolic small ribosomal subunit (GO:0022627);; Biological Process: response to cadmium ion (GO:0046686);;	K02951|6.74694e-31|sot:102598170|40S ribosomal protein S12-like; K02951 small subunit ribosomal protein S12e (A)	[J]	Translation, ribosomal structure and biogenesis	40S ribosomal protein S12 GN=RPS12 OS=Hordeum vulgare (Barley) PE=2 SV=1	J	Translation, ribosomal structure and biogenesis	40SribosomalproteinS12-likeisoformX1[Nicotianasylvestris]
unconservative_Chr07_21887	Capana03g002013	GCUCGGACUCUUCAAAAAUGUUGA	24	1140.32	1800.94	2282.62	1752.72	1	0.432532	normal	[J]	Translation, ribosomal structure and biogenesis	Biological Process: RNA methylation (GO:0001510);; Cellular Component: intracellular (GO:0005622);; Cellular Component: nucleus (GO:0005634);; Biological Process: response to salt stress (GO:0009651);; Biological Process: photorespiration (GO:0009853);; Cellular Component: cytosolic small ribosomal subunit (GO:0022627);; Biological Process: response to cadmium ion (GO:0046686);;	K02951|6.74694e-31|sot:102598170|40S ribosomal protein S12-like; K02951 small subunit ribosomal protein S12e (A)	[J]	Translation, ribosomal structure and biogenesis	40S ribosomal protein S12 GN=RPS12 OS=Hordeum vulgare (Barley) PE=2 SV=1	J	Translation, ribosomal structure and biogenesis	40SribosomalproteinS12-likeisoformX1[Nicotianasylvestris]
stu-miR5303a	Capana06g002918	UUUUGGAGAAUCCGACACGCACCC	24	36.7846	140.333	149.904	79.4114	1	0.399826	normal	[J]	Translation, ribosomal structure and biogenesis	Biological Process: RNA methylation (GO:0001510);; Molecular Function: structural constituent of ribosome (GO:0003735);; Cellular Component: nucleolus (GO:0005730);; Cellular Component: mitochondrion (GO:0005739);; Cellular Component: vacuolar membrane (GO:0005774);; Cellular Component: Golgi apparatus (GO:0005794);; Cellular Component: ribosome (GO:0005840);; Cellular Component: plasma membrane …	K02987|5.32257e-172|sly:101252046|40S ribosomal protein S4; K02987 small subunit ribosomal protein S4e (A)	[J]	Translation, ribosomal structure and biogenesis	40S ribosomal protein S4 GN=RPS4 OS=Solanum tuberosum (Potato) PE=2 SV=1	J	Translation, ribosomal structure and biogenesis	40SribosomalproteinS4[Nicotianasylvestris]
ahy-miR394	Capana12g000589	UUGGCAUUCUGUCCACCUCC	20	194.433	85.7593	54.5104	51.0502	0.273418	-1.48384	down	[LDA]	--	Biological Process: nuclear-transcribed mRNA catabolic process, exonucleolytic (GO:0000291);; Molecular Function: nucleic acid binding (GO:0003676);; Molecular Function: exonuclease activity (GO:0004527);; Molecular Function: 5'-3' exoribonuclease activity (GO:0004534);; Cellular Component: intracellular (GO:0005622);; Cellular Component: nucleus (GO:0005634);; Cellular Component: cytosol (GO:000…	K12619|0|sot:102589619|5'-3' exoribonuclease 3-like; K12619 5'-3' exoribonuclease 2 [EC:3.1.13.-] (A)	[LA]	--	5&apos;-3&apos; exoribonuclease 3 GN=XRN3 OS=Arabidopsis thaliana (Mouse-ear cress) PE=2 SV=1	A	RNA processing and modification	5&apos;-3&apos;exoribonuclease3-likeisoformX2[Nicotianatomentosiformis]
unconservative_Chr12_36533	Capana00g003683	UUAGCAACAACAAUAUAUAUG	21	210.198	187.111	238.483	198.529	1	0.0870715	normal	[R]	General function prediction only	Molecular Function: 5'-nucleotidase activity (GO:0008253);; Molecular Function: metal ion binding (GO:0046872);;	--	[F]	Nucleotide transport and metabolism	--	F	Nucleotide transport and metabolism	5&apos;-nucleotidasedomain-containingproteinDDB_G0275467-like[Solanumtuberosum]
ahy-miR159	Capana06g000259	UUUGGAUUGAAGGGAGCUCUA	21	164270	116274	102187	118385	1	-0.388949	normal	[J]	Translation, ribosomal structure and biogenesis	Molecular Function: structural constituent of ribosome (GO:0003735);; Cellular Component: ribosome (GO:0005840);; Biological Process: translation (GO:0006412);; Cellular Component: chloroplast stroma (GO:0009570);; Cellular Component: chloroplast envelope (GO:0009941);; Biological Process: isopentenyl diphosphate biosynthetic process, methylerythritol 4-phosphate pathway (GO:0019288);; Molecular …	K02879|5.22922e-121|sot:102586267|50S ribosomal protein L17, chloroplastic-like; K02879 large subunit ribosomal protein L17 (A)	[J]	Translation, ribosomal structure and biogenesis	50S ribosomal protein L17, chloroplastic (Precursor) GN=RPL17 OS=Nicotiana tabacum (Common tobacco) PE=2 SV=1	J	Translation, ribosomal structure and biogenesis	50SribosomalproteinL17,chloroplastic[Nicotianasylvestris]
cme-miR168	Capana09g001767	UCGCUUGGUGCAGGUCGGGA	20	819.771	374.222	463.338	578.569	1	-0.255213	normal	[J]	Translation, ribosomal structure and biogenesis	--	K07562|0|sot:102587719|60S ribosomal export protein NMD3-like; K07562 nonsense-mediated mRNA decay protein 3 (A)	[J]	Translation, ribosomal structure and biogenesis	--	J	Translation, ribosomal structure and biogenesis	60SribosomalexportproteinNMD3-like[Solanumtuberosum]
unconservative_Chr12_36533	Capana05g002294	UUAGCAACAACAAUAUAUAUG	21	210.198	187.111	238.483	198.529	1	0.0870715	normal	[J]	Translation, ribosomal structure and biogenesis	Biological Process: RNA methylation (GO:0001510);; Molecular Function: structural constituent of ribosome (GO:0003735);; Cellular Component: nucleolus (GO:0005730);; Biological Process: translation (GO:0006412);; Cellular Component: plasmodesma (GO:0009506);; Cellular Component: chloroplast (GO:0009507);; Biological Process: plant-type cell wall organization (GO:0009664);; Cellular Component: lar…	K02872|3.37686e-146|sot:102584826|60S ribosomal protein L13a-4-like; K02872 large subunit ribosomal protein L13Ae (A)	[J]	Translation, ribosomal structure and biogenesis	60S ribosomal protein L13a-4 GN=RPL13AD OS=Arabidopsis thaliana (Mouse-ear cress) PE=2 SV=1	J	Translation, ribosomal structure and biogenesis	60SribosomalproteinL13a-4-like[Solanumtuberosum]
aly-miR172a-3p	Capana06g000931	AGAAUCUUGAUGAUGCUGCAU	21	147.138	109.148	136.276	73.7392	1	-0.367738	normal	[J]	Translation, ribosomal structure and biogenesis	Molecular Function: structural constituent of ribosome (GO:0003735);; Cellular Component: nucleolus (GO:0005730);; Cellular Component: ribosome (GO:0005840);; Biological Process: translation (GO:0006412);; Cellular Component: plasmodesma (GO:0009506);; Biological Process: flower development (GO:0009908);; Biological Process: inflorescence development (GO:0010229);; Cellular Component: cytosolic l…	K02900|2.13571e-99|sly:101268580|60S ribosomal protein L27a-3-like; K02900 large subunit ribosomal protein L27Ae (A)	[J]	Translation, ribosomal structure and biogenesis	60S ribosomal protein L27a-3 OS=Arabidopsis thaliana (Mouse-ear cress) PE=2 SV=2	J	Translation, ribosomal structure and biogenesis	60SribosomalproteinL27a-3-like[Solanumlycopersicum]
aly-miR172c-3p	Capana06g000931	AGAAUCUUGAUGAUGCUGCAG	21	10.5099	7.7963	0	17.0167	1	-0.0656532	normal	[J]	Translation, ribosomal structure and biogenesis	Molecular Function: structural constituent of ribosome (GO:0003735);; Cellular Component: nucleolus (GO:0005730);; Cellular Component: ribosome (GO:0005840);; Biological Process: translation (GO:0006412);; Cellular Component: plasmodesma (GO:0009506);; Biological Process: flower development (GO:0009908);; Biological Process: inflorescence development (GO:0010229);; Cellular Component: cytosolic l…	K02900|2.13571e-99|sly:101268580|60S ribosomal protein L27a-3-like; K02900 large subunit ribosomal protein L27Ae (A)	[J]	Translation, ribosomal structure and biogenesis	60S ribosomal protein L27a-3 OS=Arabidopsis thaliana (Mouse-ear cress) PE=2 SV=2	J	Translation, ribosomal structure and biogenesis	60SribosomalproteinL27a-3-like[Solanumlycopersicum]
csi-miR172a-3p	Capana06g000931	AGAAUCUUGAUGAUGCUGCA	20	5.25494	0	0	0	1	-2.33843	normal	[J]	Translation, ribosomal structure and biogenesis	Molecular Function: structural constituent of ribosome (GO:0003735);; Cellular Component: nucleolus (GO:0005730);; Cellular Component: ribosome (GO:0005840);; Biological Process: translation (GO:0006412);; Cellular Component: plasmodesma (GO:0009506);; Biological Process: flower development (GO:0009908);; Biological Process: inflorescence development (GO:0010229);; Cellular Component: cytosolic l…	K02900|2.13571e-99|sly:101268580|60S ribosomal protein L27a-3-like; K02900 large subunit ribosomal protein L27Ae (A)	[J]	Translation, ribosomal structure and biogenesis	60S ribosomal protein L27a-3 OS=Arabidopsis thaliana (Mouse-ear cress) PE=2 SV=2	J	Translation, ribosomal structure and biogenesis	60SribosomalproteinL27a-3-like[Solanumlycopersicum]
cme-miR319c	Capana03g002739	UUGGACUGAAGGGAGCUCCU	20	15.7648	15.5926	13.6276	17.0167	1	-0.059384	normal	[G]	Carbohydrate transport and metabolism	Molecular Function: 6-phosphofructokinase activity (GO:0003872);; Molecular Function: ATP binding (GO:0005524);; Cellular Component: plasma membrane (GO:0005886);; Cellular Component: 6-phosphofructokinase complex (GO:0005945);; Biological Process: fructose 6-phosphate metabolic process (GO:0006002);; Biological Process: gluconeogenesis (GO:0006094);; Biological Process: glycolytic process (GO:00…	K00850|0|sot:102586088|6-phosphofructokinase 4, chloroplastic-like; K00850 6-phosphofructokinase 1 [EC:2.7.1.11] (A)	[G]	Carbohydrate transport and metabolism	ATP-dependent 6-phosphofructokinase 4, chloroplastic {ECO:0000255|HAMAP-Rule:MF_03186} (Precursor) GN=At5g61580 OS=Arabidopsis thaliana (Mouse-ear cress) PE=1 SV=1	G	Carbohydrate transport and metabolism	6-phosphofructokinase4,chloroplastic-like[Solanumtuberosum]
cpa-miR319	Capana03g002739	AUUGGACUGAAGGGAGCUCC	20	0	7.7963	0	5.67225	1	-0.0584379	normal	[G]	Carbohydrate transport and metabolism	Molecular Function: 6-phosphofructokinase activity (GO:0003872);; Molecular Function: ATP binding (GO:0005524);; Cellular Component: plasma membrane (GO:0005886);; Cellular Component: 6-phosphofructokinase complex (GO:0005945);; Biological Process: fructose 6-phosphate metabolic process (GO:0006002);; Biological Process: gluconeogenesis (GO:0006094);; Biological Process: glycolytic process (GO:00…	K00850|0|sot:102586088|6-phosphofructokinase 4, chloroplastic-like; K00850 6-phosphofructokinase 1 [EC:2.7.1.11] (A)	[G]	Carbohydrate transport and metabolism	ATP-dependent 6-phosphofructokinase 4, chloroplastic {ECO:0000255|HAMAP-Rule:MF_03186} (Precursor) GN=At5g61580 OS=Arabidopsis thaliana (Mouse-ear cress) PE=1 SV=1	G	Carbohydrate transport and metabolism	6-phosphofructokinase4,chloroplastic-like[Solanumtuberosum]
csi-miR172a-3p	Capana00g002731	AGAAUCUUGAUGAUGCUGCA	20	5.25494	0	0	0	1	-2.33843	normal	[G]	Carbohydrate transport and metabolism	Molecular Function: phosphogluconate dehydrogenase (decarboxylating) activity (GO:0004616);; Cellular Component: mitochondrion (GO:0005739);; Cellular Component: peroxisome (GO:0005777);; Cellular Component: cytosol (GO:0005829);; Biological Process: pentose-phosphate shunt (GO:0006098);; Biological Process: ER to Golgi vesicle-mediated transport (GO:0006888);; Biological Process: response to col…	K00033|0|sly:101247915|6-phosphogluconate dehydrogenase, decarboxylating 3; K00033 6-phosphogluconate dehydrogenase [EC:1.1.1.44 1.1.1.343] (A)	[G]	Carbohydrate transport and metabolism	6-phosphogluconate dehydrogenase, decarboxylating 3 GN=At3g02360 OS=Arabidopsis thaliana (Mouse-ear cress) PE=2 SV=1	G	Carbohydrate transport and metabolism	6-phosphogluconatedehydrogenase,decarboxylating3[Solanumlycopersicum]
unconservative_Chr02_4546	Capana01g003032	UGGGUUGCUGAAGGAUUA	18	620.083	171.519	170.345	238.234	0.827253	-1.02136	normal	[L]	Replication, recombination and repair	Molecular Function: catalytic activity (GO:0003824);; Biological Process: DNA methylation (GO:0006306);; Biological Process: response to stress (GO:0006950);;	K03575|8.35807e-57|sot:102598353|A/G-specific adenine DNA glycosylase-like; K03575 A/G-specific adenine glycosylase [EC:3.2.2.-] (A)	[L]	Replication, recombination and repair	A/G-specific adenine DNA glycosylase GN=MYH OS=Arabidopsis thaliana (Mouse-ear cress) PE=3 SV=1	L	Replication, recombination and repair	A/G-specificadenineDNAglycosylase-likeisoformX2[Solanumtuberosum]
aly-miR172a-3p	Capana03g000902	AGAAUCUUGAUGAUGCUGCAU	21	147.138	109.148	136.276	73.7392	1	-0.367738	normal	[V]	Defense mechanisms	Biological Process: response to reactive oxygen species (GO:0000302);; Cellular Component: plant-type vacuole (GO:0000325);; Biological Process: cell morphogenesis (GO:0000902);; Molecular Function: protein binding (GO:0005515);; Molecular Function: ATP binding (GO:0005524);; Cellular Component: vacuolar membrane (GO:0005774);; Cellular Component: plasma membrane (GO:0005886);; Biological Process…	--	[U]	Intracellular trafficking, secretion, and vesicular transport	ABC transporter B family member 25 GN=OSJNBb0081K01.19 OS=Oryza sativa subsp. japonica (Rice) PE=2 SV=1	Q	Secondary metabolites biosynthesis, transport and catabolism	ABCtransporterBfamilymember25-likeisoformX1[Solanumtuberosum]
aly-miR172c-3p	Capana03g000902	AGAAUCUUGAUGAUGCUGCAG	21	10.5099	7.7963	0	17.0167	1	-0.0656532	normal	[V]	Defense mechanisms	Biological Process: response to reactive oxygen species (GO:0000302);; Cellular Component: plant-type vacuole (GO:0000325);; Biological Process: cell morphogenesis (GO:0000902);; Molecular Function: protein binding (GO:0005515);; Molecular Function: ATP binding (GO:0005524);; Cellular Component: vacuolar membrane (GO:0005774);; Cellular Component: plasma membrane (GO:0005886);; Biological Process…	--	[U]	Intracellular trafficking, secretion, and vesicular transport	ABC transporter B family member 25 GN=OSJNBb0081K01.19 OS=Oryza sativa subsp. japonica (Rice) PE=2 SV=1	Q	Secondary metabolites biosynthesis, transport and catabolism	ABCtransporterBfamilymember25-likeisoformX1[Solanumtuberosum]
csi-miR172a-3p	Capana03g000902	AGAAUCUUGAUGAUGCUGCA	20	5.25494	0	0	0	1	-2.33843	normal	[V]	Defense mechanisms	Biological Process: response to reactive oxygen species (GO:0000302);; Cellular Component: plant-type vacuole (GO:0000325);; Biological Process: cell morphogenesis (GO:0000902);; Molecular Function: protein binding (GO:0005515);; Molecular Function: ATP binding (GO:0005524);; Cellular Component: vacuolar membrane (GO:0005774);; Cellular Component: plasma membrane (GO:0005886);; Biological Process…	--	[U]	Intracellular trafficking, secretion, and vesicular transport	ABC transporter B family member 25 GN=OSJNBb0081K01.19 OS=Oryza sativa subsp. japonica (Rice) PE=2 SV=1	Q	Secondary metabolites biosynthesis, transport and catabolism	ABCtransporterBfamilymember25-likeisoformX1[Solanumtuberosum]
aly-miR172a-3p	Capana01g000154	AGAAUCUUGAUGAUGCUGCAU	21	147.138	109.148	136.276	73.7392	1	-0.367738	normal	[V]	Defense mechanisms	Cellular Component: plant-type vacuole (GO:0000325);; Cellular Component: vacuolar membrane (GO:0005774);; Cellular Component: Golgi apparatus (GO:0005794);; Biological Process: cellular aromatic compound metabolic process (GO:0006725);; Biological Process: response to stress (GO:0006950);; Cellular Component: plasmodesma (GO:0009506);; Molecular Function: chlorophyll catabolite transmembrane tra…	--	[Q]	Secondary metabolites biosynthesis, transport and catabolism	ABC transporter C family member 10 GN=F17J16.190 OS=Arabidopsis thaliana (Mouse-ear cress) PE=2 SV=2	V	Defense mechanisms	ABCtransporterCfamilymember10-like[Solanumtuberosum]
aly-miR172c-3p	Capana01g000154	AGAAUCUUGAUGAUGCUGCAG	21	10.5099	7.7963	0	17.0167	1	-0.0656532	normal	[V]	Defense mechanisms	Cellular Component: plant-type vacuole (GO:0000325);; Cellular Component: vacuolar membrane (GO:0005774);; Cellular Component: Golgi apparatus (GO:0005794);; Biological Process: cellular aromatic compound metabolic process (GO:0006725);; Biological Process: response to stress (GO:0006950);; Cellular Component: plasmodesma (GO:0009506);; Molecular Function: chlorophyll catabolite transmembrane tra…	--	[Q]	Secondary metabolites biosynthesis, transport and catabolism	ABC transporter C family member 10 GN=F17J16.190 OS=Arabidopsis thaliana (Mouse-ear cress) PE=2 SV=2	V	Defense mechanisms	ABCtransporterCfamilymember10-like[Solanumtuberosum]
csi-miR172a-3p	Capana01g000154	AGAAUCUUGAUGAUGCUGCA	20	5.25494	0	0	0	1	-2.33843	normal	[V]	Defense mechanisms	Cellular Component: plant-type vacuole (GO:0000325);; Cellular Component: vacuolar membrane (GO:0005774);; Cellular Component: Golgi apparatus (GO:0005794);; Biological Process: cellular aromatic compound metabolic process (GO:0006725);; Biological Process: response to stress (GO:0006950);; Cellular Component: plasmodesma (GO:0009506);; Molecular Function: chlorophyll catabolite transmembrane tra…	--	[Q]	Secondary metabolites biosynthesis, transport and catabolism	ABC transporter C family member 10 GN=F17J16.190 OS=Arabidopsis thaliana (Mouse-ear cress) PE=2 SV=2	V	Defense mechanisms	ABCtransporterCfamilymember10-like[Solanumtuberosum]
aly-miR156a-5p	Capana03g000541	UGACAGAAGAGAGUGAGCAC	20	409.886	187.111	122.648	158.823	0.5686	-1.14216	down	[V]	Defense mechanisms	Molecular Function: ATP binding (GO:0005524);; Cellular Component: vacuole (GO:0005773);; Biological Process: ATP catabolic process (GO:0006200);; Cellular Component: membrane (GO:0016020);; Cellular Component: integral component of membrane (GO:0016021);; Molecular Function: substrate-specific transmembrane transporter activity (GO:0022891);; Biological Process: response to chemical (GO:0042221)…	K05674|0|sot:102585882|ABC transporter C family member 13-like; K05674 ATP-binding cassette, subfamily C (CFTR/MRP), member 10 (A)	[Q]	Secondary metabolites biosynthesis, transport and catabolism	ABC transporter C family member 13 GN=T5E7.1 OS=Arabidopsis thaliana (Mouse-ear cress) PE=2 SV=3	Q	Secondary metabolites biosynthesis, transport and catabolism	ABCtransporterCfamilymember13-like[Solanumtuberosum]
unconservative_Chr03_8569	Capana01g003075	AGGAUCUAUCAGAAACAACCUCUU	24	1245.42	1512.48	1812.47	1202.52	1	0.0929765	normal	[V]	Defense mechanisms	Cellular Component: plant-type vacuole (GO:0000325);; Molecular Function: protein binding (GO:0005515);; Cellular Component: vacuolar membrane (GO:0005774);; Cellular Component: Golgi apparatus (GO:0005794);; Cellular Component: plasma membrane (GO:0005886);; Biological Process: cellular aromatic compound metabolic process (GO:0006725);; Biological Process: response to stress (GO:0006950);; Molec…	--	[Q]	Secondary metabolites biosynthesis, transport and catabolism	ABC transporter C family member 14 GN=F26K9.130 OS=Arabidopsis thaliana (Mouse-ear cress) PE=1 SV=1	V	Defense mechanisms	ABCtransporterCfamilymember14-like[Nicotianasylvestris]
aly-miR172a-3p	Capana01g003068	AGAAUCUUGAUGAUGCUGCAU	21	147.138	109.148	136.276	73.7392	1	-0.367738	normal	[V]	Defense mechanisms	Cellular Component: plant-type vacuole (GO:0000325);; Molecular Function: protein binding (GO:0005515);; Molecular Function: ATP binding (GO:0005524);; Cellular Component: vacuolar membrane (GO:0005774);; Cellular Component: Golgi apparatus (GO:0005794);; Cellular Component: plasma membrane (GO:0005886);; Biological Process: ATP catabolic process (GO:0006200);; Biological Process: cellular aromat…	--	[Q]	Secondary metabolites biosynthesis, transport and catabolism	ABC transporter C family member 4 GN=F17A22.19 OS=Arabidopsis thaliana (Mouse-ear cress) PE=2 SV=2	V	Defense mechanisms	ABCtransporterCfamilymember14-likeisoformX1[Nicotianatomentosiformis]
csi-miR172a-3p	Capana01g003068	AGAAUCUUGAUGAUGCUGCA	20	5.25494	0	0	0	1	-2.33843	normal	[V]	Defense mechanisms	Cellular Component: plant-type vacuole (GO:0000325);; Molecular Function: protein binding (GO:0005515);; Molecular Function: ATP binding (GO:0005524);; Cellular Component: vacuolar membrane (GO:0005774);; Cellular Component: Golgi apparatus (GO:0005794);; Cellular Component: plasma membrane (GO:0005886);; Biological Process: ATP catabolic process (GO:0006200);; Biological Process: cellular aromat…	--	[Q]	Secondary metabolites biosynthesis, transport and catabolism	ABC transporter C family member 4 GN=F17A22.19 OS=Arabidopsis thaliana (Mouse-ear cress) PE=2 SV=2	V	Defense mechanisms	ABCtransporterCfamilymember14-likeisoformX1[Nicotianatomentosiformis]
ahy-miR159	Greenpepper_newGene_47855	UUUGGAUUGAAGGGAGCUCUA	21	164270	116274	102187	118385	1	-0.388949	normal	--	--	--	--	[Q]	Secondary metabolites biosynthesis, transport and catabolism	ABC transporter C family member 5 OS=Arabidopsis thaliana GN=ABCC5 PE=2 SV=2	Q	Secondary metabolites biosynthesis, transport and catabolism	ABCtransporterCfamilymember5-like[Capsicumannuum]
unconservative_Chr06_19792	Capana12g001769	AUUCAGAUCUAGAACCAAGUCUU	23	16815.8	20855.1	19201.3	18979.3	1	-0.0100706	normal	--	--	Molecular Function: binding (GO:0005488);; Molecular Function: ATP binding (GO:0005524);; Cellular Component: vacuole (GO:0005773);; Cellular Component: plasma membrane (GO:0005886);; Biological Process: ATP catabolic process (GO:0006200);; Biological Process: fatty acid beta-oxidation (GO:0006635);; Biological Process: peroxisome organization (GO:0007031);; Molecular Function: xenobiotic-transpo…	--	[IR]	--	ABC transporter D family member 1 GN=At4g39850 OS=Arabidopsis thaliana (Mouse-ear cress) PE=1 SV=1	Q	Secondary metabolites biosynthesis, transport and catabolism	ABCtransporterDfamilymember1-likeisoformX1[Solanumtuberosum]
unconservative_Chr02_4546	Capana12g001492	UGGGUUGCUGAAGGAUUA	18	620.083	171.519	170.345	238.234	0.827253	-1.02136	normal	[V]	Defense mechanisms	Molecular Function: ATP binding (GO:0005524);; Cellular Component: plasma membrane (GO:0005886);; Biological Process: ATP catabolic process (GO:0006200);; Molecular Function: xenobiotic-transporting ATPase activity (GO:0008559);; Cellular Component: plasmodesma (GO:0009506);; Biological Process: response to nematode (GO:0009624);; Biological Process: response to salt stress (GO:0009651);; Molecul…	--	[Q]	Secondary metabolites biosynthesis, transport and catabolism	ABC transporter G family member 24 GN=F12M16.28 OS=Arabidopsis thaliana (Mouse-ear cress) PE=2 SV=2	V	Defense mechanisms	ABCtransporterGfamilymember24-like[Solanumtuberosum]
unconservative_Chr02_4546	Capana00g002400	UGGGUUGCUGAAGGAUUA	18	620.083	171.519	170.345	238.234	0.827253	-1.02136	normal	--	--	Molecular Function: xenobiotic-transporting ATPase activity (GO:0008559);; Molecular Function: ATPase activity, coupled to transmembrane movement of substances (GO:0042626);;	--	[Q]	Secondary metabolites biosynthesis, transport and catabolism	ABC transporter G family member 28 GN=MUP24.16 OS=Arabidopsis thaliana (Mouse-ear cress) PE=3 SV=1	Q	Secondary metabolites biosynthesis, transport and catabolism	ABCtransporterGfamilymember28[Solanumlycopersicum]
unconservative_Chr02_4546	Capana00g002403	UGGGUUGCUGAAGGAUUA	18	620.083	171.519	170.345	238.234	0.827253	-1.02136	normal	--	--	Molecular Function: ATP binding (GO:0005524);; Biological Process: ATP catabolic process (GO:0006200);; Molecular Function: xenobiotic-transporting ATPase activity (GO:0008559);; Molecular Function: ATPase activity, coupled to transmembrane movement of substances (GO:0042626);;	--	[Q]	Secondary metabolites biosynthesis, transport and catabolism	ABC transporter G family member 28 GN=MUP24.16 OS=Arabidopsis thaliana (Mouse-ear cress) PE=3 SV=1	Q	Secondary metabolites biosynthesis, transport and catabolism	ABCtransporterGfamilymember28[Solanumlycopersicum]
unconservative_Chr02_4546	Capana05g001820	UGGGUUGCUGAAGGAUUA	18	620.083	171.519	170.345	238.234	0.827253	-1.02136	normal	[V]	Defense mechanisms	Biological Process: amino acid transport (GO:0006865);; Biological Process: lipid transport (GO:0006869);; Cellular Component: plasmodesma (GO:0009506);; Biological Process: response to wounding (GO:0009611);; Biological Process: response to nematode (GO:0009624);; Biological Process: response to salt stress (GO:0009651);; Biological Process: response to abscisic acid (GO:0009737);; Cellular Comp…	--	[Q]	Secondary metabolites biosynthesis, transport and catabolism	ABC transporter G family member 28 GN=MUP24.16 OS=Arabidopsis thaliana (Mouse-ear cress) PE=3 SV=1	Q	Secondary metabolites biosynthesis, transport and catabolism	ABCtransporterGfamilymember28[Solanumlycopersicum]
unconservative_Chr02_4546	Capana05g001821	UGGGUUGCUGAAGGAUUA	18	620.083	171.519	170.345	238.234	0.827253	-1.02136	normal	--	--	Molecular Function: ATPase activity, coupled to transmembrane movement of substances (GO:0042626);;	--	[Q]	Secondary metabolites biosynthesis, transport and catabolism	ABC transporter G family member 28 GN=MUP24.16 OS=Arabidopsis thaliana (Mouse-ear cress) PE=3 SV=1	Q	Secondary metabolites biosynthesis, transport and catabolism	ABCtransporterGfamilymember28[Solanumlycopersicum]
unconservative_Chr02_4546	Capana11g000288	UGGGUUGCUGAAGGAUUA	18	620.083	171.519	170.345	238.234	0.827253	-1.02136	normal	--	--	Molecular Function: ATPase activity (GO:0016887);;	--	[Q]	Secondary metabolites biosynthesis, transport and catabolism	ABC transporter G family member 28 GN=MUP24.16 OS=Arabidopsis thaliana (Mouse-ear cress) PE=3 SV=1	Q	Secondary metabolites biosynthesis, transport and catabolism	ABCtransporterGfamilymember28[Solanumlycopersicum]
unconservative_Chr02_4546	Capana11g000316	UGGGUUGCUGAAGGAUUA	18	620.083	171.519	170.345	238.234	0.827253	-1.02136	normal	--	--	Molecular Function: ATPase activity (GO:0016887);; Molecular Function: ATPase activity, coupled to transmembrane movement of substances (GO:0042626);;	--	[Q]	Secondary metabolites biosynthesis, transport and catabolism	ABC transporter G family member 28 GN=MUP24.16 OS=Arabidopsis thaliana (Mouse-ear cress) PE=3 SV=1	Q	Secondary metabolites biosynthesis, transport and catabolism	ABCtransporterGfamilymember28[Solanumlycopersicum]
sly-miR5303	Greenpepper_newGene_15891	UUUUUGAAGAGUUCGAGCAAC	21	162.903	163.722	156.717	175.84	1	-0.00739435	normal	--	--	--	--	[Q]	Secondary metabolites biosynthesis, transport and catabolism	ABC transporter G family member 28 OS=Arabidopsis thaliana GN=ABCG28 PE=3 SV=1	Q	Secondary metabolites biosynthesis, transport and catabolism	ABCtransporterGfamilymember28-like[Capsicumannuum]
stu-miR5303f	Greenpepper_newGene_15891	AUUUUUGGAGAAUCUGACACGGGU	24	157.648	296.259	306.621	187.184	1	0.105886	normal	--	--	--	--	[Q]	Secondary metabolites biosynthesis, transport and catabolism	ABC transporter G family member 28 OS=Arabidopsis thaliana GN=ABCG28 PE=3 SV=1	Q	Secondary metabolites biosynthesis, transport and catabolism	ABCtransporterGfamilymember28-like[Capsicumannuum]
unconservative_Chr02_4546	Greenpepper_newGene_15891	UGGGUUGCUGAAGGAUUA	18	620.083	171.519	170.345	238.234	0.827253	-1.02136	normal	--	--	--	--	[Q]	Secondary metabolites biosynthesis, transport and catabolism	ABC transporter G family member 28 OS=Arabidopsis thaliana GN=ABCG28 PE=3 SV=1	Q	Secondary metabolites biosynthesis, transport and catabolism	ABCtransporterGfamilymember28-like[Capsicumannuum]
unconservative_Chr02_4546	Greenpepper_newGene_15907	UGGGUUGCUGAAGGAUUA	18	620.083	171.519	170.345	238.234	0.827253	-1.02136	normal	--	--	--	--	[Q]	Secondary metabolites biosynthesis, transport and catabolism	Putative white-brown complex homolog protein 30 OS=Arabidopsis thaliana GN=WBC30 PE=1 SV=3	Q	Secondary metabolites biosynthesis, transport and catabolism	ABCtransporterGfamilymember28-like[Capsicumannuum]
unconservative_Chr02_4546	Greenpepper_newGene_81768	UGGGUUGCUGAAGGAUUA	18	620.083	171.519	170.345	238.234	0.827253	-1.02136	normal	--	--	--	--	[Q]	Secondary metabolites biosynthesis, transport and catabolism	ABC transporter G family member 28 OS=Arabidopsis thaliana GN=ABCG28 PE=3 SV=1	Q	Secondary metabolites biosynthesis, transport and catabolism	ABCtransporterGfamilymember28-like[Capsicumannuum]
unconservative_Chr05_16669	Greenpepper_newGene_15891	GCUCGGACUCUUCAAAAAUGUUGA	24	1623.78	2798.87	3475.04	2592.22	1	0.433512	normal	--	--	--	--	[Q]	Secondary metabolites biosynthesis, transport and catabolism	ABC transporter G family member 28 OS=Arabidopsis thaliana GN=ABCG28 PE=3 SV=1	Q	Secondary metabolites biosynthesis, transport and catabolism	ABCtransporterGfamilymember28-like[Capsicumannuum]
unconservative_Chr07_21887	Greenpepper_newGene_15891	GCUCGGACUCUUCAAAAAUGUUGA	24	1140.32	1800.94	2282.62	1752.72	1	0.432532	normal	--	--	--	--	[Q]	Secondary metabolites biosynthesis, transport and catabolism	ABC transporter G family member 28 OS=Arabidopsis thaliana GN=ABCG28 PE=3 SV=1	Q	Secondary metabolites biosynthesis, transport and catabolism	ABCtransporterGfamilymember28-like[Capsicumannuum]
unconservative_Chr08_25472	Greenpepper_newGene_15891	ACAAUAUUUUUGAAGAGUCCGAGC	24	609.573	1146.06	1233.3	850.837	1	0.228165	normal	--	--	--	--	[Q]	Secondary metabolites biosynthesis, transport and catabolism	ABC transporter G family member 28 OS=Arabidopsis thaliana GN=ABCG28 PE=3 SV=1	Q	Secondary metabolites biosynthesis, transport and catabolism	ABCtransporterGfamilymember28-like[Capsicumannuum]
unconservative_Chr09_26671	Greenpepper_newGene_15891	ACAAUAUUUUUGAAGAGUCCGAGC	24	609.573	1146.06	1233.3	850.837	1	0.228338	normal	--	--	--	--	[Q]	Secondary metabolites biosynthesis, transport and catabolism	ABC transporter G family member 28 OS=Arabidopsis thaliana GN=ABCG28 PE=3 SV=1	Q	Secondary metabolites biosynthesis, transport and catabolism	ABCtransporterGfamilymember28-like[Capsicumannuum]
unconservative_Chr11_32516	Greenpepper_newGene_15891	UCGGACUCUUCAAAAAUGUUGAUG	24	394.121	537.945	729.077	561.552	1	0.441516	normal	--	--	--	--	[Q]	Secondary metabolites biosynthesis, transport and catabolism	ABC transporter G family member 28 OS=Arabidopsis thaliana GN=ABCG28 PE=3 SV=1	Q	Secondary metabolites biosynthesis, transport and catabolism	ABCtransporterGfamilymember28-like[Capsicumannuum]
unconservative_Chr12_35366	Greenpepper_newGene_15891	UCGGACUCUUUCAAAAUGUUGUU	23	183.923	233.889	224.855	187.184	1	-0.0473146	normal	--	--	--	--	[Q]	Secondary metabolites biosynthesis, transport and catabolism	ABC transporter G family member 28 OS=Arabidopsis thaliana GN=ABCG28 PE=3 SV=1	Q	Secondary metabolites biosynthesis, transport and catabolism	ABCtransporterGfamilymember28-like[Capsicumannuum]
unconservative_Chr12_36909	Greenpepper_newGene_15891	UCGGACUCUUUCAAAAUGUUGUU	23	183.923	233.889	224.855	187.184	1	-0.0472697	normal	--	--	--	--	[Q]	Secondary metabolites biosynthesis, transport and catabolism	ABC transporter G family member 28 OS=Arabidopsis thaliana GN=ABCG28 PE=3 SV=1	Q	Secondary metabolites biosynthesis, transport and catabolism	ABCtransporterGfamilymember28-like[Capsicumannuum]
unconservative_Chr02_4546	Capana00g003022	UGGGUUGCUGAAGGAUUA	18	620.083	171.519	170.345	238.234	0.827253	-1.02136	normal	--	--	Molecular Function: hydrolase activity (GO:0016787);; Molecular Function: ATPase activity, coupled to transmembrane movement of substances (GO:0042626);;	--	[Q]	Secondary metabolites biosynthesis, transport and catabolism	ABC transporter G family member 28 GN=MUP24.16 OS=Arabidopsis thaliana (Mouse-ear cress) PE=3 SV=1	Q	Secondary metabolites biosynthesis, transport and catabolism	ABCtransporterGfamilymember28-like[Solanumtuberosum]
unconservative_Chr02_4546	Capana06g000534	UGGGUUGCUGAAGGAUUA	18	620.083	171.519	170.345	238.234	0.827253	-1.02136	normal	[V]	Defense mechanisms	Molecular Function: ATP binding (GO:0005524);; Biological Process: ATP catabolic process (GO:0006200);; Biological Process: lipid transport (GO:0006869);; Cellular Component: plasmodesma (GO:0009506);; Biological Process: response to wounding (GO:0009611);; Biological Process: response to nematode (GO:0009624);; Biological Process: response to salt stress (GO:0009651);; Biological Process: respon…	--	[Q]	Secondary metabolites biosynthesis, transport and catabolism	ABC transporter G family member 28 GN=MUP24.16 OS=Arabidopsis thaliana (Mouse-ear cress) PE=3 SV=1	V	Defense mechanisms	ABCtransporterGfamilymember28-like[Solanumtuberosum]
unconservative_Chr02_4546	Capana11g000035	UGGGUUGCUGAAGGAUUA	18	620.083	171.519	170.345	238.234	0.827253	-1.02136	normal	[V]	Defense mechanisms	Molecular Function: ATP binding (GO:0005524);; Biological Process: ATP catabolic process (GO:0006200);; Biological Process: amino acid transport (GO:0006865);; Molecular Function: xenobiotic-transporting ATPase activity (GO:0008559);; Cellular Component: plasmodesma (GO:0009506);; Biological Process: response to wounding (GO:0009611);; Biological Process: response to nematode (GO:0009624);; Biolo…	--	[Q]	Secondary metabolites biosynthesis, transport and catabolism	ABC transporter G family member 28 GN=MUP24.16 OS=Arabidopsis thaliana (Mouse-ear cress) PE=3 SV=1	Q	Secondary metabolites biosynthesis, transport and catabolism	ABCtransporterGfamilymember28-like[Solanumtuberosum]
unconservative_Chr02_4546	Capana11g000315	UGGGUUGCUGAAGGAUUA	18	620.083	171.519	170.345	238.234	0.827253	-1.02136	normal	--	--	--	--	[Q]	Secondary metabolites biosynthesis, transport and catabolism	ABC transporter G family member 28 GN=MUP24.16 OS=Arabidopsis thaliana (Mouse-ear cress) PE=3 SV=1	Q	Secondary metabolites biosynthesis, transport and catabolism	ABCtransporterGfamilymember28-like[Solanumtuberosum]
aly-miR156a-5p	Capana02g002353	UGACAGAAGAGAGUGAGCAC	20	409.886	187.111	122.648	158.823	0.5686	-1.14216	down	[V]	Defense mechanisms	Molecular Function: ATP binding (GO:0005524);; Cellular Component: mitochondrion (GO:0005739);; Cellular Component: vacuolar membrane (GO:0005774);; Cellular Component: cytosol (GO:0005829);; Cellular Component: plasma membrane (GO:0005886);; Biological Process: protein targeting to membrane (GO:0006612);; Biological Process: drug transmembrane transport (GO:0006855);; Biological Process: cellula…	--	[Q]	Secondary metabolites biosynthesis, transport and catabolism	ABC transporter G family member 31 GN=F23F1.14 OS=Arabidopsis thaliana (Mouse-ear cress) PE=1 SV=1	V	Defense mechanisms	ABCtransporterGfamilymember31-like[Solanumtuberosum]
sly-miR5303	Capana03g000253	UUUUUGAAGAGUUCGAGCAAC	21	162.903	163.722	156.717	175.84	1	-0.00739435	normal	[V]	Defense mechanisms	Molecular Function: ATP binding (GO:0005524);; Cellular Component: mitochondrion (GO:0005739);; Cellular Component: vacuolar membrane (GO:0005774);; Cellular Component: cytosol (GO:0005829);; Cellular Component: plasma membrane (GO:0005886);; Biological Process: ATP catabolic process (GO:0006200);; Biological Process: protein targeting to membrane (GO:0006612);; Biological Process: drug transmemb…	--	[Q]	Secondary metabolites biosynthesis, transport and catabolism	ABC transporter G family member 36 GN=F23H11.19 OS=Arabidopsis thaliana (Mouse-ear cress) PE=1 SV=1	Q	Secondary metabolites biosynthesis, transport and catabolism	ABCtransporterGfamilymember36-like[Solanumtuberosum]
unconservative_Chr02_4546	Capana05g000419	UGGGUUGCUGAAGGAUUA	18	620.083	171.519	170.345	238.234	0.827253	-1.02136	normal	[V]	Defense mechanisms	Molecular Function: nucleotide binding (GO:0000166);; Molecular Function: ATP binding (GO:0005524);; Cellular Component: vacuolar lumen (GO:0005775);; Cellular Component: plasma membrane (GO:0005886);; Biological Process: ATP catabolic process (GO:0006200);; Biological Process: amino acid transport (GO:0006865);; Biological Process: vacuolar transport (GO:0007034);; Cellular Component: chloroplas…	K05681|0|sot:102580570|ABC transporter G family member 6-like; K05681 ATP-binding cassette, subfamily G (WHITE), member 2 (A)	[Q]	Secondary metabolites biosynthesis, transport and catabolism	ABC transporter G family member 6 GN=MSH12.4 OS=Arabidopsis thaliana (Mouse-ear cress) PE=2 SV=1	V	Defense mechanisms	ABCtransporterGfamilymember6-like[Solanumtuberosum]
unconservative_Chr03_10275	Greenpepper_newGene_56584	AGAGGCGGAUCUAGAAUUUAAAGC	24	5155.1	8614.91	9423.48	6823.71	1	0.213272	normal	[V]	Defense mechanisms	--	--	[Q]	Secondary metabolites biosynthesis, transport and catabolism	ABC transporter G family member 7 OS=Arabidopsis thaliana GN=ABCG7 PE=2 SV=1	Q	Secondary metabolites biosynthesis, transport and catabolism	ABCtransporterGfamilymember7[Capsicumannuum]
sly-miR5303	Greenpepper_newGene_82103	UUUUUGAAGAGUUCGAGCAAC	21	162.903	163.722	156.717	175.84	1	-0.00739435	normal	[O]	Posttranslational modification, protein turnover, chaperones	Molecular Function: aldehyde oxidase activity (GO:0004031);; Molecular Function: iron ion binding (GO:0005506);; Molecular Function: UDP-N-acetylmuramate dehydrogenase activity (GO:0008762);; Molecular Function: electron carrier activity (GO:0009055);; Biological Process: auxin biosynthetic process (GO:0009851);; Molecular Function: flavin adenine dinucleotide binding (GO:0050660);; Molecular Fun…	K09842|2.96612e-118|sly:101256252|abscisic-aldehyde oxidase-like; K09842 abscisic-aldehyde oxidase [EC:1.2.3.14] (A)	[F]	Nucleotide transport and metabolism	Putative aldehyde oxidase-like protein OS=Oryza sativa subsp. japonica GN=Os07g0281700 PE=3 SV=1	F	Nucleotide transport and metabolism	abscisic-aldehydeoxidase-likeisoformX1[Capsicumannuum]
stu-miR827-5p	Greenpepper_newGene_70810	UUUGUUGAUGGUCAUCUAUUC	21	215.453	116.944	68.138	102.1	0.79928	-1.01704	normal	--	--	--	--	--	--	GDSL esterase/lipase At5g03980 OS=Arabidopsis thaliana GN=At5g03980 PE=2 SV=1	R	General function prediction only	acetylajmalanesterase-like[Solanumlycopersicum]
stu-miR8045	Greenpepper_newGene_49867	AUUGAUAGUUGAGGUGUGUUU	21	15.7648	7.7963	40.8828	11.3445	1	0.927776	normal	[H]	Coenzyme transport and metabolism	--	K16871|3.92e-48|gmx:100792355|gamma aminobutyrate transaminase 3, chloroplastic-like; K16871 4-aminobutyrate---pyruvate transaminase [EC:2.6.1.96] (A)	[E]	Amino acid transport and metabolism	Gamma aminobutyrate transaminase 3, chloroplastic OS=Solanum lycopersicum GN=GABA-TP3 PE=1 SV=1	E	Amino acid transport and metabolism	acetylornithine/succinyldiaminopimelateaminotransferase-like[Capsicumannuum]
ahy-miR159	Capana03g000238	UUUGGAUUGAAGGGAGCUCUA	21	164270	116274	102187	118385	1	-0.388949	normal	[R]	General function prediction only	Biological Process: defense response to insect (GO:0002213);; Molecular Function: acid phosphatase activity (GO:0003993);; Cellular Component: vacuole (GO:0005773);; Biological Process: response to oxidative stress (GO:0006979);; Biological Process: response to wounding (GO:0009611);; Molecular Function: hydrolase activity (GO:0016787);; Cellular Component: cytosolic ribosome (GO:0022626);; Biolo…	--	--	--	Acid phosphatase 1 (Precursor) GN=APS1 OS=Solanum lycopersicum (Tomato) PE=2 SV=1	R	General function prediction only	acidphosphatase1-like[Nicotianasylvestris]
aly-miR172a-3p	Capana10g001003	AGAAUCUUGAUGAUGCUGCAU	21	147.138	109.148	136.276	73.7392	1	-0.367738	normal	[Z]	Cytoskeleton	Molecular Function: nucleotide binding (GO:0000166);; Molecular Function: structural constituent of cytoskeleton (GO:0005200);; Cellular Component: mitochondrion (GO:0005739);; Cellular Component: cytoskeleton (GO:0005856);; Cellular Component: plasma membrane (GO:0005886);; Biological Process: gluconeogenesis (GO:0006094);; Cellular Component: plasmodesma (GO:0009506);; Cellular Component: chlor…	K10355|1.10853e-52|sly:101264618|actin-105; K10355 actin, other eukaryote (A)	[Z]	Cytoskeleton	Actin OS=Mesostigma viride (Green alga) PE=3 SV=1	Z	Cytoskeleton	actin,partial[Auxenochlorellaprotothecoides]
csi-miR172a-3p	Capana10g001003	AGAAUCUUGAUGAUGCUGCA	20	5.25494	0	0	0	1	-2.33843	normal	[Z]	Cytoskeleton	Molecular Function: nucleotide binding (GO:0000166);; Molecular Function: structural constituent of cytoskeleton (GO:0005200);; Cellular Component: mitochondrion (GO:0005739);; Cellular Component: cytoskeleton (GO:0005856);; Cellular Component: plasma membrane (GO:0005886);; Biological Process: gluconeogenesis (GO:0006094);; Cellular Component: plasmodesma (GO:0009506);; Cellular Component: chlor…	K10355|1.10853e-52|sly:101264618|actin-105; K10355 actin, other eukaryote (A)	[Z]	Cytoskeleton	Actin OS=Mesostigma viride (Green alga) PE=3 SV=1	Z	Cytoskeleton	actin,partial[Auxenochlorellaprotothecoides]
sly-miR5303	Capana04g000071	UUUUUGAAGAGUUCGAGCAAC	21	162.903	163.722	156.717	175.84	1	-0.00739435	normal	--	--	--	--	[TU]	--	Pollen-specific leucine-rich repeat extensin-like protein 2 (Precursor) GN=PEX2 OS=Arabidopsis thaliana (Mouse-ear cress) PE=1 SV=1	S	Function unknown	actincytoskeleton-regulatorycomplexproteinPAN1-like[Solanumtuberosum]
ahy-miR156b-5p	Greenpepper_newGene_52187	UUGACAGAAGAUAGAGAGCAC	21	168.158	77.963	20.4414	79.4114	0.592346	-1.32268	down	[IQ]	--	Biological Process: fatty acid biosynthetic process (GO:0006633);;	--	[CIQ]	--	Acyl carrier protein 2, mitochondrial OS=Arabidopsis thaliana GN=MTACP2 PE=1 SV=1	CIQ	--	acylcarrierprotein2,mitochondrial[Capsicumannuum]
hbr-miR156	Greenpepper_newGene_52187	UUGACAGAAGAUAGAGAGC	19	168.158	77.963	20.4414	79.4114	0.592346	-1.32277	down	[IQ]	--	Biological Process: fatty acid biosynthetic process (GO:0006633);;	--	[CIQ]	--	Acyl carrier protein 2, mitochondrial OS=Arabidopsis thaliana GN=MTACP2 PE=1 SV=1	CIQ	--	acylcarrierprotein2,mitochondrial[Capsicumannuum]
stu-miR4376-5p	Capana10g001354	UACGCAGGAGAGAUGAUGCUG	21	241.727	187.111	231.669	226.89	1	0.0440504	normal	[I]	Lipid transport and metabolism	Molecular Function: acyl-CoA dehydrogenase activity (GO:0003995);; Molecular Function: acyl-CoA oxidase activity (GO:0003997);; Cellular Component: mitochondrion (GO:0005739);; Cellular Component: peroxisome (GO:0005777);; Cellular Component: cytosol (GO:0005829);; Biological Process: protein targeting to vacuole (GO:0006623);; Biological Process: fatty acid beta-oxidation (GO:0006635);; Biologic…	K00232|0|sot:102581426|acyl-coenzyme A oxidase 4, peroxisomal-like; K00232 acyl-CoA oxidase [EC:1.3.3.6] (A)	[E]	Amino acid transport and metabolism	Acyl-coenzyme A oxidase 4, peroxisomal GN=ACX4 OS=Arabidopsis thaliana (Mouse-ear cress) PE=1 SV=1	I	Lipid transport and metabolism	acyl-coenzymeAoxidase4,peroxisomalisoformX1[Nicotianatomentosiformis]
stu-miR8045	Greenpepper_newGene_84408	AUUGAUAGUUGAGGUGUGUUU	21	15.7648	7.7963	40.8828	11.3445	1	0.927776	normal	--	--	Molecular Function: ATP binding (GO:0005524);; Biological Process: metabolic process (GO:0008152);; Molecular Function: transferase activity (GO:0016740);;	K11996|1.98725e-21|sot:102603150|adenylyltransferase and sulfurtransferase MOCS3-like; K11996 adenylyltransferase and sulfurtransferase (A)	[H]	Coenzyme transport and metabolism	Adenylyltransferase and sulfurtransferase MOCS3 OS=Arabidopsis thaliana GN=MOCS3 PE=2 SV=1	H	Coenzyme transport and metabolism	adenylyltransferaseandsulfurtransferaseMOCS3[Capsicumannuum]
sly-miR5303	Greenpepper_newGene_73678	UUUUUGAAGAGUUCGAGCAAC	21	162.903	163.722	156.717	175.84	1	-0.00739435	normal	--	--	Biological Process: intracellular protein transport (GO:0006886);; Biological Process: ER to Golgi vesicle-mediated transport (GO:0006888);; Molecular Function: zinc ion binding (GO:0008270);; Cellular Component: COPII vesicle coat (GO:0030127);;	--	[U]	Intracellular trafficking, secretion, and vesicular transport	Agamous-like MADS-box protein AGL29 OS=Arabidopsis thaliana GN=AGL29 PE=2 SV=1	R	General function prediction only	agamous-likeMADS-boxproteinAGL29[Capsicumannuum]
stu-miR5303e	Greenpepper_newGene_73678	UUUUGGAGAAUCUGACACGGGUGU	24	131.374	226.093	265.738	209.873	1	0.400972	normal	--	--	Biological Process: intracellular protein transport (GO:0006886);; Biological Process: ER to Golgi vesicle-mediated transport (GO:0006888);; Molecular Function: zinc ion binding (GO:0008270);; Cellular Component: COPII vesicle coat (GO:0030127);;	--	[U]	Intracellular trafficking, secretion, and vesicular transport	Agamous-like MADS-box protein AGL29 OS=Arabidopsis thaliana GN=AGL29 PE=2 SV=1	R	General function prediction only	agamous-likeMADS-boxproteinAGL29[Capsicumannuum]
stu-miR5303f	Greenpepper_newGene_73678	AUUUUUGGAGAAUCUGACACGGGU	24	157.648	296.259	306.621	187.184	1	0.105886	normal	--	--	Biological Process: intracellular protein transport (GO:0006886);; Biological Process: ER to Golgi vesicle-mediated transport (GO:0006888);; Molecular Function: zinc ion binding (GO:0008270);; Cellular Component: COPII vesicle coat (GO:0030127);;	--	[U]	Intracellular trafficking, secretion, and vesicular transport	Agamous-like MADS-box protein AGL29 OS=Arabidopsis thaliana GN=AGL29 PE=2 SV=1	R	General function prediction only	agamous-likeMADS-boxproteinAGL29[Capsicumannuum]
unconservative_Chr05_16669	Greenpepper_newGene_73678	GCUCGGACUCUUCAAAAAUGUUGA	24	1623.78	2798.87	3475.04	2592.22	1	0.433512	normal	--	--	Biological Process: intracellular protein transport (GO:0006886);; Biological Process: ER to Golgi vesicle-mediated transport (GO:0006888);; Molecular Function: zinc ion binding (GO:0008270);; Cellular Component: COPII vesicle coat (GO:0030127);;	--	[U]	Intracellular trafficking, secretion, and vesicular transport	Agamous-like MADS-box protein AGL29 OS=Arabidopsis thaliana GN=AGL29 PE=2 SV=1	R	General function prediction only	agamous-likeMADS-boxproteinAGL29[Capsicumannuum]
unconservative_Chr07_21887	Greenpepper_newGene_73678	GCUCGGACUCUUCAAAAAUGUUGA	24	1140.32	1800.94	2282.62	1752.72	1	0.432532	normal	--	--	Biological Process: intracellular protein transport (GO:0006886);; Biological Process: ER to Golgi vesicle-mediated transport (GO:0006888);; Molecular Function: zinc ion binding (GO:0008270);; Cellular Component: COPII vesicle coat (GO:0030127);;	--	[U]	Intracellular trafficking, secretion, and vesicular transport	Agamous-like MADS-box protein AGL29 OS=Arabidopsis thaliana GN=AGL29 PE=2 SV=1	R	General function prediction only	agamous-likeMADS-boxproteinAGL29[Capsicumannuum]
unconservative_Chr11_32516	Greenpepper_newGene_73678	UCGGACUCUUCAAAAAUGUUGAUG	24	394.121	537.945	729.077	561.552	1	0.441516	normal	--	--	Biological Process: intracellular protein transport (GO:0006886);; Biological Process: ER to Golgi vesicle-mediated transport (GO:0006888);; Molecular Function: zinc ion binding (GO:0008270);; Cellular Component: COPII vesicle coat (GO:0030127);;	--	[U]	Intracellular trafficking, secretion, and vesicular transport	Agamous-like MADS-box protein AGL29 OS=Arabidopsis thaliana GN=AGL29 PE=2 SV=1	R	General function prediction only	agamous-likeMADS-boxproteinAGL29[Capsicumannuum]
sly-miR5303	Capana00g001207	UUUUUGAAGAGUUCGAGCAAC	21	162.903	163.722	156.717	175.84	1	-0.00739435	normal	--	--	Molecular Function: translation repressor activity, nucleic acid binding (GO:0000900);; Biological Process: regionalization (GO:0003002);; Molecular Function: DNA binding (GO:0003677);; Molecular Function: binding (GO:0005488);; Biological Process: transcription, DNA-templated (GO:0006351);; Biological Process: protein targeting (GO:0006605);; Biological Process: defense response (GO:0006952);; B…	--	[K]	Transcription	Agamous-like MADS-box protein AGL62 GN=AGL62 OS=Arabidopsis thaliana (Mouse-ear cress) PE=1 SV=1	K	Transcription	agamous-likeMADS-boxproteinAGL62[Solanumlycopersicum]
sly-miR5303	Capana00g001436	UUUUUGAAGAGUUCGAGCAAC	21	162.903	163.722	156.717	175.84	1	-0.00739435	normal	--	--	Molecular Function: translation repressor activity, nucleic acid binding (GO:0000900);; Molecular Function: DNA binding (GO:0003677);; Molecular Function: sequence-specific DNA binding transcription factor activity (GO:0003700);; Molecular Function: binding (GO:0005488);; Molecular Function: protein binding (GO:0005515);; Biological Process: transcription, DNA-templated (GO:0006351);; Biological …	--	[K]	Transcription	Agamous-like MADS-box protein AGL62 GN=AGL62 OS=Arabidopsis thaliana (Mouse-ear cress) PE=1 SV=1	K	Transcription	agamous-likeMADS-boxproteinAGL62[Solanumlycopersicum]
sly-miR5303	Capana08g002201	UUUUUGAAGAGUUCGAGCAAC	21	162.903	163.722	156.717	175.84	1	-0.00739435	normal	--	--	Biological Process: protein import into nucleus, translocation (GO:0000060);; Molecular Function: DNA binding (GO:0003677);; Molecular Function: sequence-specific DNA binding transcription factor activity (GO:0003700);; Cellular Component: cytoplasm (GO:0005737);; Molecular Function: transcription factor binding (GO:0008134);; Biological Process: embryo sac central cell differentiation (GO:000955…	--	[K]	Transcription	Agamous-like MADS-box protein AGL62 GN=AGL62 OS=Arabidopsis thaliana (Mouse-ear cress) PE=1 SV=1	K	Transcription	agamous-likeMADS-boxproteinAGL62[Solanumlycopersicum]
sly-miR5303	Capana08g002204	UUUUUGAAGAGUUCGAGCAAC	21	162.903	163.722	156.717	175.84	1	-0.00739435	normal	--	--	Molecular Function: nucleic acid binding (GO:0003676);; Molecular Function: protein binding (GO:0005515);; Cellular Component: nucleus (GO:0005634);; Biological Process: regulation of transcription, DNA-templated (GO:0006355);; Biological Process: signal transduction (GO:0007165);; Biological Process: tissue development (GO:0009888);; Biological Process: flower development (GO:0009908);; Biologic…	--	[K]	Transcription	Agamous-like MADS-box protein AGL62 GN=AGL62 OS=Arabidopsis thaliana (Mouse-ear cress) PE=1 SV=1	K	Transcription	agamous-likeMADS-boxproteinAGL62[Solanumlycopersicum]
sly-miR5303	Greenpepper_newGene_74701	UUUUUGAAGAGUUCGAGCAAC	21	162.903	163.722	156.717	175.84	1	-0.00739435	normal	[C]	Energy production and conversion	Molecular Function: zinc ion binding (GO:0008270);; Molecular Function: oxidoreductase activity (GO:0016491);; Biological Process: oxidation-reduction process (GO:0055114);;	K00121|1.14646e-50|sot:102589498|alcohol dehydrogenase-like 7-like; K00121 S-(hydroxymethyl)glutathione dehydrogenase / alcohol dehydrogenase [EC:1.1.1.284 1.1.1.1] (A)	[Q]	Secondary metabolites biosynthesis, transport and catabolism	Alcohol dehydrogenase-like 7 OS=Arabidopsis thaliana GN=At5g42250 PE=2 SV=1	Q	Secondary metabolites biosynthesis, transport and catabolism	alcoholdehydrogenase-like7[Capsicumannuum]
unconservative_Chr00_47539	Greenpepper_newGene_74447	GUAGAAAGACUGUUUCCGAUAGAC	24	34451.4	59181.7	63640.9	48792.7	1	0.239358	normal	[C]	Energy production and conversion	Molecular Function: zinc ion binding (GO:0008270);; Molecular Function: oxidoreductase activity (GO:0016491);; Biological Process: oxidation-reduction process (GO:0055114);;	K00121|7.37628e-47|tcc:TCM_034337|Zinc-binding alcohol dehydrogenase family protein isoform 1; K00121 S-(hydroxymethyl)glutathione dehydrogenase / alcohol dehydrogenase [EC:1.1.1.284 1.1.1.1] (A)	[Q]	Secondary metabolites biosynthesis, transport and catabolism	Alcohol dehydrogenase-like 7 OS=Arabidopsis thaliana GN=At5g42250 PE=2 SV=1	Q	Secondary metabolites biosynthesis, transport and catabolism	alcoholdehydrogenase-like7[Capsicumannuum]
unconservative_Chr02_4546	Greenpepper_newGene_30804	UGGGUUGCUGAAGGAUUA	18	620.083	171.519	170.345	238.234	0.827253	-1.02136	normal	[C]	Energy production and conversion	Molecular Function: zinc ion binding (GO:0008270);; Molecular Function: oxidoreductase activity (GO:0016491);; Biological Process: oxidation-reduction process (GO:0055114);;	K00121|1.8663e-27|sly:101251366|alcohol dehydrogenase-like 7; K00121 S-(hydroxymethyl)glutathione dehydrogenase / alcohol dehydrogenase [EC:1.1.1.284 1.1.1.1] (A)	[Q]	Secondary metabolites biosynthesis, transport and catabolism	Alcohol dehydrogenase-like 7 OS=Arabidopsis thaliana GN=At5g42250 PE=2 SV=1	Q	Secondary metabolites biosynthesis, transport and catabolism	alcoholdehydrogenase-like7isoformX1[Capsicumannuum]
unconservative_Chr00_48523	Capana06g002099	AAGGUCUGCGUACACUCUAUACUC	24	3305.36	2978.19	3515.92	3187.8	1	0.053018	normal	[C]	Energy production and conversion	Molecular Function: oxidoreductase activity (GO:0016491);;	K00128|6.17723e-56|sly:101262822|aldehyde dehydrogenase family 3 member H1; K00128 aldehyde dehydrogenase (NAD+) [EC:1.2.1.3] (A)	[C]	Energy production and conversion	Aldehyde dehydrogenase family 3 member H1 GN=T7O23.15 OS=Arabidopsis thaliana (Mouse-ear cress) PE=1 SV=2	C	Energy production and conversion	aldehydedehydrogenasefamily3memberH1[Solanumlycopersicum]
stu-miR5303e	Capana11g002132	UUUUGGAGAAUCUGACACGGGUGU	24	131.374	226.093	265.738	209.873	1	0.400972	normal	[R]	General function prediction only	--	--	[R]	General function prediction only	--	R	General function prediction only	alpha/betahydrolasedomain-containingprotein17C-like[Solanumtuberosum]
stu-miR5303f	Capana11g002132	AUUUUUGGAGAAUCUGACACGGGU	24	157.648	296.259	306.621	187.184	1	0.105886	normal	[R]	General function prediction only	--	--	[R]	General function prediction only	--	R	General function prediction only	alpha/betahydrolasedomain-containingprotein17C-like[Solanumtuberosum]
unconservative_Chr05_16669	Capana11g002132	GCUCGGACUCUUCAAAAAUGUUGA	24	1623.78	2798.87	3475.04	2592.22	1	0.433512	normal	[R]	General function prediction only	--	--	[R]	General function prediction only	--	R	General function prediction only	alpha/betahydrolasedomain-containingprotein17C-like[Solanumtuberosum]
unconservative_Chr07_21887	Capana11g002132	GCUCGGACUCUUCAAAAAUGUUGA	24	1140.32	1800.94	2282.62	1752.72	1	0.432532	normal	[R]	General function prediction only	--	--	[R]	General function prediction only	--	R	General function prediction only	alpha/betahydrolasedomain-containingprotein17C-like[Solanumtuberosum]
unconservative_Chr11_32516	Capana11g002132	UCGGACUCUUCAAAAAUGUUGAUG	24	394.121	537.945	729.077	561.552	1	0.441516	normal	[R]	General function prediction only	--	--	[R]	General function prediction only	--	R	General function prediction only	alpha/betahydrolasedomain-containingprotein17C-like[Solanumtuberosum]
sly-miR482e-5p	Capana03g002469	UGUGGGUGGGGUGGAAAGAUU	21	1923.31	1450.11	2555.17	2643.27	0.774447	0.578735	normal	[G]	Carbohydrate transport and metabolism	Molecular Function: alpha-L-fucosidase activity (GO:0004560);; Biological Process: carbohydrate metabolic process (GO:0005975);; Biological Process: cell adhesion (GO:0007155);; Biological Process: metabolic process (GO:0008152);; Molecular Function: hydrolase activity (GO:0016787);;	K01206|0|sot:102600482|alpha-L-fucosidase 1-like; K01206 alpha-L-fucosidase [EC:3.2.1.51] (A)	[G]	Carbohydrate transport and metabolism	Alpha-L-fucosidase 1 (Precursor) GN=FUC1 OS=Arabidopsis thaliana (Mouse-ear cress) PE=1 SV=2	G	Carbohydrate transport and metabolism	alpha-L-fucosidase1-like[Nicotianatomentosiformis]
ahy-miR156b-5p	Greenpepper_newGene_9802	UUGACAGAAGAUAGAGAGCAC	21	168.158	77.963	20.4414	79.4114	0.592346	-1.32268	down	--	--	Biological Process: glutamine metabolic process (GO:0006541);; Biological Process: para-aminobenzoic acid biosynthetic process (GO:0008153);; Biological Process: embryo development ending in seed dormancy (GO:0009793);; Molecular Function: oxo-acid-lyase activity (GO:0016833);; Biological Process: chorismate metabolic process (GO:0046417);; Biological Process: folic acid biosynthetic process (GO:…	K13950|5.90455e-38|sly:543912|aminodeoxychorismate synthase/glutamine amidotransferase; K13950 para-aminobenzoate synthetase [EC:2.6.1.85] (A)	[J]	Translation, ribosomal structure and biogenesis	Aminodeoxychorismate synthase, chloroplastic OS=Solanum lycopersicum GN=ADCS PE=2 SV=1	J	Translation, ribosomal structure and biogenesis	aminodeoxychorismatesynthase,chloroplasticisoformX2[Capsicumannuum]
cme-miR319c	Greenpepper_newGene_9802	UUGGACUGAAGGGAGCUCCU	20	15.7648	15.5926	13.6276	17.0167	1	-0.059384	normal	--	--	Biological Process: glutamine metabolic process (GO:0006541);; Biological Process: para-aminobenzoic acid biosynthetic process (GO:0008153);; Biological Process: embryo development ending in seed dormancy (GO:0009793);; Molecular Function: oxo-acid-lyase activity (GO:0016833);; Biological Process: chorismate metabolic process (GO:0046417);; Biological Process: folic acid biosynthetic process (GO:…	K13950|5.90455e-38|sly:543912|aminodeoxychorismate synthase/glutamine amidotransferase; K13950 para-aminobenzoate synthetase [EC:2.6.1.85] (A)	[J]	Translation, ribosomal structure and biogenesis	Aminodeoxychorismate synthase, chloroplastic OS=Solanum lycopersicum GN=ADCS PE=2 SV=1	J	Translation, ribosomal structure and biogenesis	aminodeoxychorismatesynthase,chloroplasticisoformX2[Capsicumannuum]
unconservative_Chr12_34129	Capana03g004422	UGAAGUUAUAUAGCCAAGA	19	2238.61	2175.17	1785.22	1769.74	1	-0.348651	normal	[P]	Inorganic ion transport and metabolism	Biological Process: response to hypoxia (GO:0001666);; Cellular Component: extracellular region (GO:0005576);; Cellular Component: nucleus (GO:0005634);; Cellular Component: plasma membrane (GO:0005886);; Biological Process: protein targeting to membrane (GO:0006612);; Biological Process: nucleotide transport (GO:0006862);; Biological Process: ER to Golgi vesicle-mediated transport (GO:0006888);;…	K03320|0|sot:102578709|ammonium transporter 1 member 1-like; K03320 ammonium transporter, Amt family (A)	[P]	Inorganic ion transport and metabolism	Ammonium transporter 1 member 1 GN=AMT1-1 OS=Solanum lycopersicum (Tomato) PE=2 SV=1	P	Inorganic ion transport and metabolism	ammoniumtransporter1member1[Nicotianasylvestris]
sly-miR5303	Capana08g001222	UUUUUGAAGAGUUCGAGCAAC	21	162.903	163.722	156.717	175.84	1	-0.00739435	normal	[R]	General function prediction only	Molecular Function: voltage-gated potassium channel activity (GO:0005249);; Biological Process: response to stress (GO:0006950);; Biological Process: anatomical structure morphogenesis (GO:0009653);; Biological Process: response to hormone (GO:0009725);; Biological Process: response to inorganic substance (GO:0010035);; Biological Process: monovalent inorganic cation transport (GO:0015672);; Cell…	--	[R]	General function prediction only	Potassium channel KOR2 GN=OSJNBa0027P08.8 OS=Oryza sativa subsp. japonica (Rice) PE=2 SV=2	O	Posttranslational modification, protein turnover, chaperones	ankyrin-1-likeisoformX2[Solanumlycopersicum]
stu-miR827-5p	Capana04g002817	UUUGUUGAUGGUCAUCUAUUC	21	215.453	116.944	68.138	102.1	0.79928	-1.01704	normal	[R]	General function prediction only	Cellular Component: cell part (GO:0044464);;	--	[R]	General function prediction only	Ankyrin repeat-containing protein At3g12360 GN=At3g12360 OS=Arabidopsis thaliana (Mouse-ear cress) PE=2 SV=1	R	General function prediction only	ankyrin-2-like[Nicotianasylvestris]
ahy-miR159	Capana01g002530	UUUGGAUUGAAGGGAGCUCUA	21	164270	116274	102187	118385	1	-0.388949	normal	--	--	--	--	--	--	Transcription factor GTE9 GN=F18O22.60 OS=Arabidopsis thaliana (Mouse-ear cress) PE=1 SV=1	K	Transcription	ankyrinrepeat,bromoandBTBdomain-containingproteinDDB_G0293800[Solanumlycopersicum]
unconservative_Chr12_36533	Greenpepper_newGene_22241	UUAGCAACAACAAUAUAUAUG	21	210.198	187.111	238.483	198.529	1	0.0870715	normal	--	--	Biological Process: response to stress (GO:0006950);; Biological Process: single-organism cellular process (GO:0044763);;	--	[R]	General function prediction only	--	O	Posttranslational modification, protein turnover, chaperones	ankyrinrepeatandKHdomain-containingproteinmaskisoformX2[Capsicumannuum]
hbr-miR156	Capana04g000065	UUGACAGAAGAUAGAGAGC	19	168.158	77.963	20.4414	79.4114	0.592346	-1.32277	down	--	--	--	--	[R]	General function prediction only	--	R	General function prediction only	ankyrinrepeat-containingproteinAt3g12360-like[Nicotianasylvestris]
unconservative_Chr12_36533	Capana07g000675	UUAGCAACAACAAUAUAUAUG	21	210.198	187.111	238.483	198.529	1	0.0870715	normal	--	--	--	--	[R]	General function prediction only	--	R	General function prediction only	ankyrinrepeat-containingproteinAt3g12360-like[Nicotianatomentosiformis]
unconservative_Chr12_34129	Capana08g001266	UGAAGUUAUAUAGCCAAGA	19	2238.61	2175.17	1785.22	1769.74	1	-0.348651	normal	--	--	Molecular Function: peroxidase activity (GO:0004601);; Molecular Function: copper ion binding (GO:0005507);; Molecular Function: calcium ion binding (GO:0005509);; Molecular Function: ATP binding (GO:0005524);; Molecular Function: calcium-dependent phospholipid binding (GO:0005544);; Cellular Component: cell wall (GO:0005618);; Cellular Component: nucleus (GO:0005634);; Cellular Component: mitoch…	--	[U]	Intracellular trafficking, secretion, and vesicular transport	Annexin D4 GN=T6A23.5 OS=Arabidopsis thaliana (Mouse-ear cress) PE=2 SV=1	U	Intracellular trafficking, secretion, and vesicular transport	annexinD4-likeisoformX1[Solanumtuberosum]
unconservative_Chr12_34129	Capana03g004262	UGAAGUUAUAUAGCCAAGA	19	2238.61	2175.17	1785.22	1769.74	1	-0.348651	normal	--	--	Cellular Component: cytosol (GO:0005829);; Biological Process: ion transport (GO:0006811);; Biological Process: response to water deprivation (GO:0009414);; Biological Process: response to wounding (GO:0009611);; Biological Process: response to ethylene (GO:0009723);; Biological Process: abscisic acid-activated signaling pathway (GO:0009738);; Molecular Function: abscisic acid glucosyltransferase…	--	[GC]	--	Putative UDP-glucose flavonoid 3-O-glucosyltransferase 3 {ECO:0000250|UniProtKB:Q2V6K0} OS=Fragaria ananassa (Strawberry) PE=2 SV=1	CG	--	anthocyanidin3-O-glucosyltransferase2-like[Solanumlycopersicum]
stu-miR5303e	Capana06g000894	UUUUGGAGAAUCUGACACGGGUGU	24	131.374	226.093	265.738	209.873	1	0.400972	normal	--	--	Biological Process: anthocyanin-containing compound biosynthetic process (GO:0009718);; Molecular Function: transferase activity, transferring acyl groups other than amino-acyl groups (GO:0016747);; Biological Process: pigmentation (GO:0043473);;	--	--	--	Pelargonidin 3-O-(6-caffeoylglucoside) 5-O-(6-O-malonylglucoside) 4&apos;&apos;&apos;-malonyltransferase OS=Salvia splendens (Scarlet sage) PE=1 SV=1	S	Function unknown	AnthranilateN-benzoyltransferaseprotein,putative[Theobromacacao]
stu-miR5303f	Capana06g000894	AUUUUUGGAGAAUCUGACACGGGU	24	157.648	296.259	306.621	187.184	1	0.105886	normal	--	--	Biological Process: anthocyanin-containing compound biosynthetic process (GO:0009718);; Molecular Function: transferase activity, transferring acyl groups other than amino-acyl groups (GO:0016747);; Biological Process: pigmentation (GO:0043473);;	--	--	--	Pelargonidin 3-O-(6-caffeoylglucoside) 5-O-(6-O-malonylglucoside) 4&apos;&apos;&apos;-malonyltransferase OS=Salvia splendens (Scarlet sage) PE=1 SV=1	S	Function unknown	AnthranilateN-benzoyltransferaseprotein,putative[Theobromacacao]
unconservative_Chr12_34129	Greenpepper_newGene_30217	UGAAGUUAUAUAGCCAAGA	19	2238.61	2175.17	1785.22	1769.74	1	-0.348651	normal	--	--	--	--	[R]	General function prediction only	ABC transporter B family member 25 OS=Oryza sativa subsp. japonica GN=OsABCB25 PE=2 SV=1	Q	Secondary metabolites biosynthesis, transport and catabolism	anthranilatephosphoribosyltransferase-like[Capsicumannuum]
unconservative_Chr00_47539	Greenpepper_newGene_13585	GUAGAAAGACUGUUUCCGAUAGAC	24	34451.4	59181.7	63640.9	48792.7	1	0.239358	normal	--	--	Molecular Function: chitin binding (GO:0008061);; Biological Process: organic substance metabolic process (GO:0071704);;	K01183|2.30104e-15|cmo:103485185|endochitinase-like; K01183 chitinase [EC:3.2.1.14] (A)	[R]	General function prediction only	Chitinase 12 OS=Oryza sativa subsp. japonica GN=Cht12 PE=2 SV=2	S	Function unknown	antifungalprotein[Capsicumannuum]
cme-miR319c	Capana05g001084	UUGGACUGAAGGGAGCUCCU	20	15.7648	15.5926	13.6276	17.0167	1	-0.059384	normal	--	--	Molecular Function: protein binding (GO:0005515);;	K12391|7.05239e-148|sly:101262006|AP-1 complex subunit gamma-2-like; K12391 AP-1 complex subunit gamma-1 (A)	[U]	Intracellular trafficking, secretion, and vesicular transport	AP-1 complex subunit gamma-1 GN=GAMMA-ADR OS=Arabidopsis thaliana (Mouse-ear cress) PE=1 SV=1	U	Intracellular trafficking, secretion, and vesicular transport	AP-1complexsubunitgamma-2-likeisoformX2[Solanumtuberosum]
aly-miR172a-3p	Capana12g002726	AGAAUCUUGAUGAUGCUGCAU	21	147.138	109.148	136.276	73.7392	1	-0.367738	normal	--	--	Molecular Function: sequence-specific DNA binding RNA polymerase II transcription factor activity (GO:0000981);; Molecular Function: DNA binding (GO:0003677);; Molecular Function: protein binding (GO:0005515);; Cellular Component: nucleolus (GO:0005730);; Biological Process: regulation of glycolytic process (GO:0006110);; Biological Process: regulation of transcription, DNA-templated (GO:0006355)…	K09285|0|sot:102582990|AP2-like ethylene-responsive transcription factor AIL6-like; K09285 AP2-like factor, ANT lineage (A)	--	--	AP2-like ethylene-responsive transcription factor AIL6 GN=AIL6 OS=Arabidopsis thaliana (Mouse-ear cress) PE=2 SV=1	K	Transcription	AP2-likeethylene-responsivetranscriptionfactorAIL6[Solanumlycopersicum]
csi-miR172a-3p	Capana12g002726	AGAAUCUUGAUGAUGCUGCA	20	5.25494	0	0	0	1	-2.33843	normal	--	--	Molecular Function: sequence-specific DNA binding RNA polymerase II transcription factor activity (GO:0000981);; Molecular Function: DNA binding (GO:0003677);; Molecular Function: protein binding (GO:0005515);; Cellular Component: nucleolus (GO:0005730);; Biological Process: regulation of glycolytic process (GO:0006110);; Biological Process: regulation of transcription, DNA-templated (GO:0006355)…	K09285|0|sot:102582990|AP2-like ethylene-responsive transcription factor AIL6-like; K09285 AP2-like factor, ANT lineage (A)	--	--	AP2-like ethylene-responsive transcription factor AIL6 GN=AIL6 OS=Arabidopsis thaliana (Mouse-ear cress) PE=2 SV=1	K	Transcription	AP2-likeethylene-responsivetranscriptionfactorAIL6[Solanumlycopersicum]
unconservative_Chr02_4546	Capana04g000712	UGGGUUGCUGAAGGAUUA	18	620.083	171.519	170.345	238.234	0.827253	-1.02136	normal	--	--	Molecular Function: sequence-specific DNA binding RNA polymerase II transcription factor activity (GO:0000981);; Molecular Function: DNA binding (GO:0003677);; Molecular Function: sequence-specific DNA binding transcription factor activity (GO:0003700);; Molecular Function: protein binding (GO:0005515);; Cellular Component: nucleus (GO:0005634);; Cellular Component: nucleolus (GO:0005730);; Biolo…	K09285|0|sot:102581225|AP2-like ethylene-responsive transcription factor ANT-like; K09285 AP2-like factor, ANT lineage (A)	--	--	AP2-like ethylene-responsive transcription factor ANT GN=T28I19.30 OS=Arabidopsis thaliana (Mouse-ear cress) PE=1 SV=2	K	Transcription	AP2-likeethylene-responsivetranscriptionfactorANT-likeisoformX1[Solanumtuberosum]
aly-miR172a-3p	Capana10g001789	AGAAUCUUGAUGAUGCUGCAU	21	147.138	109.148	136.276	73.7392	1	-0.367738	normal	--	--	Molecular Function: DNA binding (GO:0003677);; Molecular Function: sequence-specific DNA binding transcription factor activity (GO:0003700);; Cellular Component: nucleolus (GO:0005730);; Biological Process: regulation of transcription, DNA-templated (GO:0006355);; Biological Process: response to heat (GO:0009408);; Biological Process: positive regulation of biosynthetic process (GO:0009891);; Bio…	K09284|6.75299e-63|sly:101250649|AP2-like ethylene-responsive transcription factor TOE3; K09284 AP2-like factor, euAP2 lineage (A)	--	--	Ethylene-responsive transcription factor RAP2-7 GN=T17D12.11 OS=Arabidopsis thaliana (Mouse-ear cress) PE=2 SV=2	K	Transcription	AP2-likeethylene-responsivetranscriptionfactorTOE3[Solanumlycopersicum]
aly-miR172c-3p	Capana10g001789	AGAAUCUUGAUGAUGCUGCAG	21	10.5099	7.7963	0	17.0167	1	-0.0656532	normal	--	--	Molecular Function: DNA binding (GO:0003677);; Molecular Function: sequence-specific DNA binding transcription factor activity (GO:0003700);; Cellular Component: nucleolus (GO:0005730);; Biological Process: regulation of transcription, DNA-templated (GO:0006355);; Biological Process: response to heat (GO:0009408);; Biological Process: positive regulation of biosynthetic process (GO:0009891);; Bio…	K09284|6.75299e-63|sly:101250649|AP2-like ethylene-responsive transcription factor TOE3; K09284 AP2-like factor, euAP2 lineage (A)	--	--	Ethylene-responsive transcription factor RAP2-7 GN=T17D12.11 OS=Arabidopsis thaliana (Mouse-ear cress) PE=2 SV=2	K	Transcription	AP2-likeethylene-responsivetranscriptionfactorTOE3[Solanumlycopersicum]
csi-miR172a-3p	Capana10g001789	AGAAUCUUGAUGAUGCUGCA	20	5.25494	0	0	0	1	-2.33843	normal	--	--	Molecular Function: DNA binding (GO:0003677);; Molecular Function: sequence-specific DNA binding transcription factor activity (GO:0003700);; Cellular Component: nucleolus (GO:0005730);; Biological Process: regulation of transcription, DNA-templated (GO:0006355);; Biological Process: response to heat (GO:0009408);; Biological Process: positive regulation of biosynthetic process (GO:0009891);; Bio…	K09284|6.75299e-63|sly:101250649|AP2-like ethylene-responsive transcription factor TOE3; K09284 AP2-like factor, euAP2 lineage (A)	--	--	Ethylene-responsive transcription factor RAP2-7 GN=T17D12.11 OS=Arabidopsis thaliana (Mouse-ear cress) PE=2 SV=2	K	Transcription	AP2-likeethylene-responsivetranscriptionfactorTOE3[Solanumlycopersicum]
aly-miR172a-3p	Capana02g003062	AGAAUCUUGAUGAUGCUGCAU	21	147.138	109.148	136.276	73.7392	1	-0.367738	normal	--	--	Molecular Function: sequence-specific DNA binding RNA polymerase II transcription factor activity (GO:0000981);; Molecular Function: DNA binding (GO:0003677);; Molecular Function: sequence-specific DNA binding transcription factor activity (GO:0003700);; Molecular Function: protein binding (GO:0005515);; Cellular Component: nucleus (GO:0005634);; Cellular Component: nucleolus (GO:0005730);; Biolo…	K09284|0|sot:102582568|floral homeotic protein APETALA 2-like; K09284 AP2-like factor, euAP2 lineage (A)	--	--	Floral homeotic protein APETALA 2 GN=AP2 OS=Arabidopsis thaliana (Mouse-ear cress) PE=1 SV=1	K	Transcription	AP2transcriptionfactor[Capsicumannuum]
aly-miR172c-3p	Capana02g003062	AGAAUCUUGAUGAUGCUGCAG	21	10.5099	7.7963	0	17.0167	1	-0.0656532	normal	--	--	Molecular Function: sequence-specific DNA binding RNA polymerase II transcription factor activity (GO:0000981);; Molecular Function: DNA binding (GO:0003677);; Molecular Function: sequence-specific DNA binding transcription factor activity (GO:0003700);; Molecular Function: protein binding (GO:0005515);; Cellular Component: nucleus (GO:0005634);; Cellular Component: nucleolus (GO:0005730);; Biolo…	K09284|0|sot:102582568|floral homeotic protein APETALA 2-like; K09284 AP2-like factor, euAP2 lineage (A)	--	--	Floral homeotic protein APETALA 2 GN=AP2 OS=Arabidopsis thaliana (Mouse-ear cress) PE=1 SV=1	K	Transcription	AP2transcriptionfactor[Capsicumannuum]
csi-miR172a-3p	Capana02g003062	AGAAUCUUGAUGAUGCUGCA	20	5.25494	0	0	0	1	-2.33843	normal	--	--	Molecular Function: sequence-specific DNA binding RNA polymerase II transcription factor activity (GO:0000981);; Molecular Function: DNA binding (GO:0003677);; Molecular Function: sequence-specific DNA binding transcription factor activity (GO:0003700);; Molecular Function: protein binding (GO:0005515);; Cellular Component: nucleus (GO:0005634);; Cellular Component: nucleolus (GO:0005730);; Biolo…	K09284|0|sot:102582568|floral homeotic protein APETALA 2-like; K09284 AP2-like factor, euAP2 lineage (A)	--	--	Floral homeotic protein APETALA 2 GN=AP2 OS=Arabidopsis thaliana (Mouse-ear cress) PE=1 SV=1	K	Transcription	AP2transcriptionfactor[Capsicumannuum]
aly-miR172a-3p	Capana06g000481	AGAAUCUUGAUGAUGCUGCAU	21	147.138	109.148	136.276	73.7392	1	-0.367738	normal	--	--	Molecular Function: sequence-specific DNA binding RNA polymerase II transcription factor activity (GO:0000981);; Molecular Function: DNA binding (GO:0003677);; Molecular Function: sequence-specific DNA binding transcription factor activity (GO:0003700);; Cellular Component: nucleus (GO:0005634);; Cellular Component: nucleolus (GO:0005730);; Biological Process: regulation of glycolytic process (GO…	K09284|0|sly:100736535|AP2 transcription factor SlAP2e; K09284 AP2-like factor, euAP2 lineage (A)	--	--	Ethylene-responsive transcription factor RAP2-7 GN=T17D12.11 OS=Arabidopsis thaliana (Mouse-ear cress) PE=2 SV=2	K	Transcription	AP2transcriptionfactorSlAP2e[Solanumlycopersicum]
aly-miR172c-3p	Capana06g000481	AGAAUCUUGAUGAUGCUGCAG	21	10.5099	7.7963	0	17.0167	1	-0.0656532	normal	--	--	Molecular Function: sequence-specific DNA binding RNA polymerase II transcription factor activity (GO:0000981);; Molecular Function: DNA binding (GO:0003677);; Molecular Function: sequence-specific DNA binding transcription factor activity (GO:0003700);; Cellular Component: nucleus (GO:0005634);; Cellular Component: nucleolus (GO:0005730);; Biological Process: regulation of glycolytic process (GO…	K09284|0|sly:100736535|AP2 transcription factor SlAP2e; K09284 AP2-like factor, euAP2 lineage (A)	--	--	Ethylene-responsive transcription factor RAP2-7 GN=T17D12.11 OS=Arabidopsis thaliana (Mouse-ear cress) PE=2 SV=2	K	Transcription	AP2transcriptionfactorSlAP2e[Solanumlycopersicum]
csi-miR172a-3p	Capana06g000481	AGAAUCUUGAUGAUGCUGCA	20	5.25494	0	0	0	1	-2.33843	normal	--	--	Molecular Function: sequence-specific DNA binding RNA polymerase II transcription factor activity (GO:0000981);; Molecular Function: DNA binding (GO:0003677);; Molecular Function: sequence-specific DNA binding transcription factor activity (GO:0003700);; Cellular Component: nucleus (GO:0005634);; Cellular Component: nucleolus (GO:0005730);; Biological Process: regulation of glycolytic process (GO…	K09284|0|sly:100736535|AP2 transcription factor SlAP2e; K09284 AP2-like factor, euAP2 lineage (A)	--	--	Ethylene-responsive transcription factor RAP2-7 GN=T17D12.11 OS=Arabidopsis thaliana (Mouse-ear cress) PE=2 SV=2	K	Transcription	AP2transcriptionfactorSlAP2e[Solanumlycopersicum]
unconservative_Chr00_47539	Greenpepper_newGene_28384	GUAGAAAGACUGUUUCCGAUAGAC	24	34451.4	59181.7	63640.9	48792.7	1	0.239358	normal	--	--	--	--	--	--	--	--	--	AP-5complexsubunitmu-like[Nicotianatabacum]
sly-miR5303	Greenpepper_newGene_72333	UUUUUGAAGAGUUCGAGCAAC	21	162.903	163.722	156.717	175.84	1	-0.00739435	normal	--	--	--	--	--	--	Arabinogalactan peptide 16 OS=Arabidopsis thaliana GN=AGP16 PE=1 SV=1	S	Function unknown	arabinogalactanpeptide22-like[Nicotianatabacum]
ahy-miR394	Capana01g000426	UUGGCAUUCUGUCCACCUCC	20	194.433	85.7593	54.5104	51.0502	0.273418	-1.48384	down	[Z]	Cytoskeleton	Biological Process: microtubule cytoskeleton organization (GO:0000226);; Biological Process: cell morphogenesis (GO:0000902);; Biological Process: cytokinesis by cell plate formation (GO:0000911);; Molecular Function: microtubule motor activity (GO:0003777);; Molecular Function: transmembrane receptor protein serine/threonine kinase activity (GO:0004675);; Molecular Function: ATP binding (GO:0005…	--	[Z]	Cytoskeleton	Armadillo repeat-containing kinesin-like protein 3 GN=F5O11.15 OS=Arabidopsis thaliana (Mouse-ear cress) PE=1 SV=1	Z	Cytoskeleton	armadillorepeat-containingkinesin-likeprotein3-like[Solanumtuberosum]
unconservative_Chr00_47539	Greenpepper_newGene_2340	GUAGAAAGACUGUUUCCGAUAGAC	24	34451.4	59181.7	63640.9	48792.7	1	0.239358	normal	--	--	--	--	[IO]	--	Ferredoxin OS=Datura stramonium PE=1 SV=1	E	Amino acid transport and metabolism	asparaginesynthetasedomain-containingprotein1isoformX2[Capsicumannuum]
unconservative_Chr12_34129	Greenpepper_newGene_2340	UGAAGUUAUAUAGCCAAGA	19	2238.61	2175.17	1785.22	1769.74	1	-0.348651	normal	--	--	--	--	[IO]	--	Ferredoxin OS=Datura stramonium PE=1 SV=1	E	Amino acid transport and metabolism	asparaginesynthetasedomain-containingprotein1isoformX2[Capsicumannuum]
unconservative_Chr00_47539	Greenpepper_newGene_40663	GUAGAAAGACUGUUUCCGAUAGAC	24	34451.4	59181.7	63640.9	48792.7	1	0.239358	normal	--	--	--	--	--	--	--	O	Posttranslational modification, protein turnover, chaperones	asparticproteinase-likeprotein2[Capsicumannuum]
hbr-miR156	Greenpepper_newGene_1733	UUGACAGAAGAUAGAGAGC	19	168.158	77.963	20.4414	79.4114	0.592346	-1.32277	down	--	--	--	--	[R]	General function prediction only	--	Q	Secondary metabolites biosynthesis, transport and catabolism	asparticproteinase-likeprotein2isoformX1[Capsicumannuum]
ahy-miR394	Capana02g002208	UUGGCAUUCUGUCCACCUCC	20	194.433	85.7593	54.5104	51.0502	0.273418	-1.48384	down	--	--	--	--	[S]	Function unknown	--	S	Function unknown	ataxin-10-like[Solanumtuberosum]
unconservative_Chr00_47539	Greenpepper_newGene_7285	GUAGAAAGACUGUUUCCGAUAGAC	24	34451.4	59181.7	63640.9	48792.7	1	0.239358	normal	--	--	--	--	--	--	AT-hook motif nuclear-localized protein 10 OS=Arabidopsis thaliana GN=AHL10 PE=1 SV=2	S	Function unknown	AT-hookmotifnuclear-localizedprotein10-like[Capsicumannuum]
stu-miR5303f	Greenpepper_newGene_7325	AUUUUUGGAGAAUCUGACACGGGU	24	157.648	296.259	306.621	187.184	1	0.105886	normal	--	--	--	--	--	--	AT-hook motif nuclear-localized protein 10 OS=Arabidopsis thaliana GN=AHL10 PE=1 SV=2	S	Function unknown	AT-hookmotifnuclear-localizedprotein10-likeisoformX3[Capsicumannuum]
unconservative_Chr02_4546	Capana08g001900	UGGGUUGCUGAAGGAUUA	18	620.083	171.519	170.345	238.234	0.827253	-1.02136	normal	[L]	Replication, recombination and repair	Molecular Function: nucleotide binding (GO:0000166);; Biological Process: telomere maintenance (GO:0000723);; Biological Process: double-strand break repair via homologous recombination (GO:0000724);; Cellular Component: nucleus (GO:0005634);; Cellular Component: cytoplasm (GO:0005737);; Biological Process: carbohydrate metabolic process (GO:0005975);; Biological Process: DNA metabolic process (G…	K10901|0|sot:102601604|ATP-dependent DNA helicase Q-like 4A-like; K10901 bloom syndrome protein [EC:3.6.4.12] (A)	[L]	Replication, recombination and repair	ATP-dependent DNA helicase Q-like 4A GN=At1g10930 OS=Arabidopsis thaliana (Mouse-ear cress) PE=2 SV=1	L	Replication, recombination and repair	ATP-dependentDNAhelicaseQ-like4A-like[Solanumtuberosum]
unconservative_Chr12_36533	Greenpepper_newGene_37690	UUAGCAACAACAAUAUAUAUG	21	210.198	187.111	238.483	198.529	1	0.0870715	normal	--	--	--	--	[C]	Energy production and conversion	ATP-citrate synthase alpha chain protein 3 OS=Oryza sativa subsp. japonica GN=ACLA-3 PE=2 SV=1	D	Cell cycle control, cell division, chromosome partitioning	ATP-dependentDNAhelicaseRRM3-like[Solanumtuberosum]
unconservative_Chr12_36533	Capana02g003514	UUAGCAACAACAAUAUAUAUG	21	210.198	187.111	238.483	198.529	1	0.0870715	normal	[LKJ]	--	Molecular Function: RNA binding (GO:0003723);; Molecular Function: ATP binding (GO:0005524);; Cellular Component: nucleolus (GO:0005730);; Cellular Component: vacuole (GO:0005773);; Cellular Component: peroxisome (GO:0005777);; Cellular Component: cytosol (GO:0005829);; Cellular Component: plasma membrane (GO:0005886);; Biological Process: nucleobase-containing compound metabolic process (GO:0006…	K12823|0|sot:102597020|ATP-dependent RNA helicase-like protein DB10-like; K12823 ATP-dependent RNA helicase DDX5/DBP2 [EC:3.6.4.13] (A)	[A]	RNA processing and modification	ATP-dependent RNA helicase-like protein DB10 OS=Nicotiana sylvestris (Wood tobacco) PE=2 SV=1	A	RNA processing and modification	ATP-dependentRNAhelicase-likeproteinDB10[Nicotianatomentosiformis]
stu-miR8045	Capana12g001367	AUUGAUAGUUGAGGUGUGUUU	21	15.7648	7.7963	40.8828	11.3445	1	0.927776	normal	[C]	Energy production and conversion	Molecular Function: ATP binding (GO:0005524);; Cellular Component: chloroplast thylakoid membrane (GO:0009535);; Biological Process: plasma membrane ATP synthesis coupled proton transport (GO:0042777);; Cellular Component: proton-transporting ATP synthase complex, catalytic core F(1) (GO:0045261);; Molecular Function: proton-transporting ATP synthase activity, rotational mechanism (GO:0046933);; …	K02114|2.84175e-78|sot:4099983|atpE, SotuCp027; ATP synthase epsilon chain; K02114 F-type H+-transporting ATPase subunit epsilon (A)	[C]	Energy production and conversion	ATP synthase epsilon chain, chloroplastic {ECO:0000255|HAMAP-Rule:MF_00530} OS=Nicotiana tabacum (Common tobacco) PE=3 SV=1	C	Energy production and conversion	ATPsynthaseCF1epsilonsubunit(chloroplast)[Capsicumannuum]
sly-miR5303	Greenpepper_newGene_61521	UUUUUGAAGAGUUCGAGCAAC	21	162.903	163.722	156.717	175.84	1	-0.00739435	normal	--	--	--	--	--	--	AUGMIN subunit 6 OS=Arabidopsis thaliana GN=AUG6 PE=1 SV=1	S	Function unknown	AUGMINsubunit6-likeisoformX2[Capsicumannuum]
unconservative_Chr05_16669	Greenpepper_newGene_61521	GCUCGGACUCUUCAAAAAUGUUGA	24	1623.78	2798.87	3475.04	2592.22	1	0.433512	normal	--	--	--	--	--	--	AUGMIN subunit 6 OS=Arabidopsis thaliana GN=AUG6 PE=1 SV=1	S	Function unknown	AUGMINsubunit6-likeisoformX2[Capsicumannuum]
unconservative_Chr07_21887	Greenpepper_newGene_61521	GCUCGGACUCUUCAAAAAUGUUGA	24	1140.32	1800.94	2282.62	1752.72	1	0.432532	normal	--	--	--	--	--	--	AUGMIN subunit 6 OS=Arabidopsis thaliana GN=AUG6 PE=1 SV=1	S	Function unknown	AUGMINsubunit6-likeisoformX2[Capsicumannuum]
unconservative_Chr08_25472	Greenpepper_newGene_61521	ACAAUAUUUUUGAAGAGUCCGAGC	24	609.573	1146.06	1233.3	850.837	1	0.228165	normal	--	--	--	--	--	--	AUGMIN subunit 6 OS=Arabidopsis thaliana GN=AUG6 PE=1 SV=1	S	Function unknown	AUGMINsubunit6-likeisoformX2[Capsicumannuum]
unconservative_Chr09_26671	Greenpepper_newGene_61521	ACAAUAUUUUUGAAGAGUCCGAGC	24	609.573	1146.06	1233.3	850.837	1	0.228338	normal	--	--	--	--	--	--	AUGMIN subunit 6 OS=Arabidopsis thaliana GN=AUG6 PE=1 SV=1	S	Function unknown	AUGMINsubunit6-likeisoformX2[Capsicumannuum]
unconservative_Chr06_19792	Capana01g001423	AUUCAGAUCUAGAACCAAGUCUU	23	16815.8	20855.1	19201.3	18979.3	1	-0.0100706	normal	--	--	Biological Process: polysaccharide biosynthetic process (GO:0000271);; Biological Process: cell fate specification (GO:0001708);; Molecular Function: DNA binding (GO:0003677);; Molecular Function: sequence-specific DNA binding transcription factor activity (GO:0003700);; Molecular Function: acid phosphatase activity (GO:0003993);; Molecular Function: protein serine/threonine phosphatase activity …	K14484|4.13002e-45|vvi:100232909|Aux/IAA protein; K14484 auxin-responsive protein IAA (A)	--	--	Auxin-responsive protein IAA8 GN=IAA8 OS=Arabidopsis thaliana (Mouse-ear cress) PE=1 SV=1	K	Transcription	Aux/IAAprotein,partial[Salixjaponica]
unconservative_Chr06_19792	Capana04g000808	AUUCAGAUCUAGAACCAAGUCUU	23	16815.8	20855.1	19201.3	18979.3	1	-0.0100706	normal	--	--	Biological Process: cell fate specification (GO:0001708);; Molecular Function: sequence-specific DNA binding transcription factor activity (GO:0003700);; Molecular Function: acid phosphatase activity (GO:0003993);; Molecular Function: protein binding (GO:0005515);; Cellular Component: nucleus (GO:0005634);; Cellular Component: mitochondrion (GO:0005739);; Cellular Component: endosome (GO:0005768)…	K14484|0|sot:102577658|Aux/IAA protein; K14484 auxin-responsive protein IAA (A)	--	--	Auxin-responsive protein IAA9 GN=IAA9 OS=Arabidopsis thaliana (Mouse-ear cress) PE=1 SV=1	K	Transcription	Aux/IAAprotein[Solanumtuberosum]
unconservative_Chr02_4546	Capana07g000961	UGGGUUGCUGAAGGAUUA	18	620.083	171.519	170.345	238.234	0.827253	-1.02136	normal	--	--	Biological Process: transition metal ion transport (GO:0000041);; Molecular Function: superoxide dismutase activity (GO:0004784);; Cellular Component: cell wall (GO:0005618);; Cellular Component: nucleus (GO:0005634);; Biological Process: L-fucose biosynthetic process (GO:0006005);; Biological Process: response to cold (GO:0009409);; Cellular Component: plant-type cell wall (GO:0009505);; Cellula…	--	--	--	Auxin-binding protein ABP19a (Precursor) GN=ABP19A OS=Prunus persica (Peach) PE=3 SV=1	R	General function prediction only	auxin-bindingproteinABP19a-like[Nicotianatomentosiformis]
unconservative_Chr01_2962	Capana04g000259	UUCUUGGCUAGAGUUGUGUUGC	22	4661.13	3944.93	3733.96	4197.46	1	-0.156342	normal	--	--	Molecular Function: DNA binding (GO:0003677);; Molecular Function: sequence-specific DNA binding transcription factor activity (GO:0003700);; Cellular Component: nucleus (GO:0005634);; Biological Process: methylation-dependent chromatin silencing (GO:0006346);; Biological Process: regulation of transcription, DNA-templated (GO:0006355);; Biological Process: regulation of translation (GO:0006417);…	K14486|0|sly:100736448|ARF5; auxin response factor 5; K14486 auxin response factor (A)	--	--	Auxin response factor 5 GN=F6F9.10 OS=Arabidopsis thaliana (Mouse-ear cress) PE=1 SV=3	K	Transcription	auxinresponsefactor5[Solanumlycopersicum]
ahy-miR156b-5p	Greenpepper_newGene_40759	UUGACAGAAGAUAGAGAGCAC	21	168.158	77.963	20.4414	79.4114	0.592346	-1.32268	down	--	--	--	--	--	--	Auxin response factor 5 OS=Arabidopsis thaliana GN=ARF5 PE=1 SV=3	K	Transcription	auxinresponsefactor5isoformX1[Ipomoeanil]
hbr-miR156	Greenpepper_newGene_40759	UUGACAGAAGAUAGAGAGC	19	168.158	77.963	20.4414	79.4114	0.592346	-1.32277	down	--	--	--	--	--	--	Auxin response factor 5 OS=Arabidopsis thaliana GN=ARF5 PE=1 SV=3	K	Transcription	auxinresponsefactor5isoformX1[Ipomoeanil]
aly-miR156a-5p	Greenpepper_newGene_15689	UGACAGAAGAGAGUGAGCAC	20	409.886	187.111	122.648	158.823	0.5686	-1.14216	down	--	--	--	--	--	--	Auxin-responsive protein SAUR66 OS=Arabidopsis thaliana GN=SAUR66 PE=2 SV=1	S	Function unknown	auxin-responsiveproteinSAUR68-like[Capsicumannuum]
hbr-miR156	Greenpepper_newGene_15689	UUGACAGAAGAUAGAGAGC	19	168.158	77.963	20.4414	79.4114	0.592346	-1.32277	down	--	--	--	--	--	--	Auxin-responsive protein SAUR66 OS=Arabidopsis thaliana GN=SAUR66 PE=2 SV=1	S	Function unknown	auxin-responsiveproteinSAUR68-like[Capsicumannuum]
bdi-miR393a	Capana02g003223	UCCAAAGGGAUCGCAUUGAUC	21	0	0	6.8138	0	1	2.29992	normal	--	--	Molecular Function: RNA binding (GO:0003723);; Molecular Function: RNA-directed DNA polymerase activity (GO:0003964);; Molecular Function: ubiquitin-protein transferase activity (GO:0004842);; Biological Process: RNA-dependent DNA replication (GO:0006278);; Molecular Function: zinc ion binding (GO:0008270);; Biological Process: response to auxin (GO:0009733);; Biological Process: unidimensional c…	K10691|0|vvi:100256705|auxin transport protein BIG; K10691 E3 ubiquitin-protein ligase UBR4 [EC:6.3.2.19] (A)	[T]	Signal transduction mechanisms	Auxin transport protein BIG OS=Oryza sativa subsp. japonica (Rice) PE=2 SV=1	T	Signal transduction mechanisms	auxintransportproteinBIG[Vitisvinifera]
unconservative_Chr02_4546	Capana02g003224	UGGGUUGCUGAAGGAUUA	18	620.083	171.519	170.345	238.234	0.827253	-1.02136	normal	--	--	Biological Process: single-organism process (GO:0044699);;	K10691|0|sot:102599636|auxin transport protein BIG-like; K10691 E3 ubiquitin-protein ligase UBR4 [EC:6.3.2.19] (A)	[T]	Signal transduction mechanisms	Auxin transport protein BIG GN=At3g02260 OS=Arabidopsis thaliana (Mouse-ear cress) PE=1 SV=2	T	Signal transduction mechanisms	auxintransportproteinBIG-like[Solanumtuberosum]
stu-miR827-5p	Capana00g000209	UUUGUUGAUGGUCAUCUAUUC	21	215.453	116.944	68.138	102.1	0.79928	-1.01704	normal	--	--	Cellular Component: nucleus (GO:0005634);; Biological Process: DNA metabolic process (GO:0006259);; Biological Process: multicellular organismal development (GO:0007275);; Molecular Function: hydrolase activity (GO:0016787);; Cellular Component: cytoplasmic part (GO:0044444);; Biological Process: single-organism cellular process (GO:0044763);; Biological Process: response to stimulus (GO:0050896)…	--	--	--	Putative E3 ubiquitin-protein ligase RING1a GN=K9L2.3 OS=Arabidopsis thaliana (Mouse-ear cress) PE=1 SV=2	S	Function unknown	B3domain-containingproteinAt5g60140-like[Solanumtuberosum]
unconservative_Chr12_35366	Capana06g002417	UCGGACUCUUUCAAAAUGUUGUU	23	183.923	233.889	224.855	187.184	1	-0.0473146	normal	--	--	--	--	--	--	B3 domain-containing protein Os01g0234100 OS=Oryza sativa subsp. japonica (Rice) PE=2 SV=1	K	Transcription	B3domain-containingproteinOs01g0234100-like[Solanumlycopersicum]
unconservative_Chr12_36909	Capana06g002417	UCGGACUCUUUCAAAAUGUUGUU	23	183.923	233.889	224.855	187.184	1	-0.0472697	normal	--	--	--	--	--	--	B3 domain-containing protein Os01g0234100 OS=Oryza sativa subsp. japonica (Rice) PE=2 SV=1	K	Transcription	B3domain-containingproteinOs01g0234100-like[Solanumlycopersicum]
sly-miR5303	Greenpepper_newGene_30582	UUUUUGAAGAGUUCGAGCAAC	21	162.903	163.722	156.717	175.84	1	-0.00739435	normal	--	--	--	--	--	--	B3 domain-containing protein REM10 OS=Arabidopsis thaliana GN=REM10 PE=2 SV=1	R	General function prediction only	B3domain-containingproteinREM10-like[Capsicumannuum]
stu-miR5303f	Greenpepper_newGene_30582	AUUUUUGGAGAAUCUGACACGGGU	24	157.648	296.259	306.621	187.184	1	0.105886	normal	--	--	--	--	--	--	B3 domain-containing protein REM10 OS=Arabidopsis thaliana GN=REM10 PE=2 SV=1	R	General function prediction only	B3domain-containingproteinREM10-like[Capsicumannuum]
unconservative_Chr05_16669	Greenpepper_newGene_30582	GCUCGGACUCUUCAAAAAUGUUGA	24	1623.78	2798.87	3475.04	2592.22	1	0.433512	normal	--	--	--	--	--	--	B3 domain-containing protein REM10 OS=Arabidopsis thaliana GN=REM10 PE=2 SV=1	R	General function prediction only	B3domain-containingproteinREM10-like[Capsicumannuum]
unconservative_Chr07_21887	Greenpepper_newGene_30582	GCUCGGACUCUUCAAAAAUGUUGA	24	1140.32	1800.94	2282.62	1752.72	1	0.432532	normal	--	--	--	--	--	--	B3 domain-containing protein REM10 OS=Arabidopsis thaliana GN=REM10 PE=2 SV=1	R	General function prediction only	B3domain-containingproteinREM10-like[Capsicumannuum]
unconservative_Chr08_25472	Greenpepper_newGene_30582	ACAAUAUUUUUGAAGAGUCCGAGC	24	609.573	1146.06	1233.3	850.837	1	0.228165	normal	--	--	--	--	--	--	B3 domain-containing protein REM10 OS=Arabidopsis thaliana GN=REM10 PE=2 SV=1	R	General function prediction only	B3domain-containingproteinREM10-like[Capsicumannuum]
unconservative_Chr09_26671	Greenpepper_newGene_30582	ACAAUAUUUUUGAAGAGUCCGAGC	24	609.573	1146.06	1233.3	850.837	1	0.228338	normal	--	--	--	--	--	--	B3 domain-containing protein REM10 OS=Arabidopsis thaliana GN=REM10 PE=2 SV=1	R	General function prediction only	B3domain-containingproteinREM10-like[Capsicumannuum]
unconservative_Chr11_32516	Greenpepper_newGene_30582	UCGGACUCUUCAAAAAUGUUGAUG	24	394.121	537.945	729.077	561.552	1	0.441516	normal	--	--	--	--	--	--	B3 domain-containing protein REM10 OS=Arabidopsis thaliana GN=REM10 PE=2 SV=1	R	General function prediction only	B3domain-containingproteinREM10-like[Capsicumannuum]
unconservative_Chr02_4546	Capana11g000157	UGGGUUGCUGAAGGAUUA	18	620.083	171.519	170.345	238.234	0.827253	-1.02136	normal	--	--	Cellular Component: intracellular membrane-bounded organelle (GO:0043231);;	--	--	--	B3 domain-containing protein REM10 GN=REM10 OS=Arabidopsis thaliana (Mouse-ear cress) PE=2 SV=1	R	General function prediction only	B3domain-containingproteinREM14-like[Nicotianasylvestris]
ahy-miR156b-5p	Greenpepper_newGene_25432	UUGACAGAAGAUAGAGAGCAC	21	168.158	77.963	20.4414	79.4114	0.592346	-1.32268	down	--	--	--	--	[NI]	--	Phosphatidate phosphatase PAH1 OS=Arabidopsis thaliana GN=PAH1 PE=1 SV=1	R	General function prediction only	B3domain-containingproteinREM6-likeisoformX1[Capsicumannuum]
hbr-miR156	Greenpepper_newGene_25432	UUGACAGAAGAUAGAGAGC	19	168.158	77.963	20.4414	79.4114	0.592346	-1.32277	down	--	--	--	--	[NI]	--	Phosphatidate phosphatase PAH1 OS=Arabidopsis thaliana GN=PAH1 PE=1 SV=1	R	General function prediction only	B3domain-containingproteinREM6-likeisoformX1[Capsicumannuum]
stu-miR8045	Capana00g001577	AUUGAUAGUUGAGGUGUGUUU	21	15.7648	7.7963	40.8828	11.3445	1	0.927776	normal	--	--	Cellular Component: intracellular membrane-bounded organelle (GO:0043231);;	--	--	--	B3 domain-containing protein REM9 GN=F28M20.120 OS=Arabidopsis thaliana (Mouse-ear cress) PE=2 SV=1	K	Transcription	B3domain-containingproteinREM9-like[Solanumtuberosum]
aly-miR156a-5p	Capana00g000865	UGACAGAAGAGAGUGAGCAC	20	409.886	187.111	122.648	158.823	0.5686	-1.14216	down	--	--	Molecular Function: DNA binding (GO:0003677);; Molecular Function: sequence-specific DNA binding transcription factor activity (GO:0003700);; Cellular Component: nucleus (GO:0005634);; Biological Process: protein targeting to membrane (GO:0006612);; Biological Process: fatty acid catabolic process (GO:0009062);; Biological Process: cytokinin biosynthetic process (GO:0009691);; Biological Process:…	--	--	--	B3 domain-containing transcription factor NGA3 GN=NGA3 OS=Arabidopsis thaliana (Mouse-ear cress) PE=2 SV=1	K	Transcription	B3domain-containingtranscriptionfactorNGA3-like[Solanumtuberosum]
aly-miR156a-5p	Capana06g000275	UGACAGAAGAGAGUGAGCAC	20	409.886	187.111	122.648	158.823	0.5686	-1.14216	down	--	--	Molecular Function: sequence-specific DNA binding transcription factor activity (GO:0003700);; Molecular Function: protein binding (GO:0005515);; Cellular Component: nucleus (GO:0005634);; Cellular Component: mitochondrion (GO:0005739);; Biological Process: cellular protein modification process (GO:0006464);; Biological Process: organelle organization (GO:0006996);; Biological Process: signal tra…	--	--	--	B3 domain-containing transcription repressor VAL1 GN=T6B20.17 OS=Arabidopsis thaliana (Mouse-ear cress) PE=1 SV=1	K	Transcription	B3domain-containingtranscriptionrepressorVAL1-like[Solanumlycopersicum]
sly-miR5303	Greenpepper_newGene_83966	UUUUUGAAGAGUUCGAGCAAC	21	162.903	163.722	156.717	175.84	1	-0.00739435	normal	--	--	--	--	[S]	Function unknown	BAG-associated GRAM protein 1 OS=Arabidopsis thaliana GN=BAGP1 PE=1 SV=1	R	General function prediction only	BAG-associatedGRAMprotein1-likeisoformX2[Cucumismelo]
unconservative_Chr08_25472	Greenpepper_newGene_83966	ACAAUAUUUUUGAAGAGUCCGAGC	24	609.573	1146.06	1233.3	850.837	1	0.228165	normal	--	--	--	--	[S]	Function unknown	BAG-associated GRAM protein 1 OS=Arabidopsis thaliana GN=BAGP1 PE=1 SV=1	R	General function prediction only	BAG-associatedGRAMprotein1-likeisoformX2[Cucumismelo]
unconservative_Chr09_26671	Greenpepper_newGene_83966	ACAAUAUUUUUGAAGAGUCCGAGC	24	609.573	1146.06	1233.3	850.837	1	0.228338	normal	--	--	--	--	[S]	Function unknown	BAG-associated GRAM protein 1 OS=Arabidopsis thaliana GN=BAGP1 PE=1 SV=1	R	General function prediction only	BAG-associatedGRAMprotein1-likeisoformX2[Cucumismelo]
sly-miR482e-5p	Capana02g003308	UGUGGGUGGGGUGGAAAGAUU	21	1923.31	1450.11	2555.17	2643.27	0.774447	0.578735	normal	--	--	Biological Process: defense response to insect (GO:0002213);; Molecular Function: chitinase activity (GO:0004568);; Molecular Function: protein binding (GO:0005515);; Cellular Component: extracellular region (GO:0005576);; Biological Process: chitin catabolic process (GO:0006032);; Biological Process: response to temperature stimulus (GO:0009266);; Biological Process: cellular response to stress …	--	--	--	BAG family molecular chaperone regulator 8, chloroplastic (Precursor) GN=BAG1 OS=Arabidopsis thaliana (Mouse-ear cress) PE=1 SV=1	S	Function unknown	BAGfamilymolecularchaperoneregulator8,chloroplastic-like,partial[Solanumtuberosum]
unconservative_Chr00_47539	Capana02g003300	GUAGAAAGACUGUUUCCGAUAGAC	24	34451.4	59181.7	63640.9	48792.7	1	0.239358	normal	--	--	--	--	--	--	--	S	Function unknown	BAGfamilymolecularchaperoneregulator8,chloroplastic-like,partial[Solanumtuberosum]
hbr-miR156	Capana05g002005	UUGACAGAAGAUAGAGAGC	19	168.158	77.963	20.4414	79.4114	0.592346	-1.32277	down	--	--	Molecular Function: O-acyltransferase activity (GO:0008374);; Biological Process: anatomical structure morphogenesis (GO:0009653);; Biological Process: phenylpropanoid biosynthetic process (GO:0009699);; Biological Process: cellular component organization (GO:0016043);; Molecular Function: N-acyltransferase activity (GO:0016410);; Molecular Function: transferase activity, transferring acyl groups…	--	--	--	Uncharacterized acetyltransferase At3g50280 GN=At3g50280 OS=Arabidopsis thaliana (Mouse-ear cress) PE=3 SV=1	S	Function unknown	BAHDacyltransferaseDCR-like[Solanumtuberosum]
unconservative_Chr02_4546	Capana00g002090	UGGGUUGCUGAAGGAUUA	18	620.083	171.519	170.345	238.234	0.827253	-1.02136	normal	--	--	Molecular Function: O-acyltransferase activity (GO:0008374);; Biological Process: anatomical structure morphogenesis (GO:0009653);; Biological Process: cellular component organization (GO:0016043);; Molecular Function: N-acyltransferase activity (GO:0016410);; Molecular Function: transferase activity, transferring acyl groups other than amino-acyl groups (GO:0016747);; Biological Process: cellula…	--	--	--	Uncharacterized acetyltransferase At3g50280 GN=At3g50280 OS=Arabidopsis thaliana (Mouse-ear cress) PE=3 SV=1	S	Function unknown	BAHDacyltransferaseDCR-like[Solanumtuberosum]
unconservative_Chr02_4546	Capana05g002009	UGGGUUGCUGAAGGAUUA	18	620.083	171.519	170.345	238.234	0.827253	-1.02136	normal	--	--	Cellular Component: cytoplasm (GO:0005737);; Molecular Function: O-acyltransferase activity (GO:0008374);; Biological Process: epidermis development (GO:0008544);; Biological Process: macromolecule biosynthetic process (GO:0009059);; Biological Process: phenylpropanoid biosynthetic process (GO:0009699);; Biological Process: flavonoid biosynthetic process (GO:0009813);; Molecular Function: N-acylt…	--	--	--	Uncharacterized acetyltransferase At3g50280 GN=At3g50280 OS=Arabidopsis thaliana (Mouse-ear cress) PE=3 SV=1	S	Function unknown	BAHDacyltransferaseDCR-like[Solanumtuberosum]
unconservative_Chr00_47539	Greenpepper_newGene_46805	GUAGAAAGACUGUUUCCGAUAGAC	24	34451.4	59181.7	63640.9	48792.7	1	0.239358	normal	--	--	--	--	--	--	Barley B recombinant-like protein D OS=Oryza sativa subsp. japonica GN=Os06g0130600 PE=2 SV=1	K	Transcription	barleyBrecombinant-likeproteinD[Nicotianatabacum]
ahy-miR159	Capana08g001421	UUUGGAUUGAAGGGAGCUCUA	21	164270	116274	102187	118385	1	-0.388949	normal	--	--	Biological Process: defense response (GO:0006952);; Molecular Function: hydrolase activity (GO:0016787);; Biological Process: response to chemical (GO:0042221);; Biological Process: cellular metabolic process (GO:0044237);; Biological Process: single-organism metabolic process (GO:0044710);; Biological Process: regulation of cellular process (GO:0050794);; Biological Process: response to other or…	--	[O]	Posttranslational modification, protein turnover, chaperones	Basic 7S globulin low kDa subunit (Precursor) GN=BG OS=Glycine max (Soybean) PE=1 SV=2	O	Posttranslational modification, protein turnover, chaperones	basic7Sglobulin-like[Solanumtuberosum]
stu-miR827-5p	Capana02g002056	UUUGUUGAUGGUCAUCUAUUC	21	215.453	116.944	68.138	102.1	0.79928	-1.01704	normal	--	--	Molecular Function: binding (GO:0005488);; Biological Process: anatomical structure morphogenesis (GO:0009653);; Cellular Component: intracellular organelle (GO:0043229);; Biological Process: macromolecule modification (GO:0043412);; Biological Process: primary metabolic process (GO:0044238);; Biological Process: cellular macromolecule metabolic process (GO:0044260);; Biological Process: single-o…	--	--	--	Uncharacterized protein At3g15000, mitochondrial GN=At3g15000 OS=Arabidopsis thaliana (Mouse-ear cress) PE=1 SV=1	S	Function unknown	basicsalivaryproline-richprotein2-like[Solanumtuberosum]
unconservative_Chr02_4546	Capana03g003334	UGGGUUGCUGAAGGAUUA	18	620.083	171.519	170.345	238.234	0.827253	-1.02136	normal	--	--	--	--	[S]	Function unknown	--	TU	--	BEACHdomain-containingproteinlvsA-like[Solanumtuberosum]
sly-miR5303	Capana04g000451	UUUUUGAAGAGUUCGAGCAAC	21	162.903	163.722	156.717	175.84	1	-0.00739435	normal	--	--	Biological Process: response to superoxide (GO:0000303);; Molecular Function: sequence-specific DNA binding transcription factor activity (GO:0003700);; Cellular Component: extracellular region (GO:0005576);; Cellular Component: nucleus (GO:0005634);; Cellular Component: cytosol (GO:0005829);; Biological Process: chromatin silencing (GO:0006342);; Biological Process: regulation of transcription, …	--	[K]	Transcription	BEL1-like homeodomain protein 2 OS=Arabidopsis thaliana (Mouse-ear cress) PE=1 SV=3	K	Transcription	BEL1-likehomeodomainprotein4-like[Solanumtuberosum]
hbr-miR156	Greenpepper_newGene_33070	UUGACAGAAGAUAGAGAGC	19	168.158	77.963	20.4414	79.4114	0.592346	-1.32277	down	--	--	--	--	[KR]	--	Bet1-like protein At4g14600 OS=Arabidopsis thaliana GN=At4g14600 PE=2 SV=1	U	Intracellular trafficking, secretion, and vesicular transport	bet1-likeproteinAt4g14600[Capsicumannuum]
unconservative_Chr12_36533	Capana01g003253	UUAGCAACAACAAUAUAUAUG	21	210.198	187.111	238.483	198.529	1	0.0870715	normal	--	--	Molecular Function: protein kinase activity (GO:0004672);; Molecular Function: transporter activity (GO:0005215);; Molecular Function: binding (GO:0005488);; Biological Process: response to stress (GO:0006950);; Cellular Component: plant-type cell wall (GO:0009505);; Biological Process: response to hormone (GO:0009725);; Biological Process: flower development (GO:0009908);; Cellular Component: me…	--	--	--	Leucine-rich repeat extensin-like protein 3 (Precursor) GN=LRX3 OS=Arabidopsis thaliana (Mouse-ear cress) PE=1 SV=1	--	--	BnaCnng36050D[Brassicanapus]
cme-miR319c	Capana01g002821	UUGGACUGAAGGGAGCUCCU	20	15.7648	15.5926	13.6276	17.0167	1	-0.059384	normal	--	--	Molecular Function: inorganic anion exchanger activity (GO:0005452);; Cellular Component: endosome (GO:0005768);; Cellular Component: vacuole (GO:0005773);; Biological Process: anion transport (GO:0006820);; Biological Process: iron ion transport (GO:0006826);; Biological Process: cellular response to iron ion starvation (GO:0010106);; Biological Process: response to nitrate (GO:0010167);; Molecu…	--	[P]	Inorganic ion transport and metabolism	Probable boron transporter 2 GN=BOR2 OS=Arabidopsis thaliana (Mouse-ear cress) PE=2 SV=1	P	Inorganic ion transport and metabolism	borontransporter1-like[Solanumtuberosum]
ahy-miR159	Greenpepper_newGene_68448	UUUGGAUUGAAGGGAGCUCUA	21	164270	116274	102187	118385	1	-0.388949	normal	--	--	--	--	--	--	--	R	General function prediction only	BRO1domain-containingproteinBROXhomologisoformX2[Capsicumannuum]
unconservative_Chr06_19792	Capana09g002169	AUUCAGAUCUAGAACCAAGUCUU	23	16815.8	20855.1	19201.3	18979.3	1	-0.0100706	normal	--	--	Molecular Function: signal transducer activity (GO:0004871);; Cellular Component: late endosome (GO:0005770);; Cellular Component: plasma membrane (GO:0005886);; Biological Process: response to blue light (GO:0009637);; Biological Process: pollen tube growth (GO:0009860);; Biological Process: positive regulation of flower development (GO:0009911);; Biological Process: positive gravitropism (GO:00…	--	--	--	BTB/POZ domain-containing protein At5g03250 GN=At5g03250 OS=Arabidopsis thaliana (Mouse-ear cress) PE=2 SV=1	R	General function prediction only	BTB/POZdomain-containingproteinAt5g03250-like[Solanumtuberosum]
stu-miR8045	Greenpepper_newGene_78217	AUUGAUAGUUGAGGUGUGUUU	21	15.7648	7.7963	40.8828	11.3445	1	0.927776	normal	--	--	--	--	--	--	BTB/POZ domain-containing protein At5g48800 OS=Arabidopsis thaliana GN=At5g48800 PE=2 SV=1	R	General function prediction only	BTB/POZdomain-containingproteinAt5g48800isoformX2[Solanumtuberosum]
aly-miR156a-5p	Capana11g000527	UGACAGAAGAGAGUGAGCAC	20	409.886	187.111	122.648	158.823	0.5686	-1.14216	down	--	--	Biological Process: nuclear-transcribed mRNA catabolic process (GO:0000956);; Cellular Component: nucleus (GO:0005634);; Cellular Component: cytosol (GO:0005829);; Biological Process: DNA-dependent DNA replication (GO:0006261);; Biological Process: flower development (GO:0009908);; Biological Process: regulation of protein ubiquitination (GO:0031396);; Cellular Component: macromolecular complex (…	K10523|0|sot:102588086|BTB/POZ and MATH domain-containing protein 4-like; K10523 speckle-type POZ protein (A)	[DR]	--	BTB/POZ and MATH domain-containing protein 4 GN=BPM4 OS=Arabidopsis thaliana (Mouse-ear cress) PE=1 SV=1	D	Cell cycle control, cell division, chromosome partitioning	BTB-POZandMATHdomainprotein[Capsicumannuum]
cme-miR168	Greenpepper_newGene_32364	UCGCUUGGUGCAGGUCGGGA	20	819.771	374.222	463.338	578.569	1	-0.255213	normal	[R]	General function prediction only	--	K06911|8.36606e-26|sly:101261553|pirin-like protein; K06911 (A)	--	--	Pirin-like protein OS=Solanum lycopersicum PE=2 SV=1	S	Function unknown	BURPdomainproteinRD22[Capsicumannuum]
sly-miR5303	Greenpepper_newGene_32364	UUUUUGAAGAGUUCGAGCAAC	21	162.903	163.722	156.717	175.84	1	-0.00739435	normal	[R]	General function prediction only	--	K06911|8.36606e-26|sly:101261553|pirin-like protein; K06911 (A)	--	--	Pirin-like protein OS=Solanum lycopersicum PE=2 SV=1	S	Function unknown	BURPdomainproteinRD22[Capsicumannuum]
hbr-miR156	Greenpepper_newGene_64612	UUGACAGAAGAUAGAGAGC	19	168.158	77.963	20.4414	79.4114	0.592346	-1.32277	down	--	--	--	--	[T]	Signal transduction mechanisms	--	T	Signal transduction mechanisms	calcineurinsubunitB-like[Capsicumannuum]
unconservative_Chr00_47539	Greenpepper_newGene_36796	GUAGAAAGACUGUUUCCGAUAGAC	24	34451.4	59181.7	63640.9	48792.7	1	0.239358	normal	--	--	Molecular Function: protein serine/threonine kinase activity (GO:0004674);; Molecular Function: ATP binding (GO:0005524);; Biological Process: protein phosphorylation (GO:0006468);;	--	[T]	Signal transduction mechanisms	Calcium/calmodulin-regulated receptor-like kinase 2 OS=Arabidopsis thaliana GN=CRLK2 PE=2 SV=1	T	Signal transduction mechanisms	calcium/calmodulin-regulatedreceptor-likekinase2[Capsicumannuum]
unconservative_Chr06_19792	Capana12g002139	AUUCAGAUCUAGAACCAAGUCUU	23	16815.8	20855.1	19201.3	18979.3	1	-0.0100706	normal	[RTKL]	--	Biological Process: MAPK cascade (GO:0000165);; Molecular Function: calmodulin-dependent protein kinase activity (GO:0004683);; Molecular Function: calcium ion binding (GO:0005509);; Molecular Function: ATP binding (GO:0005524);; Cellular Component: nucleus (GO:0005634);; Cellular Component: vacuole (GO:0005773);; Cellular Component: peroxisome (GO:0005777);; Cellular Component: endoplasmic retic…	K13412|0|sly:101256827|calcium-dependent protein kinase 1; K13412 calcium-dependent protein kinase [EC:2.7.11.1] (A)	[T]	Signal transduction mechanisms	Calcium-dependent protein kinase 1 GN=MUK11.19 OS=Arabidopsis thaliana (Mouse-ear cress) PE=1 SV=1	T	Signal transduction mechanisms	calcium-dependentproteinkinase1[Solanumlycopersicum]
sly-miR5303	Greenpepper_newGene_68001	UUUUUGAAGAGUUCGAGCAAC	21	162.903	163.722	156.717	175.84	1	-0.00739435	normal	[RTKL]	--	Molecular Function: protein serine/threonine kinase activity (GO:0004674);; Molecular Function: calcium ion binding (GO:0005509);; Molecular Function: ATP binding (GO:0005524);; Cellular Component: plasma membrane (GO:0005886);; Biological Process: protein phosphorylation (GO:0006468);;	--	[T]	Signal transduction mechanisms	Calcium-dependent protein kinase OS=Daucus carota PE=2 SV=2	T	Signal transduction mechanisms	calcium-dependentproteinkinase21-like[Capsicumannuum]
stu-miR8045	Greenpepper_newGene_10511	AUUGAUAGUUGAGGUGUGUUU	21	15.7648	7.7963	40.8828	11.3445	1	0.927776	normal	--	--	Molecular Function: protein serine/threonine kinase activity (GO:0004674);; Molecular Function: calcium ion binding (GO:0005509);; Molecular Function: ATP binding (GO:0005524);; Biological Process: protein phosphorylation (GO:0006468);;	K13412|2.66609e-13|mus:103968571|calcium-dependent protein kinase 28-like; K13412 calcium-dependent protein kinase [EC:2.7.11.1] (A)	[T]	Signal transduction mechanisms	Calcium-dependent protein kinase 16 OS=Arabidopsis thaliana GN=CPK16 PE=1 SV=1	T	Signal transduction mechanisms	calcium-dependentproteinkinase28-like[Nicotianaattenuata]
hbr-miR156	Capana04g000668	UUGACAGAAGAUAGAGAGC	19	168.158	77.963	20.4414	79.4114	0.592346	-1.32277	down	[P]	Inorganic ion transport and metabolism	Biological Process: respiratory burst involved in defense response (GO:0002679);; Molecular Function: carbonate dehydratase activity (GO:0004089);; Molecular Function: calcium channel activity (GO:0005262);; Molecular Function: calcium-transporting ATPase activity (GO:0005388);; Molecular Function: calmodulin binding (GO:0005516);; Molecular Function: ATP binding (GO:0005524);; Cellular Component…	K01537|0|sot:102598784|calcium-transporting ATPase 1, chloroplastic-like; K01537 Ca2+-transporting ATPase [EC:3.6.3.8] (A)	[P]	Inorganic ion transport and metabolism	Calcium-transporting ATPase 1, chloroplastic (Precursor) OS=Arabidopsis thaliana (Mouse-ear cress) PE=1 SV=3	P	Inorganic ion transport and metabolism	calcium-transportingATPase1,chloroplastic-like[Solanumtuberosum]
unconservative_Chr12_34129	Capana07g002355	UGAAGUUAUAUAGCCAAGA	19	2238.61	2175.17	1785.22	1769.74	1	-0.348651	normal	[P]	Inorganic ion transport and metabolism	Biological Process: immune system process (GO:0002376);; Molecular Function: catalytic activity (GO:0003824);; Molecular Function: protein binding (GO:0005515);; Cellular Component: vacuole (GO:0005773);; Cellular Component: endoplasmic reticulum (GO:0005783);; Biological Process: cation transport (GO:0006812);; Biological Process: anion transport (GO:0006820);; Biological Process: defense respon…	--	[P]	Inorganic ion transport and metabolism	Calcium-transporting ATPase 12, plasma membrane-type GN=ACA12 OS=Arabidopsis thaliana (Mouse-ear cress) PE=2 SV=1	P	Inorganic ion transport and metabolism	calcium-transportingATPase12,plasmamembrane-type-like[Nicotianatomentosiformis]
unconservative_Chr02_4546	Greenpepper_newGene_78389	UGGGUUGCUGAAGGAUUA	18	620.083	171.519	170.345	238.234	0.827253	-1.02136	normal	--	--	--	--	[O]	Posttranslational modification, protein turnover, chaperones	--	S	Function unknown	caldesmon-like[Capsicumannuum]
unconservative_Chr12_34129	Greenpepper_newGene_54883	UGAAGUUAUAUAGCCAAGA	19	2238.61	2175.17	1785.22	1769.74	1	-0.348651	normal	--	--	--	K11000|7.47786e-69|sot:102595703|callose synthase 2-like; K11000 callose synthase [EC:2.4.1.-] (A)	[M]	Cell wall/membrane/envelope biogenesis	Callose synthase 2 OS=Arabidopsis thaliana GN=CALS2 PE=2 SV=3	M	Cell wall/membrane/envelope biogenesis	callosesynthase2isoformX2[Solanumtuberosum]
hbr-miR156	Capana12g002111	UUGACAGAAGAUAGAGAGC	19	168.158	77.963	20.4414	79.4114	0.592346	-1.32277	down	--	--	Cellular Component: 1,3-beta-D-glucan synthase complex (GO:0000148);; Molecular Function: 1,3-beta-D-glucan synthase activity (GO:0003843);; Cellular Component: Golgi apparatus (GO:0005794);; Biological Process: (1->3)-beta-D-glucan biosynthetic process (GO:0006075);; Biological Process: amino acid transport (GO:0006865);; Biological Process: circadian rhythm (GO:0007623);; Cellular Component: pl…	K11000|0|sot:102578787|callose synthase 5-like; K11000 callose synthase [EC:2.4.1.-] (A)	[M]	Cell wall/membrane/envelope biogenesis	Callose synthase 5 OS=Arabidopsis thaliana (Mouse-ear cress) PE=1 SV=1	M	Cell wall/membrane/envelope biogenesis	callosesynthase5-like[Solanumtuberosum]
cpa-miR319	Capana00g001512	AUUGGACUGAAGGGAGCUCC	20	0	7.7963	0	5.67225	1	-0.0584379	normal	--	--	Biological Process: cell fate specification (GO:0001708);; Molecular Function: cysteine-type endopeptidase activity (GO:0004197);; Molecular Function: calcium-dependent cysteine-type endopeptidase activity (GO:0004198);; Cellular Component: intracellular (GO:0005622);; Cellular Component: endoplasmic reticulum (GO:0005783);; Cellular Component: integral component of plasma membrane (GO:0005887);;…	--	[OT]	--	Calpain-type cysteine protease DEK1 (Precursor) GN=F7A10.23 OS=Arabidopsis thaliana (Mouse-ear cress) PE=1 SV=1	OT	--	calpain-typecysteineproteaseDEK1-likeisoformX1[Solanumtuberosum]
unconservative_Chr00_47539	Greenpepper_newGene_76077	GUAGAAAGACUGUUUCCGAUAGAC	24	34451.4	59181.7	63640.9	48792.7	1	0.239358	normal	--	--	--	K08057|1.45053e-19|sot:102581294|calreticulin-3-like; K08057 calreticulin (A)	[O]	Posttranslational modification, protein turnover, chaperones	Calreticulin-3 OS=Arabidopsis thaliana GN=CRT3 PE=1 SV=2	O	Posttranslational modification, protein turnover, chaperones	calreticulin-3[Capsicumannuum]
stu-miR8045	Greenpepper_newGene_68764	AUUGAUAGUUGAGGUGUGUUU	21	15.7648	7.7963	40.8828	11.3445	1	0.927776	normal	--	--	--	--	[K]	Transcription	Carbon catabolite repressor protein 4 homolog 3 OS=Arabidopsis thaliana GN=CCR4-3 PE=2 SV=2	K	Transcription	carboncataboliterepressorprotein4homolog3[Nicotianaattenuata]
unconservative_Chr12_34129	Greenpepper_newGene_7061	UGAAGUUAUAUAGCCAAGA	19	2238.61	2175.17	1785.22	1769.74	1	-0.348651	normal	--	--	--	--	--	--	TMV resistance protein N OS=Nicotiana glutinosa GN=N PE=1 SV=1	R	General function prediction only	carboxyl-terminal-processingpeptidase2,chloroplastic[Capsicumannuum]
aly-miR172c-3p	Capana06g000141	AGAAUCUUGAUGAUGCUGCAG	21	10.5099	7.7963	0	17.0167	1	-0.0656532	normal	[RTKL]	--	Molecular Function: protein serine/threonine kinase activity (GO:0004674);; Molecular Function: binding (GO:0005488);; Molecular Function: ATP binding (GO:0005524);; Biological Process: DNA metabolic process (GO:0006259);; Biological Process: protein phosphorylation (GO:0006468);; Biological Process: response to stress (GO:0006950);; Biological Process: cell cycle (GO:0007049);; Biological Proces…	--	[T]	Signal transduction mechanisms	Casein kinase I isoform delta-like GN=At4g26100 OS=Arabidopsis thaliana (Mouse-ear cress) PE=2 SV=2	T	Signal transduction mechanisms	caseinkinaseI-like[Nicotianasylvestris]
csi-miR172a-3p	Capana06g000141	AGAAUCUUGAUGAUGCUGCA	20	5.25494	0	0	0	1	-2.33843	normal	[RTKL]	--	Molecular Function: protein serine/threonine kinase activity (GO:0004674);; Molecular Function: binding (GO:0005488);; Molecular Function: ATP binding (GO:0005524);; Biological Process: DNA metabolic process (GO:0006259);; Biological Process: protein phosphorylation (GO:0006468);; Biological Process: response to stress (GO:0006950);; Biological Process: cell cycle (GO:0007049);; Biological Proces…	--	[T]	Signal transduction mechanisms	Casein kinase I isoform delta-like GN=At4g26100 OS=Arabidopsis thaliana (Mouse-ear cress) PE=2 SV=2	T	Signal transduction mechanisms	caseinkinaseI-like[Nicotianasylvestris]
sly-miR5303	Capana10g002026	UUUUUGAAGAGUUCGAGCAAC	21	162.903	163.722	156.717	175.84	1	-0.00739435	normal	--	--	Cellular Component: plasma membrane (GO:0005886);; Biological Process: cell-cell junction assembly (GO:0007043);; Biological Process: glucuronoxylan metabolic process (GO:0010413);; Cellular Component: integral component of membrane (GO:0016021);; Biological Process: cell wall modification (GO:0042545);; Molecular Function: protein homodimerization activity (GO:0042803);; Biological Process: xyla…	--	--	--	Casparian strip membrane protein 1 OS=Nicotiana tabacum (Common tobacco) PE=2 SV=1	--	--	casparianstripmembraneprotein1[Nicotianasylvestris]
aly-miR156a-5p	Capana02g000835	UGACAGAAGAGAGUGAGCAC	20	409.886	187.111	122.648	158.823	0.5686	-1.14216	down	--	--	Molecular Function: protein binding (GO:0005515);; Biological Process: cell-cell junction assembly (GO:0007043);; Cellular Component: membrane (GO:0016020);; Biological Process: cellular component organization (GO:0016043);; Biological Process: cell wall modification (GO:0042545);; Biological Process: single-organism cellular process (GO:0044763);; Cellular Component: Casparian strip (GO:0048226)…	--	--	--	Casparian strip membrane protein 1 OS=Solanum tuberosum (Potato) PE=2 SV=1	S	Function unknown	casparianstripmembraneprotein1[Nicotianatomentosiformis]
unconservative_Chr02_4546	Capana03g000265	UGGGUUGCUGAAGGAUUA	18	620.083	171.519	170.345	238.234	0.827253	-1.02136	normal	--	--	Cellular Component: plasma membrane (GO:0005886);; Cellular Component: membrane (GO:0016020);; Cellular Component: integral component of membrane (GO:0016021);; Cellular Component: cell part (GO:0044464);;	--	--	--	CASP-like protein 3A1 OS=Vitis vinifera (Grape) PE=2 SV=1	S	Function unknown	CASP-likeprotein3A1[Solanumlycopersicum]
sly-miR5303	Greenpepper_newGene_37229	UUUUUGAAGAGUUCGAGCAAC	21	162.903	163.722	156.717	175.84	1	-0.00739435	normal	--	--	--	--	[P]	Inorganic ion transport and metabolism	Cation/H(+) antiporter 18 OS=Arabidopsis thaliana GN=CHX18 PE=2 SV=1	P	Inorganic ion transport and metabolism	cation/H(+)antiporter18-like[Capsicumannuum]
hbr-miR156	Capana02g002348	UUGACAGAAGAUAGAGAGC	19	168.158	77.963	20.4414	79.4114	0.592346	-1.32277	down	[E]	Amino acid transport and metabolism	Biological Process: amino acid transmembrane transport (GO:0003333);; Molecular Function: catalase activity (GO:0004096);; Molecular Function: L-glutamate transmembrane transporter activity (GO:0005313);; Molecular Function: protein binding (GO:0005515);; Cellular Component: cell wall (GO:0005618);; Cellular Component: mitochondrion (GO:0005739);; Cellular Component: peroxisome (GO:0005777);; Cel…	K03294|0|sot:102595081|cationic amino acid transporter 5-like; K03294 basic amino acid/polyamine antiporter, APA family (A)	[E]	Amino acid transport and metabolism	Cationic amino acid transporter 5 GN=CAT5 OS=Arabidopsis thaliana (Mouse-ear cress) PE=1 SV=1	E	Amino acid transport and metabolism	cationicaminoacidtransporter5[Nicotianasylvestris]
unconservative_Chr00_47539	Greenpepper_newGene_64238	GUAGAAAGACUGUUUCCGAUAGAC	24	34451.4	59181.7	63640.9	48792.7	1	0.239358	normal	--	--	--	--	[S]	Function unknown	Mitochondrial import inner membrane translocase subunit TIM10 OS=Arabidopsis thaliana GN=TIM10 PE=1 SV=1	R	General function prediction only	cbl-interactingserinethreonine-proteinkinase9,partial[Nicotianaattenuata]
aly-miR172a-3p	Capana05g000594	AGAAUCUUGAUGAUGCUGCAU	21	147.138	109.148	136.276	73.7392	1	-0.367738	normal	--	--	--	K13099|6.69251e-163|sot:102588834|CD2 antigen cytoplasmic tail-binding protein 2-like; K13099 CD2 antigen cytoplasmic tail-binding protein 2 (A)	[R]	General function prediction only	--	R	General function prediction only	CD2antigencytoplasmictail-bindingprotein2-like[Solanumtuberosum]
aly-miR172c-3p	Capana05g000594	AGAAUCUUGAUGAUGCUGCAG	21	10.5099	7.7963	0	17.0167	1	-0.0656532	normal	--	--	--	K13099|6.69251e-163|sot:102588834|CD2 antigen cytoplasmic tail-binding protein 2-like; K13099 CD2 antigen cytoplasmic tail-binding protein 2 (A)	[R]	General function prediction only	--	R	General function prediction only	CD2antigencytoplasmictail-bindingprotein2-like[Solanumtuberosum]
csi-miR172a-3p	Capana05g000594	AGAAUCUUGAUGAUGCUGCA	20	5.25494	0	0	0	1	-2.33843	normal	--	--	--	K13099|6.69251e-163|sot:102588834|CD2 antigen cytoplasmic tail-binding protein 2-like; K13099 CD2 antigen cytoplasmic tail-binding protein 2 (A)	[R]	General function prediction only	--	R	General function prediction only	CD2antigencytoplasmictail-bindingprotein2-like[Solanumtuberosum]
unconservative_Chr00_47539	Greenpepper_newGene_74267	GUAGAAAGACUGUUUCCGAUAGAC	24	34451.4	59181.7	63640.9	48792.7	1	0.239358	normal	[DKL]	--	--	K10842|2.08582e-29|sly:101265536|uncharacterized LOC101265536; K10842 CDK-activating kinase assembly factor MAT1 (A)	[O]	Posttranslational modification, protein turnover, chaperones	--	O	Posttranslational modification, protein turnover, chaperones	CDK-activatingkinaseassemblyfactorMAT1-like,partial[Capsicumannuum]
unconservative_Chr02_4546	Capana06g003077	UGGGUUGCUGAAGGAUUA	18	620.083	171.519	170.345	238.234	0.827253	-1.02136	normal	--	--	Cellular Component: nucleus (GO:0005634);; Biological Process: DNA-dependent DNA replication (GO:0006261);; Biological Process: phosphorus metabolic process (GO:0006793);; Cellular Component: chloroplast (GO:0009507);; Biological Process: chloroplast organization (GO:0009658);; Biological Process: gene silencing (GO:0016458);; Biological Process: regulation of nucleobase-containing compound metab…	K10727|0|sot:102583611|CDT1-like protein a, chloroplastic-like; K10727 chromatin licensing and DNA replication factor 1 (A)	[L]	Replication, recombination and repair	CDT1-like protein a, chloroplastic (Precursor) GN=CDT1A OS=Arabidopsis thaliana (Mouse-ear cress) PE=1 SV=1	L	Replication, recombination and repair	CDT1-likeproteina,chloroplastic[Solanumlycopersicum]
sly-miR5303	Greenpepper_newGene_13518	UUUUUGAAGAGUUCGAGCAAC	21	162.903	163.722	156.717	175.84	1	-0.00739435	normal	[R]	General function prediction only	--	K12606|1.76957e-27|sot:102595126|cell differentiation protein RCD1 homolog; K12606 CCR4-NOT transcription complex subunit 9 (A)	[R]	General function prediction only	--	R	General function prediction only	celldifferentiationproteinRCD1homolog[Capsicumannuum]
unconservative_Chr08_25472	Greenpepper_newGene_13518	ACAAUAUUUUUGAAGAGUCCGAGC	24	609.573	1146.06	1233.3	850.837	1	0.228165	normal	[R]	General function prediction only	--	K12606|1.76957e-27|sot:102595126|cell differentiation protein RCD1 homolog; K12606 CCR4-NOT transcription complex subunit 9 (A)	[R]	General function prediction only	--	R	General function prediction only	celldifferentiationproteinRCD1homolog[Capsicumannuum]
unconservative_Chr09_26671	Greenpepper_newGene_13518	ACAAUAUUUUUGAAGAGUCCGAGC	24	609.573	1146.06	1233.3	850.837	1	0.228338	normal	[R]	General function prediction only	--	K12606|1.76957e-27|sot:102595126|cell differentiation protein RCD1 homolog; K12606 CCR4-NOT transcription complex subunit 9 (A)	[R]	General function prediction only	--	R	General function prediction only	celldifferentiationproteinRCD1homolog[Capsicumannuum]
sly-miR5303	Capana03g001401	UUUUUGAAGAGUUCGAGCAAC	21	162.903	163.722	156.717	175.84	1	-0.00739435	normal	[R]	General function prediction only	--	K12606|2.48983e-63|sot:102586245|cell differentiation protein RCD1 homolog; K12606 CCR4-NOT transcription complex subunit 9 (A)	[R]	General function prediction only	--	R	General function prediction only	celldifferentiationproteinRCD1homolog[Solanumtuberosum]
unconservative_Chr08_25472	Capana03g001401	ACAAUAUUUUUGAAGAGUCCGAGC	24	609.573	1146.06	1233.3	850.837	1	0.228165	normal	[R]	General function prediction only	--	K12606|2.48983e-63|sot:102586245|cell differentiation protein RCD1 homolog; K12606 CCR4-NOT transcription complex subunit 9 (A)	[R]	General function prediction only	--	R	General function prediction only	celldifferentiationproteinRCD1homolog[Solanumtuberosum]
unconservative_Chr09_26671	Capana03g001401	ACAAUAUUUUUGAAGAGUCCGAGC	24	609.573	1146.06	1233.3	850.837	1	0.228338	normal	[R]	General function prediction only	--	K12606|2.48983e-63|sot:102586245|cell differentiation protein RCD1 homolog; K12606 CCR4-NOT transcription complex subunit 9 (A)	[R]	General function prediction only	--	R	General function prediction only	celldifferentiationproteinRCD1homolog[Solanumtuberosum]
aly-miR172a-3p	Capana06g000769	AGAAUCUUGAUGAUGCUGCAU	21	147.138	109.148	136.276	73.7392	1	-0.367738	normal	[R]	General function prediction only	Biological Process: cytokinesis by cell plate formation (GO:0000911);; Molecular Function: signal transducer activity (GO:0004871);; Molecular Function: protein binding (GO:0005515);; Cellular Component: cytoplasm (GO:0005737);; Cellular Component: heterotrimeric G-protein complex (GO:0005834);; Biological Process: DNA methylation (GO:0006306);; Biological Process: chromatin silencing (GO:0006342…	K03363|0|sot:102581964|cell division cycle 20.1, cofactor of APC complex-like; K03363 cell division cycle 20, cofactor of APC complex (A)	[DO]	--	Cell division cycle 20.1, cofactor of APC complex GN=F17M5.30 OS=Arabidopsis thaliana (Mouse-ear cress) PE=1 SV=1	D	Cell cycle control, cell division, chromosome partitioning	celldivisioncycle20.1,cofactorofAPCcomplex-likeisoformX1[Solanumtuberosum]
csi-miR172a-3p	Capana06g000769	AGAAUCUUGAUGAUGCUGCA	20	5.25494	0	0	0	1	-2.33843	normal	[R]	General function prediction only	Biological Process: cytokinesis by cell plate formation (GO:0000911);; Molecular Function: signal transducer activity (GO:0004871);; Molecular Function: protein binding (GO:0005515);; Cellular Component: cytoplasm (GO:0005737);; Cellular Component: heterotrimeric G-protein complex (GO:0005834);; Biological Process: DNA methylation (GO:0006306);; Biological Process: chromatin silencing (GO:0006342…	K03363|0|sot:102581964|cell division cycle 20.1, cofactor of APC complex-like; K03363 cell division cycle 20, cofactor of APC complex (A)	[DO]	--	Cell division cycle 20.1, cofactor of APC complex GN=F17M5.30 OS=Arabidopsis thaliana (Mouse-ear cress) PE=1 SV=1	D	Cell cycle control, cell division, chromosome partitioning	celldivisioncycle20.1,cofactorofAPCcomplex-likeisoformX1[Solanumtuberosum]
stu-miR827-5p	Capana01g004299	UUUGUUGAUGGUCAUCUAUUC	21	215.453	116.944	68.138	102.1	0.79928	-1.01704	normal	[R]	General function prediction only	Biological Process: reproduction (GO:0000003);; Molecular Function: protein binding (GO:0005515);; Biological Process: transcription, DNA-templated (GO:0006351);; Biological Process: gene silencing (GO:0016458);; Biological Process: regulation of nucleobase-containing compound metabolic process (GO:0019219);; Biological Process: multicellular organismal process (GO:0032501);; Cellular Component: …	K03363|1.17228e-84|sot:102580347|cell division cycle 20.1, cofactor of APC complex-like; K03363 cell division cycle 20, cofactor of APC complex (A)	[DO]	--	Cell division cycle 20.2, cofactor of APC complex GN=F17M5.20 OS=Arabidopsis thaliana (Mouse-ear cress) PE=1 SV=1	D	Cell cycle control, cell division, chromosome partitioning	celldivisioncycle20.1,cofactorofAPCcomplex-likeisoformX2[Nicotianasylvestris]
stu-miR827-5p	Capana03g001159	UUUGUUGAUGGUCAUCUAUUC	21	215.453	116.944	68.138	102.1	0.79928	-1.01704	normal	[R]	General function prediction only	Biological Process: cytokinesis by cell plate formation (GO:0000911);; Molecular Function: protein binding (GO:0005515);; Cellular Component: cytoplasm (GO:0005737);; Biological Process: DNA methylation (GO:0006306);; Biological Process: chromatin silencing (GO:0006342);; Biological Process: meiotic nuclear division (GO:0007126);; Biological Process: gamete generation (GO:0007276);; Biological Pr…	K03363|7.0018e-97|sly:101244602|cell division cycle 20.2, cofactor of APC complex-like; K03363 cell division cycle 20, cofactor of APC complex (A)	[DO]	--	Cell division cycle 20.2, cofactor of APC complex GN=F17M5.20 OS=Arabidopsis thaliana (Mouse-ear cress) PE=1 SV=1	D	Cell cycle control, cell division, chromosome partitioning	celldivisioncycle20.1,cofactorofAPCcomplex-likeisoformX2[Nicotianatomentosiformis]
stu-miR827-5p	Capana03g001163	UUUGUUGAUGGUCAUCUAUUC	21	215.453	116.944	68.138	102.1	0.79928	-1.01704	normal	[R]	General function prediction only	Biological Process: cytokinesis by cell plate formation (GO:0000911);; Molecular Function: catalytic activity (GO:0003824);; Molecular Function: signal transducer activity (GO:0004871);; Molecular Function: protein binding (GO:0005515);; Cellular Component: cytoplasm (GO:0005737);; Cellular Component: heterotrimeric G-protein complex (GO:0005834);; Biological Process: DNA methylation (GO:0006306)…	K03363|2.0083e-163|sly:101244602|cell division cycle 20.2, cofactor of APC complex-like; K03363 cell division cycle 20, cofactor of APC complex (A)	[DO]	--	Cell division cycle 20.2, cofactor of APC complex GN=F17M5.20 OS=Arabidopsis thaliana (Mouse-ear cress) PE=1 SV=1	D	Cell cycle control, cell division, chromosome partitioning	celldivisioncycle20.1,cofactorofAPCcomplex-likeisoformX2[Nicotianatomentosiformis]
stu-miR827-5p	Capana01g004278	UUUGUUGAUGGUCAUCUAUUC	21	215.453	116.944	68.138	102.1	0.79928	-1.01704	normal	[R]	General function prediction only	Cellular Component: nucleus (GO:0005634);; Biological Process: cellular component organization (GO:0016043);; Biological Process: regulation of nucleobase-containing compound metabolic process (GO:0019219);; Biological Process: multicellular organismal process (GO:0032501);; Biological Process: DNA endoreduplication (GO:0042023);; Cellular Component: protein complex (GO:0043234);; Biological Proc…	K03363|5.849e-73|sly:101244602|cell division cycle 20.2, cofactor of APC complex-like; K03363 cell division cycle 20, cofactor of APC complex (A)	[DO]	--	Cell division cycle 20.2, cofactor of APC complex GN=F17M5.20 OS=Arabidopsis thaliana (Mouse-ear cress) PE=1 SV=1	D	Cell cycle control, cell division, chromosome partitioning	celldivisioncycle20.2,cofactorofAPCcomplex-like[Solanumlycopersicum]
stu-miR827-5p	Capana01g004305	UUUGUUGAUGGUCAUCUAUUC	21	215.453	116.944	68.138	102.1	0.79928	-1.01704	normal	[R]	General function prediction only	Biological Process: cytokinesis by cell plate formation (GO:0000911);; Molecular Function: catalytic activity (GO:0003824);; Molecular Function: signal transducer activity (GO:0004871);; Molecular Function: protein binding (GO:0005515);; Cellular Component: cytoplasm (GO:0005737);; Cellular Component: heterotrimeric G-protein complex (GO:0005834);; Biological Process: DNA methylation (GO:0006306)…	K03363|0|sly:101244602|cell division cycle 20.2, cofactor of APC complex-like; K03363 cell division cycle 20, cofactor of APC complex (A)	[DO]	--	Cell division cycle 20.2, cofactor of APC complex GN=F17M5.20 OS=Arabidopsis thaliana (Mouse-ear cress) PE=1 SV=1	D	Cell cycle control, cell division, chromosome partitioning	celldivisioncycle20.2,cofactorofAPCcomplex-like[Solanumlycopersicum]
stu-miR827-5p	Capana01g004306	UUUGUUGAUGGUCAUCUAUUC	21	215.453	116.944	68.138	102.1	0.79928	-1.01704	normal	[R]	General function prediction only	Biological Process: microtubule cytoskeleton organization (GO:0000226);; Molecular Function: protein binding (GO:0005515);; Cellular Component: nucleus (GO:0005634);; Cellular Component: cytoplasm (GO:0005737);; Biological Process: regulation of transcription, DNA-templated (GO:0006355);; Biological Process: RNA processing (GO:0006396);; Biological Process: protein complex assembly (GO:0006461);;…	K03363|3.30335e-90|sly:101244602|cell division cycle 20.2, cofactor of APC complex-like; K03363 cell division cycle 20, cofactor of APC complex (A)	[DO]	--	Cell division cycle 20.1, cofactor of APC complex GN=F17M5.30 OS=Arabidopsis thaliana (Mouse-ear cress) PE=1 SV=1	D	Cell cycle control, cell division, chromosome partitioning	celldivisioncycle20.2,cofactorofAPCcomplex-like[Solanumlycopersicum]
stu-miR827-5p	Capana01g004307	UUUGUUGAUGGUCAUCUAUUC	21	215.453	116.944	68.138	102.1	0.79928	-1.01704	normal	[R]	General function prediction only	Biological Process: microtubule cytoskeleton organization (GO:0000226);; Molecular Function: signal transducer activity (GO:0004871);; Molecular Function: protein binding (GO:0005515);; Cellular Component: cytoplasm (GO:0005737);; Cellular Component: heterotrimeric G-protein complex (GO:0005834);; Biological Process: regulation of transcription, DNA-templated (GO:0006355);; Biological Process: si…	K03363|9.84247e-77|sly:101244602|cell division cycle 20.2, cofactor of APC complex-like; K03363 cell division cycle 20, cofactor of APC complex (A)	[DO]	--	Cell division cycle 20.2, cofactor of APC complex GN=F17M5.20 OS=Arabidopsis thaliana (Mouse-ear cress) PE=1 SV=1	D	Cell cycle control, cell division, chromosome partitioning	celldivisioncycle20.2,cofactorofAPCcomplex-like[Solanumlycopersicum]
stu-miR827-5p	Capana09g002221	UUUGUUGAUGGUCAUCUAUUC	21	215.453	116.944	68.138	102.1	0.79928	-1.01704	normal	[R]	General function prediction only	Cellular Component: nucleus (GO:0005634);; Biological Process: cellular component organization (GO:0016043);; Biological Process: cell cycle process (GO:0022402);; Biological Process: cellular macromolecule metabolic process (GO:0044260);; Biological Process: regulation of cellular process (GO:0050794);; Biological Process: regulation of macromolecule metabolic process (GO:0060255);; Biological P…	K03363|3.36656e-44|sly:101244602|cell division cycle 20.2, cofactor of APC complex-like; K03363 cell division cycle 20, cofactor of APC complex (A)	[DO]	--	Cell division cycle 20.2, cofactor of APC complex GN=F17M5.20 OS=Arabidopsis thaliana (Mouse-ear cress) PE=1 SV=1	D	Cell cycle control, cell division, chromosome partitioning	celldivisioncycle20.2,cofactorofAPCcomplex-like[Solanumlycopersicum]
unconservative_Chr12_36533	Greenpepper_newGene_7041	UUAGCAACAACAAUAUAUAUG	21	210.198	187.111	238.483	198.529	1	0.0870715	normal	--	--	Biological Process: cell division (GO:0051301);;	K03363|7.25078e-16|sly:101244602|cell division cycle 20.2, cofactor of APC complex-like; K03363 cell division cycle 20, cofactor of APC complex (A)	[S]	Function unknown	Cell division cycle 20.1, cofactor of APC complex OS=Arabidopsis thaliana GN=CDC20-1 PE=1 SV=1	D	Cell cycle control, cell division, chromosome partitioning	celldivisioncycle20.2,cofactorofAPCcomplex-like[Solanumlycopersicum]
unconservative_Chr05_16888	Greenpepper_newGene_38766	AGUGGCGGAGCUAGAACUUUUACU	24	509.73	576.926	476.966	442.435	1	-0.273	normal	[R]	General function prediction only	Biological Process: cell division (GO:0051301);;	K03363|2.34317e-48|sot:102580347|cell division cycle 20.1, cofactor of APC complex-like; K03363 cell division cycle 20, cofactor of APC complex (A)	[DO]	--	Cell division cycle 20.1, cofactor of APC complex OS=Arabidopsis thaliana GN=CDC20-1 PE=1 SV=1	D	Cell cycle control, cell division, chromosome partitioning	celldivisioncycle20.2,cofactorofAPCcomplex-like[Solanumtuberosum]
unconservative_Chr02_4546	Capana05g000453	UGGGUUGCUGAAGGAUUA	18	620.083	171.519	170.345	238.234	0.827253	-1.02136	normal	[KAD]	--	Biological Process: mitotic cell cycle (GO:0000278);; Molecular Function: DNA binding (GO:0003677);; Molecular Function: chromatin binding (GO:0003682);; Molecular Function: sequence-specific DNA binding transcription factor activity (GO:0003700);; Molecular Function: acid phosphatase activity (GO:0003993);; Molecular Function: protein binding (GO:0005515);; Cellular Component: nucleus (GO:000563…	K12860|0|sot:102589616|cell division cycle 5-like protein-like; K12860 pre-mRNA-splicing factor CDC5/CEF1 (A)	[AD]	--	Cell division cycle 5-like protein GN=F21M12.15 OS=Arabidopsis thaliana (Mouse-ear cress) PE=1 SV=2	K	Transcription	celldivisioncycle5-likeprotein-like[Solanumtuberosum]
stu-miR8045	Capana02g002734	AUUGAUAGUUGAGGUGUGUUU	21	15.7648	7.7963	40.8828	11.3445	1	0.927776	normal	[O]	Posttranslational modification, protein turnover, chaperones	Molecular Function: nucleotide binding (GO:0000166);; Cellular Component: proteasome complex (GO:0000502);; Cellular Component: nucleus (GO:0005634);; Cellular Component: cytosol (GO:0005829);; Cellular Component: plasma membrane (GO:0005886);; Biological Process: cellular protein modification process (GO:0006464);; Biological Process: phosphate-containing compound metabolic process (GO:0006796);…	K08900|0|sly:101266892|cell division cycle protein 48 homolog; K08900 mitochondrial chaperone BCS1 (A)	[O]	Posttranslational modification, protein turnover, chaperones	Cell division cycle protein 48 homolog GN=CDC48 OS=Glycine max (Soybean) PE=1 SV=1	O	Posttranslational modification, protein turnover, chaperones	celldivisioncycleprotein48homolog[Solanumlycopersicum]
ahy-miR394	Capana03g001182	UUGGCAUUCUGUCCACCUCC	20	194.433	85.7593	54.5104	51.0502	0.273418	-1.48384	down	[O]	Posttranslational modification, protein turnover, chaperones	Molecular Function: ATP binding (GO:0005524);; Cellular Component: cell wall (GO:0005618);; Cellular Component: nuclear envelope (GO:0005635);; Cellular Component: nucleoplasm (GO:0005654);; Cellular Component: nucleolus (GO:0005730);; Cellular Component: Golgi apparatus (GO:0005794);; Cellular Component: spindle (GO:0005819);; Cellular Component: plasma membrane (GO:0005886);; Biological Process…	K13525|0|sly:101259229|cell division cycle protein 48 homolog; K13525 transitional endoplasmic reticulum ATPase (A)	[O]	Posttranslational modification, protein turnover, chaperones	Cell division cycle protein 48 homolog GN=CDC48 OS=Glycine max (Soybean) PE=1 SV=1	O	Posttranslational modification, protein turnover, chaperones	celldivisioncycleprotein48homologisoformX1[Solanumlycopersicum]
unconservative_Chr12_36533	Capana00g001039	UUAGCAACAACAAUAUAUAUG	21	210.198	187.111	238.483	198.529	1	0.0870715	normal	--	--	Cellular Component: vacuole (GO:0005773);; Cellular Component: plasma membrane (GO:0005886);; Biological Process: response to oxidative stress (GO:0006979);; Biological Process: negative regulation of cell proliferation (GO:0008285);; Biological Process: pollen sperm cell differentiation (GO:0048235);;	--	--	--	Cell number regulator 2 GN=CNR2 OS=Zea mays (Maize) PE=2 SV=1	S	Function unknown	cellnumberregulator1-like[Solanumtuberosum]
unconservative_Chr12_36533	Capana01g003842	UUAGCAACAACAAUAUAUAUG	21	210.198	187.111	238.483	198.529	1	0.0870715	normal	--	--	Cellular Component: vacuole (GO:0005773);; Cellular Component: plasma membrane (GO:0005886);; Biological Process: response to oxidative stress (GO:0006979);; Biological Process: negative regulation of cell proliferation (GO:0008285);; Biological Process: pollen sperm cell differentiation (GO:0048235);;	--	--	--	Cell number regulator 2 GN=CNR2 OS=Zea mays (Maize) PE=2 SV=1	S	Function unknown	cellnumberregulator1-like[Solanumtuberosum]
unconservative_Chr12_36867	Capana01g000107	AAUGAAGGCAUAUGUUAGUACU	22	78.8242	7.7963	388.387	714.703	5.19e-06	3.48709	up	--	--	Cellular Component: endoplasmic reticulum (GO:0005783);; Cellular Component: Golgi apparatus (GO:0005794);; Cellular Component: plasma membrane (GO:0005886);; Biological Process: purine nucleobase transport (GO:0006863);; Biological Process: defense response (GO:0006952);; Biological Process: hormone-mediated signaling pathway (GO:0009755);; Biological Process: post-embryonic development (GO:0009…	--	--	--	Cellulose synthase-like protein G3 OS=Arabidopsis thaliana (Mouse-ear cress) PE=2 SV=2	G	Carbohydrate transport and metabolism	cellulosesynthase-likeproteinG3[Nicotianatomentosiformis]
unconservative_Chr03_10275	Greenpepper_newGene_17646	AGAGGCGGAUCUAGAAUUUAAAGC	24	5155.1	8614.91	9423.48	6823.71	1	0.213272	normal	--	--	Biological Process: protein folding (GO:0006457);; Molecular Function: heat shock protein binding (GO:0031072);; Biological Process: photoperiodism, flowering (GO:0048573);;	--	[O]	Posttranslational modification, protein turnover, chaperones	--	O	Posttranslational modification, protein turnover, chaperones	chaperoneproteindnaJ72isoformX1[Capsicumannuum]
unconservative_Chr05_16888	Greenpepper_newGene_17646	AGUGGCGGAGCUAGAACUUUUACU	24	509.73	576.926	476.966	442.435	1	-0.273	normal	--	--	Biological Process: protein folding (GO:0006457);; Molecular Function: heat shock protein binding (GO:0031072);; Biological Process: photoperiodism, flowering (GO:0048573);;	--	[O]	Posttranslational modification, protein turnover, chaperones	--	O	Posttranslational modification, protein turnover, chaperones	chaperoneproteindnaJ72isoformX1[Capsicumannuum]
hbr-miR156	Capana03g000775	UUGACAGAAGAUAGAGAGC	19	168.158	77.963	20.4414	79.4114	0.592346	-1.32277	down	--	--	Molecular Function: chitinase activity (GO:0004568);; Molecular Function: binding (GO:0005488);; Molecular Function: chitin binding (GO:0008061);; Cellular Component: intracellular membrane-bounded organelle (GO:0043231);; Cellular Component: cytoplasmic part (GO:0044444);; Biological Process: single-organism cellular process (GO:0044763);; Biological Process: positive regulation of mitosis (GO:0…	--	[R]	General function prediction only	Chitin-binding lectin 1 (Precursor) OS=Solanum tuberosum (Potato) PE=1 SV=2	R	General function prediction only	chitin-bindinglectin[Daturastramonium]
stu-miR5303a	Greenpepper_newGene_34659	UUUUGGAGAAUCCGACACGCACCC	24	36.7846	140.333	149.904	79.4114	1	0.399826	normal	--	--	Biological Process: respiratory burst involved in defense response (GO:0002679);; Biological Process: cell surface pattern recognition receptor signaling pathway (GO:0002752);; Molecular Function: protein serine/threonine kinase activity (GO:0004674);; Molecular Function: ATP binding (GO:0005524);; Cellular Component: plasma membrane (GO:0005886);; Biological Process: protein targeting to membran…	--	--	--	LysM domain receptor-like kinase 3 OS=Medicago truncatula GN=LYK3 PE=1 SV=1	T	Signal transduction mechanisms	chitinelicitorreceptorkinase1-likeisoformX1[Capsicumannuum]
stu-miR5303e	Greenpepper_newGene_34659	UUUUGGAGAAUCUGACACGGGUGU	24	131.374	226.093	265.738	209.873	1	0.400972	normal	--	--	Biological Process: respiratory burst involved in defense response (GO:0002679);; Biological Process: cell surface pattern recognition receptor signaling pathway (GO:0002752);; Molecular Function: protein serine/threonine kinase activity (GO:0004674);; Molecular Function: ATP binding (GO:0005524);; Cellular Component: plasma membrane (GO:0005886);; Biological Process: protein targeting to membran…	--	--	--	LysM domain receptor-like kinase 3 OS=Medicago truncatula GN=LYK3 PE=1 SV=1	T	Signal transduction mechanisms	chitinelicitorreceptorkinase1-likeisoformX1[Capsicumannuum]
stu-miR5303f	Greenpepper_newGene_34659	AUUUUUGGAGAAUCUGACACGGGU	24	157.648	296.259	306.621	187.184	1	0.105886	normal	--	--	Biological Process: respiratory burst involved in defense response (GO:0002679);; Biological Process: cell surface pattern recognition receptor signaling pathway (GO:0002752);; Molecular Function: protein serine/threonine kinase activity (GO:0004674);; Molecular Function: ATP binding (GO:0005524);; Cellular Component: plasma membrane (GO:0005886);; Biological Process: protein targeting to membran…	--	--	--	LysM domain receptor-like kinase 3 OS=Medicago truncatula GN=LYK3 PE=1 SV=1	T	Signal transduction mechanisms	chitinelicitorreceptorkinase1-likeisoformX1[Capsicumannuum]
unconservative_Chr05_16669	Greenpepper_newGene_34659	GCUCGGACUCUUCAAAAAUGUUGA	24	1623.78	2798.87	3475.04	2592.22	1	0.433512	normal	--	--	Biological Process: respiratory burst involved in defense response (GO:0002679);; Biological Process: cell surface pattern recognition receptor signaling pathway (GO:0002752);; Molecular Function: protein serine/threonine kinase activity (GO:0004674);; Molecular Function: ATP binding (GO:0005524);; Cellular Component: plasma membrane (GO:0005886);; Biological Process: protein targeting to membran…	--	--	--	LysM domain receptor-like kinase 3 OS=Medicago truncatula GN=LYK3 PE=1 SV=1	T	Signal transduction mechanisms	chitinelicitorreceptorkinase1-likeisoformX1[Capsicumannuum]
unconservative_Chr07_21887	Greenpepper_newGene_34659	GCUCGGACUCUUCAAAAAUGUUGA	24	1140.32	1800.94	2282.62	1752.72	1	0.432532	normal	--	--	Biological Process: respiratory burst involved in defense response (GO:0002679);; Biological Process: cell surface pattern recognition receptor signaling pathway (GO:0002752);; Molecular Function: protein serine/threonine kinase activity (GO:0004674);; Molecular Function: ATP binding (GO:0005524);; Cellular Component: plasma membrane (GO:0005886);; Biological Process: protein targeting to membran…	--	--	--	LysM domain receptor-like kinase 3 OS=Medicago truncatula GN=LYK3 PE=1 SV=1	T	Signal transduction mechanisms	chitinelicitorreceptorkinase1-likeisoformX1[Capsicumannuum]
unconservative_Chr11_32516	Greenpepper_newGene_34659	UCGGACUCUUCAAAAAUGUUGAUG	24	394.121	537.945	729.077	561.552	1	0.441516	normal	--	--	Biological Process: respiratory burst involved in defense response (GO:0002679);; Biological Process: cell surface pattern recognition receptor signaling pathway (GO:0002752);; Molecular Function: protein serine/threonine kinase activity (GO:0004674);; Molecular Function: ATP binding (GO:0005524);; Cellular Component: plasma membrane (GO:0005886);; Biological Process: protein targeting to membran…	--	--	--	LysM domain receptor-like kinase 3 OS=Medicago truncatula GN=LYK3 PE=1 SV=1	T	Signal transduction mechanisms	chitinelicitorreceptorkinase1-likeisoformX1[Capsicumannuum]
unconservative_Chr12_34129	Capana10g001802	UGAAGUUAUAUAGCCAAGA	19	2238.61	2175.17	1785.22	1769.74	1	-0.348651	normal	[G]	Carbohydrate transport and metabolism	Molecular Function: chitinase activity (GO:0004568);; Biological Process: carbohydrate metabolic process (GO:0005975);; Biological Process: chitin catabolic process (GO:0006032);;	K01183|0|sot:102599450|chitotriosidase-1-like; K01183 chitinase [EC:3.2.1.14] (A)	[G]	Carbohydrate transport and metabolism	--	G	Carbohydrate transport and metabolism	chitotriosidase-1[Solanumlycopersicum]
unconservative_Chr02_4546	Capana00g002796	UGGGUUGCUGAAGGAUUA	18	620.083	171.519	170.345	238.234	0.827253	-1.02136	normal	--	--	Cellular Component: photosystem I (GO:0009522);; Cellular Component: photosystem II (GO:0009523);; Cellular Component: chloroplast thylakoid membrane (GO:0009535);; Biological Process: photosynthesis, light harvesting (GO:0009765);; Cellular Component: integral component of membrane (GO:0016021);; Molecular Function: chlorophyll binding (GO:0016168);; Biological Process: protein-chromophore linka…	K08912|0|sot:102589532|chlorophyll a-b binding protein 1B, chloroplastic-like; K08912 light-harvesting complex II chlorophyll a/b binding protein 1 (A)	--	--	Chlorophyll a-b binding protein 1B, chloroplastic (Precursor) GN=CAB1B OS=Solanum lycopersicum (Tomato) PE=3 SV=1	O	Posttranslational modification, protein turnover, chaperones	chlorophylla/bbindingprotein[Solanumtuberosum]
unconservative_Chr02_4546	Capana00g002795	UGGGUUGCUGAAGGAUUA	18	620.083	171.519	170.345	238.234	0.827253	-1.02136	normal	--	--	Cellular Component: Golgi apparatus (GO:0005794);; Cellular Component: photosystem I (GO:0009522);; Cellular Component: photosystem II (GO:0009523);; Cellular Component: chloroplast thylakoid membrane (GO:0009535);; Biological Process: photosynthesis, light harvesting (GO:0009765);; Cellular Component: integral component of membrane (GO:0016021);; Molecular Function: chlorophyll binding (GO:00161…	K08912|2.09305e-154|sot:102589532|chlorophyll a-b binding protein 1B, chloroplastic-like; K08912 light-harvesting complex II chlorophyll a/b binding protein 1 (A)	--	--	Chlorophyll a-b binding protein 21, chloroplastic (Precursor) GN=CAB21 OS=Nicotiana tabacum (Common tobacco) PE=2 SV=1	O	Posttranslational modification, protein turnover, chaperones	chlorophylla-bbindingprotein1B,chloroplastic-like[Solanumtuberosum]
unconservative_Chr02_4546	Capana00g002798	UGGGUUGCUGAAGGAUUA	18	620.083	171.519	170.345	238.234	0.827253	-1.02136	normal	--	--	Cellular Component: Golgi apparatus (GO:0005794);; Cellular Component: photosystem I (GO:0009522);; Cellular Component: photosystem II (GO:0009523);; Cellular Component: chloroplast thylakoid membrane (GO:0009535);; Biological Process: photosynthesis, light harvesting (GO:0009765);; Cellular Component: integral component of membrane (GO:0016021);; Molecular Function: chlorophyll binding (GO:00161…	K08912|0|sot:102596765|chlorophyll a-b binding protein 1B, chloroplastic-like; K08912 light-harvesting complex II chlorophyll a/b binding protein 1 (A)	--	--	Chlorophyll a-b binding protein 21, chloroplastic (Precursor) GN=CAB21 OS=Nicotiana tabacum (Common tobacco) PE=2 SV=1	O	Posttranslational modification, protein turnover, chaperones	chlorophylla-bbindingprotein1B,chloroplastic-like[Solanumtuberosum]
unconservative_Chr02_4546	Capana00g002799	UGGGUUGCUGAAGGAUUA	18	620.083	171.519	170.345	238.234	0.827253	-1.02136	normal	--	--	Cellular Component: Golgi apparatus (GO:0005794);; Cellular Component: photosystem I (GO:0009522);; Cellular Component: photosystem II (GO:0009523);; Cellular Component: chloroplast thylakoid membrane (GO:0009535);; Biological Process: photosynthesis, light harvesting (GO:0009765);; Cellular Component: integral component of membrane (GO:0016021);; Molecular Function: chlorophyll binding (GO:00161…	K08912|0|sot:102596765|chlorophyll a-b binding protein 1B, chloroplastic-like; K08912 light-harvesting complex II chlorophyll a/b binding protein 1 (A)	--	--	Chlorophyll a-b binding protein 21, chloroplastic (Precursor) GN=CAB21 OS=Nicotiana tabacum (Common tobacco) PE=2 SV=1	O	Posttranslational modification, protein turnover, chaperones	chlorophylla-bbindingprotein1B,chloroplastic-like[Solanumtuberosum]
unconservative_Chr02_4546	Capana00g002793	UGGGUUGCUGAAGGAUUA	18	620.083	171.519	170.345	238.234	0.827253	-1.02136	normal	--	--	Cellular Component: Golgi apparatus (GO:0005794);; Cellular Component: photosystem I (GO:0009522);; Cellular Component: photosystem II (GO:0009523);; Cellular Component: chloroplast thylakoid membrane (GO:0009535);; Biological Process: photosynthesis, light harvesting (GO:0009765);; Cellular Component: integral component of membrane (GO:0016021);; Molecular Function: chlorophyll binding (GO:00161…	K08912|0|sot:102597090|chlorophyll a-b binding protein 1B, chloroplastic-like; K08912 light-harvesting complex II chlorophyll a/b binding protein 1 (A)	--	--	Chlorophyll a-b binding protein 1B, chloroplastic (Precursor) GN=CAB1B OS=Solanum lycopersicum (Tomato) PE=3 SV=1	O	Posttranslational modification, protein turnover, chaperones	chlorophylla-bbindingprotein21,chloroplastic-like[Nicotianasylvestris]
unconservative_Chr02_4546	Capana00g002801	UGGGUUGCUGAAGGAUUA	18	620.083	171.519	170.345	238.234	0.827253	-1.02136	normal	--	--	Cellular Component: mitochondrion (GO:0005739);; Cellular Component: photosystem I (GO:0009522);; Cellular Component: photosystem II (GO:0009523);; Cellular Component: chloroplast thylakoid membrane (GO:0009535);; Biological Process: response to blue light (GO:0009637);; Biological Process: photosynthesis, light harvesting (GO:0009765);; Cellular Component: chloroplast envelope (GO:0009941);; Bio…	K08912|0|sot:102596765|chlorophyll a-b binding protein 1B, chloroplastic-like; K08912 light-harvesting complex II chlorophyll a/b binding protein 1 (A)	--	--	Chlorophyll a-b binding protein 21, chloroplastic (Precursor) GN=CAB21 OS=Nicotiana tabacum (Common tobacco) PE=2 SV=1	O	Posttranslational modification, protein turnover, chaperones	chlorophylla-bbindingprotein21,chloroplastic-like[Sesamumindicum]
hbr-miR156	Greenpepper_newGene_76206	UUGACAGAAGAUAGAGAGC	19	168.158	77.963	20.4414	79.4114	0.592346	-1.32277	down	--	--	--	K00968|1.15013e-09|sly:101264888|choline-phosphate cytidylyltransferase 1; K00968 choline-phosphate cytidylyltransferase [EC:2.7.7.15] (A)	--	--	Choline-phosphate cytidylyltransferase 2 OS=Arabidopsis thaliana GN=CCT2 PE=1 SV=1	I	Lipid transport and metabolism	choline-phosphatecytidylyltransferase1-like[Nicotianatabacum]
unconservative_Chr05_16888	Capana08g002713	AGUGGCGGAGCUAGAACUUUUACU	24	509.73	576.926	476.966	442.435	1	-0.273	normal	--	--	Biological Process: N-terminal protein myristoylation (GO:0006499);; Cellular Component: integral component of membrane (GO:0016021);;	--	[I]	Lipid transport and metabolism	--	I	Lipid transport and metabolism	cholinetransporter-likeprotein3-like[Solanumtuberosum]
hbr-miR156	Capana03g003303	UUGACAGAAGAUAGAGAGC	19	168.158	77.963	20.4414	79.4114	0.592346	-1.32277	down	--	--	--	K11344|6.67137e-61|sot:102599499|chromatin modification-related protein MEAF6-like; K11344 chromatin modification-related protein EAF6 (A)	[S]	Function unknown	--	S	Function unknown	chromatinmodification-relatedproteinMEAF6-like[Solanumtuberosum]
unconservative_Chr12_34129	Capana01g002669	UGAAGUUAUAUAGCCAAGA	19	2238.61	2175.17	1785.22	1769.74	1	-0.348651	normal	[MG]	--	Molecular Function: nucleotide binding (GO:0000166);; Biological Process: alternative mRNA splicing, via spliceosome (GO:0000380);; Molecular Function: double-stranded DNA binding (GO:0003690);; Molecular Function: single-stranded DNA binding (GO:0003697);; Molecular Function: mRNA binding (GO:0003729);; Molecular Function: catalytic activity (GO:0003824);; Molecular Function: protein kinase acti…	--	[V]	Defense mechanisms	Cinnamoyl-CoA reductase 1 GN=T24D18.5 OS=Arabidopsis thaliana (Mouse-ear cress) PE=1 SV=1	M	Cell wall/membrane/envelope biogenesis	cinnamoyl-CoAreductase1-like[Solanumtuberosum]
ahy-miR159	Greenpepper_newGene_11306	UUUGGAUUGAAGGGAGCUCUA	21	164270	116274	102187	118385	1	-0.388949	normal	--	--	--	--	--	--	Citrate-binding protein OS=Hevea brasiliensis GN=CBP PE=1 SV=1	R	General function prediction only	citrate-bindingprotein-like[Solanumtuberosum]
ahy-miR394	Capana07g001679	UUGGCAUUCUGUCCACCUCC	20	194.433	85.7593	54.5104	51.0502	0.273418	-1.48384	down	--	--	Cellular Component: cytosol (GO:0005829);; Cellular Component: plasma membrane (GO:0005886);; Biological Process: N-terminal protein myristoylation (GO:0006499);; Biological Process: ER to Golgi vesicle-mediated transport (GO:0006888);; Biological Process: Golgi organization (GO:0007030);; Biological Process: vacuole organization (GO:0007033);; Cellular Component: cell plate (GO:0009504);; Cellul…	--	--	--	Clathrin light chain 1 GN=At2g20760 OS=Arabidopsis thaliana (Mouse-ear cress) PE=2 SV=1	U	Intracellular trafficking, secretion, and vesicular transport	clathrinlightchain1[Nicotianasylvestris]
stu-miR5303e	Greenpepper_newGene_37514	UUUUGGAGAAUCUGACACGGGUGU	24	131.374	226.093	265.738	209.873	1	0.400972	normal	--	--	--	--	[B]	Chromatin structure and dynamics	WD-40 repeat-containing protein MSI4 OS=Arabidopsis thaliana GN=MSI4 PE=1 SV=3	R	General function prediction only	CLIP-associatedprotein-like[Nicotianaattenuata]
stu-miR5303f	Greenpepper_newGene_37514	AUUUUUGGAGAAUCUGACACGGGU	24	157.648	296.259	306.621	187.184	1	0.105886	normal	--	--	--	--	[B]	Chromatin structure and dynamics	WD-40 repeat-containing protein MSI4 OS=Arabidopsis thaliana GN=MSI4 PE=1 SV=3	R	General function prediction only	CLIP-associatedprotein-like[Nicotianaattenuata]
unconservative_Chr00_47539	Greenpepper_newGene_5666	GUAGAAAGACUGUUUCCGAUAGAC	24	34451.4	59181.7	63640.9	48792.7	1	0.239358	normal	--	--	Molecular Function: DNA binding (GO:0003677);; Molecular Function: RNA binding (GO:0003723);; Molecular Function: RNA-directed DNA polymerase activity (GO:0003964);; Biological Process: RNA-dependent DNA replication (GO:0006278);;	--	[R]	General function prediction only	Putative ribonuclease H protein At1g65750 OS=Arabidopsis thaliana GN=At1g65750 PE=3 SV=1	R	General function prediction only	CLIP-associatedprotein-like[Nicotianaattenuata]
unconservative_Chr10_29846	Greenpepper_newGene_5666	AAGAGAGACUGUCUCCGAUACACC	24	599.064	467.778	776.773	822.476	1	0.537638	normal	--	--	Molecular Function: DNA binding (GO:0003677);; Molecular Function: RNA binding (GO:0003723);; Molecular Function: RNA-directed DNA polymerase activity (GO:0003964);; Biological Process: RNA-dependent DNA replication (GO:0006278);;	--	[R]	General function prediction only	Putative ribonuclease H protein At1g65750 OS=Arabidopsis thaliana GN=At1g65750 PE=3 SV=1	R	General function prediction only	CLIP-associatedprotein-like[Nicotianaattenuata]
unconservative_Chr12_36533	Greenpepper_newGene_56027	UUAGCAACAACAAUAUAUAUG	21	210.198	187.111	238.483	198.529	1	0.0870715	normal	--	--	--	--	--	--	--	R	General function prediction only	CLIP-associatedprotein-like[Nicotianaattenuata]
hbr-miR156	Greenpepper_newGene_64923	UUGACAGAAGAUAGAGAGC	19	168.158	77.963	20.4414	79.4114	0.592346	-1.32277	down	[OU]	--	Molecular Function: serine-type endopeptidase activity (GO:0004252);; Molecular Function: ATP binding (GO:0005524);; Biological Process: proteolysis (GO:0006508);; Cellular Component: chloroplast stroma (GO:0009570);;	K01358|2.66942e-65|tcc:ThcaC_p046|clpP; clp protease proteolytic subunit; K01358 ATP-dependent Clp protease, protease subunit [EC:3.4.21.92] (A)	[O]	Posttranslational modification, protein turnover, chaperones	ATP-dependent Clp protease proteolytic subunit OS=Atropa belladonna GN=clpP PE=3 SV=1	O	Posttranslational modification, protein turnover, chaperones	clpproteaseproteolyticsubunit(chloroplast)[Capsicumannuum]
hbr-miR156	Capana00g003675	UUGACAGAAGAUAGAGAGC	19	168.158	77.963	20.4414	79.4114	0.592346	-1.32277	down	[R]	General function prediction only	Cellular Component: nucleus (GO:0005634);; Cellular Component: cytosol (GO:0005829);; Cellular Component: plasma membrane (GO:0005886);; Biological Process: gluconeogenesis (GO:0006094);; Biological Process: cytoskeleton organization (GO:0007010);; Biological Process: multicellular organismal development (GO:0007275);; Cellular Component: chloroplast (GO:0009507);; Biological Process: proteasomal…	K03255|0|sot:102597930|clustered mitochondria protein homolog; K03255 protein TIF31 (A)	[R]	General function prediction only	Clustered mitochondria protein GN=F4F15.250 OS=Arabidopsis thaliana (Mouse-ear cress) PE=2 SV=1	R	General function prediction only	clusteredmitochondriaproteinisoformX4[Nicotianatomentosiformis]
sly-miR5303	Greenpepper_newGene_1314	UUUUUGAAGAGUUCGAGCAAC	21	162.903	163.722	156.717	175.84	1	-0.00739435	normal	--	--	--	K06677|6.46492e-51|sot:102602392|condensin complex subunit 1-like; K06677 condensin complex subunit 1 (A)	[BD]	--	--	BD	--	condensincomplexsubunit1[Capsicumannuum]
stu-miR5303a	Greenpepper_newGene_1314	UUUUGGAGAAUCCGACACGCACCC	24	36.7846	140.333	149.904	79.4114	1	0.399826	normal	--	--	--	K06677|6.46492e-51|sot:102602392|condensin complex subunit 1-like; K06677 condensin complex subunit 1 (A)	[BD]	--	--	BD	--	condensincomplexsubunit1[Capsicumannuum]
cpa-miR319	Capana10g002275	AUUGGACUGAAGGGAGCUCC	20	0	7.7963	0	5.67225	1	-0.0584379	normal	--	--	Cellular Component: condensin complex (GO:0000796);; Biological Process: cytokinesis (GO:0000910);; Cellular Component: nucleus (GO:0005634);; Biological Process: microtubule-based process (GO:0007017);; Biological Process: mitotic chromosome condensation (GO:0007076);; Biological Process: epidermal cell fate specification (GO:0009957);;	K06677|0|sot:102602392|condensin complex subunit 1-like; K06677 condensin complex subunit 1 (A)	[BD]	--	--	BD	--	condensincomplexsubunit1-like[Solanumtuberosum]
sly-miR5303	Capana03g003511	UUUUUGAAGAGUUCGAGCAAC	21	162.903	163.722	156.717	175.84	1	-0.00739435	normal	--	--	Biological Process: microtubule cytoskeleton organization (GO:0000226);; Cellular Component: condensed chromosome (GO:0000793);; Biological Process: cytokinesis by cell plate formation (GO:0000911);; Cellular Component: cytoplasm (GO:0005737);; Biological Process: DNA replication initiation (GO:0006270);; Biological Process: regulation of DNA replication (GO:0006275);; Biological Process: DNA met…	K06676|0|sly:101261635|condensin complex subunit 2; K06676 condensin complex subunit 2 (A)	[BD]	--	Condensin complex subunit 2 GN=T26B15 OS=Arabidopsis thaliana (Mouse-ear cress) PE=1 SV=1	BD	--	condensincomplexsubunit2[Solanumlycopersicum]
unconservative_Chr12_34129	Capana04g000386	UGAAGUUAUAUAGCCAAGA	19	2238.61	2175.17	1785.22	1769.74	1	-0.348651	normal	--	--	Biological Process: developmental process (GO:0032502);; Biological Process: macromolecule metabolic process (GO:0043170);; Biological Process: cellular metabolic process (GO:0044237);; Biological Process: primary metabolic process (GO:0044238);; Cellular Component: intracellular part (GO:0044424);; Biological Process: single-organism process (GO:0044699);; Biological Process: organic substance c…	K12178|0|sly:101255392|COP9 signalosome complex subunit 4; K12178 COP9 signalosome complex subunit 4 (A)	[OT]	--	COP9 signalosome complex subunit 4 GN=MBD2.17 OS=Arabidopsis thaliana (Mouse-ear cress) PE=1 SV=2	OT	--	COP9signalosomecomplexsubunit4[Solanumlycopersicum]
unconservative_Chr02_4546	Greenpepper_newGene_7101	UGGGUUGCUGAAGGAUUA	18	620.083	171.519	170.345	238.234	0.827253	-1.02136	normal	--	--	Molecular Function: nucleic acid binding (GO:0003676);; Molecular Function: zinc ion binding (GO:0008270);; Biological Process: DNA integration (GO:0015074);;	--	[R]	General function prediction only	--	B	Chromatin structure and dynamics	Copiaprotein[Cajanuscajan]
unconservative_Chr03_8569	Greenpepper_newGene_8317	AGGAUCUAUCAGAAACAACCUCUU	24	1245.42	1512.48	1812.47	1202.52	1	0.0929765	normal	--	--	Molecular Function: binding (GO:0005488);;	--	[R]	General function prediction only	Retrovirus-related Pol polyprotein from transposon TNT 1-94 OS=Nicotiana tabacum PE=2 SV=1	S	Function unknown	Copiaprotein[Cajanuscajan]
unconservative_Chr05_16888	Greenpepper_newGene_8317	AGUGGCGGAGCUAGAACUUUUACU	24	509.73	576.926	476.966	442.435	1	-0.273	normal	--	--	Molecular Function: binding (GO:0005488);;	--	[R]	General function prediction only	Retrovirus-related Pol polyprotein from transposon TNT 1-94 OS=Nicotiana tabacum PE=2 SV=1	S	Function unknown	Copiaprotein[Cajanuscajan]
unconservative_Chr12_36533	Greenpepper_newGene_8317	UUAGCAACAACAAUAUAUAUG	21	210.198	187.111	238.483	198.529	1	0.0870715	normal	--	--	Molecular Function: binding (GO:0005488);;	--	[R]	General function prediction only	Retrovirus-related Pol polyprotein from transposon TNT 1-94 OS=Nicotiana tabacum PE=2 SV=1	S	Function unknown	Copiaprotein[Cajanuscajan]
hbr-miR156	Greenpepper_newGene_59589	UUGACAGAAGAUAGAGAGC	19	168.158	77.963	20.4414	79.4114	0.592346	-1.32277	down	--	--	--	--	[R]	General function prediction only	Retrovirus-related Pol polyprotein from transposon TNT 1-94 OS=Nicotiana tabacum PE=2 SV=1	R	General function prediction only	copia-typepolyprotein[Glycinemax]
ahy-miR156b-5p	Greenpepper_newGene_55130	UUGACAGAAGAUAGAGAGCAC	21	168.158	77.963	20.4414	79.4114	0.592346	-1.32268	down	--	--	--	--	[O]	Posttranslational modification, protein turnover, chaperones	Ubiquitin-like-specific protease 1D OS=Arabidopsis thaliana GN=ULP1D PE=1 SV=1	R	General function prediction only	craniofacialdevelopmentprotein2-like[Capsicumannuum]
hbr-miR156	Greenpepper_newGene_55130	UUGACAGAAGAUAGAGAGC	19	168.158	77.963	20.4414	79.4114	0.592346	-1.32277	down	--	--	--	--	[O]	Posttranslational modification, protein turnover, chaperones	Ubiquitin-like-specific protease 1D OS=Arabidopsis thaliana GN=ULP1D PE=1 SV=1	R	General function prediction only	craniofacialdevelopmentprotein2-like[Capsicumannuum]
sly-miR5303	Greenpepper_newGene_55130	UUUUUGAAGAGUUCGAGCAAC	21	162.903	163.722	156.717	175.84	1	-0.00739435	normal	--	--	--	--	[O]	Posttranslational modification, protein turnover, chaperones	Ubiquitin-like-specific protease 1D OS=Arabidopsis thaliana GN=ULP1D PE=1 SV=1	R	General function prediction only	craniofacialdevelopmentprotein2-like[Capsicumannuum]
unconservative_Chr02_4546	Greenpepper_newGene_3887	UGGGUUGCUGAAGGAUUA	18	620.083	171.519	170.345	238.234	0.827253	-1.02136	normal	--	--	--	--	--	--	--	R	General function prediction only	craniofacialdevelopmentprotein2-like[Capsicumannuum]
unconservative_Chr12_36533	Capana04g002530	UUAGCAACAACAAUAUAUAUG	21	210.198	187.111	238.483	198.529	1	0.0870715	normal	--	--	Cellular Component: cytoplasm (GO:0005737);; Biological Process: pollen tube growth (GO:0009860);;	--	--	--	CRIB domain-containing protein RIC10 GN=RIC10 OS=Arabidopsis thaliana (Mouse-ear cress) PE=2 SV=1	S	Function unknown	CRIBdomain-containingproteinRIC11-likeisoformX2[Nicotianasylvestris]
cpa-miR319	Capana01g002122	AUUGGACUGAAGGGAGCUCC	20	0	7.7963	0	5.67225	1	-0.0584379	normal	[O]	Posttranslational modification, protein turnover, chaperones	Biological Process: protein polyubiquitination (GO:0000209);; Cellular Component: condensed nuclear chromosome (GO:0000794);; Biological Process: cytokinesis by cell plate formation (GO:0000911);; Molecular Function: ubiquitin-protein transferase activity (GO:0004842);; Molecular Function: protein binding (GO:0005515);; Cellular Component: spindle (GO:0005819);; Cellular Component: cytosol (GO:00…	K03869|0|sot:102605397|cullin-3A-like; K03869 cullin 3 (A)	[D]	Cell cycle control, cell division, chromosome partitioning	Cullin-3A GN=T2P11.2 OS=Arabidopsis thaliana (Mouse-ear cress) PE=1 SV=1	O	Posttranslational modification, protein turnover, chaperones	cullin-3A-like[Solanumtuberosum]
ahy-miR159	Capana04g002144	UUUGGAUUGAAGGGAGCUCUA	21	164270	116274	102187	118385	1	-0.388949	normal	--	--	Molecular Function: DNA binding (GO:0003677);; Molecular Function: sequence-specific DNA binding transcription factor activity (GO:0003700);; Cellular Component: nucleus (GO:0005634);; Biological Process: regulation of transcription, DNA-templated (GO:0006355);; Biological Process: determination of bilateral symmetry (GO:0009855);; Biological Process: polarity specification of adaxial/abaxial axi…	--	--	--	Cyclic dof factor 2 GN=MIJ24.16 OS=Arabidopsis thaliana (Mouse-ear cress) PE=1 SV=2	S	Function unknown	cyclicdoffactor2-like[Solanumtuberosum]
unconservative_Chr12_34129	Capana08g001081	UGAAGUUAUAUAGCCAAGA	19	2238.61	2175.17	1785.22	1769.74	1	-0.348651	normal	--	--	Molecular Function: ion channel activity (GO:0005216);; Molecular Function: intracellular cAMP activated cation channel activity (GO:0005222);; Molecular Function: inward rectifier potassium channel activity (GO:0005242);; Molecular Function: calcium channel activity (GO:0005262);; Molecular Function: calmodulin binding (GO:0005516);; Biological Process: ion transport (GO:0006811);; Biological Pr…	K05391|9.98651e-118|sot:102578477|cyclic nucleotide-gated ion channel 1-like; K05391 cyclic nucleotide gated channel, other eukaryote (A)	[PT]	--	Cyclic nucleotide-gated ion channel 1 GN=CNGC1 OS=Arabidopsis thaliana (Mouse-ear cress) PE=1 SV=1	P	Inorganic ion transport and metabolism	cyclicnucleotide-gatedionchannel1-like[Solanumtuberosum]
ahy-miR156b-5p	Capana01g000206	UUGACAGAAGAUAGAGAGCAC	21	168.158	77.963	20.4414	79.4114	0.592346	-1.32268	down	[RTKL]	--	Biological Process: nuclear division (GO:0000280);; Biological Process: RNA splicing, via endonucleolytic cleavage and ligation (GO:0000394);; Biological Process: cytokinesis by cell plate formation (GO:0000911);; Molecular Function: cyclin-dependent protein serine/threonine kinase activity (GO:0004693);; Molecular Function: protein binding (GO:0005515);; Molecular Function: ATP binding (GO:00055…	K02202|0|sly:101253215|cyclin-dependent kinase D-3-like; K02202 cyclin-dependent kinase 7 [EC:2.7.11.22 2.7.11.23] (A)	[DKL]	--	Cyclin-dependent kinase D-1 GN=OJ1764_D01.12 OS=Oryza sativa subsp. japonica (Rice) PE=1 SV=1	D	Cell cycle control, cell division, chromosome partitioning	cyclin-dependentkinaseD-3-like[Solanumlycopersicum]
hbr-miR156	Capana01g000206	UUGACAGAAGAUAGAGAGC	19	168.158	77.963	20.4414	79.4114	0.592346	-1.32277	down	[RTKL]	--	Biological Process: nuclear division (GO:0000280);; Biological Process: RNA splicing, via endonucleolytic cleavage and ligation (GO:0000394);; Biological Process: cytokinesis by cell plate formation (GO:0000911);; Molecular Function: cyclin-dependent protein serine/threonine kinase activity (GO:0004693);; Molecular Function: protein binding (GO:0005515);; Molecular Function: ATP binding (GO:00055…	K02202|0|sly:101253215|cyclin-dependent kinase D-3-like; K02202 cyclin-dependent kinase 7 [EC:2.7.11.22 2.7.11.23] (A)	[DKL]	--	Cyclin-dependent kinase D-1 GN=OJ1764_D01.12 OS=Oryza sativa subsp. japonica (Rice) PE=1 SV=1	D	Cell cycle control, cell division, chromosome partitioning	cyclin-dependentkinaseD-3-like[Solanumlycopersicum]
ahy-miR394	Capana00g000807	UUGGCAUUCUGUCCACCUCC	20	194.433	85.7593	54.5104	51.0502	0.273418	-1.48384	down	[RTKL]	--	Biological Process: mitotic cell cycle (GO:0000278);; Biological Process: mRNA splicing, via spliceosome (GO:0000398);; Biological Process: cytokinesis (GO:0000910);; Molecular Function: cyclin-dependent protein serine/threonine kinase activity (GO:0004693);; Molecular Function: protein binding (GO:0005515);; Molecular Function: ATP binding (GO:0005524);; Cellular Component: nucleus (GO:0005634);…	K08818|0|sot:102584026|cyclin-dependent kinase G-2-like; K08818 cell division cycle 2-like [EC:2.7.11.22] (A)	[R]	General function prediction only	Cyclin-dependent kinase G-2 GN=OJ991113_30.14 OS=Oryza sativa subsp. japonica (Rice) PE=2 SV=2	T	Signal transduction mechanisms	cyclin-dependentkinaseG-2-likeisoformX3[Solanumtuberosum]
sly-miR5303	Capana01g001639	UUUUUGAAGAGUUCGAGCAAC	21	162.903	163.722	156.717	175.84	1	-0.00739435	normal	--	--	Molecular Function: protein binding (GO:0005515);; Cellular Component: vacuole (GO:0005773);; Biological Process: autophagy (GO:0006914);; Molecular Function: cysteine-type peptidase activity (GO:0008234);; Cellular Component: chloroplast (GO:0009507);; Molecular Function: hydrolase activity (GO:0016787);;	K08342|0|sly:101249673|cysteine protease ATG4; K08342 cysteine protease ATG4 [EC:3.4.22.-] (A)	[ZU]	--	Cysteine protease ATG4 GN=ATG4 OS=Medicago truncatula (Barrel medic) PE=3 SV=1	O	Posttranslational modification, protein turnover, chaperones	cysteineproteaseATG4-likeisoformX2[Solanumtuberosum]
unconservative_Chr12_36533	Greenpepper_newGene_37407	UUAGCAACAACAAUAUAUAUG	21	210.198	187.111	238.483	198.529	1	0.0870715	normal	--	--	Molecular Function: binding (GO:0005488);;	--	[R]	General function prediction only	Retrovirus-related Pol polyprotein from transposon TNT 1-94 OS=Nicotiana tabacum PE=2 SV=1	R	General function prediction only	Cysteine-richRLK(receptor-likeproteinkinase)8[Dorcocerashygrometricum]
aly-miR172a-3p	Capana11g002318	AGAAUCUUGAUGAUGCUGCAU	21	147.138	109.148	136.276	73.7392	1	-0.367738	normal	[J]	Translation, ribosomal structure and biogenesis	Molecular Function: nucleotide binding (GO:0000166);; Molecular Function: aminoacyl-tRNA ligase activity (GO:0004812);; Biological Process: tRNA aminoacylation for protein translation (GO:0006418);;	K01883|0|sot:102581041|cysteine--tRNA ligase-like; K01883 cysteinyl-tRNA synthetase [EC:6.1.1.16] (A)	[J]	Translation, ribosomal structure and biogenesis	--	J	Translation, ribosomal structure and biogenesis	cysteine--tRNAligase-like[Solanumtuberosum]
aly-miR172c-3p	Capana11g002318	AGAAUCUUGAUGAUGCUGCAG	21	10.5099	7.7963	0	17.0167	1	-0.0656532	normal	[J]	Translation, ribosomal structure and biogenesis	Molecular Function: nucleotide binding (GO:0000166);; Molecular Function: aminoacyl-tRNA ligase activity (GO:0004812);; Biological Process: tRNA aminoacylation for protein translation (GO:0006418);;	K01883|0|sot:102581041|cysteine--tRNA ligase-like; K01883 cysteinyl-tRNA synthetase [EC:6.1.1.16] (A)	[J]	Translation, ribosomal structure and biogenesis	--	J	Translation, ribosomal structure and biogenesis	cysteine--tRNAligase-like[Solanumtuberosum]
csi-miR172a-3p	Capana11g002318	AGAAUCUUGAUGAUGCUGCA	20	5.25494	0	0	0	1	-2.33843	normal	[J]	Translation, ribosomal structure and biogenesis	Molecular Function: nucleotide binding (GO:0000166);; Molecular Function: aminoacyl-tRNA ligase activity (GO:0004812);; Biological Process: tRNA aminoacylation for protein translation (GO:0006418);;	K01883|0|sot:102581041|cysteine--tRNA ligase-like; K01883 cysteinyl-tRNA synthetase [EC:6.1.1.16] (A)	[J]	Translation, ribosomal structure and biogenesis	--	J	Translation, ribosomal structure and biogenesis	cysteine--tRNAligase-like[Solanumtuberosum]
hbr-miR156	Capana08g002511	UUGACAGAAGAUAGAGAGC	19	168.158	77.963	20.4414	79.4114	0.592346	-1.32277	down	[O]	Posttranslational modification, protein turnover, chaperones	Biological Process: lipid biosynthetic process (GO:0008610);; Cellular Component: plastid (GO:0009536);; Cellular Component: membrane (GO:0016020);; Biological Process: cellular metabolic process (GO:0044237);; Biological Process: primary metabolic process (GO:0044238);; Biological Process: cellular biosynthetic process (GO:0044249);; Biological Process: cellular lipid metabolic process (GO:00442…	K07399|0|sot:102593777|cytochrome c biogenesis protein CCS1, chloroplastic-like; K07399 cytochrome c biogenesis protein (A)	--	--	Cytochrome c biogenesis protein CCS1, chloroplastic (Precursor) GN=CCS1 OS=Arabidopsis thaliana (Mouse-ear cress) PE=1 SV=1	O	Posttranslational modification, protein turnover, chaperones	cytochromecbiogenesisproteinCCS1,chloroplastic-likeisoformX1[Solanumtuberosum]
unconservative_Chr12_36533	Capana04g000464	UUAGCAACAACAAUAUAUAUG	21	210.198	187.111	238.483	198.529	1	0.0870715	normal	--	--	Molecular Function: binding (GO:0005488);; Biological Process: pollen exine formation (GO:0010584);; Molecular Function: oxidoreductase activity, acting on paired donors, with incorporation or reduction of molecular oxygen, NAD(P)H as one donor, and incorporation of one atom of oxygen (GO:0016709);; Biological Process: cellular biosynthetic process (GO:0044249);; Biological Process: medium-chain …	--	[Q]	Secondary metabolites biosynthesis, transport and catabolism	Cytochrome P450 CYP82D47 OS=Panax ginseng (Korean ginseng) PE=2 SV=1	Q	Secondary metabolites biosynthesis, transport and catabolism	cytochromeP45082A3-like,partial[Nicotianatomentosiformis]
aly-miR172c-3p	Greenpepper_newGene_64458	AGAAUCUUGAUGAUGCUGCAG	21	10.5099	7.7963	0	17.0167	1	-0.0656532	normal	[Q]	Secondary metabolites biosynthesis, transport and catabolism	Molecular Function: monooxygenase activity (GO:0004497);; Molecular Function: iron ion binding (GO:0005506);; Molecular Function: electron carrier activity (GO:0009055);; Molecular Function: oxidoreductase activity, acting on paired donors, with incorporation or reduction of molecular oxygen (GO:0016705);; Molecular Function: heme binding (GO:0020037);; Biological Process: oxidation-reduction pro…	K13407|0|sot:102582727|cytochrome P450 94A1-like; K13407 fatty acid omega-hydroxylase [EC:1.14.-.-] (A)	[QI]	--	Cytochrome P450 94A1 OS=Vicia sativa GN=CYP94A1 PE=2 SV=2	Q	Secondary metabolites biosynthesis, transport and catabolism	cytochromeP45094A1-like[Capsicumannuum]
csi-miR172a-3p	Greenpepper_newGene_64458	AGAAUCUUGAUGAUGCUGCA	20	5.25494	0	0	0	1	-2.33843	normal	[Q]	Secondary metabolites biosynthesis, transport and catabolism	Molecular Function: monooxygenase activity (GO:0004497);; Molecular Function: iron ion binding (GO:0005506);; Molecular Function: electron carrier activity (GO:0009055);; Molecular Function: oxidoreductase activity, acting on paired donors, with incorporation or reduction of molecular oxygen (GO:0016705);; Molecular Function: heme binding (GO:0020037);; Biological Process: oxidation-reduction pro…	K13407|0|sot:102582727|cytochrome P450 94A1-like; K13407 fatty acid omega-hydroxylase [EC:1.14.-.-] (A)	[QI]	--	Cytochrome P450 94A1 OS=Vicia sativa GN=CYP94A1 PE=2 SV=2	Q	Secondary metabolites biosynthesis, transport and catabolism	cytochromeP45094A1-like[Capsicumannuum]
aly-miR172c-3p	Capana03g003377	AGAAUCUUGAUGAUGCUGCAG	21	10.5099	7.7963	0	17.0167	1	-0.0656532	normal	--	--	Biological Process: defense response to insect (GO:0002213);; Molecular Function: monooxygenase activity (GO:0004497);; Molecular Function: iron ion binding (GO:0005506);; Molecular Function: protein binding (GO:0005515);; Cellular Component: endoplasmic reticulum membrane (GO:0005789);; Biological Process: isoprenoid biosynthetic process (GO:0008299);; Molecular Function: electron carrier activi…	K13407|0|sot:102587068|cytochrome P450 94A2-like; K13407 fatty acid omega-hydroxylase [EC:1.14.-.-] (A)	[QI]	--	Cytochrome P450 94A1 GN=CYP94A1 OS=Vicia sativa (Spring vetch) PE=2 SV=2	Q	Secondary metabolites biosynthesis, transport and catabolism	cytochromeP45094A2-like[Solanumtuberosum]
csi-miR172a-3p	Capana03g003377	AGAAUCUUGAUGAUGCUGCA	20	5.25494	0	0	0	1	-2.33843	normal	--	--	Biological Process: defense response to insect (GO:0002213);; Molecular Function: monooxygenase activity (GO:0004497);; Molecular Function: iron ion binding (GO:0005506);; Molecular Function: protein binding (GO:0005515);; Cellular Component: endoplasmic reticulum membrane (GO:0005789);; Biological Process: isoprenoid biosynthetic process (GO:0008299);; Molecular Function: electron carrier activi…	K13407|0|sot:102587068|cytochrome P450 94A2-like; K13407 fatty acid omega-hydroxylase [EC:1.14.-.-] (A)	[QI]	--	Cytochrome P450 94A1 GN=CYP94A1 OS=Vicia sativa (Spring vetch) PE=2 SV=2	Q	Secondary metabolites biosynthesis, transport and catabolism	cytochromeP45094A2-like[Solanumtuberosum]
csi-miR172a-3p	Capana06g001248	AGAAUCUUGAUGAUGCUGCA	20	5.25494	0	0	0	1	-2.33843	normal	[Q]	Secondary metabolites biosynthesis, transport and catabolism	Biological Process: defense response to insect (GO:0002213);; Molecular Function: monooxygenase activity (GO:0004497);; Molecular Function: binding (GO:0005488);; Molecular Function: iron ion binding (GO:0005506);; Cellular Component: endoplasmic reticulum (GO:0005783);; Biological Process: fatty acid biosynthetic process (GO:0006633);; Biological Process: signal transduction (GO:0007165);; Biolo…	K13407|0|sot:102587068|cytochrome P450 94A2-like; K13407 fatty acid omega-hydroxylase [EC:1.14.-.-] (A)	[QI]	--	Cytochrome P450 94A2 GN=CYP94A2 OS=Vicia sativa (Spring vetch) PE=2 SV=1	Q	Secondary metabolites biosynthesis, transport and catabolism	cytochromeP45094A2-like[Solanumtuberosum]
sly-miR5303	Greenpepper_newGene_1593	UUUUUGAAGAGUUCGAGCAAC	21	162.903	163.722	156.717	175.84	1	-0.00739435	normal	[R]	General function prediction only	Molecular Function: hydrolase activity (GO:0016787);;	K06966|2.18515e-60|sly:101262778|cytokinin riboside 5'-monophosphate phosphoribohydrolase LOG3; K06966 (A)	--	--	Cytokinin riboside 5&apos;-monophosphate phosphoribohydrolase LOG3 OS=Arabidopsis thaliana GN=LOG3 PE=1 SV=1	S	Function unknown	cytokininriboside5&apos;-monophosphatephosphoribohydrolaseLOG1[Capsicumannuum]
stu-miR5303a	Greenpepper_newGene_1593	UUUUGGAGAAUCCGACACGCACCC	24	36.7846	140.333	149.904	79.4114	1	0.399826	normal	[R]	General function prediction only	Molecular Function: hydrolase activity (GO:0016787);;	K06966|2.18515e-60|sly:101262778|cytokinin riboside 5'-monophosphate phosphoribohydrolase LOG3; K06966 (A)	--	--	Cytokinin riboside 5&apos;-monophosphate phosphoribohydrolase LOG3 OS=Arabidopsis thaliana GN=LOG3 PE=1 SV=1	S	Function unknown	cytokininriboside5&apos;-monophosphatephosphoribohydrolaseLOG1[Capsicumannuum]
stu-miR5303e	Greenpepper_newGene_1593	UUUUGGAGAAUCUGACACGGGUGU	24	131.374	226.093	265.738	209.873	1	0.400972	normal	[R]	General function prediction only	Molecular Function: hydrolase activity (GO:0016787);;	K06966|2.18515e-60|sly:101262778|cytokinin riboside 5'-monophosphate phosphoribohydrolase LOG3; K06966 (A)	--	--	Cytokinin riboside 5&apos;-monophosphate phosphoribohydrolase LOG3 OS=Arabidopsis thaliana GN=LOG3 PE=1 SV=1	S	Function unknown	cytokininriboside5&apos;-monophosphatephosphoribohydrolaseLOG1[Capsicumannuum]
unconservative_Chr05_16669	Greenpepper_newGene_1593	GCUCGGACUCUUCAAAAAUGUUGA	24	1623.78	2798.87	3475.04	2592.22	1	0.433512	normal	[R]	General function prediction only	Molecular Function: hydrolase activity (GO:0016787);;	K06966|2.18515e-60|sly:101262778|cytokinin riboside 5'-monophosphate phosphoribohydrolase LOG3; K06966 (A)	--	--	Cytokinin riboside 5&apos;-monophosphate phosphoribohydrolase LOG3 OS=Arabidopsis thaliana GN=LOG3 PE=1 SV=1	S	Function unknown	cytokininriboside5&apos;-monophosphatephosphoribohydrolaseLOG1[Capsicumannuum]
unconservative_Chr05_16888	Greenpepper_newGene_1593	AGUGGCGGAGCUAGAACUUUUACU	24	509.73	576.926	476.966	442.435	1	-0.273	normal	[R]	General function prediction only	Molecular Function: hydrolase activity (GO:0016787);;	K06966|2.18515e-60|sly:101262778|cytokinin riboside 5'-monophosphate phosphoribohydrolase LOG3; K06966 (A)	--	--	Cytokinin riboside 5&apos;-monophosphate phosphoribohydrolase LOG3 OS=Arabidopsis thaliana GN=LOG3 PE=1 SV=1	S	Function unknown	cytokininriboside5&apos;-monophosphatephosphoribohydrolaseLOG1[Capsicumannuum]
unconservative_Chr07_21887	Greenpepper_newGene_1593	GCUCGGACUCUUCAAAAAUGUUGA	24	1140.32	1800.94	2282.62	1752.72	1	0.432532	normal	[R]	General function prediction only	Molecular Function: hydrolase activity (GO:0016787);;	K06966|2.18515e-60|sly:101262778|cytokinin riboside 5'-monophosphate phosphoribohydrolase LOG3; K06966 (A)	--	--	Cytokinin riboside 5&apos;-monophosphate phosphoribohydrolase LOG3 OS=Arabidopsis thaliana GN=LOG3 PE=1 SV=1	S	Function unknown	cytokininriboside5&apos;-monophosphatephosphoribohydrolaseLOG1[Capsicumannuum]
unconservative_Chr08_25472	Greenpepper_newGene_1593	ACAAUAUUUUUGAAGAGUCCGAGC	24	609.573	1146.06	1233.3	850.837	1	0.228165	normal	[R]	General function prediction only	Molecular Function: hydrolase activity (GO:0016787);;	K06966|2.18515e-60|sly:101262778|cytokinin riboside 5'-monophosphate phosphoribohydrolase LOG3; K06966 (A)	--	--	Cytokinin riboside 5&apos;-monophosphate phosphoribohydrolase LOG3 OS=Arabidopsis thaliana GN=LOG3 PE=1 SV=1	S	Function unknown	cytokininriboside5&apos;-monophosphatephosphoribohydrolaseLOG1[Capsicumannuum]
unconservative_Chr09_26671	Greenpepper_newGene_1593	ACAAUAUUUUUGAAGAGUCCGAGC	24	609.573	1146.06	1233.3	850.837	1	0.228338	normal	[R]	General function prediction only	Molecular Function: hydrolase activity (GO:0016787);;	K06966|2.18515e-60|sly:101262778|cytokinin riboside 5'-monophosphate phosphoribohydrolase LOG3; K06966 (A)	--	--	Cytokinin riboside 5&apos;-monophosphate phosphoribohydrolase LOG3 OS=Arabidopsis thaliana GN=LOG3 PE=1 SV=1	S	Function unknown	cytokininriboside5&apos;-monophosphatephosphoribohydrolaseLOG1[Capsicumannuum]
sly-miR5303	Greenpepper_newGene_79992	UUUUUGAAGAGUUCGAGCAAC	21	162.903	163.722	156.717	175.84	1	-0.00739435	normal	[R]	General function prediction only	--	--	--	--	Cytokinin riboside 5&apos;-monophosphate phosphoribohydrolase LOG3 OS=Arabidopsis thaliana GN=LOG3 PE=1 SV=1	S	Function unknown	cytokininriboside5&apos;-monophosphatephosphoribohydrolaseLOG3[Capsicumannuum]
unconservative_Chr05_16669	Greenpepper_newGene_79992	GCUCGGACUCUUCAAAAAUGUUGA	24	1623.78	2798.87	3475.04	2592.22	1	0.433512	normal	[R]	General function prediction only	--	--	--	--	Cytokinin riboside 5&apos;-monophosphate phosphoribohydrolase LOG3 OS=Arabidopsis thaliana GN=LOG3 PE=1 SV=1	S	Function unknown	cytokininriboside5&apos;-monophosphatephosphoribohydrolaseLOG3[Capsicumannuum]
unconservative_Chr07_21887	Greenpepper_newGene_79992	GCUCGGACUCUUCAAAAAUGUUGA	24	1140.32	1800.94	2282.62	1752.72	1	0.432532	normal	[R]	General function prediction only	--	--	--	--	Cytokinin riboside 5&apos;-monophosphate phosphoribohydrolase LOG3 OS=Arabidopsis thaliana GN=LOG3 PE=1 SV=1	S	Function unknown	cytokininriboside5&apos;-monophosphatephosphoribohydrolaseLOG3[Capsicumannuum]
unconservative_Chr11_32516	Greenpepper_newGene_79992	UCGGACUCUUCAAAAAUGUUGAUG	24	394.121	537.945	729.077	561.552	1	0.441516	normal	[R]	General function prediction only	--	--	--	--	Cytokinin riboside 5&apos;-monophosphate phosphoribohydrolase LOG3 OS=Arabidopsis thaliana GN=LOG3 PE=1 SV=1	S	Function unknown	cytokininriboside5&apos;-monophosphatephosphoribohydrolaseLOG3[Capsicumannuum]
unconservative_Chr12_35366	Greenpepper_newGene_79992	UCGGACUCUUUCAAAAUGUUGUU	23	183.923	233.889	224.855	187.184	1	-0.0473146	normal	[R]	General function prediction only	--	--	--	--	Cytokinin riboside 5&apos;-monophosphate phosphoribohydrolase LOG3 OS=Arabidopsis thaliana GN=LOG3 PE=1 SV=1	S	Function unknown	cytokininriboside5&apos;-monophosphatephosphoribohydrolaseLOG3[Capsicumannuum]
unconservative_Chr12_36909	Greenpepper_newGene_79992	UCGGACUCUUUCAAAAUGUUGUU	23	183.923	233.889	224.855	187.184	1	-0.0472697	normal	[R]	General function prediction only	--	--	--	--	Cytokinin riboside 5&apos;-monophosphate phosphoribohydrolase LOG3 OS=Arabidopsis thaliana GN=LOG3 PE=1 SV=1	S	Function unknown	cytokininriboside5&apos;-monophosphatephosphoribohydrolaseLOG3[Capsicumannuum]
stu-miR5303a	Greenpepper_newGene_30701	UUUUGGAGAAUCCGACACGCACCC	24	36.7846	140.333	149.904	79.4114	1	0.399826	normal	--	--	Biological Process: gene expression (GO:0010467);; Biological Process: primary metabolic process (GO:0044238);;	K14816|3.42428e-19|vvi:100256015|zinc finger protein 622; K14816 pre-60S factor REI1 (A)	[R]	General function prediction only	Cytoplasmic 60S subunit biogenesis factor REI1 homolog 2 OS=Arabidopsis thaliana GN=REIL2 PE=1 SV=1	R	General function prediction only	cytoplasmic60SsubunitbiogenesisfactorREI1homolog1[Vitisvinifera]
ahy-miR394	Capana11g000306	UUGGCAUUCUGUCCACCUCC	20	194.433	85.7593	54.5104	51.0502	0.273418	-1.48384	down	--	--	Molecular Function: transferase activity (GO:0016740);;	--	--	--	BAHD acyltransferase At5g47980 GN=BAHD1 OS=Arabidopsis thaliana (Mouse-ear cress) PE=2 SV=1	--	--	deacetylvindolineO-acetyltransferase-like[Solanumlycopersicum]
ahy-miR394	Capana11g000314	UUGGCAUUCUGUCCACCUCC	20	194.433	85.7593	54.5104	51.0502	0.273418	-1.48384	down	--	--	Biological Process: nitrogen compound metabolic process (GO:0006807);; Molecular Function: N-acyltransferase activity (GO:0016410);; Molecular Function: O-acetyltransferase activity (GO:0016413);; Biological Process: primary metabolic process (GO:0044238);; Biological Process: cellular biosynthetic process (GO:0044249);; Biological Process: single-organism metabolic process (GO:0044710);; Biologi…	--	--	--	Deacetylvindoline O-acetyltransferase GN=DAT OS=Catharanthus roseus (Madagascar periwinkle) PE=1 SV=1	--	--	deacetylvindolineO-acetyltransferase-like[Solanumlycopersicum]
aly-miR172a-3p	Capana10g001079	AGAAUCUUGAUGAUGCUGCAU	21	147.138	109.148	136.276	73.7392	1	-0.367738	normal	--	--	Molecular Function: nucleic acid binding (GO:0003676);; Molecular Function: ATP binding (GO:0005524);; Cellular Component: mitochondrion (GO:0005739);; Molecular Function: ATP-dependent helicase activity (GO:0008026);; Molecular Function: hydrolase activity (GO:0016787);; Molecular Function: organic cyclic compound binding (GO:0097159);; Molecular Function: heterocyclic compound binding (GO:19013…	K12835|3.98918e-36|sot:102596658|DEAD-box ATP-dependent RNA helicase 24-like; K12835 ATP-dependent RNA helicase DDX42 [EC:3.6.4.13] (A)	[A]	RNA processing and modification	DEAD-box ATP-dependent RNA helicase 24 GN=RH24 OS=Arabidopsis thaliana (Mouse-ear cress) PE=1 SV=2	A	RNA processing and modification	DEAD-boxATP-dependentRNAhelicase24isoformX1[Nicotianatomentosiformis]
aly-miR172a-3p	Greenpepper_newGene_66875	AGAAUCUUGAUGAUGCUGCAU	21	147.138	109.148	136.276	73.7392	1	-0.367738	normal	[LKJ]	--	--	--	[A]	RNA processing and modification	DEAD-box ATP-dependent RNA helicase 24 OS=Arabidopsis thaliana GN=RH24 PE=1 SV=2	A	RNA processing and modification	DEAD-boxATP-dependentRNAhelicase24isoformX1[Nicotianatomentosiformis]
aly-miR172c-3p	Capana10g001079	AGAAUCUUGAUGAUGCUGCAG	21	10.5099	7.7963	0	17.0167	1	-0.0656532	normal	--	--	Molecular Function: nucleic acid binding (GO:0003676);; Molecular Function: ATP binding (GO:0005524);; Cellular Component: mitochondrion (GO:0005739);; Molecular Function: ATP-dependent helicase activity (GO:0008026);; Molecular Function: hydrolase activity (GO:0016787);; Molecular Function: organic cyclic compound binding (GO:0097159);; Molecular Function: heterocyclic compound binding (GO:19013…	K12835|3.98918e-36|sot:102596658|DEAD-box ATP-dependent RNA helicase 24-like; K12835 ATP-dependent RNA helicase DDX42 [EC:3.6.4.13] (A)	[A]	RNA processing and modification	DEAD-box ATP-dependent RNA helicase 24 GN=RH24 OS=Arabidopsis thaliana (Mouse-ear cress) PE=1 SV=2	A	RNA processing and modification	DEAD-boxATP-dependentRNAhelicase24isoformX1[Nicotianatomentosiformis]
aly-miR172c-3p	Greenpepper_newGene_66875	AGAAUCUUGAUGAUGCUGCAG	21	10.5099	7.7963	0	17.0167	1	-0.0656532	normal	[LKJ]	--	--	--	[A]	RNA processing and modification	DEAD-box ATP-dependent RNA helicase 24 OS=Arabidopsis thaliana GN=RH24 PE=1 SV=2	A	RNA processing and modification	DEAD-boxATP-dependentRNAhelicase24isoformX1[Nicotianatomentosiformis]
csi-miR172a-3p	Capana10g001079	AGAAUCUUGAUGAUGCUGCA	20	5.25494	0	0	0	1	-2.33843	normal	--	--	Molecular Function: nucleic acid binding (GO:0003676);; Molecular Function: ATP binding (GO:0005524);; Cellular Component: mitochondrion (GO:0005739);; Molecular Function: ATP-dependent helicase activity (GO:0008026);; Molecular Function: hydrolase activity (GO:0016787);; Molecular Function: organic cyclic compound binding (GO:0097159);; Molecular Function: heterocyclic compound binding (GO:19013…	K12835|3.98918e-36|sot:102596658|DEAD-box ATP-dependent RNA helicase 24-like; K12835 ATP-dependent RNA helicase DDX42 [EC:3.6.4.13] (A)	[A]	RNA processing and modification	DEAD-box ATP-dependent RNA helicase 24 GN=RH24 OS=Arabidopsis thaliana (Mouse-ear cress) PE=1 SV=2	A	RNA processing and modification	DEAD-boxATP-dependentRNAhelicase24isoformX1[Nicotianatomentosiformis]
csi-miR172a-3p	Greenpepper_newGene_66875	AGAAUCUUGAUGAUGCUGCA	20	5.25494	0	0	0	1	-2.33843	normal	[LKJ]	--	--	--	[A]	RNA processing and modification	DEAD-box ATP-dependent RNA helicase 24 OS=Arabidopsis thaliana GN=RH24 PE=1 SV=2	A	RNA processing and modification	DEAD-boxATP-dependentRNAhelicase24isoformX1[Nicotianatomentosiformis]
unconservative_Chr02_4546	Greenpepper_newGene_66875	UGGGUUGCUGAAGGAUUA	18	620.083	171.519	170.345	238.234	0.827253	-1.02136	normal	[LKJ]	--	--	--	[A]	RNA processing and modification	DEAD-box ATP-dependent RNA helicase 24 OS=Arabidopsis thaliana GN=RH24 PE=1 SV=2	A	RNA processing and modification	DEAD-boxATP-dependentRNAhelicase24isoformX1[Nicotianatomentosiformis]
aly-miR172a-3p	Capana01g002866	AGAAUCUUGAUGAUGCUGCAU	21	147.138	109.148	136.276	73.7392	1	-0.367738	normal	[LKJ]	--	Molecular Function: nucleic acid binding (GO:0003676);; Molecular Function: RNA binding (GO:0003723);; Molecular Function: ATP binding (GO:0005524);; Cellular Component: nucleolus (GO:0005730);; Cellular Component: mitochondrion (GO:0005739);; Cellular Component: peroxisome (GO:0005777);; Cellular Component: cytosol (GO:0005829);; Cellular Component: plasma membrane (GO:0005886);; Molecular Funct…	K12835|0|sot:102596658|DEAD-box ATP-dependent RNA helicase 24-like; K12835 ATP-dependent RNA helicase DDX42 [EC:3.6.4.13] (A)	[A]	RNA processing and modification	DEAD-box ATP-dependent RNA helicase 24 GN=RH24 OS=Arabidopsis thaliana (Mouse-ear cress) PE=1 SV=2	A	RNA processing and modification	DEAD-boxATP-dependentRNAhelicase24-like[Solanumtuberosum]
aly-miR172c-3p	Capana01g002866	AGAAUCUUGAUGAUGCUGCAG	21	10.5099	7.7963	0	17.0167	1	-0.0656532	normal	[LKJ]	--	Molecular Function: nucleic acid binding (GO:0003676);; Molecular Function: RNA binding (GO:0003723);; Molecular Function: ATP binding (GO:0005524);; Cellular Component: nucleolus (GO:0005730);; Cellular Component: mitochondrion (GO:0005739);; Cellular Component: peroxisome (GO:0005777);; Cellular Component: cytosol (GO:0005829);; Cellular Component: plasma membrane (GO:0005886);; Molecular Funct…	K12835|0|sot:102596658|DEAD-box ATP-dependent RNA helicase 24-like; K12835 ATP-dependent RNA helicase DDX42 [EC:3.6.4.13] (A)	[A]	RNA processing and modification	DEAD-box ATP-dependent RNA helicase 24 GN=RH24 OS=Arabidopsis thaliana (Mouse-ear cress) PE=1 SV=2	A	RNA processing and modification	DEAD-boxATP-dependentRNAhelicase24-like[Solanumtuberosum]
csi-miR172a-3p	Capana01g002866	AGAAUCUUGAUGAUGCUGCA	20	5.25494	0	0	0	1	-2.33843	normal	[LKJ]	--	Molecular Function: nucleic acid binding (GO:0003676);; Molecular Function: RNA binding (GO:0003723);; Molecular Function: ATP binding (GO:0005524);; Cellular Component: nucleolus (GO:0005730);; Cellular Component: mitochondrion (GO:0005739);; Cellular Component: peroxisome (GO:0005777);; Cellular Component: cytosol (GO:0005829);; Cellular Component: plasma membrane (GO:0005886);; Molecular Funct…	K12835|0|sot:102596658|DEAD-box ATP-dependent RNA helicase 24-like; K12835 ATP-dependent RNA helicase DDX42 [EC:3.6.4.13] (A)	[A]	RNA processing and modification	DEAD-box ATP-dependent RNA helicase 24 GN=RH24 OS=Arabidopsis thaliana (Mouse-ear cress) PE=1 SV=2	A	RNA processing and modification	DEAD-boxATP-dependentRNAhelicase24-like[Solanumtuberosum]
unconservative_Chr02_4546	Capana00g004185	UGGGUUGCUGAAGGAUUA	18	620.083	171.519	170.345	238.234	0.827253	-1.02136	normal	[LKJ]	--	Biological Process: developmental process involved in reproduction (GO:0003006);; Molecular Function: RNA binding (GO:0003723);; Molecular Function: ATP binding (GO:0005524);; Cellular Component: nucleolus (GO:0005730);; Biological Process: cellular protein modification process (GO:0006464);; Biological Process: protein import into nucleus (GO:0006606);; Biological Process: organelle organization…	K14776|0|sot:102583283|DEAD-box ATP-dependent RNA helicase 32-like; K14776 ATP-dependent RNA helicase DDX10/DBP4 [EC:3.6.4.13] (A)	[A]	RNA processing and modification	DEAD-box ATP-dependent RNA helicase 32 GN=RH32 OS=Arabidopsis thaliana (Mouse-ear cress) PE=2 SV=1	A	RNA processing and modification	DEAD-boxATP-dependentRNAhelicase32-like[Solanumtuberosum]
unconservative_Chr12_36533	Greenpepper_newGene_15541	UUAGCAACAACAAUAUAUAUG	21	210.198	187.111	238.483	198.529	1	0.0870715	normal	--	--	Molecular Function: nucleic acid binding (GO:0003676);; Molecular Function: ATP binding (GO:0005524);; Molecular Function: ATP-dependent helicase activity (GO:0008026);; Molecular Function: zinc ion binding (GO:0008270);;	K13116|3.94246e-19|sot:102582464|DEAD-box ATP-dependent RNA helicase 35-like; K13116 ATP-dependent RNA helicase DDX41 [EC:3.6.4.13] (A)	[A]	RNA processing and modification	DEAD-box ATP-dependent RNA helicase 35B OS=Oryza sativa subsp. japonica GN=Os06g0697200 PE=3 SV=1	A	RNA processing and modification	DEAD-boxATP-dependentRNAhelicase35[Heveabrasiliensis]
unconservative_Chr12_36533	Greenpepper_newGene_70016	UUAGCAACAACAAUAUAUAUG	21	210.198	187.111	238.483	198.529	1	0.0870715	normal	--	--	Molecular Function: nucleic acid binding (GO:0003676);; Molecular Function: ATP binding (GO:0005524);; Molecular Function: ATP-dependent helicase activity (GO:0008026);; Molecular Function: zinc ion binding (GO:0008270);;	K13116|1.33391e-26|sot:102582464|DEAD-box ATP-dependent RNA helicase 35-like; K13116 ATP-dependent RNA helicase DDX41 [EC:3.6.4.13] (A)	[A]	RNA processing and modification	DEAD-box ATP-dependent RNA helicase 35B OS=Oryza sativa subsp. japonica GN=Os06g0697200 PE=3 SV=1	A	RNA processing and modification	DEAD-boxATP-dependentRNAhelicase35[Solanumtuberosum]
unconservative_Chr12_36533	Greenpepper_newGene_75438	UUAGCAACAACAAUAUAUAUG	21	210.198	187.111	238.483	198.529	1	0.0870715	normal	--	--	--	K13116|1.62669e-16|sot:102582464|DEAD-box ATP-dependent RNA helicase 35-like; K13116 ATP-dependent RNA helicase DDX41 [EC:3.6.4.13] (A)	[A]	RNA processing and modification	DEAD-box ATP-dependent RNA helicase 35B OS=Oryza sativa subsp. japonica GN=Os06g0697200 PE=3 SV=1	A	RNA processing and modification	DEAD-boxATP-dependentRNAhelicase35[Solanumtuberosum]
unconservative_Chr12_36533	Capana06g001126	UUAGCAACAACAAUAUAUAUG	21	210.198	187.111	238.483	198.529	1	0.0870715	normal	[LKJ]	--	Biological Process: karyogamy (GO:0000741);; Molecular Function: nucleic acid binding (GO:0003676);; Molecular Function: RNA binding (GO:0003723);; Molecular Function: ATP binding (GO:0005524);; Cellular Component: nucleolus (GO:0005730);; Cellular Component: peroxisome (GO:0005777);; Cellular Component: cytosol (GO:0005829);; Cellular Component: plasma membrane (GO:0005886);; Molecular Function:…	K13116|0|sly:101260827|DEAD-box ATP-dependent RNA helicase 35-like; K13116 ATP-dependent RNA helicase DDX41 [EC:3.6.4.13] (A)	[A]	RNA processing and modification	DEAD-box ATP-dependent RNA helicase 35 GN=RH35 OS=Arabidopsis thaliana (Mouse-ear cress) PE=2 SV=1	A	RNA processing and modification	DEAD-boxATP-dependentRNAhelicase35-like[Solanumlycopersicum]
unconservative_Chr06_19792	Capana03g002479	AUUCAGAUCUAGAACCAAGUCUU	23	16815.8	20855.1	19201.3	18979.3	1	-0.0100706	normal	[LKJ]	--	Molecular Function: nucleotide binding (GO:0000166);; Biological Process: Group II intron splicing (GO:0000373);; Molecular Function: DNA binding (GO:0003677);; Molecular Function: RNA binding (GO:0003723);; Cellular Component: cell wall (GO:0005618);; Cellular Component: nucleolus (GO:0005730);; Cellular Component: mitochondrion (GO:0005739);; Cellular Component: vacuole (GO:0005773);; Molecular…	K16911|0|sly:101243764|DEAD-box ATP-dependent RNA helicase 7-like; K16911 ATP-dependent RNA helicase DDX21 [EC:3.6.4.13] (A)	[A]	RNA processing and modification	DEAD-box ATP-dependent RNA helicase 7 GN=MMI9.2 OS=Arabidopsis thaliana (Mouse-ear cress) PE=1 SV=2	A	RNA processing and modification	DEAD-boxATP-dependentRNAhelicase7-like[Solanumtuberosum]
cme-miR168	Capana12g000175	UCGCUUGGUGCAGGUCGGGA	20	819.771	374.222	463.338	578.569	1	-0.255213	normal	--	--	Biological Process: response to osmotic stress (GO:0006970);; Biological Process: catabolic process (GO:0009056);; Biological Process: response to gibberellin (GO:0009739);; Biological Process: hormone-mediated signaling pathway (GO:0009755);; Biological Process: seed germination (GO:0009845);; Biological Process: regulation of metabolic process (GO:0019222);; Biological Process: macromolecule me…	K14494|0|sot:102597745|DELLA protein RGL1-like; K14494 DELLA protein (A)	--	--	DELLA protein RGL1 GN=T27F4.10 OS=Arabidopsis thaliana (Mouse-ear cress) PE=1 SV=1	K	Transcription	DELLAproteinRGL1-like[Solanumtuberosum]
ahy-miR159	Capana02g001993	UUUGGAUUGAAGGGAGCUCUA	21	164270	116274	102187	118385	1	-0.388949	normal	[R]	General function prediction only	--	--	--	--	Peptidyl-prolyl cis-trans isomerase CYP95 GN=F8B4.120 OS=Arabidopsis thaliana (Mouse-ear cress) PE=1 SV=2	S	Function unknown	dentinsialophosphoprotein-like[Solanumtuberosum]
unconservative_Chr02_4546	Capana04g000535	UGGGUUGCUGAAGGAUUA	18	620.083	171.519	170.345	238.234	0.827253	-1.02136	normal	--	--	Cellular Component: nucleus (GO:0005634);; Biological Process: lipid metabolic process (GO:0006629);; Molecular Function: phosphatidate phosphatase activity (GO:0008195);; Cellular Component: membrane (GO:0016020);; Biological Process: cellular response to phosphate starvation (GO:0016036);; Cellular Component: apoplast (GO:0048046);;	K15728|0|sot:102601963|dentin sialophosphoprotein-like; K15728 phosphatidate phosphatase LPIN [EC:3.1.3.4] (A)	[NI]	--	Phosphatidate phosphatase PAH2 GN=PAH2 OS=Arabidopsis thaliana (Mouse-ear cress) PE=1 SV=1	I	Lipid transport and metabolism	dentinsialophosphoprotein-like[Solanumtuberosum]
unconservative_Chr02_4546	Capana12g000948	UGGGUUGCUGAAGGAUUA	18	620.083	171.519	170.345	238.234	0.827253	-1.02136	normal	--	--	--	--	--	--	--	S	Function unknown	dentinsialophosphoprotein-likeisoformX2[Solanumtuberosum]
sly-miR5303	Greenpepper_newGene_59938	UUUUUGAAGAGUUCGAGCAAC	21	162.903	163.722	156.717	175.84	1	-0.00739435	normal	--	--	Molecular Function: helicase activity (GO:0004386);; Molecular Function: organic cyclic compound binding (GO:0097159);; Molecular Function: heterocyclic compound binding (GO:1901363);;	--	[A]	RNA processing and modification	DExH-box ATP-dependent RNA helicase DExH15 chloroplastic OS=Arabidopsis thaliana GN=ISE2 PE=1 SV=2	A	RNA processing and modification	DExH-boxATP-dependentRNAhelicaseDExH15chloroplastic-like,partial[Nicotianatabacum]
unconservative_Chr05_16669	Greenpepper_newGene_59938	GCUCGGACUCUUCAAAAAUGUUGA	24	1623.78	2798.87	3475.04	2592.22	1	0.433512	normal	--	--	Molecular Function: helicase activity (GO:0004386);; Molecular Function: organic cyclic compound binding (GO:0097159);; Molecular Function: heterocyclic compound binding (GO:1901363);;	--	[A]	RNA processing and modification	DExH-box ATP-dependent RNA helicase DExH15 chloroplastic OS=Arabidopsis thaliana GN=ISE2 PE=1 SV=2	A	RNA processing and modification	DExH-boxATP-dependentRNAhelicaseDExH15chloroplastic-like,partial[Nicotianatabacum]
unconservative_Chr07_21887	Greenpepper_newGene_59938	GCUCGGACUCUUCAAAAAUGUUGA	24	1140.32	1800.94	2282.62	1752.72	1	0.432532	normal	--	--	Molecular Function: helicase activity (GO:0004386);; Molecular Function: organic cyclic compound binding (GO:0097159);; Molecular Function: heterocyclic compound binding (GO:1901363);;	--	[A]	RNA processing and modification	DExH-box ATP-dependent RNA helicase DExH15 chloroplastic OS=Arabidopsis thaliana GN=ISE2 PE=1 SV=2	A	RNA processing and modification	DExH-boxATP-dependentRNAhelicaseDExH15chloroplastic-like,partial[Nicotianatabacum]
unconservative_Chr11_32516	Greenpepper_newGene_59938	UCGGACUCUUCAAAAAUGUUGAUG	24	394.121	537.945	729.077	561.552	1	0.441516	normal	--	--	Molecular Function: helicase activity (GO:0004386);; Molecular Function: organic cyclic compound binding (GO:0097159);; Molecular Function: heterocyclic compound binding (GO:1901363);;	--	[A]	RNA processing and modification	DExH-box ATP-dependent RNA helicase DExH15 chloroplastic OS=Arabidopsis thaliana GN=ISE2 PE=1 SV=2	A	RNA processing and modification	DExH-boxATP-dependentRNAhelicaseDExH15chloroplastic-like,partial[Nicotianatabacum]
ahy-miR394	Capana00g003302	UUGGCAUUCUGUCCACCUCC	20	194.433	85.7593	54.5104	51.0502	0.273418	-1.48384	down	--	--	Molecular Function: diacylglycerol kinase activity (GO:0004143);; Cellular Component: nucleus (GO:0005634);; Cellular Component: plasma membrane (GO:0005886);; Biological Process: protein targeting to membrane (GO:0006612);; Biological Process: membrane fusion (GO:0006944);; Biological Process: protein kinase C-activating G-protein coupled receptor signaling pathway (GO:0007205);; Cellular Compon…	K00901|0|sot:102589803|diacylglycerol kinase 7-like; K00901 diacylglycerol kinase (ATP) [EC:2.7.1.107] (A)	[IT]	--	Diacylglycerol kinase 7 GN=DGK7 OS=Arabidopsis thaliana (Mouse-ear cress) PE=1 SV=1	T	Signal transduction mechanisms	diacylglycerolkinase7-like[Solanumtuberosum]
csi-miR172a-3p	Capana05g002403	AGAAUCUUGAUGAUGCUGCA	20	5.25494	0	0	0	1	-2.33843	normal	--	--	Biological Process: cellular process (GO:0009987);;	--	--	--	Dirigent protein 25 (Precursor) GN=DIR25 OS=Arabidopsis thaliana (Mouse-ear cress) PE=2 SV=1	DKT	--	dirigentprotein18-like[Solanumlycopersicum]
unconservative_Chr02_4546	Capana04g001233	UGGGUUGCUGAAGGAUUA	18	620.083	171.519	170.345	238.234	0.827253	-1.02136	normal	--	--	Cellular Component: extracellular region (GO:0005576);; Cellular Component: cell wall (GO:0005618);; Biological Process: defense response (GO:0006952);; Biological Process: response to biotic stimulus (GO:0009607);; Biological Process: lignan biosynthetic process (GO:0009807);; Biological Process: actin filament-based movement (GO:0030048);; Cellular Component: intracellular membrane-bounded orga…	--	--	--	Dirigent protein 23 (Precursor) GN=DIR23 OS=Arabidopsis thaliana (Mouse-ear cress) PE=2 SV=1	--	--	dirigentprotein19-like[Solanumtuberosum]
unconservative_Chr02_4546	Capana09g002027	UGGGUUGCUGAAGGAUUA	18	620.083	171.519	170.345	238.234	0.827253	-1.02136	normal	--	--	Cellular Component: extracellular region (GO:0005576);; Cellular Component: cell wall (GO:0005618);; Biological Process: systemic acquired resistance (GO:0009627);; Biological Process: lignan biosynthetic process (GO:0009807);; Biological Process: actin filament-based movement (GO:0030048);; Biological Process: response to endoplasmic reticulum stress (GO:0034976);; Cellular Component: intracellu…	--	--	--	Dirigent protein 19 (Precursor) GN=DIR19 OS=Arabidopsis thaliana (Mouse-ear cress) PE=2 SV=1	--	--	dirigentprotein19-like[Solanumtuberosum]
unconservative_Chr02_4546	Capana05g000412	UGGGUUGCUGAAGGAUUA	18	620.083	171.519	170.345	238.234	0.827253	-1.02136	normal	--	--	Cellular Component: extracellular region (GO:0005576);; Biological Process: defense response (GO:0006952);; Biological Process: lignan biosynthetic process (GO:0009807);; Biological Process: suberin biosynthetic process (GO:0010345);; Cellular Component: intracellular membrane-bounded organelle (GO:0043231);; Cellular Component: cytoplasmic part (GO:0044444);; Biological Process: root hair cell d…	--	--	--	Dirigent protein 9 (Precursor) GN=DIR9 OS=Arabidopsis thaliana (Mouse-ear cress) PE=2 SV=1	R	General function prediction only	dirigentprotein24-like[Nicotianatomentosiformis]
unconservative_Chr02_4546	Capana04g000343	UGGGUUGCUGAAGGAUUA	18	620.083	171.519	170.345	238.234	0.827253	-1.02136	normal	[IQ]	--	Biological Process: cellular metabolic process (GO:0044237);; Biological Process: single-organism metabolic process (GO:0044710);; Biological Process: response to stimulus (GO:0050896);; Biological Process: organic substance biosynthetic process (GO:1901576);;	--	[R]	General function prediction only	4-coumarate--CoA ligase 1 GN=4CL1 OS=Arabidopsis thaliana (Mouse-ear cress) PE=1 SV=1	I	Lipid transport and metabolism	disco-interactingprotein2homologC-likeisoformX1[Solanumlycopersicum]
sly-miR5303	Greenpepper_newGene_1828	UUUUUGAAGAGUUCGAGCAAC	21	162.903	163.722	156.717	175.84	1	-0.00739435	normal	--	--	Biological Process: defense response (GO:0006952);; Molecular Function: ADP binding (GO:0043531);;	--	[T]	Signal transduction mechanisms	Putative disease resistance protein At3g14460 OS=Arabidopsis thaliana GN=At3g14460 PE=3 SV=1	T	Signal transduction mechanisms	diseaseresistanceprotein[Capsicumchinense]
stu-miR5303a	Greenpepper_newGene_1828	UUUUGGAGAAUCCGACACGCACCC	24	36.7846	140.333	149.904	79.4114	1	0.399826	normal	--	--	Biological Process: defense response (GO:0006952);; Molecular Function: ADP binding (GO:0043531);;	--	[T]	Signal transduction mechanisms	Putative disease resistance protein At3g14460 OS=Arabidopsis thaliana GN=At3g14460 PE=3 SV=1	T	Signal transduction mechanisms	diseaseresistanceprotein[Capsicumchinense]
unconservative_Chr05_16669	Greenpepper_newGene_1828	GCUCGGACUCUUCAAAAAUGUUGA	24	1623.78	2798.87	3475.04	2592.22	1	0.433512	normal	--	--	Biological Process: defense response (GO:0006952);; Molecular Function: ADP binding (GO:0043531);;	--	[T]	Signal transduction mechanisms	Putative disease resistance protein At3g14460 OS=Arabidopsis thaliana GN=At3g14460 PE=3 SV=1	T	Signal transduction mechanisms	diseaseresistanceprotein[Capsicumchinense]
unconservative_Chr07_21887	Greenpepper_newGene_1828	GCUCGGACUCUUCAAAAAUGUUGA	24	1140.32	1800.94	2282.62	1752.72	1	0.432532	normal	--	--	Biological Process: defense response (GO:0006952);; Molecular Function: ADP binding (GO:0043531);;	--	[T]	Signal transduction mechanisms	Putative disease resistance protein At3g14460 OS=Arabidopsis thaliana GN=At3g14460 PE=3 SV=1	T	Signal transduction mechanisms	diseaseresistanceprotein[Capsicumchinense]
stu-miR827-5p	Greenpepper_newGene_31214	UUUGUUGAUGGUCAUCUAUUC	21	215.453	116.944	68.138	102.1	0.79928	-1.01704	normal	--	--	--	K13459|0|sot:102589378|disease resistance protein At4g27190-like; K13459 disease resistance protein RPS2 (A)	[T]	Signal transduction mechanisms	Disease resistance protein At4g27190 OS=Arabidopsis thaliana GN=At4g27190 PE=2 SV=1	T	Signal transduction mechanisms	diseaseresistanceproteinAt4g27190-like[Capsicumannuum]
sly-miR5303	Greenpepper_newGene_74596	UUUUUGAAGAGUUCGAGCAAC	21	162.903	163.722	156.717	175.84	1	-0.00739435	normal	--	--	Biological Process: defense response (GO:0006952);; Molecular Function: ADP binding (GO:0043531);;	--	[T]	Signal transduction mechanisms	Late blight resistance protein R1-A OS=Solanum demissum GN=R1A PE=3 SV=1	T	Signal transduction mechanisms	diseaseresistanceproteinBS2[Capsicumchacoense]
sly-miR5303	Greenpepper_newGene_75092	UUUUUGAAGAGUUCGAGCAAC	21	162.903	163.722	156.717	175.84	1	-0.00739435	normal	--	--	Biological Process: defense response (GO:0006952);; Molecular Function: ADP binding (GO:0043531);;	--	[T]	Signal transduction mechanisms	Putative late blight resistance protein homolog R1A-6 OS=Solanum demissum GN=R1A-6 PE=3 SV=2	T	Signal transduction mechanisms	diseaseresistanceproteinBS2[Capsicumchacoense]
sly-miR5303	Greenpepper_newGene_75137	UUUUUGAAGAGUUCGAGCAAC	21	162.903	163.722	156.717	175.84	1	-0.00739435	normal	--	--	Biological Process: defense response (GO:0006952);; Molecular Function: ADP binding (GO:0043531);;	--	[T]	Signal transduction mechanisms	Putative late blight resistance protein homolog R1A-6 OS=Solanum demissum GN=R1A-6 PE=3 SV=2	T	Signal transduction mechanisms	diseaseresistanceproteinBS2[Capsicumchacoense]
unconservative_Chr08_25472	Greenpepper_newGene_74596	ACAAUAUUUUUGAAGAGUCCGAGC	24	609.573	1146.06	1233.3	850.837	1	0.228165	normal	--	--	Biological Process: defense response (GO:0006952);; Molecular Function: ADP binding (GO:0043531);;	--	[T]	Signal transduction mechanisms	Late blight resistance protein R1-A OS=Solanum demissum GN=R1A PE=3 SV=1	T	Signal transduction mechanisms	diseaseresistanceproteinBS2[Capsicumchacoense]
unconservative_Chr09_26671	Greenpepper_newGene_74596	ACAAUAUUUUUGAAGAGUCCGAGC	24	609.573	1146.06	1233.3	850.837	1	0.228338	normal	--	--	Biological Process: defense response (GO:0006952);; Molecular Function: ADP binding (GO:0043531);;	--	[T]	Signal transduction mechanisms	Late blight resistance protein R1-A OS=Solanum demissum GN=R1A PE=3 SV=1	T	Signal transduction mechanisms	diseaseresistanceproteinBS2[Capsicumchacoense]
unconservative_Chr02_4546	Capana03g001885	UGGGUUGCUGAAGGAUUA	18	620.083	171.519	170.345	238.234	0.827253	-1.02136	normal	--	--	Cellular Component: plasma membrane (GO:0005886);; Biological Process: defense response (GO:0006952);; Molecular Function: ADP binding (GO:0043531);;	--	[T]	Signal transduction mechanisms	Probable disease resistance protein RDL6 GN=RDL6 OS=Arabidopsis thaliana (Mouse-ear cress) PE=2 SV=1	T	Signal transduction mechanisms	diseaseresistanceproteinRPH8A-like[Nicotianatomentosiformis]
aly-miR156a-5p	Capana00g001550	UGACAGAAGAGAGUGAGCAC	20	409.886	187.111	122.648	158.823	0.5686	-1.14216	down	--	--	Molecular Function: binding (GO:0005488);; Biological Process: defense response (GO:0006952);; Cellular Component: membrane (GO:0016020);; Cellular Component: cell part (GO:0044464);;	K13457|0|sot:102584726|disease resistance protein RPM1-like; K13457 disease resistance protein RPM1 (A)	[T]	Signal transduction mechanisms	Disease resistance protein RPM1 GN=F17A9.20 OS=Arabidopsis thaliana (Mouse-ear cress) PE=1 SV=1	T	Signal transduction mechanisms	diseaseresistanceproteinRPM1-like[Solanumtuberosum]
unconservative_Chr12_34129	Capana05g000596	UGAAGUUAUAUAGCCAAGA	19	2238.61	2175.17	1785.22	1769.74	1	-0.348651	normal	--	--	Molecular Function: protein binding (GO:0005515);; Cellular Component: plasma membrane (GO:0005886);; Biological Process: defense response (GO:0006952);; Biological Process: plant-type hypersensitive response (GO:0009626);; Molecular Function: ADP binding (GO:0043531);;	--	[T]	Signal transduction mechanisms	Putative disease resistance RPP13-like protein 3 GN=RPP13L3 OS=Arabidopsis thaliana (Mouse-ear cress) PE=3 SV=1	T	Signal transduction mechanisms	diseaseresistanceproteinRPP13-like,partial[Nicotianasylvestris]
ahy-miR394	Capana04g000012	UUGGCAUUCUGUCCACCUCC	20	194.433	85.7593	54.5104	51.0502	0.273418	-1.48384	down	[L]	Replication, recombination and repair	Molecular Function: DNA binding (GO:0003677);; Molecular Function: DNA (cytosine-5-)-methyltransferase activity (GO:0003886);; Molecular Function: protein binding (GO:0005515);; Cellular Component: nucleus (GO:0005634);; Biological Process: DNA-dependent DNA replication (GO:0006261);; Biological Process: chromatin assembly or disassembly (GO:0006333);; Biological Process: chromatin silencing (GO:…	K00558|0|sot:102604332|DNA (cytosine-5)-methyltransferase 1B-like; K00558 DNA (cytosine-5)-methyltransferase 1 [EC:2.1.1.37] (A)	--	--	DNA (cytosine-5)-methyltransferase 1B GN=OJ1506_G02.17 OS=Oryza sativa subsp. japonica (Rice) PE=2 SV=1	K	Transcription	DNA(cytosine-5)-methyltransferase1B-like[Solanumtuberosum]
ahy-miR394	Capana12g001109	UUGGCAUUCUGUCCACCUCC	20	194.433	85.7593	54.5104	51.0502	0.273418	-1.48384	down	[L]	Replication, recombination and repair	Molecular Function: DNA binding (GO:0003677);; Molecular Function: DNA (cytosine-5-)-methyltransferase activity (GO:0003886);; Molecular Function: protein binding (GO:0005515);; Cellular Component: nucleus (GO:0005634);; Biological Process: DNA-dependent DNA replication (GO:0006261);; Biological Process: chromatin assembly or disassembly (GO:0006333);; Biological Process: chromatin silencing (GO:…	K00558|0|sot:102604332|DNA (cytosine-5)-methyltransferase 1B-like; K00558 DNA (cytosine-5)-methyltransferase 1 [EC:2.1.1.37] (A)	--	--	DNA (cytosine-5)-methyltransferase 1B GN=OJ1506_G02.17 OS=Oryza sativa subsp. japonica (Rice) PE=2 SV=1	K	Transcription	DNA(cytosine-5)-methyltransferase1B-like[Solanumtuberosum]
aly-miR172a-3p	Capana05g002234	AGAAUCUUGAUGAUGCUGCAU	21	147.138	109.148	136.276	73.7392	1	-0.367738	normal	--	--	Biological Process: cellular process (GO:0009987);; Biological Process: macromolecule metabolic process (GO:0043170);;	--	--	--	DNA (cytosine-5)-methyltransferase DRM2 GN=T15N1.110/T15N1.120 OS=Arabidopsis thaliana (Mouse-ear cress) PE=1 SV=1	L	Replication, recombination and repair	DNA(cytosine-5)-methyltransferaseDRM2-like[Solanumtuberosum]
aly-miR172c-3p	Capana05g002234	AGAAUCUUGAUGAUGCUGCAG	21	10.5099	7.7963	0	17.0167	1	-0.0656532	normal	--	--	Biological Process: cellular process (GO:0009987);; Biological Process: macromolecule metabolic process (GO:0043170);;	--	--	--	DNA (cytosine-5)-methyltransferase DRM2 GN=T15N1.110/T15N1.120 OS=Arabidopsis thaliana (Mouse-ear cress) PE=1 SV=1	L	Replication, recombination and repair	DNA(cytosine-5)-methyltransferaseDRM2-like[Solanumtuberosum]
csi-miR172a-3p	Capana05g002234	AGAAUCUUGAUGAUGCUGCA	20	5.25494	0	0	0	1	-2.33843	normal	--	--	Biological Process: cellular process (GO:0009987);; Biological Process: macromolecule metabolic process (GO:0043170);;	--	--	--	DNA (cytosine-5)-methyltransferase DRM2 GN=T15N1.110/T15N1.120 OS=Arabidopsis thaliana (Mouse-ear cress) PE=1 SV=1	L	Replication, recombination and repair	DNA(cytosine-5)-methyltransferaseDRM2-like[Solanumtuberosum]
unconservative_Chr12_34129	Capana00g001494	UGAAGUUAUAUAGCCAAGA	19	2238.61	2175.17	1785.22	1769.74	1	-0.348651	normal	--	--	Biological Process: mitotic cell cycle (GO:0000278);; Biological Process: cytokinesis by cell plate formation (GO:0000911);; Biological Process: regionalization (GO:0003002);; Molecular Function: nucleic acid binding (GO:0003676);; Molecular Function: DNA binding (GO:0003677);; Molecular Function: protein binding (GO:0005515);; Cellular Component: nucleus (GO:0005634);; Cellular Component: cytoso…	K10610|0|sly:780561|DDB1; UV damaged DNA binding protein 1; K10610 DNA damage-binding protein 1 (A)	[L]	Replication, recombination and repair	DNA damage-binding protein 1 GN=DDB1 OS=Solanum lycopersicum (Tomato) PE=1 SV=1	L	Replication, recombination and repair	DNAdamage-bindingprotein1[Solanumlycopersicum]
ahy-miR394	Capana10g002535	UUGGCAUUCUGUCCACCUCC	20	194.433	85.7593	54.5104	51.0502	0.273418	-1.48384	down	[K]	Transcription	Molecular Function: binding (GO:0005488);; Biological Process: RNA metabolic process (GO:0016070);; Biological Process: gene silencing by RNA (GO:0031047);; Biological Process: regulation of gene expression, epigenetic (GO:0040029);; Cellular Component: nucleoplasm part (GO:0044451);; Biological Process: response to stimulus (GO:0050896);; Cellular Component: nuclear DNA-directed RNA polymerase c…	K03021|0|sot:102600550|DNA-directed RNA polymerase III subunit RPC2-like; K03021 DNA-directed RNA polymerase III subunit RPC2 [EC:2.7.7.6] (A)	[K]	Transcription	DNA-directed RNA polymerase II subunit RPB2 GN=RPB2 OS=Solanum lycopersicum (Tomato) PE=2 SV=1	K	Transcription	DNA-directedRNApolymeraseIIIsubunitRPC2-likeisoformX1[Solanumtuberosum]
unconservative_Chr01_1109	Capana08g001803	AGCCUUUAGAUUUCUGCACCAAGC	24	625.338	1130.46	1158.35	828.148	1	0.158166	normal	--	--	--	K03024|1.44844e-55|sot:102583740|DNA-directed RNA polymerase III subunit RPC7-like; K03024 DNA-directed RNA polymerase III subunit RPC7 (A)	--	--	Histone deacetylase HDT1 GN=HDT1 OS=Zea mays (Maize) PE=1 SV=1	S	Function unknown	DNA-directedRNApolymeraseIIIsubunitrpc31[Nicotianatomentosiformis]
aly-miR156a-5p	Capana03g004555	UGACAGAAGAGAGUGAGCAC	20	409.886	187.111	122.648	158.823	0.5686	-1.14216	down	--	--	Cellular Component: DNA-directed RNA polymerase IV complex (GO:0000418);; Biological Process: gene expression (GO:0010467);; Biological Process: RNA metabolic process (GO:0016070);;	K16253|9.11898e-98|sot:102589790|DNA-directed RNA polymerase V subunit 7-like; K16253 DNA-directed RNA polymerase IV and V subunit 7 (A)	[K]	Transcription	DNA-directed RNA polymerase V subunit 7 GN=NRPE7 OS=Arabidopsis thaliana (Mouse-ear cress) PE=1 SV=1	K	Transcription	DNA-directedRNApolymeraseVsubunit7-like[Solanumtuberosum]
sly-miR482e-5p	Greenpepper_newGene_5187	UGUGGGUGGGGUGGAAAGAUU	21	1923.31	1450.11	2555.17	2643.27	0.774447	0.578735	normal	--	--	--	K09527|4.27454e-21|sot:102589104|uncharacterized LOC102589104; K09527 DnaJ homolog subfamily C member 7 (A)	[O]	Posttranslational modification, protein turnover, chaperones	--	O	Posttranslational modification, protein turnover, chaperones	dnaJhomologsubfamilyCmember7-like[Capsicumannuum]
unconservative_Chr00_47539	Greenpepper_newGene_1928	GUAGAAAGACUGUUUCCGAUAGAC	24	34451.4	59181.7	63640.9	48792.7	1	0.239358	normal	[R]	General function prediction only	--	K09527|1.00732e-33|sly:101267085|uncharacterized LOC101267085; K09527 DnaJ homolog subfamily C member 7 (A)	[O]	Posttranslational modification, protein turnover, chaperones	TPR repeat-containing thioredoxin TTL2 OS=Arabidopsis thaliana GN=TTL2 PE=2 SV=2	O	Posttranslational modification, protein turnover, chaperones	dnaJhomologsubfamilyCmember7-like[Capsicumannuum]
aly-miR156a-5p	Greenpepper_newGene_44133	UGACAGAAGAGAGUGAGCAC	20	409.886	187.111	122.648	158.823	0.5686	-1.14216	down	--	--	--	--	[A]	RNA processing and modification	DnaJ protein ERDJ2A OS=Arabidopsis thaliana GN=ERDJ2A PE=1 SV=1	O	Posttranslational modification, protein turnover, chaperones	dnaJproteinERDJ2A-like[Nicotianatabacum]
aly-miR172a-3p	Capana02g002839	AGAAUCUUGAUGAUGCUGCAU	21	147.138	109.148	136.276	73.7392	1	-0.367738	normal	[L]	Replication, recombination and repair	Molecular Function: binding (GO:0005488);; Biological Process: DNA repair (GO:0006281);;	K10747|0|sot:102603887|DNA ligase 1-like; K10747 DNA ligase 1 [EC:6.5.1.1 6.5.1.6 6.5.1.7] (A)	[L]	Replication, recombination and repair	DNA ligase 1 (Precursor) GN=LIG1 OS=Arabidopsis thaliana (Mouse-ear cress) PE=2 SV=2	L	Replication, recombination and repair	DNAligase1-like[Solanumtuberosum]
csi-miR172a-3p	Capana02g002839	AGAAUCUUGAUGAUGCUGCA	20	5.25494	0	0	0	1	-2.33843	normal	[L]	Replication, recombination and repair	Molecular Function: binding (GO:0005488);; Biological Process: DNA repair (GO:0006281);;	K10747|0|sot:102603887|DNA ligase 1-like; K10747 DNA ligase 1 [EC:6.5.1.1 6.5.1.6 6.5.1.7] (A)	[L]	Replication, recombination and repair	DNA ligase 1 (Precursor) GN=LIG1 OS=Arabidopsis thaliana (Mouse-ear cress) PE=2 SV=2	L	Replication, recombination and repair	DNAligase1-like[Solanumtuberosum]
stu-miR5303a	Greenpepper_newGene_56635	UUUUGGAGAAUCCGACACGCACCC	24	36.7846	140.333	149.904	79.4114	1	0.399826	normal	--	--	--	--	[P]	Inorganic ion transport and metabolism	Heavy metal-associated isoprenylated plant protein 3 OS=Arabidopsis thaliana GN=HIPP03 PE=1 SV=1	P	Inorganic ion transport and metabolism	DNAligase1-likeisoformX3[Capsicumannuum]
stu-miR5303e	Greenpepper_newGene_56635	UUUUGGAGAAUCUGACACGGGUGU	24	131.374	226.093	265.738	209.873	1	0.400972	normal	--	--	--	--	[P]	Inorganic ion transport and metabolism	Heavy metal-associated isoprenylated plant protein 3 OS=Arabidopsis thaliana GN=HIPP03 PE=1 SV=1	P	Inorganic ion transport and metabolism	DNAligase1-likeisoformX3[Capsicumannuum]
stu-miR5303f	Greenpepper_newGene_56635	AUUUUUGGAGAAUCUGACACGGGU	24	157.648	296.259	306.621	187.184	1	0.105886	normal	--	--	--	--	[P]	Inorganic ion transport and metabolism	Heavy metal-associated isoprenylated plant protein 3 OS=Arabidopsis thaliana GN=HIPP03 PE=1 SV=1	P	Inorganic ion transport and metabolism	DNAligase1-likeisoformX3[Capsicumannuum]
unconservative_Chr05_16669	Greenpepper_newGene_56635	GCUCGGACUCUUCAAAAAUGUUGA	24	1623.78	2798.87	3475.04	2592.22	1	0.433512	normal	--	--	--	--	[P]	Inorganic ion transport and metabolism	Heavy metal-associated isoprenylated plant protein 3 OS=Arabidopsis thaliana GN=HIPP03 PE=1 SV=1	P	Inorganic ion transport and metabolism	DNAligase1-likeisoformX3[Capsicumannuum]
unconservative_Chr07_21887	Greenpepper_newGene_56635	GCUCGGACUCUUCAAAAAUGUUGA	24	1140.32	1800.94	2282.62	1752.72	1	0.432532	normal	--	--	--	--	[P]	Inorganic ion transport and metabolism	Heavy metal-associated isoprenylated plant protein 3 OS=Arabidopsis thaliana GN=HIPP03 PE=1 SV=1	P	Inorganic ion transport and metabolism	DNAligase1-likeisoformX3[Capsicumannuum]
unconservative_Chr11_32516	Greenpepper_newGene_56635	UCGGACUCUUCAAAAAUGUUGAUG	24	394.121	537.945	729.077	561.552	1	0.441516	normal	--	--	--	--	[P]	Inorganic ion transport and metabolism	Heavy metal-associated isoprenylated plant protein 3 OS=Arabidopsis thaliana GN=HIPP03 PE=1 SV=1	P	Inorganic ion transport and metabolism	DNAligase1-likeisoformX3[Capsicumannuum]
sly-miR5303	Greenpepper_newGene_1546	UUUUUGAAGAGUUCGAGCAAC	21	162.903	163.722	156.717	175.84	1	-0.00739435	normal	--	--	--	--	[P]	Inorganic ion transport and metabolism	Heavy metal-associated isoprenylated plant protein 6 OS=Arabidopsis thaliana GN=HIPP06 PE=1 SV=1	P	Inorganic ion transport and metabolism	DNAligase1-likeisoformX4[Capsicumannuum]
unconservative_Chr05_16669	Greenpepper_newGene_1546	GCUCGGACUCUUCAAAAAUGUUGA	24	1623.78	2798.87	3475.04	2592.22	1	0.433512	normal	--	--	--	--	[P]	Inorganic ion transport and metabolism	Heavy metal-associated isoprenylated plant protein 6 OS=Arabidopsis thaliana GN=HIPP06 PE=1 SV=1	P	Inorganic ion transport and metabolism	DNAligase1-likeisoformX4[Capsicumannuum]
unconservative_Chr07_21887	Greenpepper_newGene_1546	GCUCGGACUCUUCAAAAAUGUUGA	24	1140.32	1800.94	2282.62	1752.72	1	0.432532	normal	--	--	--	--	[P]	Inorganic ion transport and metabolism	Heavy metal-associated isoprenylated plant protein 6 OS=Arabidopsis thaliana GN=HIPP06 PE=1 SV=1	P	Inorganic ion transport and metabolism	DNAligase1-likeisoformX4[Capsicumannuum]
unconservative_Chr11_32516	Greenpepper_newGene_1546	UCGGACUCUUCAAAAAUGUUGAUG	24	394.121	537.945	729.077	561.552	1	0.441516	normal	--	--	--	--	[P]	Inorganic ion transport and metabolism	Heavy metal-associated isoprenylated plant protein 6 OS=Arabidopsis thaliana GN=HIPP06 PE=1 SV=1	P	Inorganic ion transport and metabolism	DNAligase1-likeisoformX4[Capsicumannuum]
unconservative_Chr12_36533	Greenpepper_newGene_1546	UUAGCAACAACAAUAUAUAUG	21	210.198	187.111	238.483	198.529	1	0.0870715	normal	--	--	--	--	[P]	Inorganic ion transport and metabolism	Heavy metal-associated isoprenylated plant protein 6 OS=Arabidopsis thaliana GN=HIPP06 PE=1 SV=1	P	Inorganic ion transport and metabolism	DNAligase1-likeisoformX4[Capsicumannuum]
unconservative_Chr02_4546	Capana03g001536	UGGGUUGCUGAAGGAUUA	18	620.083	171.519	170.345	238.234	0.827253	-1.02136	normal	--	--	Molecular Function: DNA binding (GO:0003677);; Molecular Function: DNA-directed DNA polymerase activity (GO:0003887);; Biological Process: DNA-dependent DNA replication (GO:0006261);; Cellular Component: epsilon DNA polymerase complex (GO:0008622);;	K02325|0|sot:102581718|DNA polymerase epsilon subunit 2-like; K02325 DNA polymerase epsilon subunit 2 [EC:2.7.7.7] (A)	[L]	Replication, recombination and repair	--	L	Replication, recombination and repair	DNApolymeraseepsilonsubunit2-like[Solanumtuberosum]
stu-miR5303e	Capana02g000972	UUUUGGAGAAUCUGACACGGGUGU	24	131.374	226.093	265.738	209.873	1	0.400972	normal	[L]	Replication, recombination and repair	Molecular Function: catalytic activity (GO:0003824);; Molecular Function: nuclease activity (GO:0004518);; Molecular Function: protein binding (GO:0005515);; Cellular Component: nucleus (GO:0005634);; Biological Process: response to stress (GO:0006950);; Biological Process: response to heat (GO:0009408);; Biological Process: non-photoreactive DNA repair (GO:0010213);; Biological Process: response…	K10846|0|sot:102586982|DNA repair protein UVH3-like; K10846 DNA excision repair protein ERCC-5 (A)	[L]	Replication, recombination and repair	DNA repair protein UVH3 GN=MMG15.7 OS=Arabidopsis thaliana (Mouse-ear cress) PE=2 SV=1	L	Replication, recombination and repair	DNArepairproteinUVH3-likeisoformX1[Solanumtuberosum]
aly-miR156a-5p	Capana03g004304	UGACAGAAGAGAGUGAGCAC	20	409.886	187.111	122.648	158.823	0.5686	-1.14216	down	[L]	Replication, recombination and repair	Molecular Function: DNA binding (GO:0003677);; Molecular Function: DNA topoisomerase type I activity (GO:0003917);; Cellular Component: chromosome (GO:0005694);; Biological Process: DNA topological change (GO:0006265);; Biological Process: DNA unwinding involved in DNA replication (GO:0006268);; Biological Process: organelle organization (GO:0006996);; Biological Process: chromosome segregation (…	K03165|0|sot:102599971|DNA topoisomerase 3-beta-1-like; K03165 DNA topoisomerase III [EC:5.99.1.2] (A)	[L]	Replication, recombination and repair	DNA topoisomerase 3-beta GN=At2g32000 OS=Arabidopsis thaliana (Mouse-ear cress) PE=2 SV=1	L	Replication, recombination and repair	DNAtopoisomerase3-betaisoformX1[Nicotianasylvestris]
unconservative_Chr05_16669	Capana02g003147	GCUCGGACUCUUCAAAAAUGUUGA	24	1623.78	2798.87	3475.04	2592.22	1	0.433512	normal	--	--	Molecular Function: sequence-specific DNA binding transcription factor activity (GO:0003700);; Cellular Component: nucleus (GO:0005634);; Biological Process: determination of bilateral symmetry (GO:0009855);; Biological Process: polarity specification of adaxial/abaxial axis (GO:0009944);; Biological Process: meristem initiation (GO:0010014);; Biological Process: guard cell differentiation (GO:00…	--	--	--	Dof zinc finger protein DOF3.1 GN=MXL8.14 OS=Arabidopsis thaliana (Mouse-ear cress) PE=2 SV=2	R	General function prediction only	dofzincfingerproteinDOF2.5-like[Solanumtuberosum]
unconservative_Chr07_21887	Capana02g003147	GCUCGGACUCUUCAAAAAUGUUGA	24	1140.32	1800.94	2282.62	1752.72	1	0.432532	normal	--	--	Molecular Function: sequence-specific DNA binding transcription factor activity (GO:0003700);; Cellular Component: nucleus (GO:0005634);; Biological Process: determination of bilateral symmetry (GO:0009855);; Biological Process: polarity specification of adaxial/abaxial axis (GO:0009944);; Biological Process: meristem initiation (GO:0010014);; Biological Process: guard cell differentiation (GO:00…	--	--	--	Dof zinc finger protein DOF3.1 GN=MXL8.14 OS=Arabidopsis thaliana (Mouse-ear cress) PE=2 SV=2	R	General function prediction only	dofzincfingerproteinDOF2.5-like[Solanumtuberosum]
stu-miR827-5p	Capana06g000433	UUUGUUGAUGGUCAUCUAUUC	21	215.453	116.944	68.138	102.1	0.79928	-1.01704	normal	--	--	Molecular Function: DNA binding (GO:0003677);; Molecular Function: sequence-specific DNA binding transcription factor activity (GO:0003700);; Cellular Component: nucleus (GO:0005634);; Biological Process: regulation of transcription, DNA-templated (GO:0006355);; Biological Process: determination of bilateral symmetry (GO:0009855);; Biological Process: polarity specification of adaxial/abaxial axi…	--	--	--	Dof zinc finger protein DOF3.6 GN=T22E16.30 OS=Arabidopsis thaliana (Mouse-ear cress) PE=1 SV=2	R	General function prediction only	dofzincfingerproteinDOF3.6-like[Solanumtuberosum]
sly-miR5303	Capana05g001773	UUUUUGAAGAGUUCGAGCAAC	21	162.903	163.722	156.717	175.84	1	-0.00739435	normal	--	--	--	K09659|1.98578e-43|sly:101261146|dolichol-phosphate mannosyltransferase subunit 3; K09659 dolichyl-phosphate mannosyltransferase polypeptide 3 (A)	--	--	--	R	General function prediction only	dolichol-phosphatemannosyltransferasesubunit3-like[Solanumtuberosum]
stu-miR5303a	Capana05g001773	UUUUGGAGAAUCCGACACGCACCC	24	36.7846	140.333	149.904	79.4114	1	0.399826	normal	--	--	--	K09659|1.98578e-43|sly:101261146|dolichol-phosphate mannosyltransferase subunit 3; K09659 dolichyl-phosphate mannosyltransferase polypeptide 3 (A)	--	--	--	R	General function prediction only	dolichol-phosphatemannosyltransferasesubunit3-like[Solanumtuberosum]
unconservative_Chr02_4546	Capana07g000705	UGGGUUGCUGAAGGAUUA	18	620.083	171.519	170.345	238.234	0.827253	-1.02136	normal	--	--	Molecular Function: dolichyl-diphosphooligosaccharide-protein glycotransferase activity (GO:0004579);; Cellular Component: mitochondrion (GO:0005739);; Cellular Component: vacuolar membrane (GO:0005774);; Cellular Component: endoplasmic reticulum membrane (GO:0005789);; Cellular Component: Golgi apparatus (GO:0005794);; Cellular Component: plasma membrane (GO:0005886);; Biological Process: rRNA p…	K12667|0|sot:102583672|dolichyl-diphosphooligosaccharide--protein glycosyltransferase subunit 2-like; K12667 oligosaccharyltransferase complex subunit delta (ribophorin II) (A)	[O]	Posttranslational modification, protein turnover, chaperones	Dolichyl-diphosphooligosaccharide--protein glycosyltransferase subunit 2 (Precursor) GN=F7J7.90 OS=Arabidopsis thaliana (Mouse-ear cress) PE=2 SV=1	O	Posttranslational modification, protein turnover, chaperones	Dolichyl-diphosphooligosaccharide--proteinglycosyltransferasesubunit2[Morusnotabilis]
unconservative_Chr12_34129	Capana03g003607	UGAAGUUAUAUAGCCAAGA	19	2238.61	2175.17	1785.22	1769.74	1	-0.348651	normal	--	--	Molecular Function: alpha-1,3-mannosyltransferase activity (GO:0000033);; Cellular Component: mitochondrion (GO:0005739);; Cellular Component: endoplasmic reticulum (GO:0005783);; Biological Process: protein glycosylation (GO:0006486);; Cellular Component: chloroplast (GO:0009507);; Cellular Component: integral component of membrane (GO:0016021);; Biological Process: cellulose biosynthetic proces…	K03845|0|sot:102598887|dol-P-Man:Man(5)GlcNAc(2)-PP-Dol alpha-1,3-mannosyltransferase-like; K03845 alpha-1,3-mannosyltransferase [EC:2.4.1.258] (A)	[G]	Carbohydrate transport and metabolism	Dol-P-Man:Man(5)GlcNAc(2)-PP-Dol alpha-1,3-mannosyltransferase GN=ALG3 OS=Arabidopsis thaliana (Mouse-ear cress) PE=1 SV=1	G	Carbohydrate transport and metabolism	dol-P-Man:Man(5)GlcNAc(2)-PP-Dolalpha-1,3-mannosyltransferase-like[Solanumtuberosum]
unconservative_Chr02_4546	Capana04g000842	UGGGUUGCUGAAGGAUUA	18	620.083	171.519	170.345	238.234	0.827253	-1.02136	normal	--	--	Molecular Function: double-stranded RNA binding (GO:0003725);; Molecular Function: ribonuclease III activity (GO:0004525);; Molecular Function: protein binding (GO:0005515);; Cellular Component: cytoplasm (GO:0005737);; Biological Process: response to auxin (GO:0009733);; Biological Process: response to cytokinin (GO:0009735);; Biological Process: response to abscisic acid (GO:0009737);; Biologic…	--	--	--	Double-stranded RNA-binding protein 8 OS=Oryza sativa subsp. japonica (Rice) PE=2 SV=1	R	General function prediction only	double-strandedRNA-bindingprotein1-likeisoformX2[Solanumtuberosum]
unconservative_Chr06_19792	Capana10g001046	AUUCAGAUCUAGAACCAAGUCUU	23	16815.8	20855.1	19201.3	18979.3	1	-0.0100706	normal	[R]	General function prediction only	Biological Process: cytokinesis (GO:0000910);; Molecular Function: GTPase activity (GO:0003924);; Molecular Function: binding (GO:0005488);; Molecular Function: GTP binding (GO:0005525);; Cellular Component: peroxisome (GO:0005777);; Biological Process: GTP catabolic process (GO:0006184);; Biological Process: DNA replication (GO:0006260);; Biological Process: chromatin silencing (GO:0006342);; Bi…	--	[UR]	--	Dynamin-like protein ARC5 GN=MMB12.21 OS=Arabidopsis thaliana (Mouse-ear cress) PE=1 SV=2	U	Intracellular trafficking, secretion, and vesicular transport	dynamin-likeproteinARC5isoformX2[Nicotianatomentosiformis]
ahy-miR156b-5p	Capana10g001043	UUGACAGAAGAUAGAGAGCAC	21	168.158	77.963	20.4414	79.4114	0.592346	-1.32268	down	--	--	Molecular Function: GTPase activity (GO:0003924);; Molecular Function: GTP binding (GO:0005525);; Cellular Component: peroxisome (GO:0005777);; Biological Process: GTP catabolic process (GO:0006184);; Biological Process: DNA metabolic process (GO:0006259);; Biological Process: organelle organization (GO:0006996);; Cellular Component: chloroplast outer membrane (GO:0009707);; Biological Process: c…	--	[UR]	--	Dynamin-like protein ARC5 GN=MMB12.21 OS=Arabidopsis thaliana (Mouse-ear cress) PE=1 SV=2	U	Intracellular trafficking, secretion, and vesicular transport	dynamin-likeproteinARC5-likeisoformX1[Solanumtuberosum]
hbr-miR156	Capana10g001043	UUGACAGAAGAUAGAGAGC	19	168.158	77.963	20.4414	79.4114	0.592346	-1.32277	down	--	--	Molecular Function: GTPase activity (GO:0003924);; Molecular Function: GTP binding (GO:0005525);; Cellular Component: peroxisome (GO:0005777);; Biological Process: GTP catabolic process (GO:0006184);; Biological Process: DNA metabolic process (GO:0006259);; Biological Process: organelle organization (GO:0006996);; Cellular Component: chloroplast outer membrane (GO:0009707);; Biological Process: c…	--	[UR]	--	Dynamin-like protein ARC5 GN=MMB12.21 OS=Arabidopsis thaliana (Mouse-ear cress) PE=1 SV=2	U	Intracellular trafficking, secretion, and vesicular transport	dynamin-likeproteinARC5-likeisoformX1[Solanumtuberosum]
stu-miR8045	Capana01g003385	AUUGAUAGUUGAGGUGUGUUU	21	15.7648	7.7963	40.8828	11.3445	1	0.927776	normal	--	--	Biological Process: MAPK cascade (GO:0000165);; Molecular Function: GTPase activity (GO:0003924);; Molecular Function: protein binding (GO:0005515);; Molecular Function: GTP binding (GO:0005525);; Cellular Component: mitochondrion (GO:0005739);; Cellular Component: vacuolar membrane (GO:0005774);; Cellular Component: microtubule (GO:0005874);; Cellular Component: plasma membrane (GO:0005886);; Bi…	--	[UR]	--	Dynamin-related protein 1E GN=T2O9.170 OS=Arabidopsis thaliana (Mouse-ear cress) PE=1 SV=1	U	Intracellular trafficking, secretion, and vesicular transport	dynamin-relatedprotein1E[Solanumlycopersicum]
unconservative_Chr00_47539	Greenpepper_newGene_17582	GUAGAAAGACUGUUUCCGAUAGAC	24	34451.4	59181.7	63640.9	48792.7	1	0.239358	normal	--	--	--	--	[UR]	--	Dynamin-related protein 3A OS=Arabidopsis thaliana GN=DRP3A PE=1 SV=2	U	Intracellular trafficking, secretion, and vesicular transport	dynamin-relatedprotein3B-likeisoformX1[Capsicumannuum]
stu-miR827-5p	Capana01g002588	UUUGUUGAUGGUCAUCUAUUC	21	215.453	116.944	68.138	102.1	0.79928	-1.01704	normal	--	--	Molecular Function: ubiquitin-protein transferase activity (GO:0004842);; Molecular Function: binding (GO:0005488);; Biological Process: amino acid transport (GO:0006865);; Biological Process: defense response (GO:0006952);; Biological Process: response to hormone (GO:0009725);; Molecular Function: ubiquitin conjugating enzyme binding (GO:0031624);; Biological Process: response to lipid (GO:00339…	--	[O]	Posttranslational modification, protein turnover, chaperones	E3 ubiquitin ligase BIG BROTHER GN=BB OS=Arabidopsis thaliana (Mouse-ear cress) PE=1 SV=1	O	Posttranslational modification, protein turnover, chaperones	E3ubiquitinligaseBIGBROTHERisoformX1[Solanumlycopersicum]
unconservative_Chr00_48523	Greenpepper_newGene_74067	AAGGUCUGCGUACACUCUAUACUC	24	3305.36	2978.19	3515.92	3187.8	1	0.053018	normal	--	--	--	--	[O]	Posttranslational modification, protein turnover, chaperones	E3 ubiquitin protein ligase RIE1 OS=Arabidopsis thaliana GN=RIE1 PE=2 SV=1	O	Posttranslational modification, protein turnover, chaperones	E3ubiquitin-proteinligaseAt1g12760-like[Solanumpennellii]
stu-miR5303e	Greenpepper_newGene_74131	UUUUGGAGAAUCUGACACGGGUGU	24	131.374	226.093	265.738	209.873	1	0.400972	normal	--	--	--	--	[O]	Posttranslational modification, protein turnover, chaperones	--	O	Posttranslational modification, protein turnover, chaperones	E3ubiquitin-proteinligaseAt4g11680-like[Nicotianasylvestris]
stu-miR5303f	Greenpepper_newGene_74131	AUUUUUGGAGAAUCUGACACGGGU	24	157.648	296.259	306.621	187.184	1	0.105886	normal	--	--	--	--	[O]	Posttranslational modification, protein turnover, chaperones	--	O	Posttranslational modification, protein turnover, chaperones	E3ubiquitin-proteinligaseAt4g11680-like[Nicotianasylvestris]
unconservative_Chr00_48523	Greenpepper_newGene_74131	AAGGUCUGCGUACACUCUAUACUC	24	3305.36	2978.19	3515.92	3187.8	1	0.053018	normal	--	--	--	--	[O]	Posttranslational modification, protein turnover, chaperones	--	O	Posttranslational modification, protein turnover, chaperones	E3ubiquitin-proteinligaseAt4g11680-like[Nicotianasylvestris]
unconservative_Chr05_16669	Greenpepper_newGene_74131	GCUCGGACUCUUCAAAAAUGUUGA	24	1623.78	2798.87	3475.04	2592.22	1	0.433512	normal	--	--	--	--	[O]	Posttranslational modification, protein turnover, chaperones	--	O	Posttranslational modification, protein turnover, chaperones	E3ubiquitin-proteinligaseAt4g11680-like[Nicotianasylvestris]
unconservative_Chr07_21887	Greenpepper_newGene_74131	GCUCGGACUCUUCAAAAAUGUUGA	24	1140.32	1800.94	2282.62	1752.72	1	0.432532	normal	--	--	--	--	[O]	Posttranslational modification, protein turnover, chaperones	--	O	Posttranslational modification, protein turnover, chaperones	E3ubiquitin-proteinligaseAt4g11680-like[Nicotianasylvestris]
unconservative_Chr11_32516	Greenpepper_newGene_74131	UCGGACUCUUCAAAAAUGUUGAUG	24	394.121	537.945	729.077	561.552	1	0.441516	normal	--	--	--	--	[O]	Posttranslational modification, protein turnover, chaperones	--	O	Posttranslational modification, protein turnover, chaperones	E3ubiquitin-proteinligaseAt4g11680-like[Nicotianasylvestris]
unconservative_Chr02_4546	Capana01g001522	UGGGUUGCUGAAGGAUUA	18	620.083	171.519	170.345	238.234	0.827253	-1.02136	normal	--	--	Molecular Function: ubiquitin-protein transferase activity (GO:0004842);; Cellular Component: mitochondrion (GO:0005739);; Biological Process: regulation of transcription, DNA-templated (GO:0006355);; Biological Process: mRNA export from nucleus (GO:0006406);; Biological Process: cytoskeleton organization (GO:0007010);; Biological Process: regulation of mitotic cell cycle (GO:0007346);; Biologica…	K10696|0|sot:102579128|E3 ubiquitin-protein ligase BRE1-like 2-like; K10696 E3 ubiquitin-protein ligase BRE1 [EC:6.3.2.19] (A)	[O]	Posttranslational modification, protein turnover, chaperones	E3 ubiquitin-protein ligase BRE1-like 2 GN=F7A10.17 OS=Arabidopsis thaliana (Mouse-ear cress) PE=2 SV=2	O	Posttranslational modification, protein turnover, chaperones	E3ubiquitin-proteinligaseBRE1-like2-likeisoformX2[Solanumtuberosum]
unconservative_Chr00_47539	Greenpepper_newGene_76511	GUAGAAAGACUGUUUCCGAUAGAC	24	34451.4	59181.7	63640.9	48792.7	1	0.239358	normal	--	--	--	--	--	--	--	--	--	E3ubiquitin-proteinligaseRING1-like[Capsicumannuum]
unconservative_Chr02_4546	Capana12g001777	UGGGUUGCUGAAGGAUUA	18	620.083	171.519	170.345	238.234	0.827253	-1.02136	normal	--	--	Cellular Component: ubiquitin ligase complex (GO:0000151);; Biological Process: ubiquitin-dependent protein catabolic process (GO:0006511);; Molecular Function: zinc ion binding (GO:0008270);; Biological Process: protein ubiquitination (GO:0016567);; Molecular Function: ubiquitin-ubiquitin ligase activity (GO:0034450);; Biological Process: cellular process regulating host cell cycle in response t…	K12169|0|sot:102589041|E3 ubiquitin-protein ligase RKP-like; K12169 Kip1 ubiquitination-promoting complex protein 1 [EC:6.3.2.19] (A)	[A]	RNA processing and modification	E3 ubiquitin-protein ligase RKP GN=F7D8.33 OS=Arabidopsis thaliana (Mouse-ear cress) PE=2 SV=2	O	Posttranslational modification, protein turnover, chaperones	E3ubiquitin-proteinligaseRKP-likeisoformX1[Solanumtuberosum]
unconservative_Chr00_48523	Greenpepper_newGene_25064	AAGGUCUGCGUACACUCUAUACUC	24	3305.36	2978.19	3515.92	3187.8	1	0.053018	normal	--	--	Molecular Function: ubiquitin-protein transferase activity (GO:0004842);; Cellular Component: nucleus (GO:0005634);; Biological Process: ubiquitin-dependent protein catabolic process (GO:0006511);; Biological Process: multicellular organismal development (GO:0007275);; Molecular Function: zinc ion binding (GO:0008270);; Biological Process: protein ubiquitination (GO:0016567);;	--	[R]	General function prediction only	E3 ubiquitin-protein ligase SINAT2 OS=Arabidopsis thaliana GN=SINAT2 PE=1 SV=1	O	Posttranslational modification, protein turnover, chaperones	E3ubiquitin-proteinligaseSINAT2-like[Capsicumannuum]
aly-miR172a-3p	Capana03g002017	AGAAUCUUGAUGAUGCUGCAU	21	147.138	109.148	136.276	73.7392	1	-0.367738	normal	--	--	Molecular Function: ubiquitin-protein transferase activity (GO:0004842);; Molecular Function: protein binding (GO:0005515);; Cellular Component: nucleus (GO:0005634);; Cellular Component: mitochondrion (GO:0005739);; Biological Process: ubiquitin-dependent protein catabolic process (GO:0006511);; Biological Process: multicellular organismal development (GO:0007275);; Molecular Function: zinc ion …	K04506|0|sot:102602506|E3 ubiquitin-protein ligase SINAT3-like; K04506 E3 ubiquitin-protein ligase SIAH1 [EC:6.3.2.19] (A)	[R]	General function prediction only	E3 ubiquitin-protein ligase SINAT3 GN=SINAT3 OS=Arabidopsis thaliana (Mouse-ear cress) PE=2 SV=1	O	Posttranslational modification, protein turnover, chaperones	E3ubiquitin-proteinligaseSINAT3-like[Solanumtuberosum]
unconservative_Chr03_10275	Capana00g000499	AGAGGCGGAUCUAGAAUUUAAAGC	24	5155.1	8614.91	9423.48	6823.71	1	0.213272	normal	--	--	--	K10592|3.71407e-34|sot:102593233|E3 ubiquitin-protein ligase UPL1-like; K10592 E3 ubiquitin-protein ligase HUWE1 [EC:6.3.2.19] (A)	[OK]	--	E3 ubiquitin-protein ligase UPL1 GN=UPL1 OS=Arabidopsis thaliana (Mouse-ear cress) PE=1 SV=3	O	Posttranslational modification, protein turnover, chaperones	E3ubiquitin-proteinligaseUPL1-like[Nicotianasylvestris]
unconservative_Chr03_10275	Capana01g001663	AGAGGCGGAUCUAGAAUUUAAAGC	24	5155.1	8614.91	9423.48	6823.71	1	0.213272	normal	--	--	--	K10592|3.71407e-34|sot:102593233|E3 ubiquitin-protein ligase UPL1-like; K10592 E3 ubiquitin-protein ligase HUWE1 [EC:6.3.2.19] (A)	[OK]	--	E3 ubiquitin-protein ligase UPL1 GN=UPL1 OS=Arabidopsis thaliana (Mouse-ear cress) PE=1 SV=3	O	Posttranslational modification, protein turnover, chaperones	E3ubiquitin-proteinligaseUPL1-like[Nicotianasylvestris]
sly-miR5303	Greenpepper_newGene_55372	UUUUUGAAGAGUUCGAGCAAC	21	162.903	163.722	156.717	175.84	1	-0.00739435	normal	[L]	Replication, recombination and repair	--	--	[O]	Posttranslational modification, protein turnover, chaperones	E3 ubiquitin-protein ligase UPL3 OS=Arabidopsis thaliana GN=UPL3 PE=1 SV=1	O	Posttranslational modification, protein turnover, chaperones	E3ubiquitin-proteinligaseUPL3[Capsicumannuum]
unconservative_Chr08_25472	Greenpepper_newGene_55372	ACAAUAUUUUUGAAGAGUCCGAGC	24	609.573	1146.06	1233.3	850.837	1	0.228165	normal	[L]	Replication, recombination and repair	--	--	[O]	Posttranslational modification, protein turnover, chaperones	E3 ubiquitin-protein ligase UPL3 OS=Arabidopsis thaliana GN=UPL3 PE=1 SV=1	O	Posttranslational modification, protein turnover, chaperones	E3ubiquitin-proteinligaseUPL3[Capsicumannuum]
unconservative_Chr09_26671	Greenpepper_newGene_55372	ACAAUAUUUUUGAAGAGUCCGAGC	24	609.573	1146.06	1233.3	850.837	1	0.228338	normal	[L]	Replication, recombination and repair	--	--	[O]	Posttranslational modification, protein turnover, chaperones	E3 ubiquitin-protein ligase UPL3 OS=Arabidopsis thaliana GN=UPL3 PE=1 SV=1	O	Posttranslational modification, protein turnover, chaperones	E3ubiquitin-proteinligaseUPL3[Capsicumannuum]
csi-miR172a-3p	Capana10g002114	AGAAUCUUGAUGAUGCUGCA	20	5.25494	0	0	0	1	-2.33843	normal	--	--	Cellular Component: cytoskeleton (GO:0005856);; Biological Process: phagocytosis (GO:0006909);; Biological Process: toxin catabolic process (GO:0009407);; Biological Process: response to wounding (GO:0009611);; Biological Process: abscisic acid-activated signaling pathway (GO:0009738);; Biological Process: response to cyclopentenone (GO:0010583);; Biological Process: cellular response to phosphat…	--	[S]	Function unknown	--	S	Function unknown	ELMOdomain-containingproteinA[Solanumlycopersicum]
stu-miR4376-5p	Greenpepper_newGene_83401	UACGCAGGAGAGAUGAUGCUG	21	241.727	187.111	231.669	226.89	1	0.0440504	normal	--	--	--	K02356|1.63285e-07|sot:102594735|uncharacterized LOC102594735; K02356 elongation factor P (A)	--	--	--	S	Function unknown	elongationfactorPisoformX1[Capsicumannuum]
hbr-miR156	Greenpepper_newGene_25810	UUGACAGAAGAUAGAGAGC	19	168.158	77.963	20.4414	79.4114	0.592346	-1.32277	down	[J]	Translation, ribosomal structure and biogenesis	--	--	--	--	--	S	Function unknown	elongationfactorP-likeisoformX2[Capsicumannuum]
unconservative_Chr12_36533	Greenpepper_newGene_46451	UUAGCAACAACAAUAUAUAUG	21	210.198	187.111	238.483	198.529	1	0.0870715	normal	--	--	--	--	[I]	Lipid transport and metabolism	Elongation of fatty acids protein 3-like OS=Arabidopsis thaliana GN=HOS3 PE=2 SV=1	S	Function unknown	elongationoffattyacidsprotein3-like[Capsicumannuum]
aly-miR156a-5p	Capana11g002274	UGACAGAAGAGAGUGAGCAC	20	409.886	187.111	122.648	158.823	0.5686	-1.14216	down	[R]	General function prediction only	Biological Process: proteolysis (GO:0006508);; Molecular Function: peptidase activity (GO:0008233);;	--	[OR]	--	--	O	Posttranslational modification, protein turnover, chaperones	endoplasmicreticulummetallopeptidase1-like[Solanumtuberosum]
unconservative_Chr02_4546	Capana04g000171	UGGGUUGCUGAAGGAUUA	18	620.083	171.519	170.345	238.234	0.827253	-1.02136	normal	[O]	Posttranslational modification, protein turnover, chaperones	Molecular Function: ATP binding (GO:0005524);; Cellular Component: nucleus (GO:0005634);; Cellular Component: mitochondrion (GO:0005739);; Cellular Component: vacuolar membrane (GO:0005774);; Cellular Component: endoplasmic reticulum (GO:0005783);; Cellular Component: plasma membrane (GO:0005886);; Biological Process: glucose metabolic process (GO:0006006);; Biological Process: protein secretion …	K09487|2.05365e-34|sly:101265819|endoplasmin homolog; K09487 heat shock protein 90kDa beta (A)	[O]	Posttranslational modification, protein turnover, chaperones	Endoplasmin homolog (Precursor) GN=T19F6.1,T22A6.20 OS=Arabidopsis thaliana (Mouse-ear cress) PE=1 SV=1	O	Posttranslational modification, protein turnover, chaperones	endoplasminhomolog[Solanumlycopersicum]
unconservative_Chr02_4546	Capana04g000179	UGGGUUGCUGAAGGAUUA	18	620.083	171.519	170.345	238.234	0.827253	-1.02136	normal	[O]	Posttranslational modification, protein turnover, chaperones	Molecular Function: ATP binding (GO:0005524);; Cellular Component: cell wall (GO:0005618);; Cellular Component: nucleus (GO:0005634);; Cellular Component: mitochondrion (GO:0005739);; Cellular Component: vacuolar membrane (GO:0005774);; Cellular Component: endoplasmic reticulum lumen (GO:0005788);; Cellular Component: Golgi apparatus (GO:0005794);; Cellular Component: cytosol (GO:0005829);; Cellu…	K09487|0|sly:101265819|endoplasmin homolog; K09487 heat shock protein 90kDa beta (A)	[O]	Posttranslational modification, protein turnover, chaperones	Endoplasmin homolog (Precursor) GN=HSP90 OS=Catharanthus roseus (Madagascar periwinkle) PE=2 SV=1	O	Posttranslational modification, protein turnover, chaperones	endoplasminhomolog[Solanumlycopersicum]
hbr-miR156	Capana08g000621	UUGACAGAAGAUAGAGAGC	19	168.158	77.963	20.4414	79.4114	0.592346	-1.32277	down	[K]	Transcription	Molecular Function: nucleic acid binding (GO:0003676);; Cellular Component: nucleus (GO:0005634);; Biological Process: pattern specification process (GO:0007389);; Cellular Component: plastid (GO:0009536);; Biological Process: anatomical structure morphogenesis (GO:0009653);; Biological Process: post-embryonic development (GO:0009791);; Biological Process: meristem maintenance (GO:0010073);; Biol…	K11592|0|sot:102595284|endoribonuclease Dicer homolog 3a-like; K11592 endoribonuclease Dicer [EC:3.1.26.-] (A)	[A]	RNA processing and modification	Endoribonuclease Dicer homolog 3b GN=OSJNBa0029C15.23 OS=Oryza sativa subsp. japonica (Rice) PE=3 SV=2	A	RNA processing and modification	endoribonucleaseDicerhomolog3a-like[Solanumtuberosum]
unconservative_Chr02_4546	Capana12g002640	UGGGUUGCUGAAGGAUUA	18	620.083	171.519	170.345	238.234	0.827253	-1.02136	normal	[R]	General function prediction only	--	--	[R]	General function prediction only	Pentatricopeptide repeat-containing protein At3g13150 GN=At3g13150 OS=Arabidopsis thaliana (Mouse-ear cress) PE=2 SV=1	R	General function prediction only	epoxidehydrolase3-like[Solanumtuberosum]
hbr-miR156	Capana09g002299	UUGACAGAAGAUAGAGAGC	19	168.158	77.963	20.4414	79.4114	0.592346	-1.32277	down	--	--	Molecular Function: catalytic activity (GO:0003824);; Cellular Component: vacuolar membrane (GO:0005774);; Cellular Component: Golgi apparatus (GO:0005794);; Cellular Component: plasma membrane (GO:0005886);; Biological Process: ER to Golgi vesicle-mediated transport (GO:0006888);; Biological Process: metabolic process (GO:0008152);; Cellular Component: ER membrane protein complex (GO:0072546);;	--	[S]	Function unknown	--	S	Function unknown	ERmembraneproteincomplexsubunit1-like[Solanumtuberosum]
unconservative_Chr05_16669	Capana11g002289	GCUCGGACUCUUCAAAAAUGUUGA	24	1623.78	2798.87	3475.04	2592.22	1	0.433512	normal	--	--	--	--	--	--	--	--	--	ethylene-responsivetranscriptionfactorCRF4-like[Solanumlycopersicum]
unconservative_Chr05_16669	Capana11g002293	GCUCGGACUCUUCAAAAAUGUUGA	24	1623.78	2798.87	3475.04	2592.22	1	0.433512	normal	--	--	--	--	--	--	--	--	--	ethylene-responsivetranscriptionfactorCRF4-like[Solanumlycopersicum]
unconservative_Chr07_21887	Capana11g002289	GCUCGGACUCUUCAAAAAUGUUGA	24	1140.32	1800.94	2282.62	1752.72	1	0.432532	normal	--	--	--	--	--	--	--	--	--	ethylene-responsivetranscriptionfactorCRF4-like[Solanumlycopersicum]
unconservative_Chr07_21887	Capana11g002293	GCUCGGACUCUUCAAAAAUGUUGA	24	1140.32	1800.94	2282.62	1752.72	1	0.432532	normal	--	--	--	--	--	--	--	--	--	ethylene-responsivetranscriptionfactorCRF4-like[Solanumlycopersicum]
unconservative_Chr11_32516	Capana11g002289	UCGGACUCUUCAAAAAUGUUGAUG	24	394.121	537.945	729.077	561.552	1	0.441516	normal	--	--	--	--	--	--	--	--	--	ethylene-responsivetranscriptionfactorCRF4-like[Solanumlycopersicum]
unconservative_Chr11_32516	Capana11g002293	UCGGACUCUUCAAAAAUGUUGAUG	24	394.121	537.945	729.077	561.552	1	0.441516	normal	--	--	--	--	--	--	--	--	--	ethylene-responsivetranscriptionfactorCRF4-like[Solanumlycopersicum]
aly-miR172a-3p	Capana00g001882	AGAAUCUUGAUGAUGCUGCAU	21	147.138	109.148	136.276	73.7392	1	-0.367738	normal	--	--	Molecular Function: sequence-specific DNA binding transcription factor activity (GO:0003700);; Cellular Component: nucleolus (GO:0005730);; Cellular Component: cytoplasm (GO:0005737);; Biological Process: response to light stimulus (GO:0009416);; Biological Process: response to salt stress (GO:0009651);; Biological Process: gibberellic acid mediated signaling pathway (GO:0009740);; Biological Pro…	--	--	--	Ethylene-responsive transcription factor ERF062 GN=ERF062 OS=Arabidopsis thaliana (Mouse-ear cress) PE=2 SV=1	K	Transcription	ethylene-responsivetranscriptionfactorERF062[Solanumlycopersicum]
csi-miR172a-3p	Capana00g001882	AGAAUCUUGAUGAUGCUGCA	20	5.25494	0	0	0	1	-2.33843	normal	--	--	Molecular Function: sequence-specific DNA binding transcription factor activity (GO:0003700);; Cellular Component: nucleolus (GO:0005730);; Cellular Component: cytoplasm (GO:0005737);; Biological Process: response to light stimulus (GO:0009416);; Biological Process: response to salt stress (GO:0009651);; Biological Process: gibberellic acid mediated signaling pathway (GO:0009740);; Biological Pro…	--	--	--	Ethylene-responsive transcription factor ERF062 GN=ERF062 OS=Arabidopsis thaliana (Mouse-ear cress) PE=2 SV=1	K	Transcription	ethylene-responsivetranscriptionfactorERF062[Solanumlycopersicum]
stu-miR8045	Capana01g003147	AUUGAUAGUUGAGGUGUGUUU	21	15.7648	7.7963	40.8828	11.3445	1	0.927776	normal	--	--	Biological Process: MAPK cascade (GO:0000165);; Biological Process: respiratory burst involved in defense response (GO:0002679);; Molecular Function: DNA binding (GO:0003677);; Molecular Function: sequence-specific DNA binding transcription factor activity (GO:0003700);; Molecular Function: protein binding (GO:0005515);; Cellular Component: cytoplasm (GO:0005737);; Biological Process: protein tar…	--	--	--	Ethylene-responsive transcription factor ERF086 GN=ERF086 OS=Arabidopsis thaliana (Mouse-ear cress) PE=2 SV=2	K	Transcription	ethylene-responsivetranscriptionfactorERF086-like[Solanumtuberosum]
aly-miR172a-3p	Capana09g001880	AGAAUCUUGAUGAUGCUGCAU	21	147.138	109.148	136.276	73.7392	1	-0.367738	normal	--	--	Molecular Function: sequence-specific DNA binding RNA polymerase II transcription factor activity (GO:0000981);; Molecular Function: DNA binding (GO:0003677);; Cellular Component: nucleolus (GO:0005730);; Biological Process: regulation of glycolytic process (GO:0006110);; Biological Process: transcription, DNA-templated (GO:0006351);; Biological Process: regulation of transcription, DNA-templated…	K09284|0|sly:101259280|ethylene-responsive transcription factor RAP2-7-like; K09284 AP2-like factor, euAP2 lineage (A)	--	--	Floral homeotic protein APETALA 2 GN=AP2 OS=Arabidopsis thaliana (Mouse-ear cress) PE=1 SV=1	K	Transcription	ethylene-responsivetranscriptionfactorRAP2-7-likeisoformX1[Solanumlycopersicum]
aly-miR172c-3p	Capana09g001880	AGAAUCUUGAUGAUGCUGCAG	21	10.5099	7.7963	0	17.0167	1	-0.0656532	normal	--	--	Molecular Function: sequence-specific DNA binding RNA polymerase II transcription factor activity (GO:0000981);; Molecular Function: DNA binding (GO:0003677);; Cellular Component: nucleolus (GO:0005730);; Biological Process: regulation of glycolytic process (GO:0006110);; Biological Process: transcription, DNA-templated (GO:0006351);; Biological Process: regulation of transcription, DNA-templated…	K09284|0|sly:101259280|ethylene-responsive transcription factor RAP2-7-like; K09284 AP2-like factor, euAP2 lineage (A)	--	--	Floral homeotic protein APETALA 2 GN=AP2 OS=Arabidopsis thaliana (Mouse-ear cress) PE=1 SV=1	K	Transcription	ethylene-responsivetranscriptionfactorRAP2-7-likeisoformX1[Solanumlycopersicum]
csi-miR172a-3p	Capana09g001880	AGAAUCUUGAUGAUGCUGCA	20	5.25494	0	0	0	1	-2.33843	normal	--	--	Molecular Function: sequence-specific DNA binding RNA polymerase II transcription factor activity (GO:0000981);; Molecular Function: DNA binding (GO:0003677);; Cellular Component: nucleolus (GO:0005730);; Biological Process: regulation of glycolytic process (GO:0006110);; Biological Process: transcription, DNA-templated (GO:0006351);; Biological Process: regulation of transcription, DNA-templated…	K09284|0|sly:101259280|ethylene-responsive transcription factor RAP2-7-like; K09284 AP2-like factor, euAP2 lineage (A)	--	--	Floral homeotic protein APETALA 2 GN=AP2 OS=Arabidopsis thaliana (Mouse-ear cress) PE=1 SV=1	K	Transcription	ethylene-responsivetranscriptionfactorRAP2-7-likeisoformX1[Solanumlycopersicum]
aly-miR172a-3p	Capana11g000645	AGAAUCUUGAUGAUGCUGCAU	21	147.138	109.148	136.276	73.7392	1	-0.367738	normal	--	--	Molecular Function: sequence-specific DNA binding RNA polymerase II transcription factor activity (GO:0000981);; Molecular Function: DNA binding (GO:0003677);; Molecular Function: sequence-specific DNA binding transcription factor activity (GO:0003700);; Cellular Component: nucleus (GO:0005634);; Cellular Component: nucleolus (GO:0005730);; Biological Process: regulation of carbohydrate metabolic…	K09284|0|sot:102606071|ethylene-responsive transcription factor RAP2-7-like; K09284 AP2-like factor, euAP2 lineage (A)	--	--	Ethylene-responsive transcription factor RAP2-7 GN=T17D12.11 OS=Arabidopsis thaliana (Mouse-ear cress) PE=2 SV=2	K	Transcription	ethylene-responsivetranscriptionfactorRAP2-7-likeisoformX1[Solanumtuberosum]
aly-miR172c-3p	Capana11g000645	AGAAUCUUGAUGAUGCUGCAG	21	10.5099	7.7963	0	17.0167	1	-0.0656532	normal	--	--	Molecular Function: sequence-specific DNA binding RNA polymerase II transcription factor activity (GO:0000981);; Molecular Function: DNA binding (GO:0003677);; Molecular Function: sequence-specific DNA binding transcription factor activity (GO:0003700);; Cellular Component: nucleus (GO:0005634);; Cellular Component: nucleolus (GO:0005730);; Biological Process: regulation of carbohydrate metabolic…	K09284|0|sot:102606071|ethylene-responsive transcription factor RAP2-7-like; K09284 AP2-like factor, euAP2 lineage (A)	--	--	Ethylene-responsive transcription factor RAP2-7 GN=T17D12.11 OS=Arabidopsis thaliana (Mouse-ear cress) PE=2 SV=2	K	Transcription	ethylene-responsivetranscriptionfactorRAP2-7-likeisoformX1[Solanumtuberosum]
csi-miR172a-3p	Capana11g000645	AGAAUCUUGAUGAUGCUGCA	20	5.25494	0	0	0	1	-2.33843	normal	--	--	Molecular Function: sequence-specific DNA binding RNA polymerase II transcription factor activity (GO:0000981);; Molecular Function: DNA binding (GO:0003677);; Molecular Function: sequence-specific DNA binding transcription factor activity (GO:0003700);; Cellular Component: nucleus (GO:0005634);; Cellular Component: nucleolus (GO:0005730);; Biological Process: regulation of carbohydrate metabolic…	K09284|0|sot:102606071|ethylene-responsive transcription factor RAP2-7-like; K09284 AP2-like factor, euAP2 lineage (A)	--	--	Ethylene-responsive transcription factor RAP2-7 GN=T17D12.11 OS=Arabidopsis thaliana (Mouse-ear cress) PE=2 SV=2	K	Transcription	ethylene-responsivetranscriptionfactorRAP2-7-likeisoformX1[Solanumtuberosum]
sly-miR5303	Greenpepper_newGene_57917	UUUUUGAAGAGUUCGAGCAAC	21	162.903	163.722	156.717	175.84	1	-0.00739435	normal	[J]	Translation, ribosomal structure and biogenesis	Cellular Component: cytoplasm (GO:0005737);; Biological Process: translational termination (GO:0006415);; Molecular Function: translation release factor activity, codon specific (GO:0016149);;	--	[J]	Translation, ribosomal structure and biogenesis	Eukaryotic peptide chain release factor subunit 1-3 OS=Arabidopsis thaliana GN=ERF1-3 PE=1 SV=1	J	Translation, ribosomal structure and biogenesis	eukaryoticpeptidechainreleasefactorsubunit1-3-like[Capsicumannuum]
stu-miR5303a	Greenpepper_newGene_57917	UUUUGGAGAAUCCGACACGCACCC	24	36.7846	140.333	149.904	79.4114	1	0.399826	normal	[J]	Translation, ribosomal structure and biogenesis	Cellular Component: cytoplasm (GO:0005737);; Biological Process: translational termination (GO:0006415);; Molecular Function: translation release factor activity, codon specific (GO:0016149);;	--	[J]	Translation, ribosomal structure and biogenesis	Eukaryotic peptide chain release factor subunit 1-3 OS=Arabidopsis thaliana GN=ERF1-3 PE=1 SV=1	J	Translation, ribosomal structure and biogenesis	eukaryoticpeptidechainreleasefactorsubunit1-3-like[Capsicumannuum]
unconservative_Chr00_48523	Greenpepper_newGene_57917	AAGGUCUGCGUACACUCUAUACUC	24	3305.36	2978.19	3515.92	3187.8	1	0.053018	normal	[J]	Translation, ribosomal structure and biogenesis	Cellular Component: cytoplasm (GO:0005737);; Biological Process: translational termination (GO:0006415);; Molecular Function: translation release factor activity, codon specific (GO:0016149);;	--	[J]	Translation, ribosomal structure and biogenesis	Eukaryotic peptide chain release factor subunit 1-3 OS=Arabidopsis thaliana GN=ERF1-3 PE=1 SV=1	J	Translation, ribosomal structure and biogenesis	eukaryoticpeptidechainreleasefactorsubunit1-3-like[Capsicumannuum]
unconservative_Chr02_4546	Greenpepper_newGene_57917	UGGGUUGCUGAAGGAUUA	18	620.083	171.519	170.345	238.234	0.827253	-1.02136	normal	[J]	Translation, ribosomal structure and biogenesis	Cellular Component: cytoplasm (GO:0005737);; Biological Process: translational termination (GO:0006415);; Molecular Function: translation release factor activity, codon specific (GO:0016149);;	--	[J]	Translation, ribosomal structure and biogenesis	Eukaryotic peptide chain release factor subunit 1-3 OS=Arabidopsis thaliana GN=ERF1-3 PE=1 SV=1	J	Translation, ribosomal structure and biogenesis	eukaryoticpeptidechainreleasefactorsubunit1-3-like[Capsicumannuum]
unconservative_Chr05_16669	Greenpepper_newGene_57917	GCUCGGACUCUUCAAAAAUGUUGA	24	1623.78	2798.87	3475.04	2592.22	1	0.433512	normal	[J]	Translation, ribosomal structure and biogenesis	Cellular Component: cytoplasm (GO:0005737);; Biological Process: translational termination (GO:0006415);; Molecular Function: translation release factor activity, codon specific (GO:0016149);;	--	[J]	Translation, ribosomal structure and biogenesis	Eukaryotic peptide chain release factor subunit 1-3 OS=Arabidopsis thaliana GN=ERF1-3 PE=1 SV=1	J	Translation, ribosomal structure and biogenesis	eukaryoticpeptidechainreleasefactorsubunit1-3-like[Capsicumannuum]
unconservative_Chr07_21887	Greenpepper_newGene_57917	GCUCGGACUCUUCAAAAAUGUUGA	24	1140.32	1800.94	2282.62	1752.72	1	0.432532	normal	[J]	Translation, ribosomal structure and biogenesis	Cellular Component: cytoplasm (GO:0005737);; Biological Process: translational termination (GO:0006415);; Molecular Function: translation release factor activity, codon specific (GO:0016149);;	--	[J]	Translation, ribosomal structure and biogenesis	Eukaryotic peptide chain release factor subunit 1-3 OS=Arabidopsis thaliana GN=ERF1-3 PE=1 SV=1	J	Translation, ribosomal structure and biogenesis	eukaryoticpeptidechainreleasefactorsubunit1-3-like[Capsicumannuum]
unconservative_Chr08_25472	Greenpepper_newGene_57917	ACAAUAUUUUUGAAGAGUCCGAGC	24	609.573	1146.06	1233.3	850.837	1	0.228165	normal	[J]	Translation, ribosomal structure and biogenesis	Cellular Component: cytoplasm (GO:0005737);; Biological Process: translational termination (GO:0006415);; Molecular Function: translation release factor activity, codon specific (GO:0016149);;	--	[J]	Translation, ribosomal structure and biogenesis	Eukaryotic peptide chain release factor subunit 1-3 OS=Arabidopsis thaliana GN=ERF1-3 PE=1 SV=1	J	Translation, ribosomal structure and biogenesis	eukaryoticpeptidechainreleasefactorsubunit1-3-like[Capsicumannuum]
unconservative_Chr09_26671	Greenpepper_newGene_57917	ACAAUAUUUUUGAAGAGUCCGAGC	24	609.573	1146.06	1233.3	850.837	1	0.228338	normal	[J]	Translation, ribosomal structure and biogenesis	Cellular Component: cytoplasm (GO:0005737);; Biological Process: translational termination (GO:0006415);; Molecular Function: translation release factor activity, codon specific (GO:0016149);;	--	[J]	Translation, ribosomal structure and biogenesis	Eukaryotic peptide chain release factor subunit 1-3 OS=Arabidopsis thaliana GN=ERF1-3 PE=1 SV=1	J	Translation, ribosomal structure and biogenesis	eukaryoticpeptidechainreleasefactorsubunit1-3-like[Capsicumannuum]
unconservative_Chr11_32516	Greenpepper_newGene_57917	UCGGACUCUUCAAAAAUGUUGAUG	24	394.121	537.945	729.077	561.552	1	0.441516	normal	[J]	Translation, ribosomal structure and biogenesis	Cellular Component: cytoplasm (GO:0005737);; Biological Process: translational termination (GO:0006415);; Molecular Function: translation release factor activity, codon specific (GO:0016149);;	--	[J]	Translation, ribosomal structure and biogenesis	Eukaryotic peptide chain release factor subunit 1-3 OS=Arabidopsis thaliana GN=ERF1-3 PE=1 SV=1	J	Translation, ribosomal structure and biogenesis	eukaryoticpeptidechainreleasefactorsubunit1-3-like[Capsicumannuum]
unconservative_Chr12_35366	Greenpepper_newGene_57917	UCGGACUCUUUCAAAAUGUUGUU	23	183.923	233.889	224.855	187.184	1	-0.0473146	normal	[J]	Translation, ribosomal structure and biogenesis	Cellular Component: cytoplasm (GO:0005737);; Biological Process: translational termination (GO:0006415);; Molecular Function: translation release factor activity, codon specific (GO:0016149);;	--	[J]	Translation, ribosomal structure and biogenesis	Eukaryotic peptide chain release factor subunit 1-3 OS=Arabidopsis thaliana GN=ERF1-3 PE=1 SV=1	J	Translation, ribosomal structure and biogenesis	eukaryoticpeptidechainreleasefactorsubunit1-3-like[Capsicumannuum]
unconservative_Chr12_36909	Greenpepper_newGene_57917	UCGGACUCUUUCAAAAUGUUGUU	23	183.923	233.889	224.855	187.184	1	-0.0472697	normal	[J]	Translation, ribosomal structure and biogenesis	Cellular Component: cytoplasm (GO:0005737);; Biological Process: translational termination (GO:0006415);; Molecular Function: translation release factor activity, codon specific (GO:0016149);;	--	[J]	Translation, ribosomal structure and biogenesis	Eukaryotic peptide chain release factor subunit 1-3 OS=Arabidopsis thaliana GN=ERF1-3 PE=1 SV=1	J	Translation, ribosomal structure and biogenesis	eukaryoticpeptidechainreleasefactorsubunit1-3-like[Capsicumannuum]
unconservative_Chr02_4546	Capana00g000820	UGGGUUGCUGAAGGAUUA	18	620.083	171.519	170.345	238.234	0.827253	-1.02136	normal	--	--	Molecular Function: translation initiation factor activity (GO:0003743);; Biological Process: translational initiation (GO:0006413);;	K15027|0|sot:102602849|eukaryotic translation initiation factor 2D-like; K15027 translation initiation factor 2D (A)	[J]	Translation, ribosomal structure and biogenesis	--	J	Translation, ribosomal structure and biogenesis	eukaryotictranslationinitiationfactor2D-likeisoformX1[Solanumtuberosum]
unconservative_Chr00_48523	Greenpepper_newGene_44785	AAGGUCUGCGUACACUCUAUACUC	24	3305.36	2978.19	3515.92	3187.8	1	0.053018	normal	--	--	Molecular Function: translation initiation factor activity (GO:0003743);; Cellular Component: eukaryotic translation initiation factor 2 complex (GO:0005850);; Biological Process: translational initiation (GO:0006413);;	K03237|6.62475e-42|sot:102579457|eukaryotic translation initiation factor 2 subunit alpha-like; K03237 translation initiation factor 2 subunit 1 (A)	[J]	Translation, ribosomal structure and biogenesis	Eukaryotic translation initiation factor 2 subunit alpha homolog OS=Arabidopsis thaliana GN=At2g40290 PE=1 SV=2	J	Translation, ribosomal structure and biogenesis	eukaryotictranslationinitiationfactor2subunit1-likeisoformX1[Capsicumannuum]
unconservative_Chr03_8569	Greenpepper_newGene_44785	AGGAUCUAUCAGAAACAACCUCUU	24	1245.42	1512.48	1812.47	1202.52	1	0.0929765	normal	--	--	Molecular Function: translation initiation factor activity (GO:0003743);; Cellular Component: eukaryotic translation initiation factor 2 complex (GO:0005850);; Biological Process: translational initiation (GO:0006413);;	K03237|6.62475e-42|sot:102579457|eukaryotic translation initiation factor 2 subunit alpha-like; K03237 translation initiation factor 2 subunit 1 (A)	[J]	Translation, ribosomal structure and biogenesis	Eukaryotic translation initiation factor 2 subunit alpha homolog OS=Arabidopsis thaliana GN=At2g40290 PE=1 SV=2	J	Translation, ribosomal structure and biogenesis	eukaryotictranslationinitiationfactor2subunit1-likeisoformX1[Capsicumannuum]
unconservative_Chr00_47539	Greenpepper_newGene_44787	GUAGAAAGACUGUUUCCGAUAGAC	24	34451.4	59181.7	63640.9	48792.7	1	0.239358	normal	[J]	Translation, ribosomal structure and biogenesis	Molecular Function: RNA binding (GO:0003723);;	--	[J]	Translation, ribosomal structure and biogenesis	Eukaryotic translation initiation factor 2 subunit alpha homolog OS=Arabidopsis thaliana GN=At2g40290 PE=1 SV=2	J	Translation, ribosomal structure and biogenesis	eukaryotictranslationinitiationfactor2subunitalpha-likeisoformX1[Capsicumannuum]
hbr-miR156	Capana02g003285	UUGACAGAAGAUAGAGAGC	19	168.158	77.963	20.4414	79.4114	0.592346	-1.32277	down	--	--	Cellular Component: exocyst (GO:0000145);; Biological Process: cell morphogenesis (GO:0000902);; Cellular Component: cytosol (GO:0005829);; Cellular Component: plasma membrane (GO:0005886);; Biological Process: exocytosis (GO:0006887);; Biological Process: protein localization (GO:0008104);; Biological Process: response to abiotic stimulus (GO:0009628);; Biological Process: post-embryonic develop…	K07195|0|sot:102586317|exocyst complex component 7-like; K07195 exocyst complex component 7 (A)	[U]	Intracellular trafficking, secretion, and vesicular transport	Exocyst complex component EXO70B1 GN=EXO70B1 OS=Arabidopsis thaliana (Mouse-ear cress) PE=1 SV=1	U	Intracellular trafficking, secretion, and vesicular transport	exocystcomplexcomponent7-likeisoformX1[Solanumtuberosum]
hbr-miR156	Capana12g001540	UUGACAGAAGAUAGAGAGC	19	168.158	77.963	20.4414	79.4114	0.592346	-1.32277	down	[J]	Translation, ribosomal structure and biogenesis	Cellular Component: exosome (RNase complex) (GO:0000178);; Molecular Function: RNA binding (GO:0003723);; Molecular Function: structural constituent of ribosome (GO:0003735);; Cellular Component: ribosome (GO:0005840);; Biological Process: translation (GO:0006412);; Biological Process: protein targeting to mitochondrion (GO:0006626);;	K07573|7.85439e-127|sly:101246918|exosome complex component CSL4; K07573 exosome complex component CSL4 (A)	[J]	Translation, ribosomal structure and biogenesis	--	J	Translation, ribosomal structure and biogenesis	exosomecomplexcomponentCSL4[Solanumlycopersicum]
stu-miR827-5p	Greenpepper_newGene_51262	UUUGUUGAUGGUCAUCUAUUC	21	215.453	116.944	68.138	102.1	0.79928	-1.01704	normal	--	--	--	--	[J]	Translation, ribosomal structure and biogenesis	Exosome complex exonuclease RRP46 homolog OS=Arabidopsis thaliana GN=RRP46 PE=2 SV=1	J	Translation, ribosomal structure and biogenesis	exosomecomplexexonucleaseRRP46homolog[Nicotianatomentosiformis]
stu-miR827-5p	Greenpepper_newGene_26438	UUUGUUGAUGGUCAUCUAUUC	21	215.453	116.944	68.138	102.1	0.79928	-1.01704	normal	--	--	--	K18460|0|sot:102584053|exportin-7-like; K18460 exportin-7 (A)	[YU]	--	--	UY	--	exportin-7-AisoformX5[Capsicumannuum]
stu-miR8045	Capana03g003108	AUUGAUAGUUGAGGUGUGUUU	21	15.7648	7.7963	40.8828	11.3445	1	0.927776	normal	[C]	Energy production and conversion	Molecular Function: ATP binding (GO:0005524);; Biological Process: response to stress (GO:0006950);; Cellular Component: chloroplast thylakoid membrane (GO:0009535);; Cellular Component: chloroplast stroma (GO:0009570);; Biological Process: ATP synthesis coupled proton transport (GO:0015986);; Biological Process: ATP hydrolysis coupled proton transport (GO:0015991);; Biological Process: plasma me…	K02112|5.62877e-161|aly:ARALYDRAFT_893992|H+-transporting two-sector ATPase, alpha/beta subunit, central region; K02112 F-type H+-transporting ATPase subunit beta [EC:3.6.3.14] (A)	[C]	Energy production and conversion	ATP synthase subunit beta, chloroplastic {ECO:0000255|HAMAP-Rule:MF_01347} OS=Nicotiana tabacum (Common tobacco) PE=3 SV=1	C	Energy production and conversion	F0F1-typeATPsynthase,betasubunit[Medicagotruncatula]
unconservative_Chr05_16669	Greenpepper_newGene_4814	GCUCGGACUCUUCAAAAAUGUUGA	24	1623.78	2798.87	3475.04	2592.22	1	0.433512	normal	--	--	--	--	[CR]	--	--	C	Energy production and conversion	FAD-dependenturatehydroxylase-like[Capsicumannuum]
unconservative_Chr07_21887	Greenpepper_newGene_4814	GCUCGGACUCUUCAAAAAUGUUGA	24	1140.32	1800.94	2282.62	1752.72	1	0.432532	normal	--	--	--	--	[CR]	--	--	C	Energy production and conversion	FAD-dependenturatehydroxylase-like[Capsicumannuum]
unconservative_Chr11_32516	Greenpepper_newGene_4814	UCGGACUCUUCAAAAAUGUUGAUG	24	394.121	537.945	729.077	561.552	1	0.441516	normal	--	--	--	--	[CR]	--	--	C	Energy production and conversion	FAD-dependenturatehydroxylase-like[Capsicumannuum]
aly-miR156a-5p	Capana07g002048	UGACAGAAGAGAGUGAGCAC	20	409.886	187.111	122.648	158.823	0.5686	-1.14216	down	--	--	Molecular Function: fatty acid binding (GO:0005504);; Biological Process: fatty acid metabolic process (GO:0006631);; Cellular Component: chloroplast stroma (GO:0009570);;	--	--	--	Fatty-acid-binding protein 3 GN=FAP3 OS=Arabidopsis thaliana (Mouse-ear cress) PE=1 SV=1	R	General function prediction only	fatty-acid-bindingprotein3-like[Solanumtuberosum]
unconservative_Chr12_36533	Greenpepper_newGene_17408	UUAGCAACAACAAUAUAUAUG	21	210.198	187.111	238.483	198.529	1	0.0870715	normal	--	--	Molecular Function: metal ion binding (GO:0046872);;	--	[R]	General function prediction only	Retrovirus-related Pol polyprotein from transposon TNT 1-94 OS=Nicotiana tabacum PE=2 SV=1	R	General function prediction only	FBD-associatedF-boxproteinAt4g10400-like[Capsicumannuum]
stu-miR5303e	Greenpepper_newGene_57850	UUUUGGAGAAUCUGACACGGGUGU	24	131.374	226.093	265.738	209.873	1	0.400972	normal	--	--	--	--	[R]	General function prediction only	F-box/FBD/LRR-repeat protein At1g13570 OS=Arabidopsis thaliana GN=At1g13570 PE=2 SV=1	R	General function prediction only	F-box/FBD/LRR-repeatproteinAt1g13570-like[Capsicumannuum]
stu-miR5303f	Greenpepper_newGene_57850	AUUUUUGGAGAAUCUGACACGGGU	24	157.648	296.259	306.621	187.184	1	0.105886	normal	--	--	--	--	[R]	General function prediction only	F-box/FBD/LRR-repeat protein At1g13570 OS=Arabidopsis thaliana GN=At1g13570 PE=2 SV=1	R	General function prediction only	F-box/FBD/LRR-repeatproteinAt1g13570-like[Capsicumannuum]
aly-miR172a-3p	Capana08g001970	AGAAUCUUGAUGAUGCUGCAU	21	147.138	109.148	136.276	73.7392	1	-0.367738	normal	--	--	--	--	--	--	F-box/FBD/LRR-repeat protein At1g13570 GN=At1g13570 OS=Arabidopsis thaliana (Mouse-ear cress) PE=2 SV=1	R	General function prediction only	F-box/FBD/LRR-repeatproteinAt1g13570-like[Nicotianasylvestris]
aly-miR172a-3p	Capana08g001972	AGAAUCUUGAUGAUGCUGCAU	21	147.138	109.148	136.276	73.7392	1	-0.367738	normal	--	--	--	--	--	--	F-box/FBD/LRR-repeat protein At1g13570 GN=At1g13570 OS=Arabidopsis thaliana (Mouse-ear cress) PE=2 SV=1	R	General function prediction only	F-box/FBD/LRR-repeatproteinAt1g13570-like[Nicotianasylvestris]
aly-miR172c-3p	Capana08g001970	AGAAUCUUGAUGAUGCUGCAG	21	10.5099	7.7963	0	17.0167	1	-0.0656532	normal	--	--	--	--	--	--	F-box/FBD/LRR-repeat protein At1g13570 GN=At1g13570 OS=Arabidopsis thaliana (Mouse-ear cress) PE=2 SV=1	R	General function prediction only	F-box/FBD/LRR-repeatproteinAt1g13570-like[Nicotianasylvestris]
csi-miR172a-3p	Capana08g001970	AGAAUCUUGAUGAUGCUGCA	20	5.25494	0	0	0	1	-2.33843	normal	--	--	--	--	--	--	F-box/FBD/LRR-repeat protein At1g13570 GN=At1g13570 OS=Arabidopsis thaliana (Mouse-ear cress) PE=2 SV=1	R	General function prediction only	F-box/FBD/LRR-repeatproteinAt1g13570-like[Nicotianasylvestris]
csi-miR172a-3p	Capana08g001972	AGAAUCUUGAUGAUGCUGCA	20	5.25494	0	0	0	1	-2.33843	normal	--	--	--	--	--	--	F-box/FBD/LRR-repeat protein At1g13570 GN=At1g13570 OS=Arabidopsis thaliana (Mouse-ear cress) PE=2 SV=1	R	General function prediction only	F-box/FBD/LRR-repeatproteinAt1g13570-like[Nicotianasylvestris]
aly-miR172a-3p	Capana06g002578	AGAAUCUUGAUGAUGCUGCAU	21	147.138	109.148	136.276	73.7392	1	-0.367738	normal	--	--	--	--	--	--	F-box/FBD/LRR-repeat protein At1g13570 GN=At1g13570 OS=Arabidopsis thaliana (Mouse-ear cress) PE=2 SV=1	R	General function prediction only	F-box/FBD/LRR-repeatproteinAt1g13570-like[Solanumlycopersicum]
csi-miR172a-3p	Capana06g002578	AGAAUCUUGAUGAUGCUGCA	20	5.25494	0	0	0	1	-2.33843	normal	--	--	--	--	--	--	F-box/FBD/LRR-repeat protein At1g13570 GN=At1g13570 OS=Arabidopsis thaliana (Mouse-ear cress) PE=2 SV=1	R	General function prediction only	F-box/FBD/LRR-repeatproteinAt1g13570-like[Solanumlycopersicum]
aly-miR172a-3p	Greenpepper_newGene_6383	AGAAUCUUGAUGAUGCUGCAU	21	147.138	109.148	136.276	73.7392	1	-0.367738	normal	--	--	--	--	--	--	F-box/FBD/LRR-repeat protein At1g13570 OS=Arabidopsis thaliana GN=At1g13570 PE=2 SV=1	R	General function prediction only	F-box/FBD/LRR-repeatproteinAt1g13570-like[Solanumtuberosum]
aly-miR172c-3p	Greenpepper_newGene_6378	AGAAUCUUGAUGAUGCUGCAG	21	10.5099	7.7963	0	17.0167	1	-0.0656532	normal	--	--	--	--	--	--	F-box/FBD/LRR-repeat protein At1g13570 OS=Arabidopsis thaliana GN=At1g13570 PE=2 SV=1	R	General function prediction only	F-box/FBD/LRR-repeatproteinAt1g13570-like[Solanumtuberosum]
csi-miR172a-3p	Greenpepper_newGene_6378	AGAAUCUUGAUGAUGCUGCA	20	5.25494	0	0	0	1	-2.33843	normal	--	--	--	--	--	--	F-box/FBD/LRR-repeat protein At1g13570 OS=Arabidopsis thaliana GN=At1g13570 PE=2 SV=1	R	General function prediction only	F-box/FBD/LRR-repeatproteinAt1g13570-like[Solanumtuberosum]
csi-miR172a-3p	Greenpepper_newGene_6383	AGAAUCUUGAUGAUGCUGCA	20	5.25494	0	0	0	1	-2.33843	normal	--	--	--	--	--	--	F-box/FBD/LRR-repeat protein At1g13570 OS=Arabidopsis thaliana GN=At1g13570 PE=2 SV=1	R	General function prediction only	F-box/FBD/LRR-repeatproteinAt1g13570-like[Solanumtuberosum]
aly-miR172a-3p	Greenpepper_newGene_13056	AGAAUCUUGAUGAUGCUGCAU	21	147.138	109.148	136.276	73.7392	1	-0.367738	normal	--	--	--	--	--	--	F-box/FBD/LRR-repeat protein At1g13570 OS=Arabidopsis thaliana GN=At1g13570 PE=2 SV=1	R	General function prediction only	F-box/FBD/LRR-repeatproteinAt1g13570-likeisoformX1[Nicotianaattenuata]
csi-miR172a-3p	Greenpepper_newGene_13056	AGAAUCUUGAUGAUGCUGCA	20	5.25494	0	0	0	1	-2.33843	normal	--	--	--	--	--	--	F-box/FBD/LRR-repeat protein At1g13570 OS=Arabidopsis thaliana GN=At1g13570 PE=2 SV=1	R	General function prediction only	F-box/FBD/LRR-repeatproteinAt1g13570-likeisoformX1[Nicotianaattenuata]
sly-miR482e-5p	Greenpepper_newGene_13056	UGUGGGUGGGGUGGAAAGAUU	21	1923.31	1450.11	2555.17	2643.27	0.774447	0.578735	normal	--	--	--	--	--	--	F-box/FBD/LRR-repeat protein At1g13570 OS=Arabidopsis thaliana GN=At1g13570 PE=2 SV=1	R	General function prediction only	F-box/FBD/LRR-repeatproteinAt1g13570-likeisoformX1[Nicotianaattenuata]
aly-miR172a-3p	Capana12g002771	AGAAUCUUGAUGAUGCUGCAU	21	147.138	109.148	136.276	73.7392	1	-0.367738	normal	--	--	--	--	--	--	F-box/FBD/LRR-repeat protein At1g13570 GN=At1g13570 OS=Arabidopsis thaliana (Mouse-ear cress) PE=2 SV=1	R	General function prediction only	F-box/FBD/LRR-repeatproteinAt1g13570-likeisoformX1[Solanumtuberosum]
csi-miR172a-3p	Capana01g000914	AGAAUCUUGAUGAUGCUGCA	20	5.25494	0	0	0	1	-2.33843	normal	--	--	--	--	--	--	--	R	General function prediction only	F-box/FBD/LRR-repeatproteinAt1g13570-likeisoformX1[Solanumtuberosum]
csi-miR172a-3p	Capana03g003430	AGAAUCUUGAUGAUGCUGCA	20	5.25494	0	0	0	1	-2.33843	normal	--	--	--	--	--	--	--	R	General function prediction only	F-box/FBD/LRR-repeatproteinAt1g13570-likeisoformX1[Solanumtuberosum]
csi-miR172a-3p	Capana12g002771	AGAAUCUUGAUGAUGCUGCA	20	5.25494	0	0	0	1	-2.33843	normal	--	--	--	--	--	--	F-box/FBD/LRR-repeat protein At1g13570 GN=At1g13570 OS=Arabidopsis thaliana (Mouse-ear cress) PE=2 SV=1	R	General function prediction only	F-box/FBD/LRR-repeatproteinAt1g13570-likeisoformX1[Solanumtuberosum]
ahy-miR156b-5p	Capana08g002003	UUGACAGAAGAUAGAGAGCAC	21	168.158	77.963	20.4414	79.4114	0.592346	-1.32268	down	--	--	Cellular Component: cytoplasm (GO:0005737);;	--	[R]	General function prediction only	F-box/kelch-repeat protein At1g22040 GN=At1g22040 OS=Arabidopsis thaliana (Mouse-ear cress) PE=2 SV=1	R	General function prediction only	F-box/kelch-repeatproteinAt1g22040[Solanumlycopersicum]
unconservative_Chr12_36533	Capana12g000140	UUAGCAACAACAAUAUAUAUG	21	210.198	187.111	238.483	198.529	1	0.0870715	normal	--	--	Cellular Component: cytoplasm (GO:0005737);; Cellular Component: intracellular membrane-bounded organelle (GO:0043231);;	--	--	--	F-box/kelch-repeat protein At3g06240 GN=At3g06240 OS=Arabidopsis thaliana (Mouse-ear cress) PE=2 SV=1	R	General function prediction only	F-box/kelch-repeatproteinAt3g06240-like[Solanumtuberosum]
unconservative_Chr05_16669	Greenpepper_newGene_13135	GCUCGGACUCUUCAAAAAUGUUGA	24	1623.78	2798.87	3475.04	2592.22	1	0.433512	normal	--	--	--	--	--	--	F-box/kelch-repeat protein At3g23880 OS=Arabidopsis thaliana GN=At3g23880 PE=2 SV=1	R	General function prediction only	F-box/kelch-repeatproteinAt3g23880-like[Capsicumannuum]
unconservative_Chr07_21887	Greenpepper_newGene_13135	GCUCGGACUCUUCAAAAAUGUUGA	24	1140.32	1800.94	2282.62	1752.72	1	0.432532	normal	--	--	--	--	--	--	F-box/kelch-repeat protein At3g23880 OS=Arabidopsis thaliana GN=At3g23880 PE=2 SV=1	R	General function prediction only	F-box/kelch-repeatproteinAt3g23880-like[Capsicumannuum]
aly-miR172c-3p	Capana04g001368	AGAAUCUUGAUGAUGCUGCAG	21	10.5099	7.7963	0	17.0167	1	-0.0656532	normal	--	--	--	--	--	--	Putative F-box protein At5g15660 GN=At5g15660 OS=Arabidopsis thaliana (Mouse-ear cress) PE=4 SV=1	S	Function unknown	F-box/kelch-repeatproteinAt3g23880-like[Solanumlycopersicum]
aly-miR172c-3p	Capana04g001389	AGAAUCUUGAUGAUGCUGCAG	21	10.5099	7.7963	0	17.0167	1	-0.0656532	normal	--	--	--	--	--	--	F-box protein At1g52490 GN=At1g52490 OS=Arabidopsis thaliana (Mouse-ear cress) PE=3 SV=1	S	Function unknown	F-box/kelch-repeatproteinAt3g23880-like[Solanumlycopersicum]
csi-miR172a-3p	Capana04g001368	AGAAUCUUGAUGAUGCUGCA	20	5.25494	0	0	0	1	-2.33843	normal	--	--	--	--	--	--	Putative F-box protein At5g15660 GN=At5g15660 OS=Arabidopsis thaliana (Mouse-ear cress) PE=4 SV=1	S	Function unknown	F-box/kelch-repeatproteinAt3g23880-like[Solanumlycopersicum]
csi-miR172a-3p	Capana04g001389	AGAAUCUUGAUGAUGCUGCA	20	5.25494	0	0	0	1	-2.33843	normal	--	--	--	--	--	--	F-box protein At1g52490 GN=At1g52490 OS=Arabidopsis thaliana (Mouse-ear cress) PE=3 SV=1	S	Function unknown	F-box/kelch-repeatproteinAt3g23880-like[Solanumlycopersicum]
sly-miR5303	Greenpepper_newGene_13136	UUUUUGAAGAGUUCGAGCAAC	21	162.903	163.722	156.717	175.84	1	-0.00739435	normal	--	--	--	--	--	--	F-box/kelch-repeat protein At3g23880 OS=Arabidopsis thaliana GN=At3g23880 PE=2 SV=1	R	General function prediction only	F-box/kelch-repeatproteinAt3g23880-likeisoformX1[Capsicumannuum]
stu-miR5303a	Greenpepper_newGene_13136	UUUUGGAGAAUCCGACACGCACCC	24	36.7846	140.333	149.904	79.4114	1	0.399826	normal	--	--	--	--	--	--	F-box/kelch-repeat protein At3g23880 OS=Arabidopsis thaliana GN=At3g23880 PE=2 SV=1	R	General function prediction only	F-box/kelch-repeatproteinAt3g23880-likeisoformX1[Capsicumannuum]
unconservative_Chr02_4546	Greenpepper_newGene_5439	UGGGUUGCUGAAGGAUUA	18	620.083	171.519	170.345	238.234	0.827253	-1.02136	normal	--	--	--	--	[R]	General function prediction only	F-box/kelch-repeat protein SKIP11 OS=Arabidopsis thaliana GN=SKIP11 PE=1 SV=2	R	General function prediction only	F-box/kelch-repeatproteinSKIP11-like[Capsicumannuum]
unconservative_Chr02_4546	Capana11g001736	UGGGUUGCUGAAGGAUUA	18	620.083	171.519	170.345	238.234	0.827253	-1.02136	normal	--	--	Biological Process: transition metal ion transport (GO:0000041);; Cellular Component: nucleus (GO:0005634);; Cellular Component: peroxisome (GO:0005777);;	--	[R]	General function prediction only	F-box/kelch-repeat protein SKIP11 GN=SKIP11 OS=Arabidopsis thaliana (Mouse-ear cress) PE=1 SV=2	R	General function prediction only	F-box/kelch-repeatproteinSKIP11-like[Nicotianasylvestris]
unconservative_Chr02_4546	Capana11g001724	UGGGUUGCUGAAGGAUUA	18	620.083	171.519	170.345	238.234	0.827253	-1.02136	normal	--	--	Biological Process: transition metal ion transport (GO:0000041);; Cellular Component: nucleus (GO:0005634);; Cellular Component: peroxisome (GO:0005777);;	--	[R]	General function prediction only	F-box/kelch-repeat protein SKIP11 GN=SKIP11 OS=Arabidopsis thaliana (Mouse-ear cress) PE=1 SV=2	R	General function prediction only	F-box/kelch-repeatproteinSKIP11-like[Nicotianatomentosiformis]
unconservative_Chr02_4546	Capana11g001655	UGGGUUGCUGAAGGAUUA	18	620.083	171.519	170.345	238.234	0.827253	-1.02136	normal	--	--	Biological Process: transition metal ion transport (GO:0000041);; Cellular Component: nucleus (GO:0005634);; Cellular Component: peroxisome (GO:0005777);;	--	[R]	General function prediction only	F-box/kelch-repeat protein SKIP11 GN=SKIP11 OS=Arabidopsis thaliana (Mouse-ear cress) PE=1 SV=2	R	General function prediction only	F-box/kelch-repeatproteinSKIP11-like[Solanumtuberosum]
unconservative_Chr02_4546	Capana11g001720	UGGGUUGCUGAAGGAUUA	18	620.083	171.519	170.345	238.234	0.827253	-1.02136	normal	--	--	--	--	[R]	General function prediction only	F-box/kelch-repeat protein SKIP11 GN=SKIP11 OS=Arabidopsis thaliana (Mouse-ear cress) PE=1 SV=2	R	General function prediction only	F-box/kelch-repeatproteinSKIP11-like[Solanumtuberosum]
unconservative_Chr02_4546	Capana11g001732	UGGGUUGCUGAAGGAUUA	18	620.083	171.519	170.345	238.234	0.827253	-1.02136	normal	--	--	--	--	--	--	--	R	General function prediction only	F-box/kelch-repeatproteinSKIP11-like[Solanumtuberosum]
unconservative_Chr05_16669	Capana00g002487	GCUCGGACUCUUCAAAAAUGUUGA	24	1623.78	2798.87	3475.04	2592.22	1	0.433512	normal	--	--	--	--	[R]	General function prediction only	F-box/kelch-repeat protein SKIP25 GN=SKIP25 OS=Arabidopsis thaliana (Mouse-ear cress) PE=1 SV=1	R	General function prediction only	F-box/kelch-repeatproteinSKIP25-like[Nicotianatomentosiformis]
unconservative_Chr07_21887	Capana00g002487	GCUCGGACUCUUCAAAAAUGUUGA	24	1140.32	1800.94	2282.62	1752.72	1	0.432532	normal	--	--	--	--	[R]	General function prediction only	F-box/kelch-repeat protein SKIP25 GN=SKIP25 OS=Arabidopsis thaliana (Mouse-ear cress) PE=1 SV=1	R	General function prediction only	F-box/kelch-repeatproteinSKIP25-like[Nicotianatomentosiformis]
unconservative_Chr11_32516	Capana00g002487	UCGGACUCUUCAAAAAUGUUGAUG	24	394.121	537.945	729.077	561.552	1	0.441516	normal	--	--	--	--	[R]	General function prediction only	F-box/kelch-repeat protein SKIP25 GN=SKIP25 OS=Arabidopsis thaliana (Mouse-ear cress) PE=1 SV=1	R	General function prediction only	F-box/kelch-repeatproteinSKIP25-like[Nicotianatomentosiformis]
unconservative_Chr12_36533	Greenpepper_newGene_6879	UUAGCAACAACAAUAUAUAUG	21	210.198	187.111	238.483	198.529	1	0.0870715	normal	--	--	--	--	--	--	Putative F-box/LRR-repeat protein At5g02930 OS=Arabidopsis thaliana GN=At5g02930 PE=4 SV=1	R	General function prediction only	F-box/LRR-repeatprotein25-like[Capsicumannuum]
aly-miR172a-3p	Capana03g000506	AGAAUCUUGAUGAUGCUGCAU	21	147.138	109.148	136.276	73.7392	1	-0.367738	normal	--	--	Cellular Component: cytoplasm (GO:0005737);; Biological Process: cellular macromolecule catabolic process (GO:0044265);; Biological Process: cellular protein metabolic process (GO:0044267);; Biological Process: single-organism process (GO:0044699);; Biological Process: regulation of biological process (GO:0050789);; Biological Process: response to stimulus (GO:0050896);;	K10268|0|sot:102604676|F-box/LRR-repeat protein 3-like; K10268 F-box and leucine-rich repeat protein 2/20 (A)	[R]	General function prediction only	F-box/LRR-repeat protein 3 GN=FBL3 OS=Arabidopsis thaliana (Mouse-ear cress) PE=2 SV=1	R	General function prediction only	F-box/LRR-repeatprotein3-like[Solanumtuberosum]
aly-miR172c-3p	Capana03g000506	AGAAUCUUGAUGAUGCUGCAG	21	10.5099	7.7963	0	17.0167	1	-0.0656532	normal	--	--	Cellular Component: cytoplasm (GO:0005737);; Biological Process: cellular macromolecule catabolic process (GO:0044265);; Biological Process: cellular protein metabolic process (GO:0044267);; Biological Process: single-organism process (GO:0044699);; Biological Process: regulation of biological process (GO:0050789);; Biological Process: response to stimulus (GO:0050896);;	K10268|0|sot:102604676|F-box/LRR-repeat protein 3-like; K10268 F-box and leucine-rich repeat protein 2/20 (A)	[R]	General function prediction only	F-box/LRR-repeat protein 3 GN=FBL3 OS=Arabidopsis thaliana (Mouse-ear cress) PE=2 SV=1	R	General function prediction only	F-box/LRR-repeatprotein3-like[Solanumtuberosum]
csi-miR172a-3p	Capana03g000506	AGAAUCUUGAUGAUGCUGCA	20	5.25494	0	0	0	1	-2.33843	normal	--	--	Cellular Component: cytoplasm (GO:0005737);; Biological Process: cellular macromolecule catabolic process (GO:0044265);; Biological Process: cellular protein metabolic process (GO:0044267);; Biological Process: single-organism process (GO:0044699);; Biological Process: regulation of biological process (GO:0050789);; Biological Process: response to stimulus (GO:0050896);;	K10268|0|sot:102604676|F-box/LRR-repeat protein 3-like; K10268 F-box and leucine-rich repeat protein 2/20 (A)	[R]	General function prediction only	F-box/LRR-repeat protein 3 GN=FBL3 OS=Arabidopsis thaliana (Mouse-ear cress) PE=2 SV=1	R	General function prediction only	F-box/LRR-repeatprotein3-like[Solanumtuberosum]
bdi-miR393a	Capana00g001673	UCCAAAGGGAUCGCAUUGAUC	21	0	0	6.8138	0	1	2.29992	normal	--	--	Biological Process: polysaccharide biosynthetic process (GO:0000271);; Biological Process: RNA splicing, via endonucleolytic cleavage and ligation (GO:0000394);; Molecular Function: inositol hexakisphosphate binding (GO:0000822);; Biological Process: response to molecule of bacterial origin (GO:0002237);; Molecular Function: ubiquitin-protein transferase activity (GO:0004842);; Molecular Function…	K14485|4.88008e-16|csv:101216544|protein TRANSPORT INHIBITOR RESPONSE 1-like; K14485 transport inhibitor response 1 (A)	[R]	General function prediction only	Protein TRANSPORT INHIBITOR RESPONSE 1 GN=T20O10.80 OS=Arabidopsis thaliana (Mouse-ear cress) PE=1 SV=2	T	Signal transduction mechanisms	F-box/RNI-likesuperfamilyproteinisoform1[Theobromacacao]
csi-miR172a-3p	Capana01g002718	AGAAUCUUGAUGAUGCUGCA	20	5.25494	0	0	0	1	-2.33843	normal	[R]	General function prediction only	Molecular Function: nucleotide binding (GO:0000166);; Cellular Component: cytoplasm (GO:0005737);; Biological Process: gene expression (GO:0010467);; Biological Process: cellular component organization (GO:0016043);; Biological Process: RNA metabolic process (GO:0016070);; Biological Process: cell cycle process (GO:0022402);; Cellular Component: macromolecular complex (GO:0032991);; Cellular Comp…	--	[R]	General function prediction only	Guanine nucleotide-binding protein subunit beta-like protein GN=GBLP OS=Chlamydomonas reinhardtii (Chlamydomonas smithii) PE=1 SV=1	R	General function prediction only	F-box/WDrepeat-containingprotein7-like[Solanumtuberosum]
sly-miR5303	Capana08g000675	UUUUUGAAGAGUUCGAGCAAC	21	162.903	163.722	156.717	175.84	1	-0.00739435	normal	--	--	Biological Process: multicellular organismal development (GO:0007275);;	--	--	--	F-box only protein 13 GN=FBX13 OS=Arabidopsis thaliana (Mouse-ear cress) PE=2 SV=2	R	General function prediction only	F-boxonlyprotein13-like[Solanumtuberosum]
ahy-miR394	Capana11g001015	UUGGCAUUCUGUCCACCUCC	20	194.433	85.7593	54.5104	51.0502	0.273418	-1.48384	down	--	--	Cellular Component: nucleus (GO:0005634);; Biological Process: leaf vascular tissue pattern formation (GO:0010305);; Biological Process: regulation of auxin mediated signaling pathway (GO:0010928);; Biological Process: simple leaf morphogenesis (GO:0060776);;	--	--	--	F-box only protein 6 GN=FBX6 OS=Arabidopsis thaliana (Mouse-ear cress) PE=2 SV=1	R	General function prediction only	F-boxonlyprotein6-like[Solanumtuberosum]
stu-miR8045	Greenpepper_newGene_75477	AUUGAUAGUUGAGGUGUGUUU	21	15.7648	7.7963	40.8828	11.3445	1	0.927776	normal	--	--	--	--	--	--	--	R	General function prediction only	F-boxproteinAt3g08750-like[Solanumtuberosum]
unconservative_Chr00_47539	Greenpepper_newGene_75477	GUAGAAAGACUGUUUCCGAUAGAC	24	34451.4	59181.7	63640.9	48792.7	1	0.239358	normal	--	--	--	--	--	--	--	R	General function prediction only	F-boxproteinAt3g08750-like[Solanumtuberosum]
ahy-miR156b-5p	Capana06g002780	UUGACAGAAGAUAGAGAGCAC	21	168.158	77.963	20.4414	79.4114	0.592346	-1.32268	down	--	--	Molecular Function: ubiquitin-protein transferase activity (GO:0004842);; Molecular Function: protein binding (GO:0005515);; Cellular Component: nucleus (GO:0005634);; Cellular Component: cytosol (GO:0005829);; Biological Process: response to ethylene (GO:0009723);; Biological Process: heat acclimation (GO:0010286);; Biological Process: lateral root formation (GO:0010311);; Biological Process: RN…	K10268|2.19312e-64|sly:101251292|F-box protein At3g58530; K10268 F-box and leucine-rich repeat protein 2/20 (A)	[R]	General function prediction only	F-box protein At3g58530 GN=At3g58530 OS=Arabidopsis thaliana (Mouse-ear cress) PE=2 SV=1	R	General function prediction only	F-boxproteinAt3g58530[Solanumlycopersicum]
hbr-miR156	Capana06g002780	UUGACAGAAGAUAGAGAGC	19	168.158	77.963	20.4414	79.4114	0.592346	-1.32277	down	--	--	Molecular Function: ubiquitin-protein transferase activity (GO:0004842);; Molecular Function: protein binding (GO:0005515);; Cellular Component: nucleus (GO:0005634);; Cellular Component: cytosol (GO:0005829);; Biological Process: response to ethylene (GO:0009723);; Biological Process: heat acclimation (GO:0010286);; Biological Process: lateral root formation (GO:0010311);; Biological Process: RN…	K10268|2.19312e-64|sly:101251292|F-box protein At3g58530; K10268 F-box and leucine-rich repeat protein 2/20 (A)	[R]	General function prediction only	F-box protein At3g58530 GN=At3g58530 OS=Arabidopsis thaliana (Mouse-ear cress) PE=2 SV=1	R	General function prediction only	F-boxproteinAt3g58530[Solanumlycopersicum]
unconservative_Chr12_36867	Capana01g001365	AAUGAAGGCAUAUGUUAGUACU	22	78.8242	7.7963	388.387	714.703	5.19e-06	3.48709	up	--	--	--	--	--	--	F-box protein At4g00755 GN=At4g00755 OS=Arabidopsis thaliana (Mouse-ear cress) PE=2 SV=1	S	Function unknown	F-boxproteinAt4g00755-like[Solanumtuberosum]
unconservative_Chr12_36867	Capana01g001368	AAUGAAGGCAUAUGUUAGUACU	22	78.8242	7.7963	388.387	714.703	5.19e-06	3.48709	up	--	--	--	--	--	--	F-box protein At4g00755 GN=At4g00755 OS=Arabidopsis thaliana (Mouse-ear cress) PE=2 SV=1	S	Function unknown	F-boxproteinAt4g00755-like[Solanumtuberosum]
unconservative_Chr12_34129	Capana08g001278	UGAAGUUAUAUAGCCAAGA	19	2238.61	2175.17	1785.22	1769.74	1	-0.348651	normal	--	--	--	--	--	--	Putative F-box protein At3g21170 GN=At3g21170 OS=Arabidopsis thaliana (Mouse-ear cress) PE=3 SV=1	S	Function unknown	F-boxproteinAt5g49610-like[Solanumlycopersicum]
stu-miR8045	Greenpepper_newGene_73807	AUUGAUAGUUGAGGUGUGUUU	21	15.7648	7.7963	40.8828	11.3445	1	0.927776	normal	--	--	Biological Process: nuclear-transcribed mRNA catabolic process (GO:0000956);;	--	[R]	General function prediction only	F-box protein At-B OS=Arabidopsis thaliana GN=ATB PE=2 SV=1	R	General function prediction only	F-boxproteinAt-B-likeisoformX1[Capsicumannuum]
sly-miR5303	Greenpepper_newGene_64817	UUUUUGAAGAGUUCGAGCAAC	21	162.903	163.722	156.717	175.84	1	-0.00739435	normal	--	--	--	--	--	--	--	R	General function prediction only	F-boxproteinCPR30-likeisoformX1[Nicotianatomentosiformis]
stu-miR5303e	Greenpepper_newGene_64817	UUUUGGAGAAUCUGACACGGGUGU	24	131.374	226.093	265.738	209.873	1	0.400972	normal	--	--	--	--	--	--	--	R	General function prediction only	F-boxproteinCPR30-likeisoformX1[Nicotianatomentosiformis]
unconservative_Chr05_16669	Greenpepper_newGene_64817	GCUCGGACUCUUCAAAAAUGUUGA	24	1623.78	2798.87	3475.04	2592.22	1	0.433512	normal	--	--	--	--	--	--	--	R	General function prediction only	F-boxproteinCPR30-likeisoformX1[Nicotianatomentosiformis]
unconservative_Chr07_21887	Greenpepper_newGene_64817	GCUCGGACUCUUCAAAAAUGUUGA	24	1140.32	1800.94	2282.62	1752.72	1	0.432532	normal	--	--	--	--	--	--	--	R	General function prediction only	F-boxproteinCPR30-likeisoformX1[Nicotianatomentosiformis]
unconservative_Chr08_25472	Greenpepper_newGene_64817	ACAAUAUUUUUGAAGAGUCCGAGC	24	609.573	1146.06	1233.3	850.837	1	0.228165	normal	--	--	--	--	--	--	--	R	General function prediction only	F-boxproteinCPR30-likeisoformX1[Nicotianatomentosiformis]
unconservative_Chr09_26671	Greenpepper_newGene_64817	ACAAUAUUUUUGAAGAGUCCGAGC	24	609.573	1146.06	1233.3	850.837	1	0.228338	normal	--	--	--	--	--	--	--	R	General function prediction only	F-boxproteinCPR30-likeisoformX1[Nicotianatomentosiformis]
unconservative_Chr11_32516	Greenpepper_newGene_64817	UCGGACUCUUCAAAAAUGUUGAUG	24	394.121	537.945	729.077	561.552	1	0.441516	normal	--	--	--	--	--	--	--	R	General function prediction only	F-boxproteinCPR30-likeisoformX1[Nicotianatomentosiformis]
csi-miR172a-3p	Capana09g002321	AGAAUCUUGAUGAUGCUGCA	20	5.25494	0	0	0	1	-2.33843	normal	--	--	Molecular Function: protein binding (GO:0005515);; Cellular Component: nucleus (GO:0005634);; Biological Process: response to wounding (GO:0009611);; Biological Process: response to sucrose (GO:0009744);; Biological Process: response to fructose (GO:0009750);; Molecular Function: carbohydrate binding (GO:0030246);;	--	--	--	F-box protein PP2-A15 GN=PP2A15 OS=Arabidopsis thaliana (Mouse-ear cress) PE=2 SV=1	R	General function prediction only	F-boxproteinPP2-A15-like[Solanumtuberosum]
stu-miR8045	Greenpepper_newGene_7030	AUUGAUAGUUGAGGUGUGUUU	21	15.7648	7.7963	40.8828	11.3445	1	0.927776	normal	--	--	--	--	--	--	F-box protein PP2-B10 OS=Arabidopsis thaliana GN=PP2B10 PE=1 SV=1	R	General function prediction only	F-boxproteinPP2-B10-like[Capsicumannuum]
stu-miR8045	Capana03g001226	AUUGAUAGUUGAGGUGUGUUU	21	15.7648	7.7963	40.8828	11.3445	1	0.927776	normal	--	--	--	--	--	--	Putative F-box protein At1g65770 GN=At1g65770 OS=Arabidopsis thaliana (Mouse-ear cress) PE=4 SV=1	R	General function prediction only	F-boxproteinSKIP23-like[Nicotianatomentosiformis]
stu-miR4376-5p	Capana05g002051	UACGCAGGAGAGAUGAUGCUG	21	241.727	187.111	231.669	226.89	1	0.0440504	normal	[P]	Inorganic ion transport and metabolism	Molecular Function: ferroxidase activity (GO:0004322);; Cellular Component: mitochondrion (GO:0005739);; Biological Process: iron ion transport (GO:0006826);; Biological Process: cellular iron ion homeostasis (GO:0006879);; Biological Process: response to oxidative stress (GO:0006979);; Molecular Function: ferric iron binding (GO:0008199);; Biological Process: response to cold (GO:0009409);; Cell…	K00522|5.45618e-115|sly:101260346|ferritin-2, chloroplastic; K00522 ferritin heavy chain [EC:1.16.3.2] (A)	[P]	Inorganic ion transport and metabolism	Ferritin-2, chloroplastic (Precursor) GN=FER2 OS=Nicotiana tabacum (Common tobacco) PE=2 SV=1	P	Inorganic ion transport and metabolism	ferritin-2,chloroplastic[Solanumlycopersicum]
sly-miR5303	Capana03g001812	UUUUUGAAGAGUUCGAGCAAC	21	162.903	163.722	156.717	175.84	1	-0.00739435	normal	[R]	General function prediction only	Biological Process: response to auxin (GO:0009733);; Biological Process: post-embryonic development (GO:0009791);; Biological Process: flavonoid biosynthetic process (GO:0009813);; Biological Process: fruit development (GO:0010154);; Biological Process: response to UV-B (GO:0010224);; Biological Process: organ senescence (GO:0010260);; Biological Process: detection of bacterium (GO:0016045);; Mol…	--	[QR]	--	Flavanone 3-dioxygenase GN=FHT OS=Petroselinum crispum (Parsley) PE=1 SV=1	Q	Secondary metabolites biosynthesis, transport and catabolism	flavanone3-dioxygenase[Nicotianatomentosiformis]
unconservative_Chr00_47539	Greenpepper_newGene_865	GUAGAAAGACUGUUUCCGAUAGAC	24	34451.4	59181.7	63640.9	48792.7	1	0.239358	normal	--	--	--	--	[R]	General function prediction only	NAD(P)H dehydrogenase (quinone) FQR1 OS=Arabidopsis thaliana GN=FQR1 PE=1 SV=1	R	General function prediction only	FlavoproteinwrbA[Glycinesoja]
unconservative_Chr12_34129	Greenpepper_newGene_865	UGAAGUUAUAUAGCCAAGA	19	2238.61	2175.17	1785.22	1769.74	1	-0.348651	normal	--	--	--	--	[R]	General function prediction only	NAD(P)H dehydrogenase (quinone) FQR1 OS=Arabidopsis thaliana GN=FQR1 PE=1 SV=1	R	General function prediction only	FlavoproteinwrbA[Glycinesoja]
aly-miR172a-3p	Capana04g002188	AGAAUCUUGAUGAUGCUGCAU	21	147.138	109.148	136.276	73.7392	1	-0.367738	normal	--	--	Molecular Function: sequence-specific DNA binding RNA polymerase II transcription factor activity (GO:0000981);; Molecular Function: DNA binding (GO:0003677);; Molecular Function: protein binding (GO:0005515);; Cellular Component: nucleolus (GO:0005730);; Biological Process: regulation of glycolytic process (GO:0006110);; Biological Process: transcription, DNA-templated (GO:0006351);; Biological …	K09284|0|sot:102582479|floral homeotic protein APETALA 2-like; K09284 AP2-like factor, euAP2 lineage (A)	--	--	Floral homeotic protein APETALA 2 GN=AP2 OS=Arabidopsis thaliana (Mouse-ear cress) PE=1 SV=1	K	Transcription	floralhomeoticproteinAPETALA2[Nicotianasylvestris]
aly-miR172c-3p	Capana04g002188	AGAAUCUUGAUGAUGCUGCAG	21	10.5099	7.7963	0	17.0167	1	-0.0656532	normal	--	--	Molecular Function: sequence-specific DNA binding RNA polymerase II transcription factor activity (GO:0000981);; Molecular Function: DNA binding (GO:0003677);; Molecular Function: protein binding (GO:0005515);; Cellular Component: nucleolus (GO:0005730);; Biological Process: regulation of glycolytic process (GO:0006110);; Biological Process: transcription, DNA-templated (GO:0006351);; Biological …	K09284|0|sot:102582479|floral homeotic protein APETALA 2-like; K09284 AP2-like factor, euAP2 lineage (A)	--	--	Floral homeotic protein APETALA 2 GN=AP2 OS=Arabidopsis thaliana (Mouse-ear cress) PE=1 SV=1	K	Transcription	floralhomeoticproteinAPETALA2[Nicotianasylvestris]
csi-miR172a-3p	Capana04g002188	AGAAUCUUGAUGAUGCUGCA	20	5.25494	0	0	0	1	-2.33843	normal	--	--	Molecular Function: sequence-specific DNA binding RNA polymerase II transcription factor activity (GO:0000981);; Molecular Function: DNA binding (GO:0003677);; Molecular Function: protein binding (GO:0005515);; Cellular Component: nucleolus (GO:0005730);; Biological Process: regulation of glycolytic process (GO:0006110);; Biological Process: transcription, DNA-templated (GO:0006351);; Biological …	K09284|0|sot:102582479|floral homeotic protein APETALA 2-like; K09284 AP2-like factor, euAP2 lineage (A)	--	--	Floral homeotic protein APETALA 2 GN=AP2 OS=Arabidopsis thaliana (Mouse-ear cress) PE=1 SV=1	K	Transcription	floralhomeoticproteinAPETALA2[Nicotianasylvestris]
aly-miR172a-3p	Capana02g000700	AGAAUCUUGAUGAUGCUGCAU	21	147.138	109.148	136.276	73.7392	1	-0.367738	normal	--	--	Molecular Function: sequence-specific DNA binding RNA polymerase II transcription factor activity (GO:0000981);; Molecular Function: DNA binding (GO:0003677);; Molecular Function: sequence-specific DNA binding transcription factor activity (GO:0003700);; Molecular Function: protein binding (GO:0005515);; Cellular Component: nucleus (GO:0005634);; Cellular Component: nucleolus (GO:0005730);; Biolo…	K09284|0|sot:102589826|floral homeotic protein APETALA 2-like; K09284 AP2-like factor, euAP2 lineage (A)	--	--	Floral homeotic protein APETALA 2 GN=AP2 OS=Arabidopsis thaliana (Mouse-ear cress) PE=1 SV=1	K	Transcription	floralhomeoticproteinAPETALA2-likeisoformX2[Solanumtuberosum]
aly-miR172c-3p	Capana02g000700	AGAAUCUUGAUGAUGCUGCAG	21	10.5099	7.7963	0	17.0167	1	-0.0656532	normal	--	--	Molecular Function: sequence-specific DNA binding RNA polymerase II transcription factor activity (GO:0000981);; Molecular Function: DNA binding (GO:0003677);; Molecular Function: sequence-specific DNA binding transcription factor activity (GO:0003700);; Molecular Function: protein binding (GO:0005515);; Cellular Component: nucleus (GO:0005634);; Cellular Component: nucleolus (GO:0005730);; Biolo…	K09284|0|sot:102589826|floral homeotic protein APETALA 2-like; K09284 AP2-like factor, euAP2 lineage (A)	--	--	Floral homeotic protein APETALA 2 GN=AP2 OS=Arabidopsis thaliana (Mouse-ear cress) PE=1 SV=1	K	Transcription	floralhomeoticproteinAPETALA2-likeisoformX2[Solanumtuberosum]
csi-miR172a-3p	Capana02g000700	AGAAUCUUGAUGAUGCUGCA	20	5.25494	0	0	0	1	-2.33843	normal	--	--	Molecular Function: sequence-specific DNA binding RNA polymerase II transcription factor activity (GO:0000981);; Molecular Function: DNA binding (GO:0003677);; Molecular Function: sequence-specific DNA binding transcription factor activity (GO:0003700);; Molecular Function: protein binding (GO:0005515);; Cellular Component: nucleus (GO:0005634);; Cellular Component: nucleolus (GO:0005730);; Biolo…	K09284|0|sot:102589826|floral homeotic protein APETALA 2-like; K09284 AP2-like factor, euAP2 lineage (A)	--	--	Floral homeotic protein APETALA 2 GN=AP2 OS=Arabidopsis thaliana (Mouse-ear cress) PE=1 SV=1	K	Transcription	floralhomeoticproteinAPETALA2-likeisoformX2[Solanumtuberosum]
stu-miR827-5p	Capana04g001331	UUUGUUGAUGGUCAUCUAUUC	21	215.453	116.944	68.138	102.1	0.79928	-1.01704	normal	[G]	Carbohydrate transport and metabolism	Molecular Function: fructose-2,6-bisphosphate 2-phosphatase activity (GO:0004331);; Cellular Component: nucleus (GO:0005634);; Cellular Component: cytoplasm (GO:0005737);; Cellular Component: cytosol (GO:0005829);; Biological Process: carbohydrate metabolic process (GO:0005975);; Biological Process: starch catabolic process (GO:0005983);; Biological Process: sucrose biosynthetic process (GO:00059…	K03841|0|sly:101266629|fructose-1,6-bisphosphatase, cytosolic; K03841 fructose-1,6-bisphosphatase I [EC:3.1.3.11] (A)	[G]	Carbohydrate transport and metabolism	Fructose-1,6-bisphosphatase, cytosolic OS=Solanum tuberosum (Potato) PE=2 SV=1	G	Carbohydrate transport and metabolism	fructose-1,6-bisphosphatase,cytosolic[Solanumlycopersicum]
hbr-miR156	Greenpepper_newGene_68799	UUGACAGAAGAUAGAGAGC	19	168.158	77.963	20.4414	79.4114	0.592346	-1.32277	down	[L]	Replication, recombination and repair	Molecular Function: RNA binding (GO:0003723);; Molecular Function: RNA-directed DNA polymerase activity (GO:0003964);; Biological Process: RNA-dependent DNA replication (GO:0006278);; Molecular Function: zinc ion binding (GO:0008270);; Biological Process: DNA integration (GO:0015074);;	--	[R]	General function prediction only	TGACG-sequence-specific DNA-binding protein TGA-2.1 OS=Nicotiana tabacum GN=TGA21 PE=1 SV=1	R	General function prediction only	Gag-polprotein,putative[Solanumdemissum]
unconservative_Chr00_48523	Greenpepper_newGene_79473	AAGGUCUGCGUACACUCUAUACUC	24	3305.36	2978.19	3515.92	3187.8	1	0.053018	normal	[L]	Replication, recombination and repair	Molecular Function: RNA binding (GO:0003723);; Molecular Function: RNA-directed DNA polymerase activity (GO:0003964);; Biological Process: RNA-dependent DNA replication (GO:0006278);; Molecular Function: zinc ion binding (GO:0008270);; Biological Process: DNA integration (GO:0015074);;	--	[R]	General function prediction only	RNA-directed DNA polymerase homolog OS=Oenothera berteroana PE=4 SV=1	R	General function prediction only	Gag-polprotein,putative[Solanumdemissum]
unconservative_Chr01_2962	Greenpepper_newGene_72355	UUCUUGGCUAGAGUUGUGUUGC	22	4661.13	3944.93	3733.96	4197.46	1	-0.156342	normal	[L]	Replication, recombination and repair	Molecular Function: binding (GO:0005488);;	--	[R]	General function prediction only	RNA-directed DNA polymerase homolog OS=Oenothera berteroana PE=4 SV=1	L	Replication, recombination and repair	Gag-polprotein,putative[Solanumdemissum]
unconservative_Chr12_36533	Greenpepper_newGene_79472	UUAGCAACAACAAUAUAUAUG	21	210.198	187.111	238.483	198.529	1	0.0870715	normal	[L]	Replication, recombination and repair	Molecular Function: RNA binding (GO:0003723);; Molecular Function: RNA-directed DNA polymerase activity (GO:0003964);; Biological Process: RNA-dependent DNA replication (GO:0006278);; Molecular Function: zinc ion binding (GO:0008270);; Biological Process: DNA integration (GO:0015074);;	--	[R]	General function prediction only	RNA-directed DNA polymerase homolog OS=Oenothera berteroana PE=4 SV=1	R	General function prediction only	Gag-polprotein,putative[Solanumdemissum]
ahy-miR159	Capana01g001817	UUUGGAUUGAAGGGAGCUCUA	21	164270	116274	102187	118385	1	-0.388949	normal	--	--	Molecular Function: DNA binding (GO:0003677);; Molecular Function: chromatin binding (GO:0003682);;	K09422|1.30072e-116|sly:100037511|GAMyb-like1; K09422 myb proto-oncogene protein, plant (A)	--	--	Transcription factor GAMYB OS=Oryza sativa subsp. japonica (Rice) PE=2 SV=1	K	Transcription	GAMyb-like1isoformX1[Solanumlycopersicum]
cme-miR319c	Capana01g001817	UUGGACUGAAGGGAGCUCCU	20	15.7648	15.5926	13.6276	17.0167	1	-0.059384	normal	--	--	Molecular Function: DNA binding (GO:0003677);; Molecular Function: chromatin binding (GO:0003682);;	K09422|1.30072e-116|sly:100037511|GAMyb-like1; K09422 myb proto-oncogene protein, plant (A)	--	--	Transcription factor GAMYB OS=Oryza sativa subsp. japonica (Rice) PE=2 SV=1	K	Transcription	GAMyb-like1isoformX1[Solanumlycopersicum]
cpa-miR319	Capana01g001817	AUUGGACUGAAGGGAGCUCC	20	0	7.7963	0	5.67225	1	-0.0584379	normal	--	--	Molecular Function: DNA binding (GO:0003677);; Molecular Function: chromatin binding (GO:0003682);;	K09422|1.30072e-116|sly:100037511|GAMyb-like1; K09422 myb proto-oncogene protein, plant (A)	--	--	Transcription factor GAMYB OS=Oryza sativa subsp. japonica (Rice) PE=2 SV=1	K	Transcription	GAMyb-like1isoformX1[Solanumlycopersicum]
sly-miR5303	Greenpepper_newGene_61632	UUUUUGAAGAGUUCGAGCAAC	21	162.903	163.722	156.717	175.84	1	-0.00739435	normal	--	--	--	K14190|1.32682e-35|sly:101055572|GGP; GDP-L-galactose phosphorylase; K14190 GDP-L-galactose phosphorylase [EC:2.7.7.69] (A)	[R]	General function prediction only	GDP-L-galactose phosphorylase 1 OS=Arabidopsis thaliana GN=VTC2 PE=1 SV=1	R	General function prediction only	GDP-L-galactosephosphorylase1-like[Capsicumannuum]
stu-miR5303a	Greenpepper_newGene_61632	UUUUGGAGAAUCCGACACGCACCC	24	36.7846	140.333	149.904	79.4114	1	0.399826	normal	--	--	--	K14190|1.32682e-35|sly:101055572|GGP; GDP-L-galactose phosphorylase; K14190 GDP-L-galactose phosphorylase [EC:2.7.7.69] (A)	[R]	General function prediction only	GDP-L-galactose phosphorylase 1 OS=Arabidopsis thaliana GN=VTC2 PE=1 SV=1	R	General function prediction only	GDP-L-galactosephosphorylase1-like[Capsicumannuum]
cme-miR319c	Capana08g001246	UUGGACUGAAGGGAGCUCCU	20	15.7648	15.5926	13.6276	17.0167	1	-0.059384	normal	[MG]	--	Cellular Component: cytosol (GO:0005829);; Biological Process: nucleotide-sugar metabolic process (GO:0009225);; Biological Process: nucleotide-sugar biosynthetic process (GO:0009226);; Biological Process: response to organic substance (GO:0010033);; Cellular Component: membrane (GO:0016020);; Molecular Function: lyase activity (GO:0016829);; Biological Process: L-ascorbic acid biosynthetic proce…	K10046|0|sly:100316902|GME1; GDP-mannose 3',5'-epimerase; K10046 GDP-D-mannose 3', 5'-epimerase [EC:5.1.3.18 5.1.3.-] (A)	[GM]	--	GDP-mannose 3,5-epimerase 1 OS=Oryza sativa subsp. japonica (Rice) PE=1 SV=1	G	Carbohydrate transport and metabolism	GDP-mannose3&apos;,5&apos;-epimerase[Solanumlycopersicum]
sly-miR5303	Capana10g001651	UUUUUGAAGAGUUCGAGCAAC	21	162.903	163.722	156.717	175.84	1	-0.00739435	normal	[E]	Amino acid transport and metabolism	Molecular Function: carboxylic ester hydrolase activity (GO:0004091);; Biological Process: vegetative to reproductive phase transition of meristem (GO:0010228);; Molecular Function: hydrolase activity (GO:0016787);; Biological Process: protein desumoylation (GO:0016926);; Cellular Component: apoplast (GO:0048046);; Biological Process: hydrogen peroxide biosynthetic process (GO:0050665);;	--	[I]	Lipid transport and metabolism	GDSL esterase/lipase At2g38180 (Precursor) GN=At2g38180 OS=Arabidopsis thaliana (Mouse-ear cress) PE=2 SV=1	E	Amino acid transport and metabolism	GDSLesterase/lipaseAt2g38180-like[Nicotianasylvestris]
cme-miR319c	Greenpepper_newGene_73109	UUGGACUGAAGGGAGCUCCU	20	15.7648	15.5926	13.6276	17.0167	1	-0.059384	normal	--	--	--	--	--	--	GDSL esterase/lipase At5g03980 OS=Arabidopsis thaliana GN=At5g03980 PE=2 SV=1	R	General function prediction only	GDSLesterase/lipaseAt5g03980-likeisoformX2[Solanumtuberosum]
cpa-miR319	Greenpepper_newGene_73109	AUUGGACUGAAGGGAGCUCC	20	0	7.7963	0	5.67225	1	-0.0584379	normal	--	--	--	--	--	--	GDSL esterase/lipase At5g03980 OS=Arabidopsis thaliana GN=At5g03980 PE=2 SV=1	R	General function prediction only	GDSLesterase/lipaseAt5g03980-likeisoformX2[Solanumtuberosum]
unconservative_Chr12_36533	Greenpepper_newGene_37345	UUAGCAACAACAAUAUAUAUG	21	210.198	187.111	238.483	198.529	1	0.0870715	normal	--	--	--	K15203|2.45065e-22|sly:101251492|uncharacterized LOC101251492; K15203 general transcription factor 3C polypeptide 6 (A)	--	--	Nuclear/nucleolar GTPase 2 OS=Oryza sativa subsp. indica GN=NUG2 PE=3 SV=1	S	Function unknown	generaltranscriptionfactor3Cpolypeptide6-likeisoformX1[Capsicumannuum]
unconservative_Chr02_4546	Capana01g001762	UGGGUUGCUGAAGGAUUA	18	620.083	171.519	170.345	238.234	0.827253	-1.02136	normal	[G]	Carbohydrate transport and metabolism	Cellular Component: proteinaceous extracellular matrix (GO:0005578);; Cellular Component: extracellular space (GO:0005615);; Cellular Component: cytoplasm (GO:0005737);; Biological Process: carbohydrate metabolic process (GO:0005975);; Biological Process: response to biotic stimulus (GO:0009607);; Biological Process: plant-type hypersensitive response (GO:0009626);; Molecular Function: glucan end…	--	--	--	Glucan endo-1,3-beta-glucosidase (Precursor) GN=SP41B OS=Nicotiana tabacum (Common tobacco) PE=1 SV=1	R	General function prediction only	glucanendo-1,3-beta-glucosidase-like[Solanumtuberosum]
unconservative_Chr02_4546	Capana00g004929	UGGGUUGCUGAAGGAUUA	18	620.083	171.519	170.345	238.234	0.827253	-1.02136	normal	--	--	Molecular Function: ionotropic glutamate receptor activity (GO:0004970);; Molecular Function: extracellular-glutamate-gated ion channel activity (GO:0005234);; Molecular Function: protein binding (GO:0005515);; Biological Process: ion transport (GO:0006811);; Biological Process: cellular metal ion homeostasis (GO:0006875);; Biological Process: response to stress (GO:0006950);; Biological Process:…	K05387|0|sot:102604448|glutamate receptor 2.8-like; K05387 glutamate receptor, ionotropic, plant (A)	[PET]	--	Glutamate receptor 2.9 (Precursor) GN=GLR2.9 OS=Arabidopsis thaliana (Mouse-ear cress) PE=2 SV=1	P	Inorganic ion transport and metabolism	glutamatereceptor2.8-like[Solanumtuberosum]
unconservative_Chr02_4546	Capana03g000032	UGGGUUGCUGAAGGAUUA	18	620.083	171.519	170.345	238.234	0.827253	-1.02136	normal	[E]	Amino acid transport and metabolism	Molecular Function: protein binding (GO:0005515);; Biological Process: ion transport (GO:0006811);; Biological Process: cellular metal ion homeostasis (GO:0006875);; Biological Process: response to stress (GO:0006950);; Biological Process: cell communication (GO:0007154);; Molecular Function: glutamate receptor activity (GO:0008066);; Biological Process: response to external stimulus (GO:0009605)…	K05387|0|sot:102579176|glutamate receptor 2.8-like; K05387 glutamate receptor, ionotropic, plant (A)	[PET]	--	Glutamate receptor 2.8 (Precursor) GN=T9I4.19 OS=Arabidopsis thaliana (Mouse-ear cress) PE=2 SV=2	EPT	--	glutamatereceptor2.8-like[Solanumtuberosum]
aly-miR172a-3p	Capana01g002352	AGAAUCUUGAUGAUGCUGCAU	21	147.138	109.148	136.276	73.7392	1	-0.367738	normal	[H]	Coenzyme transport and metabolism	--	--	--	--	Homeobox protein HAT3.1 GN=HAT3.1 OS=Arabidopsis thaliana (Mouse-ear cress) PE=2 SV=3	R	General function prediction only	glutamicacid-richprotein-like[Solanumtuberosum]
aly-miR172c-3p	Capana01g002352	AGAAUCUUGAUGAUGCUGCAG	21	10.5099	7.7963	0	17.0167	1	-0.0656532	normal	[H]	Coenzyme transport and metabolism	--	--	--	--	Homeobox protein HAT3.1 GN=HAT3.1 OS=Arabidopsis thaliana (Mouse-ear cress) PE=2 SV=3	R	General function prediction only	glutamicacid-richprotein-like[Solanumtuberosum]
csi-miR172a-3p	Capana01g002352	AGAAUCUUGAUGAUGCUGCA	20	5.25494	0	0	0	1	-2.33843	normal	[H]	Coenzyme transport and metabolism	--	--	--	--	Homeobox protein HAT3.1 GN=HAT3.1 OS=Arabidopsis thaliana (Mouse-ear cress) PE=2 SV=3	R	General function prediction only	glutamicacid-richprotein-like[Solanumtuberosum]
stu-miR8045	Capana03g000601	AUUGAUAGUUGAGGUGUGUUU	21	15.7648	7.7963	40.8828	11.3445	1	0.927776	normal	--	--	Biological Process: MAPK cascade (GO:0000165);; Molecular Function: calcium ion binding (GO:0005509);; Cellular Component: mitochondrion (GO:0005739);; Cellular Component: vacuolar membrane (GO:0005774);; Cellular Component: endoplasmic reticulum (GO:0005783);; Cellular Component: Golgi apparatus (GO:0005794);; Cellular Component: cytosol (GO:0005829);; Cellular Component: plasma membrane (GO:000…	--	[J]	Translation, ribosomal structure and biogenesis	Calnexin homolog 1 (Precursor) GN=CNX1 OS=Arabidopsis thaliana (Mouse-ear cress) PE=1 SV=1	J	Translation, ribosomal structure and biogenesis	glutamyl-tRNA(Gln)amidotransferasesubunitA,mitochondrial{ECO:0000255|HAMAP-Rule:MF_03150}-like[Nicotianatomentosiformis]
ahy-miR156b-5p	Capana03g003395	UUGACAGAAGAUAGAGAGCAC	21	168.158	77.963	20.4414	79.4114	0.592346	-1.32268	down	--	--	Biological Process: MAPK cascade (GO:0000165);; Biological Process: respiratory burst involved in defense response (GO:0002679);; Molecular Function: copper ion binding (GO:0005507);; Cellular Component: cytosol (GO:0005829);; Biological Process: protein targeting to membrane (GO:0006612);; Biological Process: fatty acid beta-oxidation (GO:0006635);; Biological Process: membrane fusion (GO:000694…	K05941|0|sly:101251125|glutathione gamma-glutamylcysteinyltransferase 1; K05941 glutathione gamma-glutamylcysteinyltransferase [EC:2.3.2.15] (A)	[P]	Inorganic ion transport and metabolism	Glutathione gamma-glutamylcysteinyltransferase 1 GN=PCS1 OS=Lotus japonicus (Lotus corniculatus var. japonicus) PE=2 SV=1	P	Inorganic ion transport and metabolism	glutathionegamma-glutamylcysteinyltransferase1isoformX1[Solanumlycopersicum]
hbr-miR156	Capana03g003395	UUGACAGAAGAUAGAGAGC	19	168.158	77.963	20.4414	79.4114	0.592346	-1.32277	down	--	--	Biological Process: MAPK cascade (GO:0000165);; Biological Process: respiratory burst involved in defense response (GO:0002679);; Molecular Function: copper ion binding (GO:0005507);; Cellular Component: cytosol (GO:0005829);; Biological Process: protein targeting to membrane (GO:0006612);; Biological Process: fatty acid beta-oxidation (GO:0006635);; Biological Process: membrane fusion (GO:000694…	K05941|0|sly:101251125|glutathione gamma-glutamylcysteinyltransferase 1; K05941 glutathione gamma-glutamylcysteinyltransferase [EC:2.3.2.15] (A)	[P]	Inorganic ion transport and metabolism	Glutathione gamma-glutamylcysteinyltransferase 1 GN=PCS1 OS=Lotus japonicus (Lotus corniculatus var. japonicus) PE=2 SV=1	P	Inorganic ion transport and metabolism	glutathionegamma-glutamylcysteinyltransferase1isoformX1[Solanumlycopersicum]
unconservative_Chr12_36533	Greenpepper_newGene_41225	UUAGCAACAACAAUAUAUAUG	21	210.198	187.111	238.483	198.529	1	0.0870715	normal	[C]	Energy production and conversion	Molecular Function: glutathione-disulfide reductase activity (GO:0004362);; Molecular Function: receptor activity (GO:0004872);; Molecular Function: copper ion binding (GO:0005507);; Molecular Function: ATP binding (GO:0005524);; Cellular Component: mitochondrion (GO:0005739);; Biological Process: protein targeting to mitochondrion (GO:0006626);; Biological Process: glutathione metabolic process …	K00383|2.03858e-34|sly:100301931|GR; chloroplast glutathione reductase (EC:1.8.1.7); K00383 glutathione reductase (NADPH) [EC:1.8.1.7] (A)	[Q]	Secondary metabolites biosynthesis, transport and catabolism	Glutathione reductase, chloroplastic (Fragment) OS=Nicotiana tabacum GN=GOR PE=1 SV=1	Q	Secondary metabolites biosynthesis, transport and catabolism	glutathionereductase,chloroplasticisoformX2[Capsicumannuum]
hbr-miR156	Greenpepper_newGene_4185	UUGACAGAAGAUAGAGAGC	19	168.158	77.963	20.4414	79.4114	0.592346	-1.32277	down	--	--	Molecular Function: glutathione dehydrogenase (ascorbate) activity (GO:0045174);; Biological Process: oxidation-reduction process (GO:0055114);;	--	[P]	Inorganic ion transport and metabolism	Glutathione S-transferase DHAR2 OS=Arabidopsis thaliana GN=DHAR2 PE=1 SV=1	O	Posttranslational modification, protein turnover, chaperones	glutathioneS-transferaseDHAR2-like[Capsicumannuum]
ahy-miR394	Capana08g002701	UUGGCAUUCUGUCCACCUCC	20	194.433	85.7593	54.5104	51.0502	0.273418	-1.48384	down	[G]	Carbohydrate transport and metabolism	Molecular Function: RNA binding transcription antitermination factor activity (GO:0001072);; Molecular Function: DNA binding (GO:0003677);; Molecular Function: double-stranded DNA binding (GO:0003690);; Molecular Function: single-stranded DNA binding (GO:0003697);; Molecular Function: RNA binding (GO:0003723);; Molecular Function: mRNA binding (GO:0003729);; Molecular Function: copper ion binding…	--	[J]	Translation, ribosomal structure and biogenesis	Glycine-rich protein 2 GN=GRP-2 OS=Nicotiana sylvestris (Wood tobacco) PE=2 SV=1	J	Translation, ribosomal structure and biogenesis	glycine-richprotein2[Nicotianasylvestris]
unconservative_Chr03_8569	Capana07g001150	AGGAUCUAUCAGAAACAACCUCUU	24	1245.42	1512.48	1812.47	1202.52	1	0.0929765	normal	--	--	Molecular Function: GTP binding (GO:0005525);; Cellular Component: Golgi apparatus (GO:0005794);; Cellular Component: plasma membrane (GO:0005886);; Biological Process: response to abscisic acid (GO:0009737);; Biological Process: vegetative to reproductive phase transition of meristem (GO:0010228);; Molecular Function: abscisic acid binding (GO:0010427);; Molecular Function: GTPase binding (GO:00…	--	[T]	Signal transduction mechanisms	GPCR-type G protein 1 GN=GTG1 OS=Arabidopsis thaliana (Mouse-ear cress) PE=1 SV=1	T	Signal transduction mechanisms	GPCR-typeGprotein1-likeisoformX1[Solanumlycopersicum]
aly-miR172a-3p	Capana07g002440	AGAAUCUUGAUGAUGCUGCAU	21	147.138	109.148	136.276	73.7392	1	-0.367738	normal	--	--	Cellular Component: plasma membrane (GO:0005886);; Biological Process: double fertilization forming a zygote and endosperm (GO:0009567);; Biological Process: pollen tube guidance (GO:0010183);; Biological Process: synergid death (GO:0010198);; Biological Process: pollen tube reception (GO:0010483);;	--	--	--	GPI-anchored protein LORELEI (Precursor) GN=LRE OS=Arabidopsis thaliana (Mouse-ear cress) PE=2 SV=1	R	General function prediction only	GPI-anchoredproteinLORELEI-like[Solanumtuberosum]
aly-miR172c-3p	Capana07g002440	AGAAUCUUGAUGAUGCUGCAG	21	10.5099	7.7963	0	17.0167	1	-0.0656532	normal	--	--	Cellular Component: plasma membrane (GO:0005886);; Biological Process: double fertilization forming a zygote and endosperm (GO:0009567);; Biological Process: pollen tube guidance (GO:0010183);; Biological Process: synergid death (GO:0010198);; Biological Process: pollen tube reception (GO:0010483);;	--	--	--	GPI-anchored protein LORELEI (Precursor) GN=LRE OS=Arabidopsis thaliana (Mouse-ear cress) PE=2 SV=1	R	General function prediction only	GPI-anchoredproteinLORELEI-like[Solanumtuberosum]
csi-miR172a-3p	Capana07g002440	AGAAUCUUGAUGAUGCUGCA	20	5.25494	0	0	0	1	-2.33843	normal	--	--	Cellular Component: plasma membrane (GO:0005886);; Biological Process: double fertilization forming a zygote and endosperm (GO:0009567);; Biological Process: pollen tube guidance (GO:0010183);; Biological Process: synergid death (GO:0010198);; Biological Process: pollen tube reception (GO:0010483);;	--	--	--	GPI-anchored protein LORELEI (Precursor) GN=LRE OS=Arabidopsis thaliana (Mouse-ear cress) PE=2 SV=1	R	General function prediction only	GPI-anchoredproteinLORELEI-like[Solanumtuberosum]
cme-miR168	Capana03g001916	UCGCUUGGUGCAGGUCGGGA	20	819.771	374.222	463.338	578.569	1	-0.255213	normal	[R]	General function prediction only	Biological Process: RNA metabolic process (GO:0016070);; Biological Process: phyllome development (GO:0048827);; Biological Process: regulation of cellular process (GO:0050794);;	--	--	--	GRF1-interacting factor 2 GN=GIF2 OS=Arabidopsis thaliana (Mouse-ear cress) PE=1 SV=1	K	Transcription	GRF1-interactingfactor2-like[Solanumlycopersicum]
stu-miR8045	Greenpepper_newGene_363	AUUGAUAGUUGAGGUGUGUUU	21	15.7648	7.7963	40.8828	11.3445	1	0.927776	normal	--	--	Molecular Function: Rab GTPase activator activity (GO:0005097);; Cellular Component: intracellular (GO:0005622);; Biological Process: positive regulation of Rab GTPase activity (GO:0032851);; Biological Process: response to cadmium ion (GO:0046686);;	--	--	--	--	U	Intracellular trafficking, secretion, and vesicular transport	GTPase-activatingproteinGYP1[Solanumpennellii]
stu-miR3627-5p	Capana02g002933	UCGCAGGAGAGAUGGCACUUAG	22	84.0791	23.3889	20.4414	62.3947	1	-0.452801	normal	[R]	General function prediction only	--	--	[R]	General function prediction only	GTP-binding protein At3g49725, chloroplastic (Precursor) GN=At3g49725 OS=Arabidopsis thaliana (Mouse-ear cress) PE=2 SV=2	R	General function prediction only	GTP-bindingproteinAt3g49725,chloroplasticisoformX2[Solanumlycopersicum]
unconservative_Chr02_4546	Capana04g002883	UGGGUUGCUGAAGGAUUA	18	620.083	171.519	170.345	238.234	0.827253	-1.02136	normal	[RTKL]	--	Molecular Function: nucleotide binding (GO:0000166);; Molecular Function: protein kinase activity (GO:0004672);; Molecular Function: binding (GO:0005488);; Biological Process: cellular protein modification process (GO:0006464);; Cellular Component: membrane (GO:0016020);; Biological Process: phosphorylation (GO:0016310);; Cellular Component: cell part (GO:0044464);;	--	--	--	G-type lectin S-receptor-like serine/threonine-protein kinase At1g34300 (Precursor) GN=At1g34300 OS=Arabidopsis thaliana (Mouse-ear cress) PE=2 SV=1	T	Signal transduction mechanisms	G-typelectinS-receptor-likeserine/threonine-proteinkinaseAt1g34300[Solanumlycopersicum]
unconservative_Chr01_2962	Capana07g001586	UUCUUGGCUAGAGUUGUGUUGC	22	4661.13	3944.93	3733.96	4197.46	1	-0.156342	normal	[RTKL]	--	Biological Process: respiratory burst involved in defense response (GO:0002679);; Molecular Function: protein serine/threonine kinase activity (GO:0004674);; Cellular Component: extracellular region (GO:0005576);; Cellular Component: nucleus (GO:0005634);; Cellular Component: plasma membrane (GO:0005886);; Biological Process: protein targeting to membrane (GO:0006612);; Biological Process: iron i…	--	--	--	G-type lectin S-receptor-like serine/threonine-protein kinase At4g03230 (Precursor) GN=At4g03230 OS=Arabidopsis thaliana (Mouse-ear cress) PE=3 SV=3	T	Signal transduction mechanisms	G-typelectinS-receptor-likeserine/threonine-proteinkinaseAt4g03230[Solanumlycopersicum]
aly-miR172c-3p	Capana04g000742	AGAAUCUUGAUGAUGCUGCAG	21	10.5099	7.7963	0	17.0167	1	-0.0656532	normal	[RTKL]	--	Molecular Function: protein serine/threonine kinase activity (GO:0004674);; Cellular Component: nucleus (GO:0005634);; Cellular Component: plasma membrane (GO:0005886);; Biological Process: defense response (GO:0006952);; Cellular Component: plasmodesma (GO:0009506);; Biological Process: pollen-pistil interaction (GO:0009875);; Molecular Function: ubiquitin protein ligase binding (GO:0031625);; B…	--	--	--	G-type lectin S-receptor-like serine/threonine-protein kinase At4g27290 (Precursor) GN=At4g27290 OS=Arabidopsis thaliana (Mouse-ear cress) PE=3 SV=4	T	Signal transduction mechanisms	G-typelectinS-receptor-likeserine/threonine-proteinkinaseAt4g27290[Nicotianatomentosiformis]
csi-miR172a-3p	Capana04g000742	AGAAUCUUGAUGAUGCUGCA	20	5.25494	0	0	0	1	-2.33843	normal	[RTKL]	--	Molecular Function: protein serine/threonine kinase activity (GO:0004674);; Cellular Component: nucleus (GO:0005634);; Cellular Component: plasma membrane (GO:0005886);; Biological Process: defense response (GO:0006952);; Cellular Component: plasmodesma (GO:0009506);; Biological Process: pollen-pistil interaction (GO:0009875);; Molecular Function: ubiquitin protein ligase binding (GO:0031625);; B…	--	--	--	G-type lectin S-receptor-like serine/threonine-protein kinase At4g27290 (Precursor) GN=At4g27290 OS=Arabidopsis thaliana (Mouse-ear cress) PE=3 SV=4	T	Signal transduction mechanisms	G-typelectinS-receptor-likeserine/threonine-proteinkinaseAt4g27290[Nicotianatomentosiformis]
unconservative_Chr12_34129	Capana10g000042	UGAAGUUAUAUAGCCAAGA	19	2238.61	2175.17	1785.22	1769.74	1	-0.348651	normal	[RTKL]	--	Biological Process: immune system process (GO:0002376);; Molecular Function: protein serine/threonine kinase activity (GO:0004674);; Cellular Component: nucleus (GO:0005634);; Cellular Component: plasma membrane (GO:0005886);; Biological Process: defense response (GO:0006952);; Cellular Component: plasmodesma (GO:0009506);; Biological Process: pollen-pistil interaction (GO:0009875);; Biological P…	--	--	--	G-type lectin S-receptor-like serine/threonine-protein kinase At4g27290 (Precursor) GN=At4g27290 OS=Arabidopsis thaliana (Mouse-ear cress) PE=3 SV=4	T	Signal transduction mechanisms	G-typelectinS-receptor-likeserine/threonine-proteinkinaseAt4g27290[Sesamumindicum]
aly-miR172a-3p	Capana04g000725	AGAAUCUUGAUGAUGCUGCAU	21	147.138	109.148	136.276	73.7392	1	-0.367738	normal	[RTKL]	--	--	--	--	--	G-type lectin S-receptor-like serine/threonine-protein kinase At4g27290 (Precursor) GN=At4g27290 OS=Arabidopsis thaliana (Mouse-ear cress) PE=3 SV=4	--	--	G-typelectinS-receptor-likeserine/threonine-proteinkinaseAt4g27290[Solanumlycopersicum]
aly-miR172a-3p	Capana04g000728	AGAAUCUUGAUGAUGCUGCAU	21	147.138	109.148	136.276	73.7392	1	-0.367738	normal	[RTKL]	--	--	--	--	--	G-type lectin S-receptor-like serine/threonine-protein kinase At4g27290 (Precursor) GN=At4g27290 OS=Arabidopsis thaliana (Mouse-ear cress) PE=3 SV=4	T	Signal transduction mechanisms	G-typelectinS-receptor-likeserine/threonine-proteinkinaseAt4g27290[Solanumlycopersicum]
aly-miR172a-3p	Capana04g000731	AGAAUCUUGAUGAUGCUGCAU	21	147.138	109.148	136.276	73.7392	1	-0.367738	normal	[RTKL]	--	--	--	--	--	G-type lectin S-receptor-like serine/threonine-protein kinase At4g27290 (Precursor) GN=At4g27290 OS=Arabidopsis thaliana (Mouse-ear cress) PE=3 SV=4	T	Signal transduction mechanisms	G-typelectinS-receptor-likeserine/threonine-proteinkinaseAt4g27290[Solanumlycopersicum]
aly-miR172a-3p	Capana04g000733	AGAAUCUUGAUGAUGCUGCAU	21	147.138	109.148	136.276	73.7392	1	-0.367738	normal	[RTKL]	--	--	--	--	--	G-type lectin S-receptor-like serine/threonine-protein kinase At4g27290 (Precursor) GN=At4g27290 OS=Arabidopsis thaliana (Mouse-ear cress) PE=3 SV=4	T	Signal transduction mechanisms	G-typelectinS-receptor-likeserine/threonine-proteinkinaseAt4g27290[Solanumlycopersicum]
aly-miR172a-3p	Capana04g000738	AGAAUCUUGAUGAUGCUGCAU	21	147.138	109.148	136.276	73.7392	1	-0.367738	normal	[RTKL]	--	Molecular Function: protein kinase activity (GO:0004672);; Biological Process: protein phosphorylation (GO:0006468);; Biological Process: defense response (GO:0006952);; Cellular Component: plasmodesma (GO:0009506);; Biological Process: pollen-pistil interaction (GO:0009875);; Cellular Component: membrane (GO:0016020);; Molecular Function: ubiquitin protein ligase binding (GO:0031625);; Cellular …	--	--	--	G-type lectin S-receptor-like serine/threonine-protein kinase At4g27290 (Precursor) GN=At4g27290 OS=Arabidopsis thaliana (Mouse-ear cress) PE=3 SV=4	T	Signal transduction mechanisms	G-typelectinS-receptor-likeserine/threonine-proteinkinaseAt4g27290[Solanumlycopersicum]
aly-miR172a-3p	Capana04g000746	AGAAUCUUGAUGAUGCUGCAU	21	147.138	109.148	136.276	73.7392	1	-0.367738	normal	[RTKL]	--	--	--	--	--	G-type lectin S-receptor-like serine/threonine-protein kinase At4g27290 (Precursor) GN=At4g27290 OS=Arabidopsis thaliana (Mouse-ear cress) PE=3 SV=4	T	Signal transduction mechanisms	G-typelectinS-receptor-likeserine/threonine-proteinkinaseAt4g27290[Solanumlycopersicum]
aly-miR172a-3p	Capana07g002260	AGAAUCUUGAUGAUGCUGCAU	21	147.138	109.148	136.276	73.7392	1	-0.367738	normal	[RTKL]	--	Biological Process: immune system process (GO:0002376);; Molecular Function: protein serine/threonine kinase activity (GO:0004674);; Cellular Component: nucleus (GO:0005634);; Cellular Component: plasma membrane (GO:0005886);; Biological Process: defense response (GO:0006952);; Cellular Component: plasmodesma (GO:0009506);; Biological Process: pollen-pistil interaction (GO:0009875);; Biological P…	--	--	--	G-type lectin S-receptor-like serine/threonine-protein kinase At4g27290 (Precursor) GN=At4g27290 OS=Arabidopsis thaliana (Mouse-ear cress) PE=3 SV=4	T	Signal transduction mechanisms	G-typelectinS-receptor-likeserine/threonine-proteinkinaseAt4g27290[Solanumlycopersicum]
aly-miR172c-3p	Capana04g000723	AGAAUCUUGAUGAUGCUGCAG	21	10.5099	7.7963	0	17.0167	1	-0.0656532	normal	[RTKL]	--	--	--	--	--	G-type lectin S-receptor-like serine/threonine-protein kinase At4g27290 (Precursor) GN=At4g27290 OS=Arabidopsis thaliana (Mouse-ear cress) PE=3 SV=4	T	Signal transduction mechanisms	G-typelectinS-receptor-likeserine/threonine-proteinkinaseAt4g27290[Solanumlycopersicum]
aly-miR172c-3p	Capana04g000725	AGAAUCUUGAUGAUGCUGCAG	21	10.5099	7.7963	0	17.0167	1	-0.0656532	normal	[RTKL]	--	--	--	--	--	G-type lectin S-receptor-like serine/threonine-protein kinase At4g27290 (Precursor) GN=At4g27290 OS=Arabidopsis thaliana (Mouse-ear cress) PE=3 SV=4	--	--	G-typelectinS-receptor-likeserine/threonine-proteinkinaseAt4g27290[Solanumlycopersicum]
aly-miR172c-3p	Capana04g000728	AGAAUCUUGAUGAUGCUGCAG	21	10.5099	7.7963	0	17.0167	1	-0.0656532	normal	[RTKL]	--	--	--	--	--	G-type lectin S-receptor-like serine/threonine-protein kinase At4g27290 (Precursor) GN=At4g27290 OS=Arabidopsis thaliana (Mouse-ear cress) PE=3 SV=4	T	Signal transduction mechanisms	G-typelectinS-receptor-likeserine/threonine-proteinkinaseAt4g27290[Solanumlycopersicum]
aly-miR172c-3p	Capana04g000731	AGAAUCUUGAUGAUGCUGCAG	21	10.5099	7.7963	0	17.0167	1	-0.0656532	normal	[RTKL]	--	--	--	--	--	G-type lectin S-receptor-like serine/threonine-protein kinase At4g27290 (Precursor) GN=At4g27290 OS=Arabidopsis thaliana (Mouse-ear cress) PE=3 SV=4	T	Signal transduction mechanisms	G-typelectinS-receptor-likeserine/threonine-proteinkinaseAt4g27290[Solanumlycopersicum]
aly-miR172c-3p	Capana04g000733	AGAAUCUUGAUGAUGCUGCAG	21	10.5099	7.7963	0	17.0167	1	-0.0656532	normal	[RTKL]	--	--	--	--	--	G-type lectin S-receptor-like serine/threonine-protein kinase At4g27290 (Precursor) GN=At4g27290 OS=Arabidopsis thaliana (Mouse-ear cress) PE=3 SV=4	T	Signal transduction mechanisms	G-typelectinS-receptor-likeserine/threonine-proteinkinaseAt4g27290[Solanumlycopersicum]
aly-miR172c-3p	Capana04g000738	AGAAUCUUGAUGAUGCUGCAG	21	10.5099	7.7963	0	17.0167	1	-0.0656532	normal	[RTKL]	--	Molecular Function: protein kinase activity (GO:0004672);; Biological Process: protein phosphorylation (GO:0006468);; Biological Process: defense response (GO:0006952);; Cellular Component: plasmodesma (GO:0009506);; Biological Process: pollen-pistil interaction (GO:0009875);; Cellular Component: membrane (GO:0016020);; Molecular Function: ubiquitin protein ligase binding (GO:0031625);; Cellular …	--	--	--	G-type lectin S-receptor-like serine/threonine-protein kinase At4g27290 (Precursor) GN=At4g27290 OS=Arabidopsis thaliana (Mouse-ear cress) PE=3 SV=4	T	Signal transduction mechanisms	G-typelectinS-receptor-likeserine/threonine-proteinkinaseAt4g27290[Solanumlycopersicum]
aly-miR172c-3p	Capana04g000746	AGAAUCUUGAUGAUGCUGCAG	21	10.5099	7.7963	0	17.0167	1	-0.0656532	normal	[RTKL]	--	--	--	--	--	G-type lectin S-receptor-like serine/threonine-protein kinase At4g27290 (Precursor) GN=At4g27290 OS=Arabidopsis thaliana (Mouse-ear cress) PE=3 SV=4	T	Signal transduction mechanisms	G-typelectinS-receptor-likeserine/threonine-proteinkinaseAt4g27290[Solanumlycopersicum]
aly-miR172c-3p	Capana07g002260	AGAAUCUUGAUGAUGCUGCAG	21	10.5099	7.7963	0	17.0167	1	-0.0656532	normal	[RTKL]	--	Biological Process: immune system process (GO:0002376);; Molecular Function: protein serine/threonine kinase activity (GO:0004674);; Cellular Component: nucleus (GO:0005634);; Cellular Component: plasma membrane (GO:0005886);; Biological Process: defense response (GO:0006952);; Cellular Component: plasmodesma (GO:0009506);; Biological Process: pollen-pistil interaction (GO:0009875);; Biological P…	--	--	--	G-type lectin S-receptor-like serine/threonine-protein kinase At4g27290 (Precursor) GN=At4g27290 OS=Arabidopsis thaliana (Mouse-ear cress) PE=3 SV=4	T	Signal transduction mechanisms	G-typelectinS-receptor-likeserine/threonine-proteinkinaseAt4g27290[Solanumlycopersicum]
csi-miR172a-3p	Capana04g000723	AGAAUCUUGAUGAUGCUGCA	20	5.25494	0	0	0	1	-2.33843	normal	[RTKL]	--	--	--	--	--	G-type lectin S-receptor-like serine/threonine-protein kinase At4g27290 (Precursor) GN=At4g27290 OS=Arabidopsis thaliana (Mouse-ear cress) PE=3 SV=4	T	Signal transduction mechanisms	G-typelectinS-receptor-likeserine/threonine-proteinkinaseAt4g27290[Solanumlycopersicum]
csi-miR172a-3p	Capana04g000725	AGAAUCUUGAUGAUGCUGCA	20	5.25494	0	0	0	1	-2.33843	normal	[RTKL]	--	--	--	--	--	G-type lectin S-receptor-like serine/threonine-protein kinase At4g27290 (Precursor) GN=At4g27290 OS=Arabidopsis thaliana (Mouse-ear cress) PE=3 SV=4	--	--	G-typelectinS-receptor-likeserine/threonine-proteinkinaseAt4g27290[Solanumlycopersicum]
csi-miR172a-3p	Capana04g000728	AGAAUCUUGAUGAUGCUGCA	20	5.25494	0	0	0	1	-2.33843	normal	[RTKL]	--	--	--	--	--	G-type lectin S-receptor-like serine/threonine-protein kinase At4g27290 (Precursor) GN=At4g27290 OS=Arabidopsis thaliana (Mouse-ear cress) PE=3 SV=4	T	Signal transduction mechanisms	G-typelectinS-receptor-likeserine/threonine-proteinkinaseAt4g27290[Solanumlycopersicum]
csi-miR172a-3p	Capana04g000731	AGAAUCUUGAUGAUGCUGCA	20	5.25494	0	0	0	1	-2.33843	normal	[RTKL]	--	--	--	--	--	G-type lectin S-receptor-like serine/threonine-protein kinase At4g27290 (Precursor) GN=At4g27290 OS=Arabidopsis thaliana (Mouse-ear cress) PE=3 SV=4	T	Signal transduction mechanisms	G-typelectinS-receptor-likeserine/threonine-proteinkinaseAt4g27290[Solanumlycopersicum]
csi-miR172a-3p	Capana04g000733	AGAAUCUUGAUGAUGCUGCA	20	5.25494	0	0	0	1	-2.33843	normal	[RTKL]	--	--	--	--	--	G-type lectin S-receptor-like serine/threonine-protein kinase At4g27290 (Precursor) GN=At4g27290 OS=Arabidopsis thaliana (Mouse-ear cress) PE=3 SV=4	T	Signal transduction mechanisms	G-typelectinS-receptor-likeserine/threonine-proteinkinaseAt4g27290[Solanumlycopersicum]
csi-miR172a-3p	Capana04g000738	AGAAUCUUGAUGAUGCUGCA	20	5.25494	0	0	0	1	-2.33843	normal	[RTKL]	--	Molecular Function: protein kinase activity (GO:0004672);; Biological Process: protein phosphorylation (GO:0006468);; Biological Process: defense response (GO:0006952);; Cellular Component: plasmodesma (GO:0009506);; Biological Process: pollen-pistil interaction (GO:0009875);; Cellular Component: membrane (GO:0016020);; Molecular Function: ubiquitin protein ligase binding (GO:0031625);; Cellular …	--	--	--	G-type lectin S-receptor-like serine/threonine-protein kinase At4g27290 (Precursor) GN=At4g27290 OS=Arabidopsis thaliana (Mouse-ear cress) PE=3 SV=4	T	Signal transduction mechanisms	G-typelectinS-receptor-likeserine/threonine-proteinkinaseAt4g27290[Solanumlycopersicum]
csi-miR172a-3p	Capana04g000746	AGAAUCUUGAUGAUGCUGCA	20	5.25494	0	0	0	1	-2.33843	normal	[RTKL]	--	--	--	--	--	G-type lectin S-receptor-like serine/threonine-protein kinase At4g27290 (Precursor) GN=At4g27290 OS=Arabidopsis thaliana (Mouse-ear cress) PE=3 SV=4	T	Signal transduction mechanisms	G-typelectinS-receptor-likeserine/threonine-proteinkinaseAt4g27290[Solanumlycopersicum]
csi-miR172a-3p	Capana07g002260	AGAAUCUUGAUGAUGCUGCA	20	5.25494	0	0	0	1	-2.33843	normal	[RTKL]	--	Biological Process: immune system process (GO:0002376);; Molecular Function: protein serine/threonine kinase activity (GO:0004674);; Cellular Component: nucleus (GO:0005634);; Cellular Component: plasma membrane (GO:0005886);; Biological Process: defense response (GO:0006952);; Cellular Component: plasmodesma (GO:0009506);; Biological Process: pollen-pistil interaction (GO:0009875);; Biological P…	--	--	--	G-type lectin S-receptor-like serine/threonine-protein kinase At4g27290 (Precursor) GN=At4g27290 OS=Arabidopsis thaliana (Mouse-ear cress) PE=3 SV=4	T	Signal transduction mechanisms	G-typelectinS-receptor-likeserine/threonine-proteinkinaseAt4g27290[Solanumlycopersicum]
unconservative_Chr12_34129	Capana02g002110	UGAAGUUAUAUAGCCAAGA	19	2238.61	2175.17	1785.22	1769.74	1	-0.348651	normal	[RTKL]	--	Biological Process: immune system process (GO:0002376);; Molecular Function: protein serine/threonine kinase activity (GO:0004674);; Cellular Component: nucleus (GO:0005634);; Cellular Component: plasma membrane (GO:0005886);; Biological Process: defense response (GO:0006952);; Cellular Component: plasmodesma (GO:0009506);; Biological Process: pollen-pistil interaction (GO:0009875);; Biological P…	--	--	--	G-type lectin S-receptor-like serine/threonine-protein kinase At4g27290 (Precursor) GN=At4g27290 OS=Arabidopsis thaliana (Mouse-ear cress) PE=3 SV=4	T	Signal transduction mechanisms	G-typelectinS-receptor-likeserine/threonine-proteinkinaseAt4g27290[Solanumlycopersicum]
aly-miR172c-3p	Capana04g000740	AGAAUCUUGAUGAUGCUGCAG	21	10.5099	7.7963	0	17.0167	1	-0.0656532	normal	[RTKL]	--	Biological Process: immune system process (GO:0002376);; Molecular Function: protein serine/threonine kinase activity (GO:0004674);; Cellular Component: nucleus (GO:0005634);; Cellular Component: plasma membrane (GO:0005886);; Biological Process: defense response (GO:0006952);; Cellular Component: plasmodesma (GO:0009506);; Biological Process: pollen-pistil interaction (GO:0009875);; Biological P…	--	--	--	G-type lectin S-receptor-like serine/threonine-protein kinase At4g27290 (Precursor) GN=At4g27290 OS=Arabidopsis thaliana (Mouse-ear cress) PE=3 SV=4	T	Signal transduction mechanisms	G-typelectinS-receptor-likeserine/threonine-proteinkinaseAt4g27290isoformX1[Solanumlycopersicum]
csi-miR172a-3p	Capana04g000740	AGAAUCUUGAUGAUGCUGCA	20	5.25494	0	0	0	1	-2.33843	normal	[RTKL]	--	Biological Process: immune system process (GO:0002376);; Molecular Function: protein serine/threonine kinase activity (GO:0004674);; Cellular Component: nucleus (GO:0005634);; Cellular Component: plasma membrane (GO:0005886);; Biological Process: defense response (GO:0006952);; Cellular Component: plasmodesma (GO:0009506);; Biological Process: pollen-pistil interaction (GO:0009875);; Biological P…	--	--	--	G-type lectin S-receptor-like serine/threonine-protein kinase At4g27290 (Precursor) GN=At4g27290 OS=Arabidopsis thaliana (Mouse-ear cress) PE=3 SV=4	T	Signal transduction mechanisms	G-typelectinS-receptor-likeserine/threonine-proteinkinaseAt4g27290isoformX1[Solanumlycopersicum]
aly-miR172c-3p	Capana04g000724	AGAAUCUUGAUGAUGCUGCAG	21	10.5099	7.7963	0	17.0167	1	-0.0656532	normal	[RTKL]	--	--	--	--	--	G-type lectin S-receptor-like serine/threonine-protein kinase SD1-1 (Precursor) GN=SD11 OS=Arabidopsis thaliana (Mouse-ear cress) PE=1 SV=1	T	Signal transduction mechanisms	G-typelectinS-receptor-likeserine/threonine-proteinkinaseAt4g27290isoformX2[Solanumlycopersicum]
csi-miR172a-3p	Capana04g000724	AGAAUCUUGAUGAUGCUGCA	20	5.25494	0	0	0	1	-2.33843	normal	[RTKL]	--	--	--	--	--	G-type lectin S-receptor-like serine/threonine-protein kinase SD1-1 (Precursor) GN=SD11 OS=Arabidopsis thaliana (Mouse-ear cress) PE=1 SV=1	T	Signal transduction mechanisms	G-typelectinS-receptor-likeserine/threonine-proteinkinaseAt4g27290isoformX2[Solanumlycopersicum]
aly-miR172a-3p	Capana04g000739	AGAAUCUUGAUGAUGCUGCAU	21	147.138	109.148	136.276	73.7392	1	-0.367738	normal	[RTKL]	--	Biological Process: immune system process (GO:0002376);; Molecular Function: protein serine/threonine kinase activity (GO:0004674);; Cellular Component: nucleus (GO:0005634);; Cellular Component: plasma membrane (GO:0005886);; Biological Process: defense response (GO:0006952);; Cellular Component: plasmodesma (GO:0009506);; Biological Process: pollen-pistil interaction (GO:0009875);; Biological P…	--	--	--	G-type lectin S-receptor-like serine/threonine-protein kinase At4g27290 (Precursor) GN=At4g27290 OS=Arabidopsis thaliana (Mouse-ear cress) PE=3 SV=4	T	Signal transduction mechanisms	G-typelectinS-receptor-likeserine/threonine-proteinkinaseAt4g27290-like[Solanumtuberosum]
aly-miR172a-3p	Capana07g002269	AGAAUCUUGAUGAUGCUGCAU	21	147.138	109.148	136.276	73.7392	1	-0.367738	normal	[RTKL]	--	Biological Process: immune system process (GO:0002376);; Molecular Function: protein serine/threonine kinase activity (GO:0004674);; Cellular Component: nucleus (GO:0005634);; Cellular Component: plasma membrane (GO:0005886);; Biological Process: defense response (GO:0006952);; Cellular Component: plasmodesma (GO:0009506);; Biological Process: pollen-pistil interaction (GO:0009875);; Biological P…	--	--	--	G-type lectin S-receptor-like serine/threonine-protein kinase At4g27290 (Precursor) GN=At4g27290 OS=Arabidopsis thaliana (Mouse-ear cress) PE=3 SV=4	T	Signal transduction mechanisms	G-typelectinS-receptor-likeserine/threonine-proteinkinaseAt4g27290-like[Solanumtuberosum]
aly-miR172a-3p	Capana10g000044	AGAAUCUUGAUGAUGCUGCAU	21	147.138	109.148	136.276	73.7392	1	-0.367738	normal	[RTKL]	--	Molecular Function: protein serine/threonine kinase activity (GO:0004674);; Cellular Component: nucleus (GO:0005634);; Cellular Component: plasma membrane (GO:0005886);; Biological Process: defense response (GO:0006952);; Cellular Component: plasmodesma (GO:0009506);; Biological Process: pollen-pistil interaction (GO:0009875);; Molecular Function: ubiquitin protein ligase binding (GO:0031625);; B…	--	--	--	G-type lectin S-receptor-like serine/threonine-protein kinase At4g27290 (Precursor) GN=At4g27290 OS=Arabidopsis thaliana (Mouse-ear cress) PE=3 SV=4	T	Signal transduction mechanisms	G-typelectinS-receptor-likeserine/threonine-proteinkinaseAt4g27290-like[Solanumtuberosum]
aly-miR172c-3p	Capana04g000739	AGAAUCUUGAUGAUGCUGCAG	21	10.5099	7.7963	0	17.0167	1	-0.0656532	normal	[RTKL]	--	Biological Process: immune system process (GO:0002376);; Molecular Function: protein serine/threonine kinase activity (GO:0004674);; Cellular Component: nucleus (GO:0005634);; Cellular Component: plasma membrane (GO:0005886);; Biological Process: defense response (GO:0006952);; Cellular Component: plasmodesma (GO:0009506);; Biological Process: pollen-pistil interaction (GO:0009875);; Biological P…	--	--	--	G-type lectin S-receptor-like serine/threonine-protein kinase At4g27290 (Precursor) GN=At4g27290 OS=Arabidopsis thaliana (Mouse-ear cress) PE=3 SV=4	T	Signal transduction mechanisms	G-typelectinS-receptor-likeserine/threonine-proteinkinaseAt4g27290-like[Solanumtuberosum]
aly-miR172c-3p	Capana07g002269	AGAAUCUUGAUGAUGCUGCAG	21	10.5099	7.7963	0	17.0167	1	-0.0656532	normal	[RTKL]	--	Biological Process: immune system process (GO:0002376);; Molecular Function: protein serine/threonine kinase activity (GO:0004674);; Cellular Component: nucleus (GO:0005634);; Cellular Component: plasma membrane (GO:0005886);; Biological Process: defense response (GO:0006952);; Cellular Component: plasmodesma (GO:0009506);; Biological Process: pollen-pistil interaction (GO:0009875);; Biological P…	--	--	--	G-type lectin S-receptor-like serine/threonine-protein kinase At4g27290 (Precursor) GN=At4g27290 OS=Arabidopsis thaliana (Mouse-ear cress) PE=3 SV=4	T	Signal transduction mechanisms	G-typelectinS-receptor-likeserine/threonine-proteinkinaseAt4g27290-like[Solanumtuberosum]
aly-miR172c-3p	Capana10g000044	AGAAUCUUGAUGAUGCUGCAG	21	10.5099	7.7963	0	17.0167	1	-0.0656532	normal	[RTKL]	--	Molecular Function: protein serine/threonine kinase activity (GO:0004674);; Cellular Component: nucleus (GO:0005634);; Cellular Component: plasma membrane (GO:0005886);; Biological Process: defense response (GO:0006952);; Cellular Component: plasmodesma (GO:0009506);; Biological Process: pollen-pistil interaction (GO:0009875);; Molecular Function: ubiquitin protein ligase binding (GO:0031625);; B…	--	--	--	G-type lectin S-receptor-like serine/threonine-protein kinase At4g27290 (Precursor) GN=At4g27290 OS=Arabidopsis thaliana (Mouse-ear cress) PE=3 SV=4	T	Signal transduction mechanisms	G-typelectinS-receptor-likeserine/threonine-proteinkinaseAt4g27290-like[Solanumtuberosum]
csi-miR172a-3p	Capana04g000739	AGAAUCUUGAUGAUGCUGCA	20	5.25494	0	0	0	1	-2.33843	normal	[RTKL]	--	Biological Process: immune system process (GO:0002376);; Molecular Function: protein serine/threonine kinase activity (GO:0004674);; Cellular Component: nucleus (GO:0005634);; Cellular Component: plasma membrane (GO:0005886);; Biological Process: defense response (GO:0006952);; Cellular Component: plasmodesma (GO:0009506);; Biological Process: pollen-pistil interaction (GO:0009875);; Biological P…	--	--	--	G-type lectin S-receptor-like serine/threonine-protein kinase At4g27290 (Precursor) GN=At4g27290 OS=Arabidopsis thaliana (Mouse-ear cress) PE=3 SV=4	T	Signal transduction mechanisms	G-typelectinS-receptor-likeserine/threonine-proteinkinaseAt4g27290-like[Solanumtuberosum]
csi-miR172a-3p	Capana07g002269	AGAAUCUUGAUGAUGCUGCA	20	5.25494	0	0	0	1	-2.33843	normal	[RTKL]	--	Biological Process: immune system process (GO:0002376);; Molecular Function: protein serine/threonine kinase activity (GO:0004674);; Cellular Component: nucleus (GO:0005634);; Cellular Component: plasma membrane (GO:0005886);; Biological Process: defense response (GO:0006952);; Cellular Component: plasmodesma (GO:0009506);; Biological Process: pollen-pistil interaction (GO:0009875);; Biological P…	--	--	--	G-type lectin S-receptor-like serine/threonine-protein kinase At4g27290 (Precursor) GN=At4g27290 OS=Arabidopsis thaliana (Mouse-ear cress) PE=3 SV=4	T	Signal transduction mechanisms	G-typelectinS-receptor-likeserine/threonine-proteinkinaseAt4g27290-like[Solanumtuberosum]
csi-miR172a-3p	Capana10g000044	AGAAUCUUGAUGAUGCUGCA	20	5.25494	0	0	0	1	-2.33843	normal	[RTKL]	--	Molecular Function: protein serine/threonine kinase activity (GO:0004674);; Cellular Component: nucleus (GO:0005634);; Cellular Component: plasma membrane (GO:0005886);; Biological Process: defense response (GO:0006952);; Cellular Component: plasmodesma (GO:0009506);; Biological Process: pollen-pistil interaction (GO:0009875);; Molecular Function: ubiquitin protein ligase binding (GO:0031625);; B…	--	--	--	G-type lectin S-receptor-like serine/threonine-protein kinase At4g27290 (Precursor) GN=At4g27290 OS=Arabidopsis thaliana (Mouse-ear cress) PE=3 SV=4	T	Signal transduction mechanisms	G-typelectinS-receptor-likeserine/threonine-proteinkinaseAt4g27290-like[Solanumtuberosum]
aly-miR172a-3p	Capana11g000300	AGAAUCUUGAUGAUGCUGCAU	21	147.138	109.148	136.276	73.7392	1	-0.367738	normal	[RTKL]	--	Biological Process: immune system process (GO:0002376);; Molecular Function: protein serine/threonine kinase activity (GO:0004674);; Cellular Component: nucleus (GO:0005634);; Cellular Component: plasma membrane (GO:0005886);; Biological Process: defense response (GO:0006952);; Cellular Component: plasmodesma (GO:0009506);; Biological Process: pollen-pistil interaction (GO:0009875);; Biological P…	--	--	--	G-type lectin S-receptor-like serine/threonine-protein kinase At4g27290 (Precursor) GN=At4g27290 OS=Arabidopsis thaliana (Mouse-ear cress) PE=3 SV=4	T	Signal transduction mechanisms	G-typelectinS-receptor-likeserine/threonine-proteinkinaseAt4g27290-likeisoformX1[Solanumtuberosum]
aly-miR172c-3p	Capana11g000300	AGAAUCUUGAUGAUGCUGCAG	21	10.5099	7.7963	0	17.0167	1	-0.0656532	normal	[RTKL]	--	Biological Process: immune system process (GO:0002376);; Molecular Function: protein serine/threonine kinase activity (GO:0004674);; Cellular Component: nucleus (GO:0005634);; Cellular Component: plasma membrane (GO:0005886);; Biological Process: defense response (GO:0006952);; Cellular Component: plasmodesma (GO:0009506);; Biological Process: pollen-pistil interaction (GO:0009875);; Biological P…	--	--	--	G-type lectin S-receptor-like serine/threonine-protein kinase At4g27290 (Precursor) GN=At4g27290 OS=Arabidopsis thaliana (Mouse-ear cress) PE=3 SV=4	T	Signal transduction mechanisms	G-typelectinS-receptor-likeserine/threonine-proteinkinaseAt4g27290-likeisoformX1[Solanumtuberosum]
csi-miR172a-3p	Capana11g000300	AGAAUCUUGAUGAUGCUGCA	20	5.25494	0	0	0	1	-2.33843	normal	[RTKL]	--	Biological Process: immune system process (GO:0002376);; Molecular Function: protein serine/threonine kinase activity (GO:0004674);; Cellular Component: nucleus (GO:0005634);; Cellular Component: plasma membrane (GO:0005886);; Biological Process: defense response (GO:0006952);; Cellular Component: plasmodesma (GO:0009506);; Biological Process: pollen-pistil interaction (GO:0009875);; Biological P…	--	--	--	G-type lectin S-receptor-like serine/threonine-protein kinase At4g27290 (Precursor) GN=At4g27290 OS=Arabidopsis thaliana (Mouse-ear cress) PE=3 SV=4	T	Signal transduction mechanisms	G-typelectinS-receptor-likeserine/threonine-proteinkinaseAt4g27290-likeisoformX1[Solanumtuberosum]
aly-miR172c-3p	Capana04g000726	AGAAUCUUGAUGAUGCUGCAG	21	10.5099	7.7963	0	17.0167	1	-0.0656532	normal	[RTKL]	--	--	--	--	--	G-type lectin S-receptor-like serine/threonine-protein kinase SD1-1 (Precursor) GN=SD11 OS=Arabidopsis thaliana (Mouse-ear cress) PE=1 SV=1	T	Signal transduction mechanisms	G-typelectinS-receptor-likeserine/threonine-proteinkinaseAt4g27290-likeisoformX2[Solanumtuberosum]
csi-miR172a-3p	Capana04g000726	AGAAUCUUGAUGAUGCUGCA	20	5.25494	0	0	0	1	-2.33843	normal	[RTKL]	--	--	--	--	--	G-type lectin S-receptor-like serine/threonine-protein kinase SD1-1 (Precursor) GN=SD11 OS=Arabidopsis thaliana (Mouse-ear cress) PE=1 SV=1	T	Signal transduction mechanisms	G-typelectinS-receptor-likeserine/threonine-proteinkinaseAt4g27290-likeisoformX2[Solanumtuberosum]
ahy-miR159	Greenpepper_newGene_82490	UUUGGAUUGAAGGGAGCUCUA	21	164270	116274	102187	118385	1	-0.388949	normal	--	--	--	--	--	--	--	--	--	G-typelectinS-receptor-likeserine/threonine-proteinkinaseRLK1[Capsicumannuum]
unconservative_Chr02_4546	Capana03g003724	UGGGUUGCUGAAGGAUUA	18	620.083	171.519	170.345	238.234	0.827253	-1.02136	normal	[RTKL]	--	Molecular Function: nucleotide binding (GO:0000166);; Molecular Function: protein kinase activity (GO:0004672);; Molecular Function: binding (GO:0005488);; Biological Process: cellular protein modification process (GO:0006464);; Biological Process: response to stress (GO:0006950);; Biological Process: cellular process (GO:0009987);; Cellular Component: membrane (GO:0016020);; Biological Process: …	K00276|0|sot:102600413|G-type lectin S-receptor-like serine/threonine-protein kinase RLK1-like; K00276 primary-amine oxidase [EC:1.4.3.21] (A)	--	--	G-type lectin S-receptor-like serine/threonine-protein kinase RLK1 (Precursor) GN=RLK1 OS=Arabidopsis thaliana (Mouse-ear cress) PE=2 SV=2	T	Signal transduction mechanisms	G-typelectinS-receptor-likeserine/threonine-proteinkinaseRLK1-like[Solanumtuberosum]
unconservative_Chr02_4546	Capana07g001912	UGGGUUGCUGAAGGAUUA	18	620.083	171.519	170.345	238.234	0.827253	-1.02136	normal	[RTKL]	--	Molecular Function: protein kinase activity (GO:0004672);; Molecular Function: ATP binding (GO:0005524);; Cellular Component: plasma membrane (GO:0005886);; Biological Process: protein phosphorylation (GO:0006468);; Cellular Component: plasmodesma (GO:0009506);; Biological Process: response to cytokinin (GO:0009735);; Biological Process: cellular cation homeostasis (GO:0030003);; Molecular Functi…	--	--	--	G-type lectin S-receptor-like serine/threonine-protein kinase SD2-5 (Precursor) GN=SD25 OS=Arabidopsis thaliana (Mouse-ear cress) PE=1 SV=1	T	Signal transduction mechanisms	G-typelectinS-receptor-likeserine/threonine-proteinkinaseSD2-5-like[Solanumtuberosum]
sly-miR482e-5p	Capana02g002627	UGUGGGUGGGGUGGAAAGAUU	21	1923.31	1450.11	2555.17	2643.27	0.774447	0.578735	normal	--	--	--	--	--	--	Guanine nucleotide-binding protein subunit gamma 3 (Precursor) GN=GG3 OS=Arabidopsis thaliana (Mouse-ear cress) PE=2 SV=1	--	--	guaninenucleotide-bindingproteinsubunitgamma3-likeisoformX2[Phoenixdactylifera]
stu-miR8045	Greenpepper_newGene_82826	AUUGAUAGUUGAGGUGUGUUU	21	15.7648	7.7963	40.8828	11.3445	1	0.927776	normal	--	--	--	--	[T]	Signal transduction mechanisms	Guanine nucleotide exchange factor SPIKE 1 OS=Arabidopsis thaliana GN=SPK1 PE=1 SV=1	T	Signal transduction mechanisms	guaninenucleotideexchangefactorSPIKE1-like[Capsicumannuum]
hbr-miR156	Greenpepper_newGene_51131	UUGACAGAAGAUAGAGAGC	19	168.158	77.963	20.4414	79.4114	0.592346	-1.32277	down	[O]	Posttranslational modification, protein turnover, chaperones	Molecular Function: nucleic acid binding (GO:0003676);;	K03283|5.59506e-43|sot:102579387|heat shock 70 kDa protein-like; K03283 heat shock 70kDa protein 1/8 (A)	[O]	Posttranslational modification, protein turnover, chaperones	Heat shock 70 kDa protein OS=Glycine max GN=HSP70 PE=3 SV=1	R	General function prediction only	heatshock70kDaprotein-like[Capsicumannuum]
aly-miR172c-3p	Capana08g000710	AGAAUCUUGAUGAUGCUGCAG	21	10.5099	7.7963	0	17.0167	1	-0.0656532	normal	[L]	Replication, recombination and repair	Molecular Function: DNA binding (GO:0003677);; Molecular Function: DNA-directed DNA polymerase activity (GO:0003887);; Molecular Function: ATP binding (GO:0005524);; Cellular Component: nucleus (GO:0005634);; Biological Process: DNA replication (GO:0006260);; Biological Process: DNA recombination (GO:0006310);; Molecular Function: ATP-dependent helicase activity (GO:0008026);; Biological Process:…	K02349|1.10352e-62|sly:101260073|helicase and polymerase-containing protein TEBICHI; K02349 DNA polymerase theta [EC:2.7.7.7] (A)	[R]	General function prediction only	Helicase and polymerase-containing protein TEBICHI GN=TEB OS=Arabidopsis thaliana (Mouse-ear cress) PE=2 SV=1	R	General function prediction only	helicaseandpolymerase-containingproteinTEBICHIisoformX1[Solanumlycopersicum]
csi-miR172a-3p	Capana08g000710	AGAAUCUUGAUGAUGCUGCA	20	5.25494	0	0	0	1	-2.33843	normal	[L]	Replication, recombination and repair	Molecular Function: DNA binding (GO:0003677);; Molecular Function: DNA-directed DNA polymerase activity (GO:0003887);; Molecular Function: ATP binding (GO:0005524);; Cellular Component: nucleus (GO:0005634);; Biological Process: DNA replication (GO:0006260);; Biological Process: DNA recombination (GO:0006310);; Molecular Function: ATP-dependent helicase activity (GO:0008026);; Biological Process:…	K02349|1.10352e-62|sly:101260073|helicase and polymerase-containing protein TEBICHI; K02349 DNA polymerase theta [EC:2.7.7.7] (A)	[R]	General function prediction only	Helicase and polymerase-containing protein TEBICHI GN=TEB OS=Arabidopsis thaliana (Mouse-ear cress) PE=2 SV=1	R	General function prediction only	helicaseandpolymerase-containingproteinTEBICHIisoformX1[Solanumlycopersicum]
sly-miR5303	Greenpepper_newGene_16322	UUUUUGAAGAGUUCGAGCAAC	21	162.903	163.722	156.717	175.84	1	-0.00739435	normal	--	--	Molecular Function: heme oxygenase (decyclizing) activity (GO:0004392);; Biological Process: heme oxidation (GO:0006788);; Biological Process: phytochromobilin biosynthetic process (GO:0010024);;	K00510|1.87107e-25|sot:102600014|heme oxygenase 1, chloroplastic-like; K00510 heme oxygenase [EC:1.14.99.3] (A)	[P]	Inorganic ion transport and metabolism	Heme oxygenase 1, chloroplastic OS=Arabidopsis thaliana GN=HO1 PE=1 SV=2	P	Inorganic ion transport and metabolism	hemeoxygenase1,chloroplastic-like[Capsicumannuum]
sly-miR5303	Greenpepper_newGene_74622	UUUUUGAAGAGUUCGAGCAAC	21	162.903	163.722	156.717	175.84	1	-0.00739435	normal	--	--	Molecular Function: heme oxygenase (decyclizing) activity (GO:0004392);; Biological Process: heme oxidation (GO:0006788);; Biological Process: phytochromobilin biosynthetic process (GO:0010024);;	K00510|2.88768e-94|sot:102600014|heme oxygenase 1, chloroplastic-like; K00510 heme oxygenase [EC:1.14.99.3] (A)	[P]	Inorganic ion transport and metabolism	Heme oxygenase 1, chloroplastic OS=Arabidopsis thaliana GN=HO1 PE=1 SV=2	P	Inorganic ion transport and metabolism	hemeoxygenase1,chloroplastic-like[Capsicumannuum]
sly-miR5303	Greenpepper_newGene_74624	UUUUUGAAGAGUUCGAGCAAC	21	162.903	163.722	156.717	175.84	1	-0.00739435	normal	--	--	Molecular Function: heme oxygenase (decyclizing) activity (GO:0004392);; Biological Process: heme oxidation (GO:0006788);; Biological Process: phytochromobilin biosynthetic process (GO:0010024);;	K00510|1.59067e-119|sot:102600014|heme oxygenase 1, chloroplastic-like; K00510 heme oxygenase [EC:1.14.99.3] (A)	[P]	Inorganic ion transport and metabolism	Heme oxygenase 1, chloroplastic OS=Arabidopsis thaliana GN=HO1 PE=1 SV=2	P	Inorganic ion transport and metabolism	hemeoxygenase1,chloroplastic-like[Capsicumannuum]
unconservative_Chr05_16669	Greenpepper_newGene_74622	GCUCGGACUCUUCAAAAAUGUUGA	24	1623.78	2798.87	3475.04	2592.22	1	0.433512	normal	--	--	Molecular Function: heme oxygenase (decyclizing) activity (GO:0004392);; Biological Process: heme oxidation (GO:0006788);; Biological Process: phytochromobilin biosynthetic process (GO:0010024);;	K00510|2.88768e-94|sot:102600014|heme oxygenase 1, chloroplastic-like; K00510 heme oxygenase [EC:1.14.99.3] (A)	[P]	Inorganic ion transport and metabolism	Heme oxygenase 1, chloroplastic OS=Arabidopsis thaliana GN=HO1 PE=1 SV=2	P	Inorganic ion transport and metabolism	hemeoxygenase1,chloroplastic-like[Capsicumannuum]
unconservative_Chr05_16669	Greenpepper_newGene_74624	GCUCGGACUCUUCAAAAAUGUUGA	24	1623.78	2798.87	3475.04	2592.22	1	0.433512	normal	--	--	Molecular Function: heme oxygenase (decyclizing) activity (GO:0004392);; Biological Process: heme oxidation (GO:0006788);; Biological Process: phytochromobilin biosynthetic process (GO:0010024);;	K00510|1.59067e-119|sot:102600014|heme oxygenase 1, chloroplastic-like; K00510 heme oxygenase [EC:1.14.99.3] (A)	[P]	Inorganic ion transport and metabolism	Heme oxygenase 1, chloroplastic OS=Arabidopsis thaliana GN=HO1 PE=1 SV=2	P	Inorganic ion transport and metabolism	hemeoxygenase1,chloroplastic-like[Capsicumannuum]
unconservative_Chr07_21887	Greenpepper_newGene_74622	GCUCGGACUCUUCAAAAAUGUUGA	24	1140.32	1800.94	2282.62	1752.72	1	0.432532	normal	--	--	Molecular Function: heme oxygenase (decyclizing) activity (GO:0004392);; Biological Process: heme oxidation (GO:0006788);; Biological Process: phytochromobilin biosynthetic process (GO:0010024);;	K00510|2.88768e-94|sot:102600014|heme oxygenase 1, chloroplastic-like; K00510 heme oxygenase [EC:1.14.99.3] (A)	[P]	Inorganic ion transport and metabolism	Heme oxygenase 1, chloroplastic OS=Arabidopsis thaliana GN=HO1 PE=1 SV=2	P	Inorganic ion transport and metabolism	hemeoxygenase1,chloroplastic-like[Capsicumannuum]
unconservative_Chr07_21887	Greenpepper_newGene_74624	GCUCGGACUCUUCAAAAAUGUUGA	24	1140.32	1800.94	2282.62	1752.72	1	0.432532	normal	--	--	Molecular Function: heme oxygenase (decyclizing) activity (GO:0004392);; Biological Process: heme oxidation (GO:0006788);; Biological Process: phytochromobilin biosynthetic process (GO:0010024);;	K00510|1.59067e-119|sot:102600014|heme oxygenase 1, chloroplastic-like; K00510 heme oxygenase [EC:1.14.99.3] (A)	[P]	Inorganic ion transport and metabolism	Heme oxygenase 1, chloroplastic OS=Arabidopsis thaliana GN=HO1 PE=1 SV=2	P	Inorganic ion transport and metabolism	hemeoxygenase1,chloroplastic-like[Capsicumannuum]
unconservative_Chr08_25472	Greenpepper_newGene_74622	ACAAUAUUUUUGAAGAGUCCGAGC	24	609.573	1146.06	1233.3	850.837	1	0.228165	normal	--	--	Molecular Function: heme oxygenase (decyclizing) activity (GO:0004392);; Biological Process: heme oxidation (GO:0006788);; Biological Process: phytochromobilin biosynthetic process (GO:0010024);;	K00510|2.88768e-94|sot:102600014|heme oxygenase 1, chloroplastic-like; K00510 heme oxygenase [EC:1.14.99.3] (A)	[P]	Inorganic ion transport and metabolism	Heme oxygenase 1, chloroplastic OS=Arabidopsis thaliana GN=HO1 PE=1 SV=2	P	Inorganic ion transport and metabolism	hemeoxygenase1,chloroplastic-like[Capsicumannuum]
unconservative_Chr08_25472	Greenpepper_newGene_74624	ACAAUAUUUUUGAAGAGUCCGAGC	24	609.573	1146.06	1233.3	850.837	1	0.228165	normal	--	--	Molecular Function: heme oxygenase (decyclizing) activity (GO:0004392);; Biological Process: heme oxidation (GO:0006788);; Biological Process: phytochromobilin biosynthetic process (GO:0010024);;	K00510|1.59067e-119|sot:102600014|heme oxygenase 1, chloroplastic-like; K00510 heme oxygenase [EC:1.14.99.3] (A)	[P]	Inorganic ion transport and metabolism	Heme oxygenase 1, chloroplastic OS=Arabidopsis thaliana GN=HO1 PE=1 SV=2	P	Inorganic ion transport and metabolism	hemeoxygenase1,chloroplastic-like[Capsicumannuum]
unconservative_Chr09_26671	Greenpepper_newGene_74622	ACAAUAUUUUUGAAGAGUCCGAGC	24	609.573	1146.06	1233.3	850.837	1	0.228338	normal	--	--	Molecular Function: heme oxygenase (decyclizing) activity (GO:0004392);; Biological Process: heme oxidation (GO:0006788);; Biological Process: phytochromobilin biosynthetic process (GO:0010024);;	K00510|2.88768e-94|sot:102600014|heme oxygenase 1, chloroplastic-like; K00510 heme oxygenase [EC:1.14.99.3] (A)	[P]	Inorganic ion transport and metabolism	Heme oxygenase 1, chloroplastic OS=Arabidopsis thaliana GN=HO1 PE=1 SV=2	P	Inorganic ion transport and metabolism	hemeoxygenase1,chloroplastic-like[Capsicumannuum]
unconservative_Chr09_26671	Greenpepper_newGene_74624	ACAAUAUUUUUGAAGAGUCCGAGC	24	609.573	1146.06	1233.3	850.837	1	0.228338	normal	--	--	Molecular Function: heme oxygenase (decyclizing) activity (GO:0004392);; Biological Process: heme oxidation (GO:0006788);; Biological Process: phytochromobilin biosynthetic process (GO:0010024);;	K00510|1.59067e-119|sot:102600014|heme oxygenase 1, chloroplastic-like; K00510 heme oxygenase [EC:1.14.99.3] (A)	[P]	Inorganic ion transport and metabolism	Heme oxygenase 1, chloroplastic OS=Arabidopsis thaliana GN=HO1 PE=1 SV=2	P	Inorganic ion transport and metabolism	hemeoxygenase1,chloroplastic-like[Capsicumannuum]
unconservative_Chr11_32516	Greenpepper_newGene_74622	UCGGACUCUUCAAAAAUGUUGAUG	24	394.121	537.945	729.077	561.552	1	0.441516	normal	--	--	Molecular Function: heme oxygenase (decyclizing) activity (GO:0004392);; Biological Process: heme oxidation (GO:0006788);; Biological Process: phytochromobilin biosynthetic process (GO:0010024);;	K00510|2.88768e-94|sot:102600014|heme oxygenase 1, chloroplastic-like; K00510 heme oxygenase [EC:1.14.99.3] (A)	[P]	Inorganic ion transport and metabolism	Heme oxygenase 1, chloroplastic OS=Arabidopsis thaliana GN=HO1 PE=1 SV=2	P	Inorganic ion transport and metabolism	hemeoxygenase1,chloroplastic-like[Capsicumannuum]
unconservative_Chr11_32516	Greenpepper_newGene_74624	UCGGACUCUUCAAAAAUGUUGAUG	24	394.121	537.945	729.077	561.552	1	0.441516	normal	--	--	Molecular Function: heme oxygenase (decyclizing) activity (GO:0004392);; Biological Process: heme oxidation (GO:0006788);; Biological Process: phytochromobilin biosynthetic process (GO:0010024);;	K00510|1.59067e-119|sot:102600014|heme oxygenase 1, chloroplastic-like; K00510 heme oxygenase [EC:1.14.99.3] (A)	[P]	Inorganic ion transport and metabolism	Heme oxygenase 1, chloroplastic OS=Arabidopsis thaliana GN=HO1 PE=1 SV=2	P	Inorganic ion transport and metabolism	hemeoxygenase1,chloroplastic-like[Capsicumannuum]
unconservative_Chr12_35366	Greenpepper_newGene_74622	UCGGACUCUUUCAAAAUGUUGUU	23	183.923	233.889	224.855	187.184	1	-0.0473146	normal	--	--	Molecular Function: heme oxygenase (decyclizing) activity (GO:0004392);; Biological Process: heme oxidation (GO:0006788);; Biological Process: phytochromobilin biosynthetic process (GO:0010024);;	K00510|2.88768e-94|sot:102600014|heme oxygenase 1, chloroplastic-like; K00510 heme oxygenase [EC:1.14.99.3] (A)	[P]	Inorganic ion transport and metabolism	Heme oxygenase 1, chloroplastic OS=Arabidopsis thaliana GN=HO1 PE=1 SV=2	P	Inorganic ion transport and metabolism	hemeoxygenase1,chloroplastic-like[Capsicumannuum]
unconservative_Chr12_36909	Greenpepper_newGene_74622	UCGGACUCUUUCAAAAUGUUGUU	23	183.923	233.889	224.855	187.184	1	-0.0472697	normal	--	--	Molecular Function: heme oxygenase (decyclizing) activity (GO:0004392);; Biological Process: heme oxidation (GO:0006788);; Biological Process: phytochromobilin biosynthetic process (GO:0010024);;	K00510|2.88768e-94|sot:102600014|heme oxygenase 1, chloroplastic-like; K00510 heme oxygenase [EC:1.14.99.3] (A)	[P]	Inorganic ion transport and metabolism	Heme oxygenase 1, chloroplastic OS=Arabidopsis thaliana GN=HO1 PE=1 SV=2	P	Inorganic ion transport and metabolism	hemeoxygenase1,chloroplastic-like[Capsicumannuum]
sly-miR5303	Greenpepper_newGene_16326	UUUUUGAAGAGUUCGAGCAAC	21	162.903	163.722	156.717	175.84	1	-0.00739435	normal	--	--	Molecular Function: heme oxygenase (decyclizing) activity (GO:0004392);; Biological Process: heme oxidation (GO:0006788);;	K00510|1.75126e-26|mus:103987012|heme oxygenase 1, chloroplastic-like; K00510 heme oxygenase [EC:1.14.99.3] (A)	[P]	Inorganic ion transport and metabolism	Heme oxygenase 1, chloroplastic OS=Arabidopsis thaliana GN=HO1 PE=1 SV=2	P	Inorganic ion transport and metabolism	hemeoxygenase1,chloroplastic-likeisoformX1[Capsicumannuum]
sly-miR5303	Greenpepper_newGene_64401	UUUUUGAAGAGUUCGAGCAAC	21	162.903	163.722	156.717	175.84	1	-0.00739435	normal	--	--	Molecular Function: heme oxygenase (decyclizing) activity (GO:0004392);; Biological Process: heme oxidation (GO:0006788);; Biological Process: phytochromobilin biosynthetic process (GO:0010024);;	K00510|3.04963e-78|sot:102600014|heme oxygenase 1, chloroplastic-like; K00510 heme oxygenase [EC:1.14.99.3] (A)	[P]	Inorganic ion transport and metabolism	Heme oxygenase 1, chloroplastic OS=Oryza sativa subsp. japonica GN=HO1 PE=2 SV=1	P	Inorganic ion transport and metabolism	hemeoxygenase1,chloroplastic-likeisoformX1[Capsicumannuum]
stu-miR5303f	Greenpepper_newGene_16326	AUUUUUGGAGAAUCUGACACGGGU	24	157.648	296.259	306.621	187.184	1	0.105886	normal	--	--	Molecular Function: heme oxygenase (decyclizing) activity (GO:0004392);; Biological Process: heme oxidation (GO:0006788);;	K00510|1.75126e-26|mus:103987012|heme oxygenase 1, chloroplastic-like; K00510 heme oxygenase [EC:1.14.99.3] (A)	[P]	Inorganic ion transport and metabolism	Heme oxygenase 1, chloroplastic OS=Arabidopsis thaliana GN=HO1 PE=1 SV=2	P	Inorganic ion transport and metabolism	hemeoxygenase1,chloroplastic-likeisoformX1[Capsicumannuum]
stu-miR827-5p	Capana00g004302	UUUGUUGAUGGUCAUCUAUUC	21	215.453	116.944	68.138	102.1	0.79928	-1.01704	normal	[S]	Function unknown	--	K10532|0|sot:102588857|heparan-alpha-glucosaminide N-acetyltransferase-like; K10532 heparan-alpha-glucosaminide N-acetyltransferase [EC:2.3.1.78] (A)	[S]	Function unknown	--	S	Function unknown	heparan-alpha-glucosaminideN-acetyltransferase-like[Solanumtuberosum]
hbr-miR156	Capana06g000028	UUGACAGAAGAUAGAGAGC	19	168.158	77.963	20.4414	79.4114	0.592346	-1.32277	down	[S]	Function unknown	--	K10532|0|sot:102583316|heparan-alpha-glucosaminide N-acetyltransferase-like; K10532 heparan-alpha-glucosaminide N-acetyltransferase [EC:2.3.1.78] (A)	[S]	Function unknown	--	S	Function unknown	heparan-alpha-glucosaminideN-acetyltransferase-likeisoformX1[Solanumtuberosum]
aly-miR172c-3p	Capana02g000286	AGAAUCUUGAUGAUGCUGCAG	21	10.5099	7.7963	0	17.0167	1	-0.0656532	normal	[R]	General function prediction only	Biological Process: mRNA splicing, via spliceosome (GO:0000398);; Molecular Function: protein binding (GO:0005515);; Cellular Component: nucleolus (GO:0005730);; Cellular Component: cytosol (GO:0005829);; Biological Process: glucose metabolic process (GO:0006006);; Biological Process: protein targeting (GO:0006605);; Biological Process: isoprenoid metabolic process (GO:0006720);; Biological Proce…	K12741|1.71029e-148|sot:102605340|heterogeneous nuclear ribonucleoprotein A3-like; K12741 heterogeneous nuclear ribonucleoprotein A1/A3 (A)	[R]	General function prediction only	UBP1-associated protein 2C GN=UBA2C OS=Arabidopsis thaliana (Mouse-ear cress) PE=2 SV=1	A	RNA processing and modification	heterogeneousnuclearribonucleoproteinA3-like[Solanumtuberosum]
csi-miR172a-3p	Capana02g000286	AGAAUCUUGAUGAUGCUGCA	20	5.25494	0	0	0	1	-2.33843	normal	[R]	General function prediction only	Biological Process: mRNA splicing, via spliceosome (GO:0000398);; Molecular Function: protein binding (GO:0005515);; Cellular Component: nucleolus (GO:0005730);; Cellular Component: cytosol (GO:0005829);; Biological Process: glucose metabolic process (GO:0006006);; Biological Process: protein targeting (GO:0006605);; Biological Process: isoprenoid metabolic process (GO:0006720);; Biological Proce…	K12741|1.71029e-148|sot:102605340|heterogeneous nuclear ribonucleoprotein A3-like; K12741 heterogeneous nuclear ribonucleoprotein A1/A3 (A)	[R]	General function prediction only	UBP1-associated protein 2C GN=UBA2C OS=Arabidopsis thaliana (Mouse-ear cress) PE=2 SV=1	A	RNA processing and modification	heterogeneousnuclearribonucleoproteinA3-like[Solanumtuberosum]
unconservative_Chr12_36867	Capana09g000564	AAUGAAGGCAUAUGUUAGUACU	22	78.8242	7.7963	388.387	714.703	5.19e-06	3.48709	up	[P]	Inorganic ion transport and metabolism	Cellular Component: vacuolar membrane (GO:0005774);; Cellular Component: plasma membrane (GO:0005886);; Biological Process: glucose catabolic process (GO:0006007);; Biological Process: potassium ion transport (GO:0006813);; Biological Process: pollen development (GO:0009555);; Molecular Function: potassium:sodium symporter activity (GO:0009674);; Molecular Function: potassium ion transmembrane tr…	K03549|0|sot:102585614|potassium transporter 5-like; K03549 KUP system potassium uptake protein (A)	--	--	Potassium transporter 5 GN=T9E8.160 OS=Arabidopsis thaliana (Mouse-ear cress) PE=1 SV=1	P	Inorganic ion transport and metabolism	high-affinityK+transporter[Capsicumannuum]
unconservative_Chr00_47539	Greenpepper_newGene_69011	GUAGAAAGACUGUUUCCGAUAGAC	24	34451.4	59181.7	63640.9	48792.7	1	0.239358	normal	--	--	--	--	--	--	HIPL1 protein OS=Arabidopsis thaliana GN=HIPL1 PE=1 SV=2	R	General function prediction only	HIPL1protein-like[Capsicumannuum]
unconservative_Chr00_47539	Greenpepper_newGene_73132	GUAGAAAGACUGUUUCCGAUAGAC	24	34451.4	59181.7	63640.9	48792.7	1	0.239358	normal	--	--	Cellular Component: nucleosome (GO:0000786);; Molecular Function: DNA binding (GO:0003677);; Cellular Component: nucleus (GO:0005634);; Biological Process: nucleosome assembly (GO:0006334);; Molecular Function: protein heterodimerization activity (GO:0046982);;	--	[B]	Chromatin structure and dynamics	Histone H2A.1 OS=Solanum lycopersicum PE=2 SV=1	B	Chromatin structure and dynamics	histoneH2A.1[Capsicumannuum]
sly-miR5303	Capana03g002681	UUUUUGAAGAGUUCGAGCAAC	21	162.903	163.722	156.717	175.84	1	-0.00739435	normal	[R]	General function prediction only	Cellular Component: nucleus (GO:0005634);; Cellular Component: chromosome (GO:0005694);; Biological Process: methylation-dependent chromatin silencing (GO:0006346);; Biological Process: sister chromatid cohesion (GO:0007062);; Biological Process: photomorphogenesis (GO:0009640);; Biological Process: response to chitin (GO:0010200);; Biological Process: maintenance of DNA methylation (GO:0010216);…	K11420|0|sly:101243775|histone-lysine N-methyltransferase, H3 lysine-9 specific SUVH6-like; K11420 euchromatic histone-lysine N-methyltransferase [EC:2.1.1.43] (A)	[BK]	--	Histone-lysine N-methyltransferase, H3 lysine-9 specific SUVH6 GN=T9I22.18 OS=Arabidopsis thaliana (Mouse-ear cress) PE=2 SV=2	B	Chromatin structure and dynamics	histone-lysineN-methyltransferase,H3lysine-9specificSUVH6-like[Solanumlycopersicum]
stu-miR5303a	Greenpepper_newGene_25077	UUUUGGAGAAUCCGACACGCACCC	24	36.7846	140.333	149.904	79.4114	1	0.399826	normal	[R]	General function prediction only	--	K11423|2.25057e-171|sly:101250245|histone-lysine N-methyltransferase ASHH3-like; K11423 histone-lysine N-methyltransferase SETD2 [EC:2.1.1.43] (A)	[K]	Transcription	Histone-lysine N-methyltransferase ASHH3 OS=Arabidopsis thaliana GN=ASHH3 PE=2 SV=2	K	Transcription	histone-lysineN-methyltransferaseASHH3-like[Capsicumannuum]
sly-miR5303	Greenpepper_newGene_50899	UUUUUGAAGAGUUCGAGCAAC	21	162.903	163.722	156.717	175.84	1	-0.00739435	normal	--	--	--	--	[R]	General function prediction only	HMG1/2-like protein OS=Ipomoea nil PE=2 SV=1	K	Transcription	HMG1/2-likeprotein[Solanumtuberosum]
stu-miR5303a	Greenpepper_newGene_50899	UUUUGGAGAAUCCGACACGCACCC	24	36.7846	140.333	149.904	79.4114	1	0.399826	normal	--	--	--	--	[R]	General function prediction only	HMG1/2-like protein OS=Ipomoea nil PE=2 SV=1	K	Transcription	HMG1/2-likeprotein[Solanumtuberosum]
stu-miR5303e	Greenpepper_newGene_50899	UUUUGGAGAAUCUGACACGGGUGU	24	131.374	226.093	265.738	209.873	1	0.400972	normal	--	--	--	--	[R]	General function prediction only	HMG1/2-like protein OS=Ipomoea nil PE=2 SV=1	K	Transcription	HMG1/2-likeprotein[Solanumtuberosum]
stu-miR5303f	Greenpepper_newGene_50899	AUUUUUGGAGAAUCUGACACGGGU	24	157.648	296.259	306.621	187.184	1	0.105886	normal	--	--	--	--	[R]	General function prediction only	HMG1/2-like protein OS=Ipomoea nil PE=2 SV=1	K	Transcription	HMG1/2-likeprotein[Solanumtuberosum]
unconservative_Chr05_16669	Greenpepper_newGene_50899	GCUCGGACUCUUCAAAAAUGUUGA	24	1623.78	2798.87	3475.04	2592.22	1	0.433512	normal	--	--	--	--	[R]	General function prediction only	HMG1/2-like protein OS=Ipomoea nil PE=2 SV=1	K	Transcription	HMG1/2-likeprotein[Solanumtuberosum]
unconservative_Chr07_21887	Greenpepper_newGene_50899	GCUCGGACUCUUCAAAAAUGUUGA	24	1140.32	1800.94	2282.62	1752.72	1	0.432532	normal	--	--	--	--	[R]	General function prediction only	HMG1/2-like protein OS=Ipomoea nil PE=2 SV=1	K	Transcription	HMG1/2-likeprotein[Solanumtuberosum]
unconservative_Chr11_32516	Greenpepper_newGene_50899	UCGGACUCUUCAAAAAUGUUGAUG	24	394.121	537.945	729.077	561.552	1	0.441516	normal	--	--	--	--	[R]	General function prediction only	HMG1/2-like protein OS=Ipomoea nil PE=2 SV=1	K	Transcription	HMG1/2-likeprotein[Solanumtuberosum]
unconservative_Chr02_4546	Greenpepper_newGene_72791	UGGGUUGCUGAAGGAUUA	18	620.083	171.519	170.345	238.234	0.827253	-1.02136	normal	[K]	Transcription	Molecular Function: transcription regulatory region sequence-specific DNA binding (GO:0000976);; Molecular Function: sequence-specific DNA binding transcription factor activity (GO:0003700);; Cellular Component: nucleus (GO:0005634);; Biological Process: regulation of transcription, DNA-templated (GO:0006355);;	K09338|6.16802e-93|sly:101262661|homeobox-leucine zipper protein ATHB-12; K09338 homeobox-leucine zipper protein (A)	[K]	Transcription	Homeobox-leucine zipper protein ATHB-12 OS=Arabidopsis thaliana GN=ATHB-12 PE=1 SV=1	K	Transcription	homeobox-leucinezipperproteinATHB-12-like[Capsicumannuum]
aly-miR172a-3p	Capana01g003482	AGAAUCUUGAUGAUGCUGCAU	21	147.138	109.148	136.276	73.7392	1	-0.367738	normal	--	--	Cellular Component: histone acetyltransferase complex (GO:0000123);; Molecular Function: transcription regulatory region sequence-specific DNA binding (GO:0000976);; Molecular Function: DNA binding (GO:0003677);; Molecular Function: sequence-specific DNA binding transcription factor activity (GO:0003700);; Biological Process: transcription, DNA-templated (GO:0006351);; Biological Process: regulat…	K09338|3.23355e-110|sot:102592333|homeobox-leucine zipper protein HAT3-like; K09338 homeobox-leucine zipper protein (A)	[K]	Transcription	Homeobox-leucine zipper protein HAT3 GN=HAT3 OS=Arabidopsis thaliana (Mouse-ear cress) PE=2 SV=2	K	Transcription	homeobox-leucinezipperproteinHAT3-like[Solanumtuberosum]
aly-miR172c-3p	Capana01g003482	AGAAUCUUGAUGAUGCUGCAG	21	10.5099	7.7963	0	17.0167	1	-0.0656532	normal	--	--	Cellular Component: histone acetyltransferase complex (GO:0000123);; Molecular Function: transcription regulatory region sequence-specific DNA binding (GO:0000976);; Molecular Function: DNA binding (GO:0003677);; Molecular Function: sequence-specific DNA binding transcription factor activity (GO:0003700);; Biological Process: transcription, DNA-templated (GO:0006351);; Biological Process: regulat…	K09338|3.23355e-110|sot:102592333|homeobox-leucine zipper protein HAT3-like; K09338 homeobox-leucine zipper protein (A)	[K]	Transcription	Homeobox-leucine zipper protein HAT3 GN=HAT3 OS=Arabidopsis thaliana (Mouse-ear cress) PE=2 SV=2	K	Transcription	homeobox-leucinezipperproteinHAT3-like[Solanumtuberosum]
csi-miR172a-3p	Capana01g003482	AGAAUCUUGAUGAUGCUGCA	20	5.25494	0	0	0	1	-2.33843	normal	--	--	Cellular Component: histone acetyltransferase complex (GO:0000123);; Molecular Function: transcription regulatory region sequence-specific DNA binding (GO:0000976);; Molecular Function: DNA binding (GO:0003677);; Molecular Function: sequence-specific DNA binding transcription factor activity (GO:0003700);; Biological Process: transcription, DNA-templated (GO:0006351);; Biological Process: regulat…	K09338|3.23355e-110|sot:102592333|homeobox-leucine zipper protein HAT3-like; K09338 homeobox-leucine zipper protein (A)	[K]	Transcription	Homeobox-leucine zipper protein HAT3 GN=HAT3 OS=Arabidopsis thaliana (Mouse-ear cress) PE=2 SV=2	K	Transcription	homeobox-leucinezipperproteinHAT3-like[Solanumtuberosum]
unconservative_Chr02_4546	Capana09g001068	UGGGUUGCUGAAGGAUUA	18	620.083	171.519	170.345	238.234	0.827253	-1.02136	normal	--	--	Biological Process: flower development (GO:0009908);; Biological Process: cellular process (GO:0009987);; Biological Process: organ development (GO:0048513);; Biological Process: negative regulation of developmental process (GO:0051093);; Biological Process: regulation of multicellular organismal development (GO:2000026);;	--	[K]	Transcription	HUA2-like protein 3 GN=At2g48160 OS=Arabidopsis thaliana (Mouse-ear cress) PE=2 SV=2	K	Transcription	HUA2-likeprotein3-like[Solanumtuberosum]
unconservative_Chr02_4546	Capana03g001393	UGGGUUGCUGAAGGAUUA	18	620.083	171.519	170.345	238.234	0.827253	-1.02136	normal	[U]	Intracellular trafficking, secretion, and vesicular transport	Biological Process: multicellular organismal development (GO:0007275);; Biological Process: response to cold (GO:0009409);; Biological Process: response to water deprivation (GO:0009414);; Cellular Component: plasmodesma (GO:0009506);; Biological Process: response to abscisic acid (GO:0009737);; Biological Process: hyperosmotic salinity response (GO:0042538);; Cellular Component: intracellular me…	K17279|1.33708e-108|sly:101245834|HVA22-like protein k; K17279 receptor expression-enhancing protein 5/6 (A)	[U]	Intracellular trafficking, secretion, and vesicular transport	HVA22-like protein k GN=HVA22K OS=Arabidopsis thaliana (Mouse-ear cress) PE=2 SV=1	U	Intracellular trafficking, secretion, and vesicular transport	HVA22-likeproteinkisoformX2[Solanumlycopersicum]
sly-miR5303	Capana12g002625	UUUUUGAAGAGUUCGAGCAAC	21	162.903	163.722	156.717	175.84	1	-0.00739435	normal	[R]	General function prediction only	Molecular Function: protein binding (GO:0005515);; Cellular Component: endosome (GO:0005768);; Cellular Component: plasma membrane (GO:0005886);; Biological Process: receptor-mediated endocytosis (GO:0006898);; Biological Process: response to abiotic stimulus (GO:0009628);; Biological Process: flavonoid biosynthetic process (GO:0009813);; Biological Process: response to organic substance (GO:0010…	--	[QR]	--	Hyoscyamine 6-dioxygenase GN=H6H OS=Hyoscyamus niger (Black henbane) PE=1 SV=1	R	General function prediction only	hyoscyamine6-dioxygenase-likeisoformX2[Nicotianasylvestris]
[truncated: 2,703 more rows]

## Sheet: CeRNA related lncRNAs
#ID	Target_gene	miRNA_Seq	miRNA_Length	S01	S02	S03	S04	S01_S02_vs_S03_S04_FDR	S01_S02_vs_S03_S04_log2FC	S01_S02_vs_S03_S04_regulated	COG_class	COG_class_annotation	GO_annotation	KEGG_annotation	KOG_class	KOG_class_annotation	Swissprot_annotation	eggNOG_class	eggNOG_class_annotation	nr_annotation
[truncated: 7,365 more rows]

[truncated: 1 more sheets: ceRNA related mRNAs]
