# Supplementary material for: Analysis of the Coding and Non-Coding RNA Transcriptomes in Response to Bell Pepper Chilling
Source: Int J Mol Sci. 2018 Jul 9;19(7):2001. doi: 10.3390/ijms19072001 (PMC6073856; doi:10.3390/ijms19072001)
Supplement: Supplementary file 1 [file ijms-19-02001-s001.zip › ijms-312801-supplementary-Revised-2018-6-30/Table S8 The Key KEGG network -2018.xlsx]

## Sheet: kegg.anno
#GeneID	T01	T02	T03	T04	COG_class	COG_class_annotation	GO_annotation	KEGG_annotation	KEGG_pathway_annotation	KOG_class	KOG_class_annotation	Swiss-Prot_annotation	eggNOG_class	eggNOG_class_annotation	NR_annotation
Capana00g001578	0.581253	1.07502	0	0.250867	[IQR]	Lipid transport and metabolism;; Secondary metabolites biosynthesis, transport and catabolism;; General function prediction only	Biological Process: lipid metabolic process (GO:0006629);; Biological Process: fatty acid metabolic process (GO:0006631);; Cellular Component: plastid (GO:0009536);; Molecular Function: oxidoreductase activity (GO:0016491);; Biological Process: oxidation-reduction process (GO:0055114);;	K00059|1.46509e-24|sot:102587664|3-oxoacyl-[acyl-carrier-protein] reductase, chloroplastic-like; K00059 3-oxoacyl-[acyl-carrier protein] reductase [EC:1.1.1.100] (A)	Fatty acid biosynthesis (ko00061);; Biotin metabolism (ko00780);; Biosynthesis of unsaturated fatty acids (ko01040);; Fatty acid metabolism (ko01212)	[I]	Lipid transport and metabolism	3-oxoacyl-[acyl-carrier-protein] reductase, chloroplastic (Precursor) GN=CLKR27 OS=Cuphea lanceolata (Cigar flower) PE=2 SV=1	R	General function prediction only	3-oxoacyl-[acyl-carrier-protein] reductase, chloroplastic-like [Solanum tuberosum]
Capana03g002638	3.09864	2.33328	1.0157	2.03972	[IQ]	Lipid transport and metabolism;; Secondary metabolites biosynthesis, transport and catabolism	Biological Process: very long-chain fatty acid metabolic process (GO:0000038);; Biological Process: sulfur amino acid metabolic process (GO:0000096);; Molecular Function: 3-oxoacyl-[acyl-carrier-protein] synthase activity (GO:0004315);; Biological Process: glycine catabolic process (GO:0006546);; Biological Process: fatty acid biosynthetic process (GO:0006633);; Biological Process: unsaturated fa…	K09458|3.16164e-43|sot:102602451|3-oxoacyl-[acyl-carrier-protein] synthase II, chloroplastic-like; K09458 3-oxoacyl-[acyl-carrier-protein] synthase II [EC:2.3.1.179] (A)	Fatty acid biosynthesis (ko00061);; Biotin metabolism (ko00780);; Fatty acid metabolism (ko01212)	[IQ]	Lipid transport and metabolism;; Secondary metabolites biosynthesis, transport and catabolism	3-oxoacyl-[acyl-carrier-protein] synthase II, chloroplastic (Precursor) OS=Arabidopsis thaliana (Mouse-ear cress) PE=1 SV=1	IQ	Lipid transport and metabolism;; Secondary metabolites biosynthesis, transport and catabolism	3-oxoacyl-[acyl-carrier-protein] synthase II, chloroplastic-like [Solanum tuberosum]
Capana12g001287	22.2019	22.9886	14.0056	13.2724	[I]	Lipid transport and metabolism	Molecular Function: acetyl-CoA carboxylase activity (GO:0003989);; Molecular Function: biotin carboxylase activity (GO:0004075);; Molecular Function: ATP binding (GO:0005524);; Cellular Component: cytosol (GO:0005829);; Cellular Component: plasma membrane (GO:0005886);; Biological Process: gluconeogenesis (GO:0006094);; Biological Process: fatty acid biosynthetic process (GO:0006633);; Biological…	K11262|0|sly:101250973|acetyl-CoA carboxylase 1-like; K11262 acetyl-CoA carboxylase / biotin carboxylase [EC:6.4.1.2 6.3.4.14] (A)	Fatty acid biosynthesis (ko00061);; Pyruvate metabolism (ko00620);; Propanoate metabolism (ko00640);; Fatty acid metabolism (ko01212)	[I]	Lipid transport and metabolism	Biotin carboxylase GN=F15C21.1 OS=Arabidopsis thaliana (Mouse-ear cress) PE=1 SV=1	I	Lipid transport and metabolism	acetyl-CoA carboxylase 1-like [Solanum lycopersicum]
Capana03g002830	79.4685	82.8364	57.5578	59.0722	--	--	Biological Process: sulfur amino acid metabolic process (GO:0000096);; Biological Process: defense response to insect (GO:0002213);; Molecular Function: stearoyl-CoA 9-desaturase activity (GO:0004768);; Biological Process: glycine catabolic process (GO:0006546);; Biological Process: fatty acid biosynthetic process (GO:0006633);; Biological Process: unsaturated fatty acid biosynthetic process (GO:…	K03921|0|sly:101266607|acyl-[acyl-carrier-protein] desaturase, chloroplastic; K03921 acyl-[acyl-carrier-protein] desaturase [EC:1.14.19.2] (A)	Fatty acid biosynthesis (ko00061);; Biosynthesis of unsaturated fatty acids (ko01040);; Fatty acid metabolism (ko01212)	--	--	Acyl-[acyl-carrier-protein] desaturase, chloroplastic (Precursor) OS=Solanum commersonii (Commerson&apos;s wild potato) PE=2 SV=2	I	Lipid transport and metabolism	acyl-[acyl-carrier-protein] desaturase, chloroplastic [Nicotiana sylvestris]
Capana06g000197	8.33073	7.69226	8.25243	7.27887	--	--	Molecular Function: ACP phosphopantetheine attachment site binding involved in fatty acid biosynthetic process (GO:0000036);; Molecular Function: oleoyl-[acyl-carrier-protein] hydrolase activity (GO:0004320);; Biological Process: fatty acid biosynthetic process (GO:0006633);; Cellular Component: chloroplast (GO:0009507);; Molecular Function: myristoyl-[acyl-carrier-protein] hydrolase activity (GO…	K10782|0|sly:101249278|oleoyl-acyl carrier protein thioesterase, chloroplastic; K10782 fatty acyl-ACP thioesterase A [EC:3.1.2.14] (A)	Fatty acid biosynthesis (ko00061)	--	--	Oleoyl-acyl carrier protein thioesterase, chloroplastic (Precursor; Fragment) GN=FATA OS=Coriandrum sativum (Coriander) PE=2 SV=1	I	Lipid transport and metabolism	acyl-ACP thioesterase [Capsicum frutescens]
Capana08g002013	23.1182	22.5274	14.3327	12.3836	[I]	Lipid transport and metabolism	Cellular Component: cytoplasm (GO:0005737);; Biological Process: fatty acid biosynthetic process (GO:0006633);; Molecular Function: hydro-lyase activity (GO:0016836);;	K02372|1.6353e-140|sly:101266461|uncharacterized LOC101266461; K02372 3-hydroxyacyl-[acyl-carrier-protein] dehydratase [EC:4.2.1.59] (A)	Fatty acid biosynthesis (ko00061);; Biotin metabolism (ko00780);; Fatty acid metabolism (ko01212)	--	--	--	I	Lipid transport and metabolism	DH putative beta-hydroxyacyl-ACP dehydratase [Capsicum annuum]
Capana01g001483	0.306813	0.3086	0	0	[I]	Lipid transport and metabolism	Molecular Function: copper ion binding (GO:0005507);; Cellular Component: fatty acid synthase complex (GO:0005835);; Biological Process: acetyl-CoA metabolic process (GO:0006084);; Biological Process: fatty acid biosynthetic process (GO:0006633);; Biological Process: calcium ion transport (GO:0006816);; Biological Process: Golgi organization (GO:0007030);; Cellular Component: chloroplast stroma (…	K00208|7.01301e-48|rcu:RCOM_0097860|Enoyl-ACP reductase precursor (EAR) (EC:1.3.1.9); K00208 enoyl-[acyl-carrier protein] reductase I [EC:1.3.1.9 1.3.1.10] (A)	Fatty acid biosynthesis (ko00061);; Biotin metabolism (ko00780);; Fatty acid metabolism (ko01212)	[R]	General function prediction only	Enoyl-[acyl-carrier-protein] reductase [NADH] 2, chloroplastic (Precursor) OS=Oryza sativa subsp. japonica (Rice) PE=2 SV=1	R	General function prediction only	Enoyl-[acyl-carrier-protein] reductase [NADH], chloroplastic [Glycine soja]
Greenpepper_newGene_15997	0	51.8361	0	0	--	--	Molecular Function: acetyl-CoA carboxylase activity (GO:0003989);; Molecular Function: ATP binding (GO:0005524);; Biological Process: fatty acid biosynthetic process (GO:0006633);; Molecular Function: zinc ion binding (GO:0008270);; Cellular Component: acetyl-CoA carboxylase complex (GO:0009317);; Cellular Component: chloroplast stroma (GO:0009570);; Cellular Component: chromoplast stroma (GO:000…	K01963|5.49692e-40|sly:3950389|accD, LyesC2p060; acetyl-CoA carboxylase carboxyltransferase beta subunit; K01963 acetyl-CoA carboxylase carboxyl transferase subunit beta [EC:6.4.1.2] (A)	Fatty acid biosynthesis (ko00061);; Pyruvate metabolism (ko00620);; Propanoate metabolism (ko00640);; Carbon metabolism (ko01200);; Fatty acid metabolism (ko01212)	--	--	Acetyl-coenzyme A carboxylase carboxyl transferase subunit beta, chloroplastic OS=Atropa belladonna GN=accD PE=3 SV=2	H	Coenzyme transport and metabolism	hypothetical protein (mitochondrion) [Capsicum annuum]
Greenpepper_newGene_23284	0.130181	0.563951	0.230939	1.12444	--	--	--	K01897|1.80862e-17|sot:102589531|long chain acyl-CoA synthetase 2-like; K01897 long-chain acyl-CoA synthetase [EC:6.2.1.3] (A)	Fatty acid biosynthesis (ko00061);; Fatty acid degradation (ko00071);; Fatty acid metabolism (ko01212);; Peroxisome (ko04146)	[I]	Lipid transport and metabolism	Long chain acyl-CoA synthetase 2 OS=Arabidopsis thaliana GN=LACS2 PE=2 SV=1	I	Lipid transport and metabolism	long chain acyl-CoA synthetase 2-like [Capsicum annuum]
Capana03g001691	5.71134	3.79572	0.603791	0.231611	--	--	Molecular Function: ACP phosphopantetheine attachment site binding involved in fatty acid biosynthetic process (GO:0000036);; Molecular Function: oleoyl-[acyl-carrier-protein] hydrolase activity (GO:0004320);; Biological Process: fatty acid biosynthetic process (GO:0006633);; Cellular Component: chloroplast (GO:0009507);; Molecular Function: myristoyl-[acyl-carrier-protein] hydrolase activity (GO…	K10781|0|sot:102595208|palmitoyl-acyl carrier protein thioesterase, chloroplastic-like; K10781 fatty acyl-ACP thioesterase B [EC:3.1.2.14 3.1.2.21] (A)	Fatty acid biosynthesis (ko00061);; Fatty acid metabolism (ko01212)	--	--	Palmitoyl-acyl carrier protein thioesterase, chloroplastic (Precursor) GN=FATB1 OS=Gossypium hirsutum (Upland cotton) PE=1 SV=1	I	Lipid transport and metabolism	palmitoyl-acyl carrier protein thioesterase, chloroplastic-like [Solanum tuberosum]
Capana03g001671	7.65368	7.55046	4.43781	5.6915	[I]	Lipid transport and metabolism	Molecular Function: 3-oxoacyl-[acyl-carrier-protein] synthase activity (GO:0004315);; Biological Process: fatty acid biosynthetic process (GO:0006633);; Cellular Component: chloroplast (GO:0009507);; Molecular Function: beta-ketoacyl-acyl-carrier-protein synthase III activity (GO:0033818);;	K00648|0|sot:102597411|3-oxoacyl-[acyl-carrier-protein] synthase 3 A, chloroplastic-like; K00648 3-oxoacyl-[acyl-carrier-protein] synthase III [EC:2.3.1.180] (A)	Fatty acid biosynthesis (ko00061);; Fatty acid metabolism (ko01212)	--	--	3-oxoacyl-[acyl-carrier-protein] synthase 3 A, chloroplastic (Precursor) GN=KAS3A OS=Cuphea wrightii (Wright&apos;s waxweed) PE=2 SV=2	I	Lipid transport and metabolism	putative 3-oxoacyl-(acyl-carrier-protein) synthase III [Capsicum annuum]
Capana08g000039	21.859	20.3966	10.3964	13.5399	[I]	Lipid transport and metabolism	Biological Process: polysaccharide biosynthetic process (GO:0000271);; Molecular Function: acetyl-CoA carboxylase activity (GO:0003989);; Molecular Function: biotin carboxylase activity (GO:0004075);; Molecular Function: ATP binding (GO:0005524);; Cellular Component: mitochondrion (GO:0005739);; Cellular Component: cytosol (GO:0005829);; Biological Process: acetyl-CoA metabolic process (GO:000608…	K01961|0|sly:101267921|biotin carboxylase 1, chloroplastic; K01961 acetyl-CoA carboxylase, biotin carboxylase subunit [EC:6.4.1.2 6.3.4.14] (A)	Fatty acid biosynthesis (ko00061);; Pyruvate metabolism (ko00620);; Propanoate metabolism (ko00640);; Carbon metabolism (ko01200);; Fatty acid metabolism (ko01212)	[IE]	Lipid transport and metabolism;; Amino acid transport and metabolism	Biotin carboxylase 1, chloroplastic (Precursor) GN=POPTRDRAFT_831870 OS=Populus trichocarpa (Western balsam poplar) PE=2 SV=1	C	Energy production and conversion	putative acetyl co-enzyme A carboxylase biotin carboxylase subunit [Capsicum annuum]
Capana09g001602	37.9088	37.6994	27.1807	28.1199	[I]	Lipid transport and metabolism	Molecular Function: nucleotide binding (GO:0000166);; Molecular Function: acetyl-CoA carboxylase activity (GO:0003989);; Biological Process: fatty acid biosynthetic process (GO:0006633);; Biological Process: ubiquinone biosynthetic process (GO:0006744);; Cellular Component: acetyl-CoA carboxylase complex (GO:0009317);; Cellular Component: chloroplast stroma (GO:0009570);; Cellular Component: chlo…	K01962|0|sot:102583167|acetyl-coenzyme A carboxylase carboxyl transferase subunit alpha, chloroplastic-like; K01962 acetyl-CoA carboxylase carboxyl transferase subunit alpha [EC:6.4.1.2] (A)	Fatty acid biosynthesis (ko00061);; Pyruvate metabolism (ko00620);; Propanoate metabolism (ko00640);; Carbon metabolism (ko01200);; Fatty acid metabolism (ko01212)	--	--	Acetyl-coenzyme A carboxylase carboxyl transferase subunit alpha, chloroplastic (Precursor) GN=CAC3 OS=Arabidopsis thaliana (Mouse-ear cress) PE=1 SV=1	I	Lipid transport and metabolism	putative acetyl co-enzyme A carboxylase carboxyltransferase alpha subunit [Capsicum annuum]
Capana01g003621	30.9009	30.2244	14.7168	18.0758	[I]	Lipid transport and metabolism	Molecular Function: [acyl-carrier-protein] S-malonyltransferase activity (GO:0004314);; Biological Process: metabolic process (GO:0008152);;	K00645|0|sot:102601265|malonyl-CoA-acyl carrier protein transacylase, mitochondrial-like; K00645 [acyl-carrier-protein] S-malonyltransferase [EC:2.3.1.39] (A)	Fatty acid biosynthesis (ko00061);; Fatty acid metabolism (ko01212)	[I]	Lipid transport and metabolism	--	I	Lipid transport and metabolism	putative acyl-carrier-protein S-malonyltransferase/ transferase [Capsicum annuum]
Capana05g002536	23.2702	26.4902	18.7571	20.7838	[I]	Lipid transport and metabolism	Biological Process: polysaccharide biosynthetic process (GO:0000271);; Molecular Function: acetyl-CoA carboxylase activity (GO:0003989);; Biological Process: acetyl-CoA metabolic process (GO:0006084);; Biological Process: fatty acid biosynthetic process (GO:0006633);; Cellular Component: acetyl-CoA carboxylase complex (GO:0009317);; Molecular Function: biotin binding (GO:0009374);; Cellular Compo…	K02160|2.30923e-95|sly:543869|BCCP1; biotin carboxylase carrier protein; K02160 acetyl-CoA carboxylase biotin carboxyl carrier protein (A)	Fatty acid biosynthesis (ko00061);; Pyruvate metabolism (ko00620);; Propanoate metabolism (ko00640);; Carbon metabolism (ko01200);; Fatty acid metabolism (ko01212)	--	--	Biotin carboxyl carrier protein of acetyl-CoA carboxylase, chloroplastic (Precursor) GN=ACCB-1 OS=Glycine max (Soybean) PE=1 SV=1	C	Energy production and conversion	putative biotin carboxyl carrier protein 2 [Capsicum annuum]
